# Supplementary material for: Integrating bulk RNA-seq and scRNA-seq analyses revealed the function and clinical value of thrombospondins in colon cancer
Source: Comput Struct Biotechnol J. 2024 May 17;23:2251–66. doi: 10.1016/j.csbj.2024.05.021 (PMC11140486; doi:10.1016/j.csbj.2024.05.021)
Supplement: Supplementary file 4 — Supplementary material [file mmc4.xlsx]

## Sheet: Sheet1
Table S1. Differentially expressed genes of THBS1 obtained based on edgeR package
Genes	LogFC	PValue	FDR
THBS1	1.46191	3.9323e-76	8.08284e-72
FABP4	4.07325	9.44125e-60	9.70325e-56
RN7SL2	4.00013	1.22014e-57	8.35999e-54
H1-4	4.52361	2.19473e-57	9.17097e-54
RN7SK	5.72318	2.31686e-57	9.17097e-54
MPDZ	1.52993	2.677e-57	9.17097e-54
VGLL3	1.97609	1.20838e-56	3.54832e-53
DDR2	1.66586	1.18989e-54	2.96274e-51
H1-3	4.54366	1.29724e-54	2.96274e-51
SNORD17	3.67429	7.03032e-54	1.44508e-50
PAEP	5.51031	2.50549e-52	4.68185e-49
VCAN	1.58185	5.25633e-52	9.00366e-49
H1-5	4.80837	8.59684e-52	1.35929e-48
PALM2AKAP2	1.96024	1.97278e-51	2.89647e-48
HEG1	1.26986	1.37353e-50	1.88219e-47
ZEB1	1.2641	2.03232e-50	2.6109e-47
SLIT3	1.68954	2.82894e-50	3.23626e-47
COL14A1	1.6435	2.91869e-50	3.23626e-47
PLIN1	3.07403	2.99143e-50	3.23626e-47
H2AC13	3.48921	1.58333e-49	1.62727e-46
TNS1	1.6421	2.46494e-49	2.4127e-46
H4C3	4.90557	4.13729e-49	3.86554e-46
TCF4	1.13258	1.032e-48	9.15222e-46
PRG4	2.55961	1.06861e-48	9.15222e-46
MYLK	1.61009	1.16146e-48	9.54952e-46
HMCN1	1.62838	1.29928e-48	1.02718e-45
SCARNA13	3.13631	1.88065e-48	1.43173e-45
CCDC80	1.8799	2.09091e-48	1.53495e-45
SPARCL1	1.4715	2.57782e-48	1.82714e-45
LAMA4	1.02457	5.97789e-48	4.09585e-45
COL6A3	1.48594	1.72119e-47	1.14126e-44
FBN1	1.51972	3.53635e-47	2.27155e-44
ADAMTS1	1.23888	4.09912e-47	2.55325e-44
AOC3	1.66852	4.26583e-47	2.57894e-44
THSD7A	1.62046	1.19856e-46	7.03895e-44
SCARNA6	4.25618	1.30604e-46	7.45713e-44
SYNPO2	2.11851	1.62786e-46	9.04341e-44
MYH11	2.47695	1.77949e-46	9.62565e-44
NEXN	1.62889	2.44729e-46	1.28985e-43
H4C5	3.55299	3.12974e-46	1.60829e-43
A2M	1.08292	3.8411e-46	1.89063e-43
PRELP	2.23212	3.86312e-46	1.89063e-43
NHSL2	1.8878	4.79656e-46	2.19304e-43
FLJ44635	1.8878	4.79711e-46	2.19304e-43
FILIP1	1.46277	4.8011e-46	2.19304e-43
NRP2	1.28186	9.30777e-46	4.15916e-43
ITPR1	1.07609	2.03569e-45	8.90291e-43
SCARNA5	5.60176	4.67579e-45	2.00231e-42
SNORA73B	3.93674	5.7907e-45	2.42914e-42
LEP	4.39589	6.14286e-45	2.52533e-42
COL5A2	1.41044	2.34419e-44	9.44801e-42
C20orf194	1.26075	2.50947e-44	9.91965e-42
INHBA	1.4937	3.58253e-44	1.38941e-41
BNC2	1.60955	3.91007e-44	1.48836e-41
CALD1	1.31655	6.99122e-44	2.61281e-41
MSRB3	1.4879	7.66448e-44	2.81327e-41
CAVIN2	1.48485	9.93497e-44	3.58269e-41
NNAT	2.69838	1.27979e-43	4.53554e-41
PLIN4	3.13438	2.10587e-43	7.33665e-41
SCARNA10	5.12663	2.56338e-43	8.7817e-41
COL8A1	1.66517	3.81753e-43	1.28638e-40
H4C4	4.24577	4.42451e-43	1.46687e-40
COL12A1	1.38486	6.3135e-43	2.05991e-40
SEMA3G	1.38038	7.71243e-43	2.47701e-40
ADGRF5	1.0392	9.79413e-43	3.0972e-40
EVC	1.46132	1.05436e-42	3.28369e-40
LMOD1	1.86749	1.30487e-42	4.00322e-40
JAM3	0.937227	1.45147e-42	4.38749e-40
BOC	1.61441	4.93765e-42	1.47092e-39
KCNE4	1.31239	5.42214e-42	1.59217e-39
ZEB2	1.216	6.40753e-42	1.85503e-39
SYNE1	1.28665	8.60711e-42	2.45721e-39
H2AC14	4.14482	1.07823e-41	3.03604e-39
MAP1A	1.29488	1.09786e-41	3.04953e-39
H2AC7	2.94936	1.64484e-41	4.50796e-39
IL1R1	1.14939	1.69788e-41	4.59208e-39
TNXB	1.78688	2.04396e-41	5.45632e-39
ECM2	1.4631	2.28709e-41	6.02707e-39
COL15A1	1.28888	2.32315e-41	6.04459e-39
H2AC17	3.05266	2.76816e-41	7.11244e-39
CILP	2.53933	2.92392e-41	7.41989e-39
LTBP2	1.31842	3.48903e-41	8.74599e-39
FNDC1	1.86292	4.92057e-41	1.21198e-38
CD93	1.07913	4.95289e-41	1.21198e-38
MAP1B	1.2932	5.54357e-41	1.34057e-38
HTR2B	2.21267	8.86649e-41	2.1192e-38
SUSD5	1.79158	1.14708e-40	2.71014e-38
RNF150	1.69914	1.67197e-40	3.90539e-38
CACNA2D1	1.44042	4.17136e-40	9.63397e-38
KIRREL1	0.973916	8.64565e-40	1.97457e-37
SVEP1	1.32255	1.15664e-39	2.61262e-37
FGF7	1.68798	1.19497e-39	2.66984e-37
CRISPLD2	1.17757	1.67618e-39	3.70473e-37
BHMT2	1.70197	1.76506e-39	3.82378e-37
PRICKLE1	1.48573	1.76726e-39	3.82378e-37
AMOTL1	1.3177	1.9817e-39	4.24311e-37
TMEM160	-1.49139	2.21829e-39	4.70071e-37
SGCD	1.44967	5.29015e-39	1.10958e-36
ANGPTL1	2.41553	6.53533e-39	1.35691e-36
EBF1	1.16341	6.73969e-39	1.38534e-36
H2BC17	3.54205	1.00663e-38	2.04864e-36
COL5A1	1.2839	1.42321e-38	2.86804e-36
PREX2	1.17825	1.93994e-38	3.87141e-36
LHFPL6	1.03674	2.49059e-38	4.92251e-36
MCC	1.10102	2.77623e-38	5.43479e-36
COL4A1	0.965275	2.99434e-38	5.80648e-36
ERVH48-1	-3.04067	4.20316e-38	8.07439e-36
C7	2.24507	4.52166e-38	8.60581e-36
MEOX2	2.21217	5.93811e-38	1.1198e-35
TRAPPC5	-1.64185	7.36405e-38	1.37607e-35
MAGI2-AS3	1.25205	1.44221e-37	2.67068e-35
PLN	1.9121	1.54589e-37	2.83712e-35
CXCL12	1.28768	1.61334e-37	2.92913e-35
SULF1	1.51216	1.62452e-37	2.92913e-35
HSPB8	1.64428	1.69344e-37	3.02683e-35
FERMT2	1.18147	1.82531e-37	3.23443e-35
SLITRK4	2.60527	2.43573e-37	4.27919e-35
FILIP1L	0.996678	2.68496e-37	4.67707e-35
H2BC18	2.30037	3.99238e-37	6.89608e-35
PXDN	1.1397	4.07869e-37	6.98646e-35
FBXL7	1.08536	5.09805e-37	8.66036e-35
DLC1	0.935708	8.61514e-37	1.45151e-34
TENM4	1.4478	9.2067e-37	1.53857e-34
KCNT2	1.60845	9.3859e-37	1.54954e-34
FAT4	1.20481	9.42315e-37	1.54954e-34
SYNC	1.47962	1.22001e-36	1.99026e-34
VSTM4	1.10838	2.02566e-36	3.27854e-34
STON1	1.27134	2.0991e-36	3.37086e-34
H2BC13	2.8841	2.52349e-36	4.02096e-34
EBF3	1.54781	2.81391e-36	4.44923e-34
IRAG1	1.11566	3.69063e-36	5.79091e-34
ADAM12	1.74122	3.74267e-36	5.82808e-34
COL4A2	0.933619	3.88348e-36	6.00187e-34
H2BC7	3.13582	3.95047e-36	6.05985e-34
RPS15	-0.834827	4.54237e-36	6.91617e-34
MGP	1.60771	5.21531e-36	7.8824e-34
JCAD	1.23837	5.51769e-36	8.22428e-34
TRARG1	5.16085	5.52153e-36	8.22428e-34
ZNF521	1.17293	6.216e-36	9.19208e-34
MMP16	1.29104	6.98476e-36	1.02551e-33
LTBP1	1.03359	8.16649e-36	1.19051e-33
ABCC9	1.42898	8.92738e-36	1.29227e-33
CNTN1	2.2045	9.32639e-36	1.34059e-33
ZFHX4	1.90377	9.65758e-36	1.37855e-33
MACF1	0.752871	1.19017e-35	1.68491e-33
NTRK3	2.23797	1.19677e-35	1.68491e-33
DAAM2	1.03471	1.24616e-35	1.74251e-33
MEF2C	1.00582	1.39509e-35	1.93757e-33
MRC2	1.18554	1.44104e-35	1.98576e-33
NLGN4X	1.45307	1.44911e-35	1.98576e-33
C4orf48	-1.56065	1.48048e-35	2.01531e-33
RBMS3	1.09204	1.61653e-35	2.18603e-33
IGFBP5	1.31754	1.68027e-35	2.25738e-33
GLI3	1.46024	1.91771e-35	2.55965e-33
PGR	1.51845	2.01806e-35	2.67621e-33
PTGIS	1.82591	2.05595e-35	2.70898e-33
DOK6	1.22381	2.13343e-35	2.79316e-33
PDZRN4	2.22807	2.17399e-35	2.82825e-33
SSC5D	1.59145	2.85997e-35	3.69727e-33
RPL13	-0.750416	2.92841e-35	3.7621e-33
TAGLN	1.44756	3.07887e-35	3.93082e-33
LZTS1	1.07678	3.37344e-35	4.26972e-33
ADAMTSL3	1.67431	3.38586e-35	4.26972e-33
LYVE1	1.63891	3.40867e-35	4.27227e-33
C1QTNF7	1.66541	4.4025e-35	5.48445e-33
NID2	1.02099	4.97959e-35	6.14245e-33
ABCA6	1.55968	4.99046e-35	6.14245e-33
RPL8P4	-1.9561	5.88234e-35	7.19711e-33
TACR1	2.02065	6.12392e-35	7.44835e-33
ARHGEF25	1.16292	6.59403e-35	7.97296e-33
EVC2	1.20577	7.46286e-35	8.97071e-33
LDB3	1.8224	7.82071e-35	9.34621e-33
FXYD6	1.33918	7.88448e-35	9.36795e-33
PALMD	1.30969	8.24939e-35	9.74519e-33
C14orf132	1.33618	8.43711e-35	9.90999e-33
H2BC4	2.1838	1.13525e-34	1.32586e-32
CNGA3	2.94448	1.19414e-34	1.38675e-32
FLRT2	1.40221	1.253e-34	1.44693e-32
TEK	1.03565	1.52297e-34	1.74886e-32
CYP1B1	2.02356	1.813e-34	2.07035e-32
ADAMTS16	1.91148	1.83744e-34	2.08666e-32
PLXNA4	1.57724	1.84825e-34	2.08741e-32
ANTXR1	1.34989	1.86939e-34	2.09975e-32
RN7SL3	3.26565	1.88089e-34	2.10118e-32
PDGFRB	1.03511	2.15162e-34	2.39062e-32
DCLK1	1.60654	2.43649e-34	2.69258e-32
CADM3	2.27166	2.58977e-34	2.84667e-32
MSC-AS1	1.10282	2.6702e-34	2.91946e-32
COL3A1	1.36352	2.70222e-34	2.93884e-32
SYNM	2.00924	2.82089e-34	3.04469e-32
SNORA53	2.85032	2.82917e-34	3.04469e-32
ACTA2	1.20552	2.90182e-34	3.10662e-32
NRK	2.16429	3.40067e-34	3.6218e-32
SLIT2	1.6696	4.38074e-34	4.64155e-32
ZNF532	0.947801	4.58199e-34	4.82989e-32
OSMR	1.14198	5.13475e-34	5.38494e-32
CCN1	1.24435	5.56749e-34	5.80912e-32
HEYL	0.887712	5.73789e-34	5.95668e-32
PIEZO2	1.29334	5.88587e-34	6.0796e-32
H2AC12	3.5592	6.59089e-34	6.77379e-32
NAP1L3	1.41784	6.7486e-34	6.90136e-32
REX1BD	-0.901591	7.01939e-34	7.14275e-32
CHRDL1	2.29005	9.0644e-34	9.17826e-32
GNAO1	1.62384	9.28189e-34	9.35241e-32
CCBE1	2.05015	9.75933e-34	9.78551e-32
SCARNA21	3.72416	1.05696e-33	1.05465e-31
LDB2	0.884669	1.07525e-33	1.06772e-31
CCDC8	1.3078	1.11634e-33	1.10319e-31
LRRC4C	2.09029	1.15486e-33	1.1358e-31
JPH2	1.62343	1.2268e-33	1.20081e-31
DNAJB5	1.09744	1.24638e-33	1.21419e-31
MYOCD	1.57299	1.31905e-33	1.27891e-31
ANK2	1.44752	2.0389e-33	1.96759e-31
PKD2	0.83299	2.11053e-33	2.02719e-31
PTPRM	0.873518	2.28822e-33	2.18764e-31
CCDC85B	-1.10764	2.48916e-33	2.36873e-31
PRR7	-1.15112	2.86714e-33	2.71586e-31
NALCN	2.02598	2.95294e-33	2.78429e-31
RPL18P8	-2.10315	2.99979e-33	2.81556e-31
ANTKMT	-1.05518	3.052e-33	2.85153e-31
GALNT15	1.53883	3.26835e-33	3.03986e-31
ERG	0.989564	3.46498e-33	3.20823e-31
COL1A2	1.3373	3.53091e-33	3.25461e-31
ADAMTS9-AS1	1.93382	3.65827e-33	3.35695e-31
THBS4	2.35998	3.92127e-33	3.58229e-31
PABPC5	1.29158	4.6291e-33	4.21023e-31
COL11A1	1.77796	4.74628e-33	4.29779e-31
IGF1	1.83312	5.5504e-33	5.00388e-31
FRMD6	1.22559	7.05194e-33	6.32981e-31
ATP2B4	0.932294	8.09338e-33	7.23302e-31
TSHZ3	1.06545	1.17275e-32	1.04355e-30
RPS18P5	-1.39823	1.1811e-32	1.04644e-30
COL8A2	1.36644	1.29826e-32	1.14531e-30
CD34	0.821111	1.33793e-32	1.17526e-30
TPGS1	-1.23131	1.4488e-32	1.26723e-30
RPSAP54	-1.39936	1.72144e-32	1.49933e-30
P4HA3	1.3314	1.80888e-32	1.56884e-30
KLHL4	1.46382	2.32317e-32	2.00642e-30
RPL13P12	-1.5192	2.38588e-32	2.05195e-30
FGF1	1.33777	2.70925e-32	2.32036e-30
TGFB3	1.44725	2.88099e-32	2.45721e-30
H3C7	3.5249	3.08186e-32	2.61767e-30
SNHG25	-2.33262	3.56963e-32	3.01949e-30
PCDH9	1.79762	3.6359e-32	3.06295e-30
ZFPM2	1.34244	3.97171e-32	3.33218e-30
FSTL1	0.955522	4.12123e-32	3.44357e-30
DLG2	1.23756	5.08288e-32	4.2299e-30
ADAM23	1.29408	5.5668e-32	4.61393e-30
KCNB1	2.26746	5.77501e-32	4.76728e-30
RPS15AP17	-1.96219	5.93919e-32	4.8832e-30
TMEM238	-1.39382	6.48865e-32	5.31371e-30
TLL1	1.73851	6.63476e-32	5.41181e-30
SNORA12	3.88972	7.13936e-32	5.80038e-30
MBNL1-AS1	1.09055	9.99588e-32	8.08918e-30
CDO1	1.83927	1.03798e-31	8.36697e-30
MEDAG	1.45769	1.10243e-31	8.85175e-30
RPL18	-0.653007	1.21714e-31	9.73473e-30
TIMP2	1.08931	1.23138e-31	9.81049e-30
GJA5	1.08386	1.24677e-31	9.8947e-30
RNF180	1.25916	1.27051e-31	1.00443e-29
RPS19P1	-2.15373	1.28381e-31	1.01106e-29
RPL8P3	-2.174	1.31712e-31	1.03333e-29
ALKBH7	-0.768916	1.33773e-31	1.04447e-29
DACT3	1.2644	1.34148e-31	1.04447e-29
LOC644456	-1.27845	1.4113e-31	1.09469e-29
RPS19P7	-2.23482	1.65169e-31	1.27634e-29
CCN4	1.18219	1.74703e-31	1.34429e-29
HAND2-AS1	2.0891	1.75271e-31	1.34429e-29
POPDC2	1.28278	1.85707e-31	1.41903e-29
PLPPR4	1.1602	1.96952e-31	1.49939e-29
FHL1	1.28603	2.03739e-31	1.54533e-29
LOC647132	-3.18155	2.17892e-31	1.64661e-29
LAMC1	0.63626	2.35909e-31	1.77623e-29
ADAMTS3	1.1538	2.40892e-31	1.80713e-29
CCN2	1.05769	2.42025e-31	1.80903e-29
ATP10A	1.09653	2.55249e-31	1.90096e-29
CNN1	1.82088	2.69881e-31	2.00268e-29
H3C1	3.20966	3.06719e-31	2.26785e-29
RPS5	-0.864192	3.56849e-31	2.62905e-29
ATP8B2	1.01659	3.87456e-31	2.84434e-29
MYCT1	0.95105	4.05262e-31	2.96447e-29
ITGA11	1.34673	4.85784e-31	3.54088e-29
CYP7B1	1.36272	5.79653e-31	4.21017e-29
GUCY1A1	1.26514	6.23571e-31	4.5132e-29
FIGN	1.2584	7.11967e-31	5.1349e-29
NIBAN1	1.1888	9.77509e-31	7.02542e-29
UBBP4	-1.02463	1.08036e-30	7.73754e-29
H2BC10	4.50925	1.21139e-30	8.64591e-29
RPS15AP24	-1.77895	1.22354e-30	8.70234e-29
BCHE	2.06324	1.23975e-30	8.78729e-29
NUDT11	1.35899	1.25583e-30	8.87062e-29
CFH	1.149	1.40883e-30	9.91726e-29
MAMDC2	1.96374	1.5306e-30	1.07377e-28
S1PR1	0.917319	1.73049e-30	1.20987e-28
LIFR	1.30493	1.73915e-30	1.2118e-28
ATP1A2	2.23404	1.77601e-30	1.23331e-28
ZNF524	-0.650461	1.82198e-30	1.26097e-28
VIM	0.906747	1.8436e-30	1.27165e-28
RHOJ	0.944251	1.90411e-30	1.309e-28
SLC8A1	0.888232	1.95045e-30	1.33638e-28
SHE	1.03481	2.14895e-30	1.4675e-28
RPL19P9	-1.36732	2.2399e-30	1.52454e-28
RPS10P2	-1.60609	2.36377e-30	1.60354e-28
RPL13AP14	-1.4857	3.00805e-30	2.02861e-28
ADGRL2	1.006	3.02199e-30	2.02861e-28
EGR2	1.26515	3.02769e-30	2.02861e-28
TNC	1.49956	3.02985e-30	2.02861e-28
NRP1	0.984589	3.34298e-30	2.231e-28
AEBP1	1.34071	3.49263e-30	2.32333e-28
THBS2	1.58141	3.6283e-30	2.4058e-28
PCDH7	1.24773	3.79509e-30	2.5083e-28
ITGA5	1.09209	3.88164e-30	2.55728e-28
MYH10	1.08156	3.95623e-30	2.59809e-28
ZBTB16	2.19722	4.20924e-30	2.75544e-28
AOX1	1.43095	4.45287e-30	2.90026e-28
H2AC21	3.92519	4.45867e-30	2.90026e-28
GPIHBP1	1.71359	5.99474e-30	3.88712e-28
DIPK2B	0.899772	6.54298e-30	4.22928e-28
SNORA71A	2.64237	6.79223e-30	4.37662e-28
RPS3P3	-1.51169	6.92754e-30	4.44986e-28
NUDT10	1.64397	7.01095e-30	4.48941e-28
RPL13AP5	-1.14456	7.06474e-30	4.5098e-28
CSGALNACT2	0.709134	7.23909e-30	4.6068e-28
HAND2	1.94459	7.31772e-30	4.64246e-28
TNS3	0.586627	7.41179e-30	4.68767e-28
RPS11P5	-1.69529	7.50012e-30	4.72899e-28
ADAMTS5	0.972699	7.59455e-30	4.77388e-28
PSME2P2	-1.06167	7.88032e-30	4.93841e-28
KDR	0.7968	8.01498e-30	5.00753e-28
MRPL41	-0.873298	8.04968e-30	5.01397e-28
FMO2	2.13681	8.26532e-30	5.11976e-28
VASH1	0.839465	8.26932e-30	5.11976e-28
MYO5A	0.974351	8.39578e-30	5.18244e-28
MMP19	1.05895	9.86354e-30	6.05725e-28
KCNMB1	1.52688	9.87195e-30	6.05725e-28
LRCH2	1.26202	1.02558e-29	6.27407e-28
RPS3P4	-1.73965	1.05503e-29	6.43508e-28
SV2B	1.67401	1.29454e-29	7.8726e-28
QKI	0.952682	1.71428e-29	1.03944e-27
ZNF677	1.06223	1.77206e-29	1.07131e-27
RBPMS2	1.46119	1.85599e-29	1.11876e-27
SCARNA7	3.52539	2.00252e-29	1.20356e-27
RPS9P2	-1.26227	2.04485e-29	1.22542e-27
H3C12	2.94983	2.08566e-29	1.24624e-27
JAM2	1.14352	2.24286e-29	1.33629e-27
BEND6	1.41358	2.27442e-29	1.35118e-27
PPFIA2	1.38795	2.57852e-29	1.52742e-27
ZNF667	1.11215	2.59494e-29	1.53273e-27
NUAK1	0.936609	2.65568e-29	1.56411e-27
CRYAB	1.2378	2.98461e-29	1.75282e-27
SORBS1	1.10792	3.12425e-29	1.8296e-27
RN7SL752P	3.34123	3.156e-29	1.84294e-27
PAPPA	1.19251	4.10775e-29	2.39192e-27
DOCK10	0.987391	4.26536e-29	2.47668e-27
C15orf61	-0.643284	5.1423e-29	2.97746e-27
CTU1	-1.02917	6.43742e-29	3.71689e-27
SNORA79B	3.46102	6.50534e-29	3.74558e-27
HSPG2	0.99682	6.80061e-29	3.90222e-27
ITGB3	1.04483	6.81536e-29	3.90222e-27
SDHAF1	-0.534899	7.36232e-29	4.20368e-27
RPS8P8	-1.54716	7.42907e-29	4.23004e-27
RPS18P2	-1.89121	7.56337e-29	4.28439e-27
GPRASP1	1.04802	7.56621e-29	4.28439e-27
GGT5	1.05896	7.92444e-29	4.47491e-27
LONRF2	2.29998	9.9957e-29	5.62908e-27
RPL28P5	-2.39494	1.05373e-28	5.9179e-27
RPS9P4	-1.56018	1.21933e-28	6.82925e-27
ADGRB3	1.90904	1.28096e-28	7.15493e-27
CASQ2	2.48473	1.29941e-28	7.23832e-27
CDK14	1.16435	1.36235e-28	7.5684e-27
SYT11	0.933108	1.41201e-28	7.82317e-27
ENDOG	-0.940474	1.46069e-28	8.07108e-27
HSPB7	1.7764	1.58118e-28	8.71344e-27
RTL5	1.11642	1.59249e-28	8.7523e-27
HTR2A	1.56647	1.73549e-28	9.5128e-27
SYPL2	1.30557	1.86327e-28	1.0186e-26
CNTNAP1	1.0937	2.0339e-28	1.10893e-26
AMPH	1.39195	2.21784e-28	1.20602e-26
SCRG1	2.24674	2.38235e-28	1.29206e-26
H4C2	3.60535	2.51649e-28	1.36122e-26
TRIR	-0.489	2.75238e-28	1.48491e-26
FAP	1.41042	2.8772e-28	1.54819e-26
DZIP1	0.93393	2.88547e-28	1.54859e-26
EFEMP1	1.28215	2.984e-28	1.59637e-26
BVES	1.18783	2.99004e-28	1.59637e-26
C2orf74	1.26376	3.01686e-28	1.60652e-26
ITGBL1	1.7448	3.39836e-28	1.80499e-26
IGHV4-4	2.9516	3.45247e-28	1.82901e-26
SFRP1	2.12589	3.46586e-28	1.83138e-26
RPL18P4	-2.44128	3.79647e-28	2.00093e-26
HIVEP2	0.589341	4.0972e-28	2.15391e-26
FIBIN	1.16793	4.16655e-28	2.18478e-26
RBMS1	1.00045	4.42346e-28	2.31359e-26
ABI3BP	1.31547	4.4877e-28	2.34124e-26
RPL5P1	-1.49934	4.51955e-28	2.35188e-26
ZDHHC15	1.30408	4.70001e-28	2.43961e-26
RPSAP49	-1.69815	4.75325e-28	2.46104e-26
C1S	1.06252	4.89264e-28	2.52684e-26
ZNF385D	1.62278	5.25982e-28	2.70967e-26
NID1	0.828577	5.36578e-28	2.75734e-26
BASP1	1.06102	5.42274e-28	2.77755e-26
ADIPOQ	6.26937	5.43213e-28	2.77755e-26
MXRA5	1.29517	6.08083e-28	3.10152e-26
NECAB1	1.427	6.49609e-28	3.30513e-26
H2AC20	1.99381	6.54805e-28	3.32334e-26
SCN7A	2.37602	7.37883e-28	3.73576e-26
PPP1R12B	1.03485	8.35396e-28	4.21906e-26
H2BC8	2.03481	8.6566e-28	4.36119e-26
EEF1DP1	-1.4542	8.70059e-28	4.37263e-26
PCDH17	0.906739	9.08052e-28	4.55244e-26
MIR497HG	0.998025	9.2544e-28	4.62832e-26
OGN	2.28322	9.75788e-28	4.86828e-26
NRXN1	2.49554	1.02647e-27	5.10876e-26
CNTN4	1.13515	1.06391e-27	5.28231e-26
RPS9	-0.558408	1.09509e-27	5.42398e-26
PDE1B	1.22838	1.1087e-27	5.47819e-26
CAVIN1	0.911735	1.12613e-27	5.55097e-26
OLFML1	0.95767	1.14946e-27	5.65242e-26
GAP43	1.88856	1.16448e-27	5.71262e-26
FOXN3	0.613032	1.18138e-27	5.78175e-26
CALCRL	0.990438	1.19634e-27	5.84105e-26
RPL18A	-0.672983	1.20654e-27	5.87686e-26
CDH2	1.51464	1.35573e-27	6.58794e-26
PDE2A	1.03436	1.39152e-27	6.7459e-26
CPXM2	1.44538	1.43572e-27	6.94384e-26
MFAP5	1.68344	1.45631e-27	7.02685e-26
SERPINE1	1.3709	1.4744e-27	7.09751e-26
EFS	0.975822	1.47985e-27	7.10709e-26
ITGB1	0.577032	1.5125e-27	7.24694e-26
FAM13C	1.09781	1.54161e-27	7.34111e-26
CEP170P1	0.906601	1.54242e-27	7.34111e-26
CEP170	0.906601	1.54287e-27	7.34111e-26
RPS16	-0.70443	1.6499e-27	7.83226e-26
ADAMTS12	1.12812	1.72541e-27	8.17185e-26
LAMA2	1.25693	1.75509e-27	8.29331e-26
FAM107A	1.21715	1.94351e-27	9.16258e-26
ZNF135	1.14318	2.34557e-27	1.10328e-25
GAS7	1.01629	2.3996e-27	1.12611e-25
CLMP	1.1505	2.43752e-27	1.1413e-25
ETS1	0.833869	2.47737e-27	1.15733e-25
SGIP1	0.924746	3.00171e-27	1.39909e-25
RPL5P12	-1.42132	3.32161e-27	1.5447e-25
PYGM	1.40651	3.36014e-27	1.55909e-25
LAMTOR5	-0.495248	4.42716e-27	2.04956e-25
PLXDC2	1.14169	4.45581e-27	2.05818e-25
TMEM147	-0.574995	4.67808e-27	2.15601e-25
SORCS2	1.15669	4.95842e-27	2.28006e-25
COX5B	-0.67171	4.96942e-27	2.28006e-25
VCL	0.543432	5.23559e-27	2.39683e-25
MEIS1	1.04811	5.35122e-27	2.44432e-25
MAP6	1.20867	5.69614e-27	2.5961e-25
LSAMP	1.09658	6.61129e-27	3.00653e-25
RUNX1T1	1.0971	6.65042e-27	3.01765e-25
MLLT11	0.794355	7.92081e-27	3.58617e-25
RPS16P7	-1.73433	7.9641e-27	3.59785e-25
SETBP1	1.04668	8.25914e-27	3.72295e-25
DGKI	1.31441	8.31884e-27	3.74166e-25
CCDC88A	1.04462	8.67598e-27	3.89377e-25
MSN	0.81588	9.10645e-27	4.07806e-25
FGF10	1.50326	9.62045e-27	4.29888e-25
FAM180A	1.49142	9.84648e-27	4.39034e-25
MCRIP2	-0.772045	9.99279e-27	4.44593e-25
RPS2P48	-1.4914	1.02005e-26	4.52855e-25
SVIL	0.688914	1.03302e-26	4.57625e-25
TRPC4	1.01207	1.06604e-26	4.71233e-25
TTBK2	0.651239	1.1331e-26	4.99805e-25
IQCA1	1.27906	1.14933e-26	5.05878e-25
VCAM1	1.01774	1.1749e-26	5.16028e-25
GREM1	1.45807	1.26744e-26	5.55485e-25
GEM	0.86347	1.27677e-26	5.58383e-25
AKT3	0.992725	1.29615e-26	5.65657e-25
RPL5P4	-1.02724	1.33293e-26	5.80476e-25
PLA2G5	1.39266	1.35241e-26	5.87711e-25
OLFML2B	1.05737	1.44625e-26	6.27166e-25
RPS2P5	-0.785524	1.4803e-26	6.40579e-25
MYL9	1.15979	1.65361e-26	7.14073e-25
COLEC12	1.36892	1.70899e-26	7.36442e-25
RPL31P49	-1.51861	1.73277e-26	7.45126e-25
HGF	1.06766	1.76391e-26	7.56933e-25
JAKMIP2	1.29076	1.77513e-26	7.60164e-25
CYS1	1.16894	1.96297e-26	8.38854e-25
KIDINS220	0.479273	2.0904e-26	8.91455e-25
PRICKLE2	0.967409	2.13239e-26	9.07479e-25
RELN	1.70004	2.18924e-26	9.2975e-25
PECAM1	0.812796	2.19739e-26	9.31285e-25
ARHGEF15	0.836213	2.2477e-26	9.50647e-25
RPS14	-0.70954	2.30115e-26	9.70399e-25
ABCA1	0.883742	2.30384e-26	9.70399e-25
ASPN	1.55589	2.40154e-26	1.00948e-24
ADAMTSL1	1.11313	2.42004e-26	1.01518e-24
POSTN	1.45774	2.4269e-26	1.01598e-24
RPL24P2	-1.067	2.48296e-26	1.03734e-24
SPOCK1	1.55106	2.63522e-26	1.09872e-24
GLIS2	0.991751	2.94251e-26	1.22436e-24
NEGR1	1.14518	3.00919e-26	1.24958e-24
PABPC4L	1.15578	3.20339e-26	1.32753e-24
GNB4	0.964685	3.23253e-26	1.33691e-24
RN7SL4P	2.59747	3.29147e-26	1.35856e-24
RPL35	-0.634455	3.4142e-26	1.40639e-24
EPHA7	2.02615	3.47045e-26	1.4267e-24
RPSAP46	-1.35929	3.51004e-26	1.4401e-24
H2AC4	3.52015	3.94561e-26	1.61558e-24
PAK3	1.35004	4.03357e-26	1.64831e-24
C9orf16	-0.633887	4.25626e-26	1.73586e-24
TMEM200B	1.10395	4.49754e-26	1.83063e-24
H2BC6	2.69079	4.52517e-26	1.83824e-24
FLT1	0.72831	4.6673e-26	1.89224e-24
RPL28	-0.706582	4.68072e-26	1.89394e-24
MMRN2	0.826998	4.83458e-26	1.95235e-24
RASSF8	1.1434	5.38686e-26	2.17112e-24
BCAT1	1.21833	5.65762e-26	2.27578e-24
FAM98C	-0.484188	5.73914e-26	2.30406e-24
RECK	0.794732	5.92907e-26	2.37567e-24
LRP1B	2.78783	6.00353e-26	2.40083e-24
LOC105369760	-1.40677	6.24696e-26	2.49333e-24
RPS15P2	-1.27881	6.52865e-26	2.60071e-24
HECW1	1.25044	7.11883e-26	2.83032e-24
KANK2	0.698644	7.4231e-26	2.9456e-24
RPL18P12	-2.12979	7.86114e-26	3.11341e-24
BOD1L1	0.552507	7.99893e-26	3.16188e-24
ATP5F1D	-0.792121	8.09324e-26	3.19303e-24
SPART	1.01972	8.47868e-26	3.33868e-24
CLIP3	0.905219	8.58727e-26	3.37498e-24
RPS3	-0.632157	8.7474e-26	3.43135e-24
RGS4	1.46604	9.97825e-26	3.90672e-24
SHISAL1	1.3754	1.05756e-25	4.13274e-24
MRGPRF	1.18174	1.09221e-25	4.26002e-24
ABCA8	1.72593	1.1075e-25	4.31151e-24
SNORA74A	3.73491	1.18491e-25	4.60413e-24
RPL19P5	-1.55011	1.23404e-25	4.78598e-24
FBLN5	0.950111	1.25216e-25	4.8471e-24
MMP2	1.14323	1.29179e-25	4.9911e-24
FAT3	1.38988	1.33309e-25	5.14104e-24
SALL2	1.16274	1.63294e-25	6.2856e-24
RPL18P13	-2.35305	1.71457e-25	6.58747e-24
BCL6B	0.857876	1.76541e-25	6.77013e-24
MN1	1.16302	1.86323e-25	7.13198e-24
PCDHGA12	1.18865	1.89691e-25	7.2474e-24
RFTN1	0.755358	2.1396e-25	8.15946e-24
PDZD2	0.899643	2.36022e-25	8.98412e-24
CD36	1.4397	2.53599e-25	9.63535e-24
NR3C1	0.926328	2.61972e-25	9.93512e-24
NEFH	1.15861	2.65162e-25	1.00376e-23
PCDH12	0.718654	2.69168e-25	1.01705e-23
LPP	0.614268	2.87624e-25	1.08479e-23
FGFR1	0.938108	2.9496e-25	1.11042e-23
RAI14	0.725925	2.97009e-25	1.11609e-23
LINC00578	1.31451	3.03591e-25	1.13874e-23
RPS15AP19	-1.4373	3.44119e-25	1.28841e-23
NOX4	1.24585	3.46233e-25	1.29397e-23
RPSAP5	-1.44413	3.47646e-25	1.29628e-23
TCEAL2	2.71683	3.48416e-25	1.29628e-23
COL10A1	1.8589	3.48744e-25	1.29628e-23
MOXD1	1.12866	3.62267e-25	1.34411e-23
ADAMTS9-AS2	1.37666	3.63578e-25	1.34615e-23
HSD17B6	0.951791	3.64126e-25	1.34615e-23
MCAM	0.712071	3.93506e-25	1.45216e-23
CLIP4	1.1399	4.24085e-25	1.5622e-23
EDNRA	1.06703	4.85478e-25	1.78515e-23
DPM3	-0.847303	5.53772e-25	2.03264e-23
CHRNA3	1.51602	5.59145e-25	2.0487e-23
RPS15P4	-0.82981	5.88544e-25	2.15258e-23
FN1	1.43722	6.09073e-25	2.22371e-23
RPS11P2	-2.23401	6.46153e-25	2.35491e-23
BICC1	1.00652	6.65508e-25	2.42115e-23
MAGEL2	1.4575	6.69341e-25	2.4308e-23
NCAM1	1.22745	6.78664e-25	2.46031e-23
RPS18P12	-1.52008	6.8285e-25	2.47112e-23
C1R	0.941883	7.07976e-25	2.55755e-23
RASSF2	0.937698	7.20093e-25	2.59676e-23
ZNF469	1.17236	7.40612e-25	2.66607e-23
RPL19P6	-1.30663	8.84444e-25	3.17828e-23
DPYSL3	1.10419	9.20292e-25	3.30132e-23
RPL18P5	-2.45931	9.335e-25	3.34287e-23
ZNF154	0.848838	9.7053e-25	3.46943e-23
CDH11	1.02818	9.83629e-25	3.51016e-23
GPC6	1.07899	1.02021e-24	3.6344e-23
RPL26P32	-1.74333	1.07211e-24	3.81268e-23
RPS8P9	-1.88301	1.07941e-24	3.83199e-23
MYBPC3	-1.64849	1.11585e-24	3.95453e-23
MYOM1	1.14961	1.15516e-24	4.08679e-23
DCHS1	0.843039	1.56548e-24	5.52895e-23
SMIM10	1.0525	1.57607e-24	5.55681e-23
ENTPD1-AS1	0.54332	1.59065e-24	5.5986e-23
RPS20P6	-1.7676	1.74581e-24	6.13421e-23
ENTPD1	0.546781	1.8827e-24	6.60389e-23
TSHZ2	1.2106	1.96286e-24	6.87334e-23
KCND2	1.75506	1.99365e-24	6.9693e-23
RPS6P25	-1.57503	2.20092e-24	7.6808e-23
REL	0.625434	2.25234e-24	7.84691e-23
COL1A1	1.23716	2.25645e-24	7.84795e-23
H2BC11	1.69686	2.26166e-24	7.85278e-23
LSM2	-0.517751	2.4584e-24	8.5215e-23
H2AC16	2.87681	2.49895e-24	8.64745e-23
METTL26	-0.671171	2.61511e-24	9.03423e-23
ELAVL4	1.47015	3.04632e-24	1.05062e-22
NR4A3	1.26828	3.17746e-24	1.09259e-22
ILK	0.578854	3.17863e-24	1.09259e-22
FLI1	0.830382	3.37627e-24	1.15858e-22
PEG3	1.246	3.5561e-24	1.21826e-22
H2BC14	3.68475	3.66744e-24	1.25431e-22
ADAMTS4	0.991597	4.16745e-24	1.42296e-22
YDJC	-0.628989	4.52511e-24	1.54251e-22
NENF	-0.597297	4.60241e-24	1.56627e-22
TIE1	0.863751	4.6697e-24	1.58654e-22
C8orf88	1.36056	5.02161e-24	1.70329e-22
ASS1P7	-2.04756	5.10984e-24	1.73036e-22
RPS2P35	-1.63849	5.23093e-24	1.76845e-22
IGHV3-7	2.62214	5.30494e-24	1.79053e-22
MRAS	0.945099	5.41052e-24	1.82317e-22
GAS1	1.6233	5.54633e-24	1.86587e-22
EMILIN1	0.962563	5.72674e-24	1.92342e-22
RPS13P2	-1.16713	5.89637e-24	1.97716e-22
RPL36P12	-2.20763	5.92176e-24	1.98244e-22
RPS10P13	-1.52667	6.25276e-24	2.08985e-22
GLT8D2	0.954057	6.30219e-24	2.10295e-22
NDUFS8	-0.635523	6.34626e-24	2.11422e-22
SMDT1	-0.478977	6.52867e-24	2.17147e-22
RPL13P2	-2.08119	6.56135e-24	2.17881e-22
RPL32P18	-1.20114	6.70847e-24	2.22408e-22
ZNF667-AS1	0.935515	6.87505e-24	2.27563e-22
CDH5	0.799521	7.14721e-24	2.36191e-22
RAB31	1.03677	7.25464e-24	2.39357e-22
MMP14	0.821354	7.52006e-24	2.47716e-22
ARHGAP31	0.786092	7.63184e-24	2.50996e-22
MFAP4	1.19121	7.70095e-24	2.52864e-22
CALHM5	1.01698	7.82031e-24	2.56374e-22
ADGRA2	0.860711	8.12286e-24	2.65869e-22
CHSY3	0.956005	8.18957e-24	2.67626e-22
SFRP2	1.98329	8.34922e-24	2.7241e-22
PI16	2.07386	8.41824e-24	2.74227e-22
S1PR3	0.874835	8.54346e-24	2.77459e-22
C9orf47	0.874835	8.54446e-24	2.77459e-22
ARMCX1	0.934479	9.14639e-24	2.96537e-22
PHLDB2	1.1103	9.22634e-24	2.98658e-22
ST8SIA1	0.986013	9.25182e-24	2.99011e-22
SLC4A10	2.10567	9.7414e-24	3.1434e-22
FZD4	0.668926	9.78799e-24	3.15348e-22
ECI1	-0.629308	9.99909e-24	3.21645e-22
PTGER3	1.25022	1.07341e-23	3.44749e-22
ALDH1A3	0.951238	1.08883e-23	3.49155e-22
LUM	1.12689	1.15396e-23	3.69465e-22
FGF14	1.58599	1.16643e-23	3.72878e-22
RPS8	-0.521442	1.17994e-23	3.7661e-22
PRKD1	1.05494	1.21611e-23	3.87554e-22
ARL10	0.836296	1.2209e-23	3.88475e-22
AKAP12	1.36069	1.33985e-23	4.25147e-22
RPS23P8	-1.08257	1.34028e-23	4.25147e-22
PKNOX2	1.22457	1.35684e-23	4.29734e-22
TKTL1	-3.58961	1.3639e-23	4.30824e-22
SSH1	0.424407	1.36447e-23	4.30824e-22
RPS3P6	-1.66821	1.48893e-23	4.69401e-22
PCDHB5	1.30196	1.65707e-23	5.21608e-22
NTM	1.24111	1.76457e-23	5.546e-22
PLEKHM3	0.618833	1.76866e-23	5.55035e-22
COL5A3	0.946814	1.77184e-23	5.55187e-22
TCEAL3	0.848213	1.84427e-23	5.77002e-22
GUK1	-0.669633	1.92575e-23	6.01576e-22
TSPYL5	0.97092	1.94589e-23	6.06947e-22
AFAP1L1	0.756344	1.98489e-23	6.18173e-22
RPS4XP2	-1.51394	2.23775e-23	6.95869e-22
SERPINF1	0.936154	2.24585e-23	6.97333e-22
ADGRL4	0.815211	2.64244e-23	8.19236e-22
ACTG2	1.63894	2.69739e-23	8.35014e-22
CDH6	0.72594	2.88927e-23	8.93066e-22
HERC1	0.523511	2.95177e-23	9.11014e-22
TAL1	0.931706	3.01455e-23	9.28997e-22
FHL5	1.00392	3.05327e-23	9.3952e-22
PRND	1.75863	3.15134e-23	9.68248e-22
SPSB1	0.536451	3.41177e-23	1.0467e-21
METTL24	1.47747	3.59607e-23	1.1016e-21
PYGO1	1.17459	3.68057e-23	1.1258e-21
C3orf80	1.05514	4.02536e-23	1.22944e-21
BGN	1.08776	4.29945e-23	1.3112e-21
WWTR1	0.951722	4.36773e-23	1.33005e-21
COL24A1	1.29754	4.8241e-23	1.46686e-21
DNPH1	-0.755007	4.92667e-23	1.49583e-21
ENOX1	0.953796	5.026e-23	1.52374e-21
ANGPTL7	2.12763	5.24086e-23	1.58641e-21
RPL10AP1	-1.68938	5.24815e-23	1.58641e-21
SMPD2	-0.469082	5.36684e-23	1.6199e-21
ASH1L	0.521858	5.42881e-23	1.63621e-21
EBF2	1.42179	5.46042e-23	1.64332e-21
FGF5	1.98369	5.47853e-23	1.64636e-21
SNX29	0.521825	5.63372e-23	1.69053e-21
CRISPLD1	1.13609	6.00688e-23	1.79988e-21
TUB	1.15684	6.57019e-23	1.9658e-21
ITGAV	0.677612	6.68297e-23	1.99663e-21
VEGFC	0.906202	6.71918e-23	2.00454e-21
MYO9A	0.517583	6.85401e-23	2.0418e-21
UQCRQ	-0.636269	6.87452e-23	2.0445e-21
RSPO2	2.02828	6.88297e-23	2.0445e-21
GJA1	0.82622	7.04002e-23	2.08813e-21
ASXL2	0.442505	7.28656e-23	2.15815e-21
ALPK2	1.14373	7.50267e-23	2.21896e-21
PNMA8B	1.08564	7.60361e-23	2.24558e-21
AGTR1	2.02093	7.74246e-23	2.2833e-21
PITX1	-0.751841	8.03919e-23	2.36742e-21
RPP25L	-0.518191	8.28074e-23	2.43506e-21
DIXDC1	0.626676	8.71143e-23	2.55805e-21
RPL5P17	-1.70932	9.06155e-23	2.65706e-21
RPS19P2	-2.18345	9.51915e-23	2.78727e-21
ADCYAP1R1	2.01327	9.57217e-23	2.7988e-21
ADD2	1.65564	9.60424e-23	2.80419e-21
PNMT	-2.10383	9.75775e-23	2.84497e-21
SPARC	0.923393	9.81724e-23	2.85826e-21
MRPS12	-0.564589	1.02733e-22	2.98681e-21
BMPR2	0.553041	1.10135e-22	3.19749e-21
RPL27P4	-2.14332	1.1106e-22	3.21938e-21
HINT1	-0.497273	1.11202e-22	3.21938e-21
RPL36	-0.60034	1.35558e-22	3.91897e-21
CHRM2	2.92141	1.39931e-22	4.03971e-21
DYSF	0.788657	1.50764e-22	4.34635e-21
RPL12	-0.509955	1.55882e-22	4.48761e-21
RPL18P11	-1.84502	1.59448e-22	4.57745e-21
SCN2B	1.7477	1.59448e-22	4.57745e-21
PRKG1	0.856806	1.70705e-22	4.89377e-21
PDLIM3	1.05382	1.76516e-22	5.05333e-21
KLHL35	-1.24322	1.83363e-22	5.24205e-21
RPS17P16	-1.20264	1.87415e-22	5.35044e-21
NACA2	-1.51656	1.97486e-22	5.63014e-21
RPS2	-0.621971	2.00814e-22	5.71708e-21
SCARNA12	1.858	2.13194e-22	6.06114e-21
CLPP	-0.540154	2.3811e-22	6.76016e-21
PDGFRA	0.874788	2.38485e-22	6.76145e-21
USP34	0.542207	2.38836e-22	6.76209e-21
ADAT3	-0.87748	2.48647e-22	7.03017e-21
ARHGEF17	0.765622	2.53765e-22	7.16502e-21
RPL34P18	-1.38217	2.6308e-22	7.41785e-21
RPS13	-0.458867	2.78677e-22	7.84168e-21
CLTA	-0.400699	2.78875e-22	7.84168e-21
PDGFC	0.940263	2.84972e-22	8.00219e-21
RPS3AP47	-1.00963	2.89881e-22	8.12892e-21
RMRP	6.3506	2.92601e-22	8.19402e-21
MED13L	0.481475	3.0998e-22	8.66821e-21
KLHL38	1.43886	3.10377e-22	8.66821e-21
CNPY4	0.495291	3.2037e-22	8.93515e-21
ZNF366	1.00623	3.46123e-22	9.64033e-21
SIVA1	-0.710705	3.64335e-22	1.01338e-20
MAF	0.793552	3.68836e-22	1.02452e-20
LSM7	-0.686603	3.83721e-22	1.06443e-20
LRRC15	1.26724	3.96821e-22	1.09928e-20
LOXL4	1.05079	4.1497e-22	1.14752e-20
ABCA9	1.33335	4.15352e-22	1.14752e-20
UBA52	-0.511696	4.17432e-22	1.15172e-20
COL13A1	0.86655	4.62024e-22	1.27304e-20
VWF	0.887277	4.70719e-22	1.29526e-20
NAP1L2	1.48326	4.89383e-22	1.34482e-20
F2R	0.677166	4.90909e-22	1.34721e-20
TMEM130	1.3639	4.99645e-22	1.36936e-20
SON	0.407394	5.19285e-22	1.42129e-20
RPSAP8	-1.21871	5.20628e-22	1.42151e-20
HSPB6	1.61158	5.20749e-22	1.42151e-20
COL18A1	0.819256	5.28948e-22	1.44198e-20
LOX	1.03599	5.56093e-22	1.51397e-20
COX4I1	-0.525545	5.65425e-22	1.53734e-20
ZCCHC24	0.872445	5.68085e-22	1.54249e-20
GIMAP8	0.839885	5.68818e-22	1.54249e-20
ANGPTL2	0.980875	6.44512e-22	1.74545e-20
NDUFS6	-0.555651	6.70594e-22	1.81369e-20
FBXL15	-0.689391	6.93384e-22	1.87286e-20
CILP2	1.52821	7.03598e-22	1.89796e-20
SLC7A14	2.54755	7.34665e-22	1.97917e-20
NGFR	1.50551	7.41e-22	1.99362e-20
H4C8	1.80314	7.42805e-22	1.99586e-20
BID	-0.535716	7.55748e-22	2.02799e-20
GPR176	0.864368	7.69258e-22	2.06155e-20
HLA-L	-1.50792	7.76609e-22	2.07854e-20
SNORD104	-1.15976	7.99393e-22	2.13674e-20
PALLD	0.725124	8.20254e-22	2.18965e-20
ATP8A2	0.998932	8.42348e-22	2.24572e-20
SFMBT2	0.93118	8.63734e-22	2.29975e-20
ATP6V0B	-0.57153	8.76683e-22	2.33121e-20
OLR1	1.40551	9.09445e-22	2.4152e-20
RPLP0	-0.554696	9.32172e-22	2.47236e-20
THRSP	2.26864	9.97525e-22	2.64228e-20
PRRX1	1.16819	1.02862e-21	2.72114e-20
RPL23AP65	-1.5045	1.05621e-21	2.79055e-20
RPL29	-0.502776	1.14342e-21	3.01708e-20
ZNF354C	1.07768	1.151e-21	3.03317e-20
NPIPB5	-1.13901	1.17111e-21	3.08223e-20
RPS4XP3	-1.62687	1.18885e-21	3.1249e-20
MICOS13	-0.517916	1.19155e-21	3.12801e-20
CPEB1	1.39171	1.27865e-21	3.35237e-20
TIMM29	-0.340417	1.31468e-21	3.44245e-20
NPR3	1.62303	1.33446e-21	3.48981e-20
EPHA3	1.0748	1.35636e-21	3.54256e-20
FAM110B	0.992284	1.38525e-21	3.61343e-20
CYBA	-0.77892	1.41767e-21	3.6933e-20
HNRNPA1P48	-0.688502	1.42715e-21	3.7133e-20
PRIMA1	1.98368	1.53478e-21	3.98829e-20
COMTD1	-0.843934	1.54943e-21	4.02127e-20
RPS2P46	-1.01454	1.59037e-21	4.12232e-20
RPL8	-0.673075	1.66979e-21	4.32275e-20
PDF	-0.772006	1.71429e-21	4.43236e-20
ARHGEF6	0.8106	1.79126e-21	4.62555e-20
EMCN	0.853153	1.79989e-21	4.642e-20
DCXR	-0.607123	1.8253e-21	4.70164e-20
RPL11P2	-1.88398	1.83554e-21	4.7221e-20
NBEAL1	0.659325	1.89164e-21	4.86033e-20
GVINP1	1.06138	1.92443e-21	4.93841e-20
STOX2	1.07927	1.9913e-21	5.10363e-20
RPL17P26	-1.5858	1.99488e-21	5.10634e-20
SLC39A3	-0.556163	1.99732e-21	5.10634e-20
PARD3B	0.600212	2.00392e-21	5.11685e-20
RPL13AP2	-1.70705	2.05806e-21	5.24856e-20
RPL7AP50	-0.825106	2.07528e-21	5.28593e-20
RPL3P7	-1.51389	2.2259e-21	5.66254e-20
SNORD48	-1.52015	2.2658e-21	5.75692e-20
ITIH5	0.951685	2.30326e-21	5.84488e-20
TMTC1	0.95736	2.38366e-21	6.04146e-20
TCAF1P1	0.852313	2.39834e-21	6.07116e-20
PHYHIP	1.22648	2.54216e-21	6.42733e-20
CRMP1	0.852367	2.56352e-21	6.47336e-20
THY1	0.813321	2.59827e-21	6.55306e-20
RPS7P1	-0.858287	2.60198e-21	6.55437e-20
MPPED2	1.2302	2.65089e-21	6.66605e-20
FGD5	0.834371	2.6528e-21	6.66605e-20
RALGAPA1P1	1.18208	2.69169e-21	6.75552e-20
DYNC1LI2	0.398036	2.79004e-21	6.99382e-20
COL22A1	1.22485	2.81583e-21	7.04987e-20
LINC02544	1.97904	3.03015e-21	7.57721e-20
FCHSD2	0.413848	3.06884e-21	7.66465e-20
MITF	0.96411	3.1229e-21	7.7902e-20
RPL18AP3	-1.07389	3.20937e-21	7.99618e-20
FAM168A	0.402497	3.25422e-21	8.09813e-20
LRRTM2	1.16608	3.30609e-21	8.21725e-20
KCNQ5	1.83825	3.31293e-21	8.22432e-20
TRIO	0.462306	3.38913e-21	8.40333e-20
RNF126	-0.535511	3.45614e-21	8.55916e-20
SOCS1	-1.02862	3.55467e-21	8.79256e-20
H2AC11	1.44108	3.91386e-21	9.66939e-20
RPS3AP49	-1.21352	3.92264e-21	9.67945e-20
MIR100HG	1.13365	4.02452e-21	9.91895e-20
INSYN2B	1.70735	4.15263e-21	1.02224e-19
H4-16	1.2244	4.1623e-21	1.0234e-19
GNG2	0.74817	4.34143e-21	1.06617e-19
SNORA23	3.05994	4.37511e-21	1.07316e-19
NNMT	0.998849	4.4269e-21	1.08456e-19
PRDM6	1.11276	4.59679e-21	1.12484e-19
PDZD4	1.21987	4.69977e-21	1.14868e-19
RPL15P20	-1.43885	4.73509e-21	1.15594e-19
ELOVL4	0.941729	4.85174e-21	1.18301e-19
H3C11	3.0553	4.88133e-21	1.18845e-19
NR2F2-AS1	1.02421	4.88564e-21	1.18845e-19
WIPF1	0.757284	5.01246e-21	1.21786e-19
FLNC	1.25327	5.39186e-21	1.3085e-19
ISM1	1.44737	5.48434e-21	1.32937e-19
BIRC6	0.440752	5.63999e-21	1.36549e-19
C8orf82	-0.655549	5.70548e-21	1.37972e-19
RPL34P27	-1.45207	5.84583e-21	1.412e-19
RPL3P2	-1.23109	5.86371e-21	1.41465e-19
TP73-AS1	0.879555	6.06592e-21	1.46172e-19
KMT2A	0.486269	6.11974e-21	1.47296e-19
H4C13	4.55127	6.36652e-21	1.53057e-19
NEFM	1.67057	6.56057e-21	1.57538e-19
RGS7BP	1.2001	6.57498e-21	1.577e-19
ADCY5	1.22355	7.23795e-21	1.73399e-19
MAB21L2	1.26761	7.38655e-21	1.76753e-19
ATP5MPL	-0.498715	7.40445e-21	1.76938e-19
LCN6	2.02231	7.41152e-21	1.76938e-19
MRPL55	-0.697577	7.703e-21	1.83683e-19
SFTPA1	4.66056	7.73816e-21	1.84308e-19
GADD45GIP1	-0.51516	8.2602e-21	1.96514e-19
COMP	1.84486	8.45594e-21	2.00827e-19
GJC1	0.839921	8.46101e-21	2.00827e-19
TP63	1.82888	8.59928e-21	2.03873e-19
CDKL5	0.724486	8.87102e-21	2.10074e-19
MRPL22	-0.479195	8.98031e-21	2.12417e-19
RPLP2	-0.549241	9.01605e-21	2.13017e-19
SHC4	0.985378	9.69278e-21	2.28743e-19
NAV3	1.30544	1.04349e-20	2.45974e-19
CCDC184	0.914237	1.05519e-20	2.48447e-19
ZNF579	-0.671344	1.05847e-20	2.48933e-19
ROBO4	0.666906	1.07417e-20	2.52338e-19
CHL1	1.23094	1.11634e-20	2.61944e-19
RPS10P15	-0.947288	1.12404e-20	2.6345e-19
CYP27C1	1.18084	1.12914e-20	2.64344e-19
ITPRIP	0.595782	1.1715e-20	2.73951e-19
CHRDL2	1.8975	1.25388e-20	2.92881e-19
STEAP4	1.23037	1.33799e-20	3.12171e-19
ST6GALNAC5	1.17774	1.36978e-20	3.19226e-19
ZNF626	0.984587	1.39124e-20	3.23862e-19
SNRK	0.381467	1.40496e-20	3.26684e-19
AKAP13	0.531907	1.50632e-20	3.49857e-19
SERPING1	0.954482	1.58264e-20	3.6717e-19
MEF2A	0.41342	1.60231e-20	3.71312e-19
SH3PXD2A	0.569397	1.67425e-20	3.87548e-19
CYYR1	0.727756	1.71623e-20	3.96818e-19
NOTCH2	0.538903	1.7309e-20	3.9976e-19
ATXN1L	0.363076	1.83664e-20	4.23706e-19
NT5C	-0.463468	1.88842e-20	4.35162e-19
ZNF580	-0.532752	2.01925e-20	4.6479e-19
CHSY1	0.500974	2.04303e-20	4.69738e-19
LURAP1	0.877356	2.16014e-20	4.96108e-19
RPL29P2	-1.75433	2.20637e-20	5.05754e-19
SORCS1	1.72703	2.20706e-20	5.05754e-19
NCAM2	1.25438	2.23409e-20	5.11378e-19
WDFY4	1.00177	2.24041e-20	5.12255e-19
LOC107984360	1.11255	2.27675e-20	5.19983e-19
DOK5	1.02409	2.46537e-20	5.62437e-19
ADAMTS9	0.722704	2.5669e-20	5.84953e-19
ABL2	0.445807	2.59096e-20	5.89781e-19
KRTCAP3	-0.581174	2.61238e-20	5.93999e-19
SV2A	0.877928	2.82279e-20	6.41131e-19
PSMD8	-0.398238	2.8593e-20	6.48708e-19
ANAPC11	-0.758558	2.88447e-20	6.53697e-19
RN7SL665P	3.24028	3.06932e-20	6.94823e-19
DCTN3	-0.488917	3.14604e-20	7.11406e-19
PLXNC1	0.869722	3.32081e-20	7.50102e-19
VPS13B	0.481424	3.40904e-20	7.68745e-19
SELE	1.29728	3.41083e-20	7.68745e-19
SRGAP2B	0.799446	3.52059e-20	7.92411e-19
RPLP1	-0.562858	3.52354e-20	7.92411e-19
TMEM119	0.873216	3.65642e-20	8.21397e-19
CAPNS1	-0.431933	3.72971e-20	8.36945e-19
ZNF771	-0.699809	3.86258e-20	8.65816e-19
SNHG19	-0.76336	3.88971e-20	8.70027e-19
ACTN4P1	-1.5635	3.88983e-20	8.70027e-19
RECQL	0.492931	3.94386e-20	8.81153e-19
MINDY2	0.632986	3.95923e-20	8.83627e-19
SFRP4	1.56344	4.01697e-20	8.9554e-19
NDUFB10	-0.50081	4.16467e-20	9.27462e-19
SNAI2	0.81443	4.21716e-20	9.38136e-19
NPTX1	1.80822	4.25032e-20	9.44489e-19
ITSN1	0.437764	4.25783e-20	9.45138e-19
SDC2	0.775601	4.30263e-20	9.54051e-19
RPL23P7	-1.49673	4.3268e-20	9.58376e-19
ADH1B	2.01639	4.48667e-20	9.92717e-19
NACA4P	-0.810819	4.56979e-20	1.01002e-18
RPL27P1	-2.27413	4.63125e-20	1.02251e-18
H3C8	1.71896	4.66668e-20	1.02922e-18
CSDC2	1.24932	4.83046e-20	1.0642e-18
MATN3	1.26881	4.90518e-20	1.07951e-18
TCHH	-1.87669	5.21286e-20	1.14599e-18
RPS2P8	-0.970223	5.36619e-20	1.17844e-18
CYC1	-0.691386	5.48279e-20	1.20276e-18
ZIK1	0.804318	5.55823e-20	1.21801e-18
MASP1	1.70193	5.64527e-20	1.23577e-18
TAF10	-0.478102	5.71086e-20	1.2488e-18
NLGN1	1.96858	5.77223e-20	1.26087e-18
PGK1P2	-1.27963	5.79147e-20	1.26373e-18
RPS3P5	-0.942486	5.87078e-20	1.27968e-18
H2AC8	1.53993	5.93874e-20	1.29312e-18
NDUFAF8	-0.56526	6.01956e-20	1.30933e-18
RPS4XP8	-1.95652	6.02625e-20	1.3094e-18
CTNNA3	1.70774	6.07641e-20	1.31891e-18
CD163	1.24402	6.19879e-20	1.34405e-18
TRPS1	1.0182	6.35414e-20	1.37628e-18
GPM6A	2.19268	6.41527e-20	1.38686e-18
LINC00924	1.50493	6.41644e-20	1.38686e-18
TMEM134	-0.452894	6.44586e-20	1.39175e-18
INSYN2A	1.09969	6.51547e-20	1.4053e-18
AVPR1A	1.2082	7.07577e-20	1.52455e-18
PRRC2C	0.457094	7.11749e-20	1.53194e-18
KMT2C	0.500747	7.22544e-20	1.55355e-18
SMG1	0.507943	7.42147e-20	1.59304e-18
CLEC14A	0.681855	7.42461e-20	1.59304e-18
DENND5A	0.602387	7.43888e-20	1.59443e-18
FRMD4A	0.643537	7.45855e-20	1.59698e-18
ZNF581	-0.512164	7.59338e-20	1.62416e-18
RPLP0P6	-1.0508	7.79851e-20	1.6663e-18
LRRK2	1.21719	7.88495e-20	1.68302e-18
PNMA8A	1.12502	8.01203e-20	1.70837e-18
GON4L	0.437199	8.24105e-20	1.75539e-18
H3C13	1.9499	8.53629e-20	1.81639e-18
TARBP2	-0.47597	9.04215e-20	1.92204e-18
NUDT16L1	-0.563507	9.71569e-20	2.06308e-18
LRRC26	-1.86909	9.78351e-20	2.07534e-18
TRIM27	-0.293153	9.96077e-20	2.11076e-18
LOC105370532	-0.86799	1.05595e-19	2.23438e-18
RORA	0.811397	1.05659e-19	2.23438e-18
GDF7	1.16677	1.06526e-19	2.2504e-18
PSME2P6	-1.63589	1.08331e-19	2.28619e-18
ZBTB20	1.03845	1.12815e-19	2.37836e-18
RPL31P63	-1.14663	1.16275e-19	2.4488e-18
RPS5P3	-1.92785	1.18279e-19	2.48847e-18
LAMTOR4	-0.582594	1.21303e-19	2.54946e-18
LOC339803	0.828965	1.21683e-19	2.55485e-18
ANP32BP1	-1.1834	1.25322e-19	2.62857e-18
ELOBP2	-1.60774	1.27141e-19	2.664e-18
LRRC8C	0.712749	1.40626e-19	2.94356e-18
ZDHHC12	-0.529386	1.46354e-19	3.06034e-18
SDF2L1	-0.761149	1.60382e-19	3.35026e-18
DBET	-2.1986	1.61493e-19	3.37003e-18
PGLS	-0.460806	1.64719e-19	3.43387e-18
RIC3	1.51417	1.66883e-19	3.47547e-18
TMEM100	1.29397	1.68423e-19	3.50399e-18
MAP3K3	0.451124	1.72749e-19	3.59035e-18
GUCY1B1	0.798778	1.7454e-19	3.62391e-18
EHD3	0.740609	1.76921e-19	3.66964e-18
RPL10AP6	-0.748241	1.77769e-19	3.68351e-18
FYCO1	0.461843	1.8004e-19	3.72682e-18
TMUB1	-0.478653	1.81114e-19	3.74528e-18
SNORD60	-0.977577	1.82263e-19	3.76524e-18
RPL27AP6	-0.930049	1.90678e-19	3.93513e-18
NOVA1	1.39066	1.97996e-19	4.08205e-18
RCCD1	-0.469099	2.03846e-19	4.19844e-18
CRB3	-0.475669	2.09362e-19	4.30775e-18
EHD2	0.831676	2.09719e-19	4.31077e-18
NDUFA2	-0.478902	2.11462e-19	4.34226e-18
C1QTNF3	0.903992	2.13582e-19	4.38141e-18
SHISAL2B	-1.8445	2.2132e-19	4.53562e-18
ITGA7	0.801584	2.24288e-19	4.59187e-18
WSCD2	1.7785	2.27364e-19	4.65022e-18
AHNAK	0.730163	2.28228e-19	4.66265e-18
FBN2	0.896137	2.28426e-19	4.66265e-18
PHPT1	-0.584074	2.30133e-19	4.69285e-18
CYRIA	0.881632	2.38858e-19	4.86592e-18
LOC107987457	0.638343	2.4201e-19	4.92075e-18
PPP1R18	0.638343	2.42028e-19	4.92075e-18
EEA1	0.631418	2.43079e-19	4.93344e-18
OMD	1.88611	2.43132e-19	4.93344e-18
RHOQ	0.488921	2.51157e-19	5.09124e-18
CPAMD8	0.824877	2.5234e-19	5.11019e-18
KRT5	2.94944	2.53949e-19	5.13771e-18
CRIM1	0.45018	2.55332e-19	5.16062e-18
NAV1	0.719887	2.57533e-19	5.19999e-18
APLNR	0.833977	2.68198e-19	5.41002e-18
EIF3K	-0.42266	2.68616e-19	5.41314e-18
JAZF1	0.712917	2.69187e-19	5.41933e-18
NME3	-0.633206	2.72571e-19	5.48187e-18
ATCAY	1.82625	2.72826e-19	5.48187e-18
KDM2A	0.337022	2.74691e-19	5.51394e-18
C4B	1.11213	2.78449e-19	5.58393e-18
POLR2I	-0.697992	2.80731e-19	5.6242e-18
ZBED6	0.988423	2.8576e-19	5.71937e-18
THBD	0.678179	2.92583e-19	5.85024e-18
RPSAP15	-1.02051	2.93767e-19	5.86821e-18
GUCY1A2	1.14437	2.94765e-19	5.88242e-18
PHGR1	-1.22286	3.02233e-19	6.02561e-18
PIKFYVE	0.464561	3.04078e-19	6.05651e-18
LRRC32	0.696589	3.15058e-19	6.26913e-18
MYOC	3.03715	3.25979e-19	6.48018e-18
ITGA4	0.809218	3.28146e-19	6.51696e-18
IL6ST	0.547973	3.3544e-19	6.65538e-18
PCSK2	2.48345	3.41819e-19	6.7754e-18
ZNF385B	1.69061	3.43488e-19	6.80193e-18
MRPS34	-0.57249	3.59563e-19	7.1134e-18
DNAJB6P1	1.11262	3.69181e-19	7.29666e-18
GPR1	1.25586	3.85087e-19	7.6037e-18
RPL18AP11	-1.23353	3.8763e-19	7.64658e-18
DES	1.95023	3.88671e-19	7.65976e-18
SCAND1	-0.690786	3.89214e-19	7.66312e-18
CAMSAP2	0.539242	4.31855e-19	8.49452e-18
ASS1P3	-1.65955	4.40474e-19	8.65577e-18
PSME2P1	-0.801418	4.44662e-19	8.72404e-18
SOHLH1	-4.21148	4.44797e-19	8.72404e-18
UNC5B	0.719408	4.62328e-19	9.05925e-18
GFPT2	1.2287	4.73867e-19	9.2765e-18
RNF175	1.0675	4.76971e-19	9.32839e-18
FLT4	0.757132	4.87595e-19	9.5271e-18
ZNF365	1.39424	4.95975e-19	9.68164e-18
RNASEK-C17orf49	-0.684988	4.99022e-19	9.73187e-18
SNORA7B	3.03739	5.1949e-19	1.01214e-17
RPS11	-0.472633	5.20914e-19	1.01396e-17
ELOB	-0.589234	5.26685e-19	1.02422e-17
DPT	1.35831	5.36697e-19	1.0427e-17
RNA5SP221	-4.85267	5.62451e-19	1.09171e-17
RPS8P4	-1.75457	5.72241e-19	1.10966e-17
CCDC102B	0.794093	5.76604e-19	1.11707e-17
FIS1	-0.554945	5.8099e-19	1.12451e-17
POU2F2	0.857272	6.08391e-19	1.17643e-17
ZNHIT2	-0.522384	6.11969e-19	1.18224e-17
RPS6KB2	-0.412346	6.54253e-19	1.26274e-17
ANAPC1	0.437852	6.70156e-19	1.29222e-17
PODN	0.992857	6.81247e-19	1.31237e-17
COPS9	-0.494922	6.93604e-19	1.33408e-17
CLIC4	0.705078	6.93814e-19	1.33408e-17
GSDME	0.937726	7.06458e-19	1.35713e-17
KCNN3	0.797218	7.37485e-19	1.41541e-17
RPL7AP27	-1.3774	7.44858e-19	1.42822e-17
DSEL	0.944945	7.75235e-19	1.48497e-17
RPL5P5	-1.49618	7.75899e-19	1.48497e-17
DST	0.669496	7.8357e-19	1.49826e-17
ATP1B2	1.01344	7.91291e-19	1.51162e-17
DYNC2H1	0.930733	8.57652e-19	1.63686e-17
COX7A2	-0.482349	8.7369e-19	1.66593e-17
FAM126A	0.868116	8.94647e-19	1.70431e-17
SIGIRR	-0.474689	9.07795e-19	1.72775e-17
RPS15P7	-1.36005	9.30009e-19	1.76839e-17
MICAL3	0.536973	9.35642e-19	1.77746e-17
ZNF414	-0.552223	9.41674e-19	1.78727e-17
AKAP6	0.840026	9.44057e-19	1.79014e-17
ZNF281	0.453678	9.5574e-19	1.81062e-17
FOXC2	1.40651	9.60502e-19	1.81797e-17
SDK1	1.04569	9.92829e-19	1.87742e-17
CD84	1.0474	9.96242e-19	1.88215e-17
ACKR1	1.38888	1.02944e-18	1.94308e-17
ASS1P14	-1.6123	1.04028e-18	1.96173e-17
PSMB3	-0.507509	1.04242e-18	1.96397e-17
MYOZ3	1.13308	1.05549e-18	1.98677e-17
MYCBP2	0.521686	1.08008e-18	2.0312e-17
ZNF229	1.08097	1.12226e-18	2.1086e-17
SF3B5	-0.486513	1.13193e-18	2.12316e-17
MPST	-0.54405	1.13208e-18	2.12316e-17
HIVEP1	0.377511	1.15199e-18	2.15854e-17
CAND2	0.801475	1.15571e-18	2.16354e-17
ROMO1	-0.808443	1.17182e-18	2.1917e-17
HSP90B3P	-1.49994	1.19278e-18	2.22886e-17
RPSA	-0.477141	1.24881e-18	2.33146e-17
COX5A	-0.458635	1.25334e-18	2.33778e-17
LINC01197	1.0055	1.26678e-18	2.36071e-17
TTC28	0.753088	1.28573e-18	2.39386e-17
ANKRD12	0.599767	1.30351e-18	2.42477e-17
RPL5P22	-1.42575	1.33775e-18	2.48621e-17
LINC00987	0.79423	1.36283e-18	2.53027e-17
KLHL5	0.723535	1.36392e-18	2.53027e-17
EDIL3	0.79806	1.40256e-18	2.5996e-17
MBD5	0.369032	1.43321e-18	2.65402e-17
POP7	-0.39155	1.45992e-18	2.70105e-17
TLN1	0.448475	1.57262e-18	2.90695e-17
SELP	1.25586	1.58143e-18	2.9206e-17
RPL24P4	-0.943814	1.59321e-18	2.93971e-17
LPAR4	1.13289	1.70368e-18	3.14073e-17
H3C4	1.55595	1.71375e-18	3.15647e-17
SCHIP1	0.887752	1.71637e-18	3.15846e-17
MRAP	2.18695	1.72043e-18	3.16309e-17
RACK1	-0.476196	1.73444e-18	3.18601e-17
PENK	2.25123	1.90374e-18	3.49062e-17
NREP	0.617956	1.90431e-18	3.49062e-17
TSPO	-0.530513	1.90536e-18	3.49062e-17
SUSD6	0.428139	1.91936e-18	3.51313e-17
ARHGAP21	0.451104	1.93114e-18	3.53155e-17
TPM2	0.859465	1.95427e-18	3.57067e-17
COLEC10	1.55841	1.97222e-18	3.60027e-17
EP300	0.416027	1.99849e-18	3.64258e-17
GPR22	1.88142	1.99895e-18	3.64258e-17
SGCA	1.36109	2.01441e-18	3.66751e-17
THSD7B	2.1299	2.14168e-18	3.89577e-17
ANKRD50	0.505146	2.20514e-18	4.00766e-17
GAS1RR	1.52668	2.20778e-18	4.00891e-17
UQCRHL	-0.689156	2.36285e-18	4.28671e-17
STOML2	-0.398748	2.43416e-18	4.41219e-17
JPH4	1.17668	2.44826e-18	4.43384e-17
CRYBG3	0.717879	2.46976e-18	4.46883e-17
FOXO3B	0.774243	2.47501e-18	4.4744e-17
ISLR2	1.07738	2.51467e-18	4.54209e-17
CFLAR	0.319847	2.52123e-18	4.54995e-17
XYLT1	0.597579	2.626e-18	4.73485e-17
RPS18P1	-2.14373	2.6692e-18	4.80854e-17
TRPC1	0.864347	2.69039e-18	4.84247e-17
SAMD4A	0.676387	2.76289e-18	4.96862e-17
RARB	0.758977	2.78627e-18	5.00627e-17
MFSD3	-0.6706	2.84051e-18	5.09928e-17
OTUB1	-0.39536	2.84389e-18	5.10089e-17
DCN	0.990993	2.94468e-18	5.27706e-17
MRPL43	-0.434012	2.96691e-18	5.31227e-17
DUSP23	-0.647729	3.02802e-18	5.41697e-17
BACH2	1.12762	3.05482e-18	5.46015e-17
CCR8	1.09245	3.15573e-18	5.63562e-17
COL21A1	1.03747	3.19771e-18	5.70563e-17
PRDM2	0.369696	3.20898e-18	5.72077e-17
RPS14P1	-2.0708	3.36836e-18	5.9997e-17
EIF4G3	0.445652	3.41307e-18	6.07407e-17
ELOVL2	1.58893	3.58078e-18	6.36704e-17
H4C12	1.6445	3.71006e-18	6.59121e-17
APCDD1L	1.51061	3.73895e-18	6.63679e-17
BNC1	2.35196	3.76347e-18	6.67456e-17
LCA5	0.729444	3.77872e-18	6.69584e-17
CBL	0.388141	3.82543e-18	6.77277e-17
CNIH4	-0.491493	3.8679e-18	6.84206e-17
COQ4	-0.434686	3.95787e-18	6.99519e-17
MALSU1	-0.400018	3.9908e-18	7.04733e-17
PEAK1	0.438065	3.9946e-18	7.04798e-17
RPS2P20	-1.18739	4.10006e-18	7.22784e-17
RPL10AP2	-1.06577	4.29918e-18	7.57237e-17
ATRAID	-0.406901	4.33037e-18	7.62079e-17
NDUFB7	-0.602987	4.36124e-18	7.66854e-17
PFDN5	-0.431996	4.54498e-18	7.98478e-17
GSTM5	0.912386	4.61014e-18	8.09236e-17
KIF26B	1.08801	4.69554e-18	8.23523e-17
NOTCH3	0.741233	4.79282e-18	8.39867e-17
INSYN1	0.988408	4.90261e-18	8.58375e-17
RPL5P18	-1.31603	4.97305e-18	8.69966e-17
DYNLT1	-0.41181	4.98126e-18	8.70661e-17
LMCD1	0.678613	5.00233e-18	8.73461e-17
IGKV2-28	2.37702	5.00578e-18	8.73461e-17
TOR2A	-0.452976	5.20493e-18	9.07441e-17
STARD8	0.711987	5.26731e-18	9.17538e-17
OR51E2	1.16074	5.35052e-18	9.31244e-17
GIGYF2	0.346653	5.77436e-18	1.00416e-16
TBC1D2B	0.421319	5.86424e-18	1.01893e-16
RPL10A	-0.411313	5.90557e-18	1.0251e-16
PSMB1	-0.381082	5.90973e-18	1.0251e-16
FPGS	-0.438017	6.0469e-18	1.04801e-16
HIPK3	0.424863	6.09449e-18	1.05537e-16
DOCK2	0.913557	6.38815e-18	1.10529e-16
MDFIC	0.825768	6.44696e-18	1.11453e-16
ARMCX2	0.858639	7.09346e-18	1.22526e-16
MAN1C1	0.766543	7.26039e-18	1.25302e-16
PLCL1	0.762257	7.26635e-18	1.25302e-16
NPR1	0.834423	7.37144e-18	1.27007e-16
EVL	0.722375	7.47535e-18	1.2869e-16
GIMAP7	0.781719	7.51887e-18	1.29331e-16
LOC442087	-1.48986	7.53537e-18	1.29506e-16
RPL14P3	-0.859529	7.55823e-18	1.29791e-16
C2CD4B	-1.31639	7.63186e-18	1.30946e-16
ROCK1	0.537744	7.81447e-18	1.33967e-16
CIAO2B	-0.586412	7.93903e-18	1.35989e-16
NUDT8	-0.813936	8.05739e-18	1.37901e-16
PTPN14	0.62621	8.25569e-18	1.41178e-16
TM6SF1	0.910991	8.302e-18	1.41852e-16
MRPL54	-0.490695	8.51978e-18	1.45452e-16
PSD	1.01459	8.56464e-18	1.46096e-16
RAET1E-AS1	-1.43926	8.83306e-18	1.5055e-16
SSPN	0.809351	9.086e-18	1.54733e-16
DPP6	1.65804	9.25215e-18	1.57432e-16
FLNA	0.875777	9.50938e-18	1.61675e-16
NUDT14	-0.583603	9.53828e-18	1.62032e-16
WASHC2C	0.427038	9.68385e-18	1.6437e-16
FAM43B	1.41587	9.76235e-18	1.65565e-16
ARRDC1	-0.465163	9.80589e-18	1.66167e-16
SLC24A3	0.894512	1.02273e-17	1.73165e-16
GRID1	0.858317	1.05432e-17	1.78367e-16
NOTCH4	0.575058	1.18013e-17	1.99487e-16
TNRC6A	0.365031	1.23501e-17	2.08592e-16
SLC1A3	1.12584	1.23822e-17	2.08962e-16
CLDN11	1.1744	1.2439e-17	2.09748e-16
LOC345471	-1.7797	1.24539e-17	2.09828e-16
SERTM2	1.76156	1.26177e-17	2.12414e-16
ELN	0.962117	1.29144e-17	2.17231e-16
ABCB5	2.01272	1.29296e-17	2.17308e-16
FIBP	-0.337437	1.31895e-17	2.21496e-16
ACSM5	1.36659	1.38177e-17	2.31855e-16
VPS13D	0.443707	1.44946e-17	2.43015e-16
PCNX1	0.420269	1.48098e-17	2.48097e-16
SCN9A	1.20138	1.5448e-17	2.58578e-16
EIF4A2P4	-1.31885	1.56078e-17	2.60958e-16
LOC100287430	-1.02085	1.56156e-17	2.60958e-16
FKBP14	0.439288	1.56862e-17	2.61925e-16
OLFML2A	0.634466	1.59147e-17	2.65525e-16
ARID5B	0.463953	1.69159e-17	2.82e-16
SH3GLB2	-0.466612	1.69362e-17	2.8211e-16
HRH2	1.21782	1.75689e-17	2.92237e-16
FBXL22	0.705195	1.75726e-17	2.92237e-16
RPL11P3	-1.73767	1.78966e-17	2.97385e-16
HMGA2-AS1	1.17598	1.83431e-17	3.04558e-16
CDC42EP5	-0.829605	1.84654e-17	3.06341e-16
AFF1	0.428944	1.8708e-17	3.10115e-16
CENPX	-0.593532	1.87332e-17	3.10283e-16
LINC00861	1.18882	1.88687e-17	3.12276e-16
LOC149935	-1.47075	1.92647e-17	3.18572e-16
MIR99AHG	1.22826	1.94403e-17	3.21218e-16
RN7SKP80	1.50523	1.96421e-17	3.24292e-16
P2RX7	0.901456	1.99749e-17	3.29522e-16
CEP350	0.459252	2.0692e-17	3.41077e-16
YIF1A	-0.504467	2.09118e-17	3.44425e-16
H3-5	-1.00301	2.0996e-17	3.45535e-16
RIC1	0.354392	2.14047e-17	3.51979e-16
FAM229A	-0.641144	2.14864e-17	3.5304e-16
PER1	0.688402	2.17e-17	3.56266e-16
HDHD3	-0.454529	2.17796e-17	3.57285e-16
RPS5P8	-2.05749	2.28642e-17	3.7478e-16
REV3L	0.478943	2.34878e-17	3.84695e-16
SRGAP2C	0.870486	2.37169e-17	3.88138e-16
PRELID1	-0.4555	2.37407e-17	3.88218e-16
KIAA1755	0.782628	2.41456e-17	3.94526e-16
IDS	0.505854	2.46086e-17	4.0177e-16
PDE1A	0.872827	2.4969e-17	4.07331e-16
NEMF	0.477347	2.52194e-17	4.1109e-16
SFTPC	5.74967	2.57377e-17	4.19206e-16
MAPKBP1	0.431997	2.60526e-17	4.23999e-16
UQCR10	-0.490842	2.62305e-17	4.26556e-16
TRAPPC10	0.366245	2.64423e-17	4.29662e-16
NDUFB11	-0.404666	2.6946e-17	4.37499e-16
GASK1A	1.14858	2.75318e-17	4.46446e-16
LMNTD2	-0.71592	2.75404e-17	4.46446e-16
CLIP1	0.42628	2.81739e-17	4.56354e-16
POM121L9P	0.977333	2.8396e-17	4.5959e-16
DALRD3	-0.442974	2.84485e-17	4.60079e-16
TMEM125	-0.552218	2.89575e-17	4.67941e-16
RPLP0P5	-1.38746	2.94709e-17	4.75864e-16
TRPC6	0.792547	3.00329e-17	4.84558e-16
RPL27P11	-1.86627	3.02548e-17	4.87754e-16
NACAD	0.847152	3.1369e-17	5.05321e-16
GIT2	0.309276	3.17141e-17	5.1048e-16
RPSAP61	-1.02404	3.33232e-17	5.35961e-16
LINC02381	0.844781	3.35246e-17	5.38778e-16
PHLDB1	0.520596	3.38457e-17	5.43514e-16
ELK3	0.531615	3.39407e-17	5.44614e-16
UQCRC1	-0.519368	3.57415e-17	5.73062e-16
NUBP2	-0.441634	3.60063e-17	5.76859e-16
SCG2	1.19303	3.8076e-17	6.09542e-16
DIP2C	0.63231	4.05333e-17	6.48374e-16
CHCHD5	-0.608499	4.07411e-17	6.51192e-16
TIMM8B	-0.53865	4.0988e-17	6.54629e-16
PEMT	-0.48182	4.15108e-17	6.62465e-16
TMEM52B	1.15239	4.20301e-17	6.69849e-16
GIPC3	0.639918	4.20387e-17	6.69849e-16
POLR2H	-0.358697	4.21072e-17	6.70421e-16
RPS18	-0.560425	4.22875e-17	6.72771e-16
USP32	0.402157	4.25229e-17	6.75993e-16
DKK3	0.666925	4.45547e-17	7.07745e-16
KCNMA1	1.20364	4.46716e-17	7.09054e-16
CLEC3B	0.81605	4.73924e-17	7.5166e-16
KLF7	0.676163	4.77722e-17	7.57098e-16
RBFOX2	0.29372	4.8082e-17	7.61421e-16
MRPL57	-0.453886	4.81232e-17	7.61488e-16
ITGA1	0.547175	5.16444e-17	8.16577e-16
PGM5-AS1	2.42015	5.26765e-17	8.32257e-16
SAC3D1	-0.632134	5.35402e-17	8.45253e-16
CHD6	0.521566	5.37557e-17	8.48003e-16
MZT2A	-0.548642	5.40918e-17	8.52651e-16
GPR25	-1.3725	5.56212e-17	8.76087e-16
TASOR2	0.386906	5.845e-17	9.19938e-16
HSPB2	0.884939	6.02985e-17	9.48305e-16
PTGES2	-0.507562	6.10217e-17	9.58945e-16
RYKP1	-1.37522	6.18038e-17	9.69873e-16
RPL34P31	-1.95117	6.18114e-17	9.69873e-16
RN7SL381P	1.41742	6.3839e-17	1.00092e-15
CDH13	0.631401	6.5107e-17	1.02003e-15
IGLON5	1.26556	6.74267e-17	1.05556e-15
SSR4	-0.486545	6.85971e-17	1.07307e-15
TCTEX1D1	0.887925	6.90315e-17	1.07904e-15
MPG	-0.477215	6.92178e-17	1.08113e-15
RPL7AP34	-1.32024	6.93754e-17	1.08277e-15
TEAD1	0.464128	7.20793e-17	1.12412e-15
ZNF418	0.994388	7.43976e-17	1.1594e-15
DIO2	0.868822	7.51257e-17	1.16985e-15
CLVS2	2.17682	7.54689e-17	1.17431e-15
GALK1	-0.597058	7.70824e-17	1.19851e-15
JTB	-0.34067	7.72201e-17	1.19974e-15
SNX18	0.442131	7.80974e-17	1.21246e-15
F12	-0.712875	7.8275e-17	1.2143e-15
ADAMTS6	0.829493	7.84648e-17	1.21606e-15
NDUFS3	-0.374255	7.8507e-17	1.21606e-15
LRRC37A17P	0.57008	8.38886e-17	1.29844e-15
LOC732229	0.848578	8.40651e-17	1.30019e-15
RPS21	-0.776232	8.50644e-17	1.31466e-15
WWC2	0.796876	8.67752e-17	1.34009e-15
LINC01140	1.00936	8.74026e-17	1.34877e-15
TSC22D3	0.648309	8.91518e-17	1.37473e-15
CISD3	-0.472151	8.95198e-17	1.37937e-15
ACTA2-AS1	0.808703	9.08123e-17	1.39824e-15
ZDBF2	1.05723	9.39002e-17	1.4447e-15
NACAP2	-1.77143	9.40803e-17	1.44639e-15
BMERB1	0.749911	9.4827e-17	1.45678e-15
KCNH1	1.02941	1.02221e-16	1.5692e-15
RPS3P7	-1.51563	1.02355e-16	1.57007e-15
RGMA	1.11197	1.02556e-16	1.57199e-15
MIR133A1HG	2.03155	1.05698e-16	1.61895e-15
RPS4XP13	-1.14526	1.06477e-16	1.62967e-15
RPL31P2	-1.55019	1.10569e-16	1.69103e-15
PPP2R2B	1.02184	1.11076e-16	1.69753e-15
LRRC55	1.09994	1.12213e-16	1.71362e-15
RPL7A	-0.451771	1.12685e-16	1.71956e-15
MXD3	-0.507361	1.15706e-16	1.76348e-15
TCEAL5	2.0587	1.15735e-16	1.76348e-15
EFHD1	0.828987	1.17656e-16	1.79141e-15
RPL7AP30	-0.88404	1.17869e-16	1.79333e-15
GDPGP1	-0.462014	1.18833e-16	1.80667e-15
PCDHGB7	1.0764	1.19453e-16	1.81475e-15
RPS6	-0.506981	1.19567e-16	1.81514e-15
POLR2L	-0.651545	1.27226e-16	1.92998e-15
RPL24P7	-1.43492	1.28094e-16	1.94172e-15
RIPOR2	0.893876	1.29833e-16	1.96663e-15
ADA2	0.878655	1.35063e-16	2.04434e-15
RPL13P6	-1.31167	1.36902e-16	2.07066e-15
JMJD1C	0.450437	1.44406e-16	2.18255e-15
KLHL20	0.333292	1.44567e-16	2.18338e-15
KRT18P28	-0.849763	1.45995e-16	2.20332e-15
ADAM19	0.709718	1.46714e-16	2.21255e-15
RPL23AP43	-1.03108	1.47038e-16	2.21581e-15
RGL1	0.613012	1.52678e-16	2.29911e-15
RGS5	0.771895	1.58369e-16	2.38307e-15
LOC283856	1.41434	1.58756e-16	2.38714e-15
NSG2	1.63131	1.63826e-16	2.46158e-15
RPL8P2	-1.29496	1.65839e-16	2.49001e-15
SLMAP	0.377306	1.66066e-16	2.49159e-15
EXOSC4	-0.607651	1.67413e-16	2.50997e-15
ATP11C	0.506272	1.70747e-16	2.55809e-15
SYNPO	0.568095	1.71827e-16	2.5724e-15
SRI-AS1	-1.35959	1.73393e-16	2.59395e-15
LRP12	0.677982	1.74722e-16	2.61193e-15
MLST8	-0.480926	1.7595e-16	2.62838e-15
KIF5A	1.14532	1.77267e-16	2.64613e-15
TECRP2	-2.11451	1.80941e-16	2.69902e-15
CPZ	0.934666	1.81737e-16	2.70857e-15
RBM39P1	-1.37454	1.81845e-16	2.70857e-15
MRPL27	-0.412016	1.85203e-16	2.75658e-15
SEPTIN4	0.600863	1.85761e-16	2.76289e-15
ELOBP1	-1.70618	1.89258e-16	2.81286e-15
FAM124B	0.917275	1.91549e-16	2.84486e-15
MACROD1	-0.670608	1.94196e-16	2.88209e-15
RPL18P3	-1.84494	1.95362e-16	2.89731e-15
ZNF628	-0.535612	1.99476e-16	2.95618e-15
UTRN	0.639067	1.99892e-16	2.96021e-15
MTRNR2L3	-1.41906	2.01858e-16	2.98718e-15
RPL41P2	-0.944104	2.03604e-16	3.01085e-15
CYLD	0.408787	2.0639e-16	3.04985e-15
WDFY3	0.405295	2.11659e-16	3.12546e-15
RPL34P5	-1.83459	2.13858e-16	3.15567e-15
HES4	-0.939786	2.1856e-16	3.22274e-15
CD300LG	2.4075	2.24221e-16	3.30265e-15
RPS2P33	-1.27368	2.24301e-16	3.30265e-15
TSTD1	-0.508596	2.26648e-16	3.33483e-15
RPL21P46	-0.954697	2.29868e-16	3.37978e-15
PRPH2	0.848356	2.30487e-16	3.38506e-15
SCX	-0.872166	2.30557e-16	3.38506e-15
PDE3A	1.01957	2.36818e-16	3.47451e-15
UCN	-0.789551	2.39195e-16	3.50689e-15
LOC729558	2.07828	2.5402e-16	3.72159e-15
MELTF-AS1	-0.621414	2.5716e-16	3.76491e-15
KATNAL1	0.614136	2.59135e-16	3.79111e-15
KCNAB1	0.759997	2.77382e-16	4.05519e-15
MIR3609	4.27527	2.78074e-16	4.06241e-15
RPS5P6	-1.8954	2.80016e-16	4.08788e-15
ATXN1	0.43527	2.85849e-16	4.17008e-15
NPRL2	-0.401354	2.87176e-16	4.18645e-15
RPLP0P10	-1.60559	2.89966e-16	4.22413e-15
TAOK1	0.43012	2.92573e-16	4.25909e-15
WNK3	0.760667	2.92858e-16	4.26022e-15
RPS28	-0.587796	2.94816e-16	4.28567e-15
MYDGF	-0.461806	3.04692e-16	4.42611e-15
C3	1.16543	3.25735e-16	4.72845e-15
EIF5AP2	-1.10219	3.34969e-16	4.85906e-15
TRAPPC2L	-0.476044	3.57247e-16	5.17857e-15
CHST8	2.04725	3.58546e-16	5.19373e-15
FRY	0.724273	3.65866e-16	5.29603e-15
TRO	0.752694	3.722e-16	5.38394e-15
KIAA1109	0.484916	3.9353e-16	5.68848e-15
PLEKHO1	0.643835	4.07633e-16	5.8882e-15
ZNHIT1	-0.413765	4.19953e-16	6.06189e-15
SIRPB2	0.938237	4.23593e-16	6.11015e-15
SOX5	0.940651	4.32918e-16	6.24028e-15
GRIA3	1.19233	4.41176e-16	6.35365e-15
HAGHL	-0.918907	4.41402e-16	6.35365e-15
C2CD4D	-0.667233	4.45013e-16	6.40115e-15
BACE1	0.482457	4.55261e-16	6.54398e-15
KMT2D	0.50425	4.59785e-16	6.60438e-15
OXLD1	-0.507518	4.77595e-16	6.85542e-15
PTN	0.84577	4.88391e-16	7.00549e-15
SCN11A	1.28458	4.96487e-16	7.11666e-15
SNORA49	4.13235	5.08539e-16	7.28434e-15
PCDHGB9P	-1.47922	5.10686e-16	7.30999e-15
B4GALNT1	0.772808	5.13096e-16	7.33938e-15
RGS2	0.840664	5.34312e-16	7.63754e-15
SLITRK3	2.20787	5.42536e-16	7.7497e-15
LAMTOR2	-0.360938	5.43346e-16	7.75589e-15
C1orf122	-0.416132	5.45696e-16	7.78402e-15
FST	1.00784	5.66247e-16	8.07157e-15
RSF1	0.380732	5.72336e-16	8.15271e-15
RPL24P8	-0.956991	5.98683e-16	8.52211e-15
BLVRB	-0.662736	6.03715e-16	8.58779e-15
SLFN12	0.807862	6.09607e-16	8.66561e-15
MYH9	0.41975	6.10625e-16	8.67409e-15
ARHGAP42	0.506896	6.11406e-16	8.67918e-15
HCLS1	0.717379	6.16388e-16	8.74386e-15
ACAD11	0.716587	6.20631e-16	8.79798e-15
ZNF609	0.389024	6.34836e-16	8.99315e-15
MAP2	1.11157	6.54718e-16	9.26841e-15
RPLP0P4	-1.59174	6.60267e-16	9.34053e-15
LMAN2	-0.401642	6.86072e-16	9.69891e-15
F2RL3	0.697032	6.9385e-16	9.80213e-15
RN7SL434P	3.40613	7.17624e-16	1.0131e-14
CCL19	1.45507	7.18831e-16	1.01411e-14
MRPL23	-0.492856	7.20967e-16	1.01573e-14
LOC107987373	-0.492856	7.20968e-16	1.01573e-14
PAPLN	0.763765	7.24783e-16	1.02041e-14
B9D1	-0.588896	7.25346e-16	1.0205e-14
ANO3	1.87656	7.45614e-16	1.0483e-14
MAST4	0.514216	7.70694e-16	1.08282e-14
NKAPL	1.07961	7.76786e-16	1.09063e-14
NAA38	-0.612368	7.89108e-16	1.10717e-14
MIB2	-0.616634	7.97699e-16	1.11847e-14
TMED3	-0.416922	7.99296e-16	1.11994e-14
PTENP1	0.633884	8.16545e-16	1.14333e-14
GPNMB	1.01499	8.26103e-16	1.15593e-14
LRFN5	1.14343	8.40997e-16	1.17597e-14
ASS1P9	-1.40123	8.41646e-16	1.17607e-14
MMAB	-0.42476	8.54165e-16	1.19276e-14
GPATCH8	0.321787	8.60978e-16	1.20145e-14
CHCHD1	-0.36498	8.73007e-16	1.21741e-14
PDCD6	-0.399973	8.76481e-16	1.22143e-14
NR2F6	-0.516178	8.77281e-16	1.22171e-14
CNNM1	1.32222	8.79466e-16	1.22393e-14
RPL31P4	-0.935469	8.83171e-16	1.22825e-14
ND4L	-0.734045	8.85762e-16	1.23102e-14
SECISBP2L	0.470423	8.86461e-16	1.23116e-14
PGP	-0.51606	9.22321e-16	1.2801e-14
RDX	0.7998	9.44236e-16	1.30963e-14
DNASE1L2	-0.897277	9.71944e-16	1.34715e-14
GPR83	1.88605	9.81509e-16	1.3595e-14
RPL27	-0.466619	9.8594e-16	1.36471e-14
PCDHGA9	0.900167	1.01303e-15	1.40126e-14
FLG-AS1	1.26102	1.02714e-15	1.41982e-14
STARD10	-0.56863	1.03004e-15	1.42289e-14
NAXE	-0.431578	1.0332e-15	1.42628e-14
KRT8P36	-1.91864	1.03936e-15	1.43383e-14
MGA	0.483583	1.04519e-15	1.4409e-14
GAS5	-0.587433	1.05753e-15	1.45694e-14
TBCB	-0.41443	1.06632e-15	1.46807e-14
NDUFA3	-0.497648	1.0973e-15	1.50971e-14
CAP2	0.721601	1.10912e-15	1.52495e-14
SLC6A1	0.774122	1.11031e-15	1.52557e-14
HNRNPKP2	-0.811678	1.12473e-15	1.54434e-14
ZNF208	1.08184	1.13361e-15	1.55549e-14
KRT8P41	-1.13634	1.16552e-15	1.59822e-14
PAXX	-0.430369	1.18324e-15	1.62143e-14
LOC100507516	1.06383	1.19562e-15	1.63731e-14
HHIPL1	0.845182	1.20112e-15	1.64374e-14
MBNL1	0.341437	1.2032e-15	1.6455e-14
SYCE1L	-1.00974	1.20585e-15	1.64803e-14
BSPRY	-0.448355	1.22641e-15	1.675e-14
KDF1	-0.38315	1.24339e-15	1.69707e-14
ATP8B4	0.673097	1.24693e-15	1.69978e-14
CLEC1A	0.71897	1.24703e-15	1.69978e-14
JAGN1	-0.317806	1.25825e-15	1.71393e-14
NPIPB13	-1.3182	1.27638e-15	1.73749e-14
EIF4EBP1	-0.565967	1.29125e-15	1.75656e-14
IRGM	-2.22358	1.31033e-15	1.78133e-14
TMEM59L	1.31194	1.31173e-15	1.78206e-14
SNORD30	-2.03269	1.31848e-15	1.79005e-14
AMH	-1.45541	1.33348e-15	1.80921e-14
ASS1P13	-1.24967	1.34909e-15	1.82919e-14
TAF3	0.330313	1.35109e-15	1.83069e-14
ERI3	-0.343284	1.35275e-15	1.83174e-14
C1QBP	-0.524182	1.39065e-15	1.88181e-14
LILRA6	0.949804	1.40877e-15	1.90509e-14
TIMM50	-0.352335	1.41516e-15	1.91247e-14
CIDEB	1.16973	1.42589e-15	1.9257e-14
SNHG8	-0.476147	1.4358e-15	1.93781e-14
PRSS3	-0.61024	1.48958e-15	2.00908e-14
CSPG4	0.752123	1.53145e-15	2.06309e-14
DSE	0.762373	1.53163e-15	2.06309e-14
ATM	0.478281	1.59375e-15	2.14427e-14
PLCXD3	2.04435	1.59399e-15	2.14427e-14
CYBRD1	0.81242	1.60892e-15	2.16294e-14
FAAP20	-0.426342	1.61003e-15	2.16301e-14
GADD45G	-0.779385	1.61306e-15	2.16567e-14
RPS19	-0.456397	1.64862e-15	2.21197e-14
PSMD2P1	-1.3398	1.66858e-15	2.23728e-14
NDST1	0.4038	1.70148e-15	2.27992e-14
ZNF460	1.0477	1.71583e-15	2.29765e-14
MCAT	-0.3956	1.71999e-15	2.30172e-14
PHF21A	0.33074	1.74417e-15	2.33256e-14
NDUFA13	-0.519977	1.76809e-15	2.36301e-14
SASH1	0.487365	1.80241e-15	2.40731e-14
ZMIZ1	0.381827	1.8271e-15	2.4387e-14
CHST11	0.774865	1.83496e-15	2.44761e-14
GRHPR	-0.38448	1.85656e-15	2.47481e-14
TENM3	1.27518	1.87099e-15	2.49243e-14
RPL3P9	-1.17936	1.87855e-15	2.50088e-14
FLT3	1.13228	1.88479e-15	2.50756e-14
EPGN	1.63261	1.90422e-15	2.53178e-14
TNR	1.26659	1.91831e-15	2.54886e-14
DOCK1	0.3772	1.94368e-15	2.5809e-14
CCN5	1.58549	1.94865e-15	2.58583e-14
ZNF837	-0.616354	1.98953e-15	2.63838e-14
RASL12	0.663403	2.04606e-15	2.71159e-14
CALCA	-2.43096	2.08883e-15	2.76648e-14
STMN4	1.72622	2.09311e-15	2.77038e-14
SSNA1	-0.428958	2.11342e-15	2.79546e-14
AP4E1	0.364257	2.14073e-15	2.82976e-14
EGFLAM	0.649158	2.14798e-15	2.83752e-14
ARHGAP23	0.703978	2.19698e-15	2.90038e-14
NOA1	-0.312607	2.19841e-15	2.90041e-14
CCT5P2	-1.46674	2.23271e-15	2.94377e-14
TWIST1	0.942433	2.23705e-15	2.9476e-14
PPP4C	-0.470323	2.24378e-15	2.95458e-14
IDUA	-0.633648	2.41478e-15	3.1777e-14
SLC6A17	1.22851	2.50064e-15	3.28859e-14
ECSCR	0.66034	2.51437e-15	3.30388e-14
MSC	0.685388	2.51638e-15	3.30388e-14
LINC00968	1.31904	2.51709e-15	3.30388e-14
RPL7AP4	-1.74629	2.52044e-15	3.30617e-14
KLF9	0.691383	2.52301e-15	3.30742e-14
GPX1	-0.460905	2.52606e-15	3.30932e-14
CASQ1	1.10664	2.53026e-15	3.31271e-14
EIF4A1P7	-1.31868	2.56298e-15	3.35341e-14
RNA5SP383	-1.40328	2.57561e-15	3.36779e-14
ZNF454	0.890393	2.597e-15	3.3936e-14
MRPL11	-0.405796	2.65268e-15	3.46185e-14
TACO1	-0.345329	2.65343e-15	3.46185e-14
KIAA2026	0.405689	2.65428e-15	3.46185e-14
RPS6P26	-1.64799	2.68824e-15	3.50391e-14
RPS17P3	-1.53508	2.69409e-15	3.50932e-14
RPS13P8	-1.88217	2.7197e-15	3.54044e-14
ZFHX4-AS1	1.65569	2.74643e-15	3.57297e-14
FBXO32	0.715789	2.85977e-15	3.71806e-14
GLYATL2	1.66314	2.88783e-15	3.75217e-14
SNORA84	2.75212	2.94196e-15	3.82009e-14
MRPL58	-0.390982	2.97328e-15	3.85833e-14
KRT6A	2.29732	2.97881e-15	3.86305e-14
RPL31P38	-1.21572	2.98716e-15	3.87144e-14
RPL35A	-0.394348	3.02305e-15	3.91548e-14
ANGPT2	0.562123	3.02693e-15	3.91804e-14
H2AW	-0.702646	3.04838e-15	3.94332e-14
LINC00472	1.13391	3.0795e-15	3.98108e-14
RPL23P6	-1.13964	3.09388e-15	3.99377e-14
SBF2	0.352056	3.0945e-15	3.99377e-14
P4HTM	-0.445335	3.09515e-15	3.99377e-14
RASGRP3	0.635469	3.14519e-15	4.0558e-14
CIB4	-2.26045	3.14924e-15	4.05848e-14
GIMAP4	0.706019	3.16081e-15	4.07083e-14
SPINT1-AS1	-0.460451	3.16672e-15	4.07589e-14
KRT19P1	-1.38314	3.29284e-15	4.23556e-14
LOC100422562	-1.91717	3.30077e-15	4.2431e-14
RFLNB	0.564908	3.30286e-15	4.24314e-14
TMEM47	0.810676	3.31318e-15	4.25374e-14
DEXI	0.521862	3.32361e-15	4.26447e-14
LOC344967	-1.49443	3.34732e-15	4.29074e-14
COL16A1	0.772438	3.34826e-15	4.29074e-14
EPHA5	1.48809	3.35702e-15	4.29929e-14
CMYA5	0.717785	3.37685e-15	4.32198e-14
PDE7B	0.789742	3.47544e-15	4.44372e-14
H2BC3	4.92284	3.47628e-15	4.44372e-14
LRRC17	0.78542	3.49834e-15	4.46913e-14
RCSD1	0.686325	3.59337e-15	4.58768e-14
KIF3C	0.563781	3.68686e-15	4.70412e-14
TMEM191B	-1.08044	3.70916e-15	4.72964e-14
SHPRH	0.478499	3.822e-15	4.87051e-14
H2AX	-0.502755	3.83193e-15	4.88013e-14
SLC9A9	0.760822	3.92793e-15	4.99862e-14
SPEG	1.1734	3.92983e-15	4.99862e-14
TMEM191A	-0.70252	3.9377e-15	5.00351e-14
ARHGAP20	0.957572	3.93854e-15	5.00351e-14
TOP2B	0.414635	4.31744e-15	5.48147e-14
PSMC3P1	-1.46386	4.33212e-15	5.49672e-14
XIRP1	1.25264	4.35435e-15	5.52151e-14
SLC25A6	-0.646306	4.37047e-15	5.53853e-14
EEF1A1P8	-0.970454	4.44451e-15	5.62889e-14
LIMS1	0.345537	4.49835e-15	5.69358e-14
EEF1GP8	-1.38296	4.65705e-15	5.89081e-14
COA3	-0.439444	4.6932e-15	5.93289e-14
ZNF568	0.815622	4.70061e-15	5.9386e-14
GLI2	0.842164	4.78049e-15	6.03581e-14
MAPK10	0.790786	4.89164e-15	6.17236e-14
ISOC2	-0.404182	4.96802e-15	6.26488e-14
FXYD1	1.09732	5.26584e-15	6.63638e-14
CIDEA	4.16044	5.32952e-15	6.70969e-14
RPS11P7	-1.58168	5.33054e-15	6.70969e-14
LIX1L	0.582788	5.35753e-15	6.73953e-14
TCEAL7	0.84196	5.45633e-15	6.85963e-14
F13A1	1.14981	5.47738e-15	6.88187e-14
FSIP1	1.24367	5.5664e-15	6.98946e-14
KCNE1B	-3.20215	5.68132e-15	7.12939e-14
LOC100507403	0.941575	5.70012e-15	7.14863e-14
ELMOD1	1.37395	5.77831e-15	7.24226e-14
SOX7	0.805455	5.80203e-15	7.26756e-14
ACTG1P14	-0.913081	5.85597e-15	7.33066e-14
GJD3	-1.52611	5.90517e-15	7.38775e-14
CHD9	0.474024	6.08282e-15	7.60538e-14
DANCR	-0.528623	6.18326e-15	7.72625e-14
ANKRD6	0.794246	6.20776e-15	7.75209e-14
INAFM2	0.484286	6.21148e-15	7.75209e-14
HIP1	0.535447	6.37138e-15	7.94682e-14
MRC1	1.08057	6.48267e-15	8.08073e-14
CEBPD	-0.608078	6.55924e-15	8.17122e-14
LIPC	1.78561	6.70723e-15	8.35052e-14
RPS5P5	-1.20497	6.78361e-15	8.4405e-14
VPS51	-0.467532	6.79477e-15	8.44927e-14
ATP5MGP3	-1.75072	6.79983e-15	8.45045e-14
MSRB2	-0.440846	6.85119e-15	8.50914e-14
RUSC2	0.539377	6.95733e-15	8.63575e-14
GIMAP5	0.901105	6.99611e-15	8.67864e-14
NOS1	1.68662	7.04947e-15	8.73956e-14
SPR	-0.35444	7.08439e-15	8.77756e-14
CPA1	3.67434	7.13013e-15	8.82613e-14
NOSIP	-0.558956	7.13218e-15	8.82613e-14
SMIM22	-0.535327	7.18212e-15	8.88258e-14
TMEM14C	-0.346567	7.19702e-15	8.89565e-14
HSPBP1	-0.456734	7.20149e-15	8.89583e-14
LOC104968399	-0.752113	7.21221e-15	8.90373e-14
ELP6	-0.324191	7.34421e-15	9.06124e-14
HNRNPR	0.297744	7.62234e-15	9.39876e-14
UACA	0.403824	7.78689e-15	9.59589e-14
TENM1	1.55055	7.91474e-15	9.7476e-14
HNRNPH1P1	-0.995387	7.92525e-15	9.7547e-14
SLC25A5	-0.48666	7.93292e-15	9.7583e-14
UNC5C	0.705913	7.93997e-15	9.76113e-14
NRTN	-0.780854	8.02517e-15	9.85998e-14
ITPKB	0.388751	8.11306e-15	9.962e-14
ADAMTS2	0.905297	8.23593e-15	1.01068e-13
PABPC3	-0.942469	8.26406e-15	1.01353e-13
PCDHGC3	0.885004	8.46394e-15	1.03743e-13
RANBP3L	1.2429	8.63307e-15	1.05752e-13
ECE2	-0.505493	8.75126e-15	1.07137e-13
PRDM1	0.586758	9.05043e-15	1.10733e-13
RBBP6	0.388203	9.15946e-15	1.12e-13
MRPL2	-0.478896	9.30999e-15	1.13773e-13
OVOL2	-0.491337	9.6364e-15	1.17692e-13
FKBP7	0.498618	9.78923e-15	1.19488e-13
ALDH7A1P1	-1.20485	9.86826e-15	1.20381e-13
TXN2	-0.36162	1.01889e-14	1.24219e-13
XRCC6P2	-0.933244	1.075e-14	1.30982e-13
FYB1	0.854586	1.08062e-14	1.31589e-13
TRPT1	-0.40901	1.1182e-14	1.36084e-13
SGCE	0.754394	1.11891e-14	1.36089e-13
HTRA1	0.700673	1.12803e-14	1.37118e-13
BPTF	0.389637	1.13194e-14	1.37488e-13
SH3BP5	0.640294	1.13241e-14	1.37488e-13
NCOA3	0.397502	1.14044e-14	1.38382e-13
MAPKAPK5-AS1	-0.324616	1.14415e-14	1.3875e-13
RPSAP45	-1.09743	1.14633e-14	1.38931e-13
COMMD1	-0.398126	1.17023e-14	1.41745e-13
C1orf162	0.722534	1.17915e-14	1.42741e-13
HDAC9	0.896785	1.18693e-14	1.43598e-13
FKBP5	0.507876	1.20223e-14	1.45364e-13
RABAC1	-0.535538	1.21642e-14	1.46993e-13
HECW2	0.702032	1.23948e-14	1.49692e-13
NBPF12	0.461611	1.25017e-14	1.50894e-13
ENG	0.538073	1.25561e-14	1.51461e-13
ADGRD1	0.982672	1.29797e-14	1.5648e-13
GRIK5	1.05435	1.30307e-14	1.57003e-13
RPL21P67	-1.68894	1.32409e-14	1.59442e-13
ANKRD54	-0.356355	1.32693e-14	1.59691e-13
PRAM1	0.803897	1.33627e-14	1.6072e-13
TUFMP1	-1.52971	1.36589e-14	1.64186e-13
MDN1	0.464238	1.44706e-14	1.73842e-13
RPS21P1	-1.1121	1.45853e-14	1.75117e-13
TSPAN18	0.825914	1.49365e-14	1.79229e-13
UNC93B1	-0.455256	1.50703e-14	1.80729e-13
SNORA54	3.23601	1.50921e-14	1.80886e-13
PBRM1	0.353201	1.52369e-14	1.82514e-13
DMAC1	-0.500081	1.5359e-14	1.8387e-13
C19orf25	-0.361712	1.57944e-14	1.88972e-13
CR1	1.20574	1.60194e-14	1.91552e-13
ATRNL1	1.29824	1.61963e-14	1.93555e-13
RPS4XP17	-0.85452	1.65324e-14	1.97457e-13
PHB2	-0.382798	1.67142e-14	1.99512e-13
CCDC3	0.561595	1.68459e-14	2.00968e-13
WDR7	0.405134	1.71277e-14	2.04212e-13
REEP2	0.861775	1.73342e-14	2.06554e-13
IGLV11-55	-2.70751	1.74237e-14	2.07499e-13
PRDX2	-0.41012	1.74859e-14	2.0812e-13
RERG	0.958018	1.76081e-14	2.09453e-13
KLHDC9	-0.548224	1.76787e-14	2.10171e-13
H2BC15	1.02332	1.78946e-14	2.12615e-13
RPL31P61	-1.81772	1.80287e-14	2.14084e-13
PICALM	0.2913	1.82609e-14	2.16716e-13
PCDHB4	0.97803	1.83394e-14	2.17523e-13
TTC9B	-0.912103	1.83675e-14	2.1773e-13
RALGAPA1	0.475693	1.84949e-14	2.19114e-13
NDRG4	0.641015	1.87535e-14	2.2205e-13
PRMT1	-0.528349	1.89944e-14	2.24773e-13
CADM1	0.904098	1.94674e-14	2.30238e-13
KCNA1	2.05575	1.96024e-14	2.31701e-13
ZNF106	0.380656	2.01555e-14	2.38102e-13
RPL27P6	-1.59681	2.05434e-14	2.42544e-13
NAIP	0.84652	2.08491e-14	2.46012e-13
DKK2	1.09716	2.0912e-14	2.46613e-13
ANKRD44	0.545683	2.11681e-14	2.49363e-13
RPL19P3	-1.62545	2.11694e-14	2.49363e-13
PCDH10	1.53841	2.13354e-14	2.51174e-13
RPL19P21	-1.0368	2.1637e-14	2.54579e-13
RPL7AP6	-0.815329	2.16923e-14	2.55083e-13
AURKAIP1	-0.400642	2.17657e-14	2.558e-13
RPL26P4	-1.04375	2.21189e-14	2.59802e-13
DOCK4	0.666467	2.22538e-14	2.61237e-13
ATXN7	0.347042	2.2397e-14	2.62768e-13
TRABD	-0.498115	2.25352e-14	2.64239e-13
IL7R	0.86006	2.26372e-14	2.65284e-13
PPP2R3B	-0.551336	2.35652e-14	2.76001e-13
HEBP2	-0.335022	2.36372e-14	2.76687e-13
TCF21	0.722286	2.42324e-14	2.83492e-13
WDR18	-0.469491	2.42587e-14	2.83639e-13
DSTYK	0.368579	2.4313e-14	2.84113e-13
FRYL	0.517776	2.47682e-14	2.89267e-13
CMTM3	0.61394	2.48511e-14	2.9007e-13
COX7B	-0.477772	2.51572e-14	2.93477e-13
RPL23P8	-0.821687	2.54202e-14	2.96377e-13
DLEU1-AS1	0.688849	2.55054e-14	2.9706e-13
DLEU7	0.688849	2.55077e-14	2.9706e-13
ALPL	0.803357	2.55392e-14	2.97259e-13
WNK1	0.391095	2.63997e-14	3.071e-13
TMEM219	-0.329792	2.64358e-14	3.07347e-13
PCDH18	0.613007	2.64892e-14	3.07793e-13
CFL2	0.669552	2.65499e-14	3.08202e-13
HSP90B2P	-0.941571	2.65544e-14	3.08202e-13
ANKRD36B	0.678366	2.65789e-14	3.08312e-13
SEPTIN11	0.345617	2.68124e-14	3.10845e-13
SRM	-0.490539	2.7063e-14	3.13573e-13
TNFAIP6	1.03229	2.76633e-14	3.20349e-13
SNORA74D	2.50184	2.80863e-14	3.25065e-13
MED18	-0.366386	2.81693e-14	3.25841e-13
ACAN	0.733072	2.84436e-14	3.28829e-13
UQCR11	-0.374049	2.86121e-14	3.30591e-13
LOC101929331	1.05535	2.86737e-14	3.31117e-13
ABT1	-0.300147	2.92137e-14	3.37085e-13
UQCC2	-0.418799	2.92233e-14	3.37085e-13
OSBPL11	0.30417	2.93185e-14	3.37993e-13
INHBA-AS1	0.989735	2.93428e-14	3.38083e-13
STC1	0.751544	3.04722e-14	3.509e-13
CARD8	0.382118	3.0733e-14	3.53705e-13
SYNE2	0.514951	3.13232e-14	3.60295e-13
LAYN	0.730507	3.15034e-14	3.62166e-13
LBH	0.586995	3.24558e-14	3.72906e-13
CHRD	0.727202	3.24919e-14	3.7302e-13
ZNF720	0.351489	3.2502e-14	3.7302e-13
LOC107983990	0.35149	3.27872e-14	3.76083e-13
RPS8P3	-1.60766	3.43468e-14	3.93753e-13
SMG1P1	0.769894	3.43962e-14	3.94099e-13
RPS16P1	-1.11008	3.4657e-14	3.96866e-13
HACD4	0.652444	3.4838e-14	3.98717e-13
CARD19	-0.442299	3.48634e-14	3.98785e-13
RPL23AP74	-1.11648	3.48921e-14	3.98892e-13
C1QTNF6	0.540221	3.49628e-14	3.99478e-13
AP1S1	-0.442168	3.5282e-14	4.02901e-13
LOXL2	0.634111	3.66894e-14	4.1874e-13
RN7SL648P	2.26827	3.71286e-14	4.23518e-13
H3C10	1.04973	3.71768e-14	4.23832e-13
GPATCH2L	0.315897	3.7214e-14	4.24021e-13
ADAMTS7	0.647171	3.74305e-14	4.26252e-13
SUN2	0.386669	3.8415e-14	4.37221e-13
AOC4P	1.10561	3.86543e-14	4.397e-13
TTC3	0.393502	3.88382e-14	4.41548e-13
LOC100420423	-1.24393	3.90136e-14	4.43297e-13
PPP1R3C	0.949743	3.91184e-14	4.44242e-13
MYPOP	-0.371962	3.93623e-14	4.46765e-13
TTC36	-1.12027	4.01613e-14	4.55582e-13
PARG	0.280323	4.01913e-14	4.55672e-13
FNDC3B	0.406363	4.05483e-14	4.59466e-13
TMEM140	0.42954	4.15263e-14	4.70288e-13
RPS10P26	-0.785339	4.16156e-14	4.70943e-13
OCIAD2	-0.401765	4.163e-14	4.70943e-13
MYOZ1	0.982074	4.1745e-14	4.71985e-13
FNBP1	0.536963	4.18955e-14	4.73426e-13
KMT2E	0.355897	4.24277e-14	4.79177e-13
GDF5	1.55577	4.26978e-14	4.81962e-13
DNAJC13	0.307933	4.34244e-14	4.89895e-13
PDPN	0.722641	4.44152e-14	5.00798e-13
GTF2I	0.40296	4.45981e-14	5.02585e-13
LILRB3	0.809544	4.57358e-14	5.1512e-13
LOC102725035	0.809544	4.57672e-14	5.1512e-13
LOC107987425	0.809544	4.57857e-14	5.1512e-13
LOC107987462	0.809544	4.58283e-14	5.15318e-13
SCUBE2	0.871441	4.67943e-14	5.25892e-13
WDR24	-0.597038	4.7852e-14	5.37486e-13
MRPL37	-0.309185	4.83024e-14	5.42248e-13
RYR3	0.677037	4.867e-14	5.46077e-13
EIF4A1P10	-0.913757	4.92392e-14	5.52162e-13
PPP1R16A	-0.523624	4.95175e-14	5.54979e-13
SMARCA2	0.415293	4.95734e-14	5.55303e-13
ASS1P4	-2.04051	4.96559e-14	5.55924e-13
AKR1A1	-0.370039	4.9701e-14	5.56127e-13
TCP1P3	-1.20241	5.01692e-14	5.6106e-13
VEGFD	1.22219	5.05133e-14	5.646e-13
NELFE	-0.301469	5.08394e-14	5.67937e-13
NDUFA12	-0.357741	5.24661e-14	5.85711e-13
LINC01235	0.95952	5.24875e-14	5.85711e-13
BLOC1S4	-0.383951	5.29265e-14	5.9029e-13
REM1	0.837582	5.34991e-14	5.96353e-13
PCOLCE	0.690411	5.37247e-14	5.98543e-13
RPL13AP6	-0.881589	5.46385e-14	6.08394e-13
SYNJ1	0.379667	5.47936e-14	6.0979e-13
ARF5	-0.385838	5.61507e-14	6.24555e-13
EMC8	-0.312101	5.63988e-14	6.26705e-13
MDH2	-0.333007	5.64049e-14	6.26705e-13
TRIM34	0.593398	5.83792e-14	6.4829e-13
SMARCA1	0.828124	5.91227e-14	6.56192e-13
CNBD2	-1.16632	5.93533e-14	6.58396e-13
CSF2RB	0.841729	6.11767e-14	6.78256e-13
ADCYAP1	1.30106	6.12951e-14	6.79202e-13
NDUFA6	-0.418903	6.28393e-14	6.95939e-13
COPE	-0.406887	6.37392e-14	7.05525e-13
CTIF	0.453386	6.3992e-14	7.07617e-13
EIF3F	-0.315101	6.39971e-14	7.07617e-13
TM4SF19	1.05546	6.48072e-14	7.16189e-13
AHCYP2	-1.42582	6.66077e-14	7.35692e-13
RPL34	-0.380347	6.76145e-14	7.4641e-13
TUSC2	-0.314092	6.79717e-14	7.49951e-13
FBXW9	-0.438597	6.80965e-14	7.50925e-13
SLC36A1	0.374877	6.89915e-14	7.60386e-13
PHF24	1.22034	6.92707e-14	7.63054e-13
IER5L	-0.604122	6.94393e-14	7.6425e-13
MARCO	1.53679	6.94536e-14	7.6425e-13
EEF1B2P2	-0.864187	7.0204e-14	7.72094e-13
RPL9	-0.530092	7.02862e-14	7.72585e-13
SYT15	1.17755	7.05571e-14	7.75148e-13
LOC101929532	1.14541	7.07254e-14	7.76582e-13
PIK3R5	0.77067	7.28335e-14	7.99302e-13
PPFIA1	0.232809	7.42326e-14	8.14221e-13
SNORA47	1.73051	7.52589e-14	8.25039e-13
GLI1	0.709896	7.54761e-14	8.26978e-13
TNFSF8	0.87783	7.59946e-14	8.32216e-13
TCAF1	0.444316	7.72756e-14	8.45793e-13
ANOS1	0.926785	7.80908e-14	8.54261e-13
ATRX	0.462208	7.87172e-14	8.60655e-13
SSTR2	0.792496	7.88766e-14	8.6194e-13
AP1M2	-0.333844	7.9085e-14	8.63758e-13
SLC4A7	0.529153	7.91752e-14	8.64283e-13
CEP295	0.50824	7.94109e-14	8.66396e-13
KIAA1614	0.602457	8.08253e-14	8.8136e-13
PKHD1L1	1.19182	8.38088e-14	9.13409e-13
RAPGEF2	0.381634	8.4442e-14	9.19823e-13
STAG1	0.369285	8.54208e-14	9.29992e-13
PTGFR	0.944182	8.56265e-14	9.31738e-13
GREM2	1.27649	8.57372e-14	9.32448e-13
FBLN1	0.895645	8.61484e-14	9.36426e-13
CNTN2	1.50207	8.67522e-14	9.4249e-13
NPAS4	1.25405	8.73451e-14	9.4843e-13
INPP4A	0.283791	8.78202e-14	9.53086e-13
SERTM1	2.63908	8.83234e-14	9.58041e-13
MTLN	-0.53289	8.84041e-14	9.5841e-13
TNNT3	1.58646	8.86076e-14	9.6011e-13
ZNF296	-0.500957	8.90949e-14	9.64882e-13
SYNE3	0.640908	8.91423e-14	9.64887e-13
C1orf50	-0.308052	8.92894e-14	9.6597e-13
FAM174C	-0.442609	8.94487e-14	9.67185e-13
FLJ20021	-0.583459	8.97709e-14	9.70158e-13
GFUS	-0.531374	9.05652e-14	9.78228e-13
KCNJ8	0.695245	9.10874e-14	9.83352e-13
MARCHF1	0.612235	9.11881e-14	9.83826e-13
SERINC1	0.33901	9.1227e-14	9.83826e-13
RPL5P9	-0.840555	9.12818e-14	9.839e-13
DDC-AS1	-1.58222	9.19135e-14	9.9019e-13
PPP1R35	-0.480369	9.29213e-14	1.00052e-12
GDF6	1.35018	9.33022e-14	1.00382e-12
USP51	0.738543	9.33257e-14	1.00382e-12
TBC1D7-LOC100130357	-0.359373	9.34499e-14	1.00416e-12
TBC1D7	-0.359373	9.34548e-14	1.00416e-12
PMPCA	-0.324049	9.3694e-14	1.00621e-12
RPSAP3	-0.908202	9.50778e-14	1.02053e-12
SNORA2C	1.78599	9.56273e-14	1.0259e-12
SCN4B	0.769863	9.69224e-14	1.03925e-12
SELENOO	-0.431681	9.83687e-14	1.05421e-12
ARPC5L	-0.300795	9.84819e-14	1.05487e-12
TMEM106C	-0.44676	9.86867e-14	1.05651e-12
CCDC144NL-AS1	0.98172	9.92898e-14	1.06207e-12
LOC339260	0.98172	9.93088e-14	1.06207e-12
GSTP1	-0.530471	9.96526e-14	1.06519e-12
CERCAM	0.748919	9.99394e-14	1.0677e-12
LYNX1	0.92873	1.00093e-13	1.06878e-12
TIMM13	-0.488322	1.04102e-13	1.11102e-12
TCAP	-1.21507	1.04189e-13	1.11137e-12
SEL1L	0.38719	1.0427e-13	1.11165e-12
AKR7A3	-0.648247	1.054e-13	1.12312e-12
RPL27AP5	-1.16626	1.0584e-13	1.12722e-12
PTPN11	0.360383	1.08002e-13	1.14965e-12
C4A	0.957659	1.08438e-13	1.1531e-12
LOC110384692	0.957659	1.08438e-13	1.1531e-12
POP5	-0.372556	1.10475e-13	1.17416e-12
LINC01711	1.02949	1.11082e-13	1.17999e-12
ARHGAP29	0.621953	1.12563e-13	1.19501e-12
GPR88	1.25742	1.12612e-13	1.19501e-12
FEZ1	0.644656	1.14169e-13	1.21043e-12
STT3A-AS1	0.644656	1.14182e-13	1.21043e-12
GPAA1	-0.46848	1.18179e-13	1.25215e-12
ANGPT1	0.797338	1.18517e-13	1.25508e-12
POLR2G	-0.411953	1.1967e-13	1.26664e-12
C22orf23	0.591724	1.19733e-13	1.26665e-12
EPHA6	1.69278	1.20502e-13	1.27414e-12
PIK3CA	0.378736	1.26584e-13	1.33776e-12
LATS2	0.494193	1.29677e-13	1.36974e-12
SAMD1	-0.345679	1.31505e-13	1.38834e-12
RPL10AP9	-0.907977	1.32611e-13	1.39929e-12
RORB	1.26582	1.32833e-13	1.40091e-12
ANKRD36C	0.859	1.33497e-13	1.40695e-12
RPUSD1	-0.445823	1.33542e-13	1.40695e-12
KRT14	3.18869	1.3376e-13	1.40852e-12
ITGAM	0.954303	1.3386e-13	1.40885e-12
DPH7	-0.345679	1.36335e-13	1.43417e-12
A2MP1	1.2342	1.36867e-13	1.43903e-12
HNRNPLP1	-1.26165	1.37619e-13	1.4462e-12
KRT78	3.0461	1.40338e-13	1.47402e-12
DEPP1	0.769066	1.41453e-13	1.48497e-12
SNED1	0.65493	1.41616e-13	1.48592e-12
CCDC69	0.686023	1.42024e-13	1.48945e-12
CFLAR-AS1	0.845245	1.42535e-13	1.49403e-12
DCSTAMP	1.28708	1.4389e-13	1.50747e-12
NAP1L4P3	-1.20643	1.44408e-13	1.51213e-12
MRO	1.05625	1.47978e-13	1.54872e-12
PEA15	0.350444	1.48089e-13	1.54909e-12
FAM20A	0.830724	1.48372e-13	1.55126e-12
PPP1CA	-0.31171	1.48601e-13	1.55287e-12
FLJ22447	1.11024	1.49248e-13	1.55884e-12
EID3	0.587822	1.54756e-13	1.61554e-12
RPSAP63	-1.57586	1.56977e-13	1.6379e-12
TMEM233	0.716983	1.58737e-13	1.65542e-12
MAP9	1.04326	1.59849e-13	1.66618e-12
TRUB2	-0.305652	1.61458e-13	1.68209e-12
CPT1C	0.721699	1.63293e-13	1.70035e-12
CTHRC1	0.895594	1.64255e-13	1.7095e-12
STK32B	0.78547	1.64607e-13	1.7123e-12
AFF3	0.966079	1.66239e-13	1.72771e-12
RPS2P4	-0.971442	1.66257e-13	1.72771e-12
ECRG4	1.44486	1.66557e-13	1.72996e-12
ATAD2B	0.404536	1.66981e-13	1.73348e-12
LINC02202	0.797933	1.68076e-13	1.74397e-12
ASPA	0.982372	1.68975e-13	1.75241e-12
ST8SIA4	0.686042	1.72276e-13	1.78575e-12
ARID4B	0.388067	1.79779e-13	1.86257e-12
RPS29	-0.47155	1.80668e-13	1.87084e-12
IL10RA	0.748352	1.8126e-13	1.87603e-12
RPL24P6	-1.2274	1.84647e-13	1.90998e-12
PSMB7	-0.279359	1.84725e-13	1.90998e-12
GLRB	0.899239	1.89117e-13	1.9544e-12
NPIPB12	-0.863231	1.90288e-13	1.96552e-12
PIK3CG	0.850942	1.91751e-13	1.97962e-12
CDH19	1.72358	1.96746e-13	2.02945e-12
SLFN12L	0.890632	1.96787e-13	2.02945e-12
IGKV2D-28	2.42856	1.96873e-13	2.02945e-12
PSMD8P1	-1.57688	1.98776e-13	2.04804e-12
HNRNPKP4	-0.914467	1.99444e-13	2.05389e-12
CMA1	1.75286	2.01035e-13	2.06924e-12
SH3GL2	1.6977	2.01272e-13	2.07064e-12
[truncated: 18,557 more rows]
