# Supplementary material for: Integrating bulk RNA-seq and scRNA-seq analyses revealed the function and clinical value of thrombospondins in colon cancer
Source: Comput Struct Biotechnol J. 2024 May 17;23:2251–66. doi: 10.1016/j.csbj.2024.05.021 (PMC11140486; doi:10.1016/j.csbj.2024.05.021)
Supplement: Supplementary file 5 — Supplementary material [file mmc5.xlsx]

## Sheet: Sheet1
Table S2. Differentially expressed genes of THBS2 obtained based on edgeR package
Genes	LogFC	PValue	FDR
THBS2	2.73058	1.33036e-130	2.73456e-126
FNDC1	2.76711	6.88034e-122	7.07126e-118
FBN1	2.06689	7.98525e-119	5.47123e-115
SULF1	2.25101	1.51272e-115	7.77347e-112
COL8A1	2.3318	3.02005e-113	1.0747e-109
COL6A3	1.99345	3.13705e-113	1.0747e-109
EVC	2.04519	9.26022e-113	2.7192e-109
ADAM12	2.65315	5.55496e-112	1.42728e-108
COL5A2	1.93383	1.48652e-111	3.39505e-108
AEBP1	2.16771	2.2041e-111	4.21349e-108
VCAN	2.03644	2.25484e-111	4.21349e-108
COL1A2	2.06826	1.2788e-110	2.19047e-107
COL11A1	2.83773	2.41745e-110	3.82235e-107
ANTXR1	2.03661	9.20115e-109	1.35093e-105
CCDC80	2.48699	3.09634e-106	4.24302e-103
DDR2	2.07767	3.89477e-105	5.00357e-102
COL3A1	2.03251	4.74589e-102	5.73835e-99
MRC2	1.71729	2.82291e-100	3.2236e-97
GLI3	2.14077	2.1331e-99	2.30768e-96
COL8A2	2.05703	9.13118e-99	9.38457e-96
ADAMTS12	1.82316	3.04364e-98	2.97914e-95
SPOCK1	2.61917	8.50132e-98	7.94294e-95
P4HA3	2.0039	1.71263e-97	1.53057e-94
CCDC8	1.92747	4.14458e-97	3.54966e-94
NTM	2.16586	5.39173e-97	4.43308e-94
INHBA	1.96207	3.53637e-96	2.79577e-93
ITGA11	2.05514	5.07739e-96	3.8654e-93
COL5A1	1.78014	7.60881e-96	5.58568e-93
HMCN1	2.06401	9.78119e-96	6.93284e-93
TENM4	2.05442	1.1074e-94	7.58753e-92
SSC5D	2.31041	1.30507e-93	8.65344e-91
NOX4	2.07872	5.22424e-93	3.35576e-90
KCNE4	1.7292	3.91091e-92	2.43602e-89
PDGFRB	1.47263	5.96805e-92	3.60803e-89
VGLL3	2.33899	1.53463e-91	9.01269e-89
TIMP2	1.61163	2.2123e-91	1.25619e-88
BGN	1.86826	2.2612e-91	1.25619e-88
COL12A1	1.81281	3.98931e-91	2.1579e-88
PLXNA4	2.28549	8.41721e-91	4.4363e-88
RAB31	1.7359	1.70561e-90	8.76473e-88
COL10A1	3.19313	2.61352e-89	1.31026e-86
COL1A1	2.07192	1.3999e-88	6.85118e-86
FRMD6	1.76222	4.73572e-88	2.26379e-85
OLFML2B	1.66874	4.78185e-87	2.23389e-84
MMP2	1.83483	1.01556e-85	4.63885e-83
ZNF521	1.60314	2.03595e-85	9.0976e-83
CILP	3.44411	2.31709e-85	1.01336e-82
EVC2	1.67131	3.28391e-85	1.40626e-82
SGCD	1.93466	3.92016e-85	1.64447e-82
BNC2	2.04772	4.57992e-85	1.8828e-82
ASPN	2.50829	9.46625e-85	3.81527e-82
GUCY1A1	1.84482	2.2768e-83	8.99992e-81
VIM	1.30827	4.39956e-83	1.70628e-80
ITGBL1	2.73079	6.83893e-83	2.60323e-80
NCAM2	2.22814	5.26987e-82	1.96949e-79
MMP14	1.31313	1.4592e-81	5.35606e-79
SFRP4	2.87675	2.93064e-81	1.05683e-78
PPFIA2	2.05903	3.44305e-81	1.22021e-78
FIBIN	1.76007	6.15121e-81	2.14302e-78
PRRX1	1.99549	1.20925e-80	4.14267e-78
POSTN	2.30192	2.09677e-80	7.06542e-78
SPARC	1.50841	1.14137e-79	3.784e-77
FAP	2.13794	1.47713e-79	4.81944e-77
ADAMTS16	2.68106	2.15335e-79	6.91594e-77
LUM	1.82648	5.53831e-79	1.75138e-76
ECM2	1.85515	1.15971e-78	3.61178e-76
CALD1	1.62509	2.17188e-78	6.66313e-76
ZEB2	1.51788	3.05543e-78	9.23594e-76
ANGPTL2	1.6285	9.24542e-78	2.7542e-75
THY1	1.35646	1.95797e-77	5.74943e-75
GGT5	1.54678	2.17314e-77	6.29139e-75
MSRB3	1.83291	4.83587e-77	1.38057e-74
CDK14	1.71154	1.36026e-76	3.83017e-74
LRRC4C	2.91073	1.44069e-76	4.00181e-74
CCN4	1.66174	1.98016e-76	5.42696e-74
FAM180A	2.27591	2.03408e-76	5.50137e-74
MAP1A	1.61036	2.90417e-76	7.75263e-74
CALHM5	1.61165	4.67829e-76	1.23285e-73
CDH2	2.28904	7.3666e-76	1.91671e-73
MPDZ	1.68448	9.7826e-76	2.51352e-73
MEOX2	2.93345	1.27978e-75	3.24763e-73
VSTM4	1.45056	1.39422e-75	3.49489e-73
FSTL1	1.31017	3.82473e-75	9.47197e-73
SYNC	1.94394	8.81165e-75	2.15623e-72
CYP1B1	2.79464	1.91993e-74	4.64285e-72
ST6GALNAC5	2.0129	3.08756e-74	7.37962e-72
LINC00578	2.02479	3.32854e-74	7.86415e-72
NAP1L3	1.91392	4.1073e-74	9.59381e-72
GFPT2	2.1973	5.62084e-74	1.29816e-71
C1S	1.55269	7.24249e-74	1.6541e-71
FLRT2	1.88023	8.11005e-74	1.83189e-71
MRAS	1.47298	3.1479e-73	7.03316e-71
MAGI2-AS3	1.60065	3.59963e-73	7.95597e-71
HEG1	1.44575	3.67909e-73	8.04508e-71
SFRP2	3.30092	5.32244e-73	1.15161e-70
BCAT1	1.84629	5.82306e-73	1.2468e-70
COL14A1	1.87533	2.14624e-72	4.54803e-70
BOC	1.9782	4.94263e-72	1.03669e-69
TNS1	1.88437	5.91418e-72	1.22794e-69
ZFHX4	2.52045	1.63799e-71	3.3669e-69
PKD2	1.10215	1.90403e-71	3.8571e-69
MSC-AS1	1.44806	1.91401e-71	3.8571e-69
GAS7	1.4722	6.2845e-71	1.25415e-68
MGP	2.10291	9.42074e-71	1.86196e-68
LTBP2	1.61114	1.38227e-70	2.70596e-68
FBXL7	1.37395	3.00563e-70	5.82838e-68
GAS1	2.59078	4.10541e-70	7.88661e-68
C3orf80	1.65041	8.75247e-70	1.66581e-67
PLXDC2	1.66123	9.98359e-70	1.88269e-67
CDH11	1.55614	1.13155e-69	2.11446e-67
NRP2	1.49071	3.29243e-69	6.09693e-67
OSMR	1.4951	3.85472e-69	7.07445e-67
GSDME	1.60874	5.83353e-69	1.06113e-66
C1R	1.41504	6.02513e-69	1.08637e-66
ZNF469	1.77102	6.98575e-69	1.24863e-66
TNC	2.09776	9.25421e-69	1.63983e-66
IGFBP5	1.69797	2.97028e-68	5.21829e-66
FN1	2.18765	4.38023e-68	7.63014e-66
FILIP1L	1.2439	4.42305e-68	7.63998e-66
CYP27C1	1.94464	4.68215e-68	7.9817e-66
EFS	1.38836	4.69855e-68	7.9817e-66
GPC6	1.62179	5.5164e-68	9.29423e-66
LRRC15	2.03524	5.71117e-68	9.54415e-66
DZIP1	1.31001	8.49997e-68	1.40901e-65
SERPINF1	1.43946	9.19821e-68	1.51255e-65
ADAMTS2	1.74548	1.98493e-67	3.23811e-65
TCF4	1.26715	3.54314e-67	5.73459e-65
AMOTL1	1.60983	4.404e-67	7.07221e-65
GLT8D2	1.44439	4.74006e-67	7.55286e-65
ARHGEF25	1.48988	7.67973e-67	1.21428e-64
COL24A1	2.0299	8.56063e-67	1.34323e-64
C14orf132	1.7238	1.02347e-66	1.59374e-64
GREM1	2.14515	1.04483e-66	1.61477e-64
SYNDIG1	1.78974	1.6055e-66	2.46276e-64
PCDH7	1.70397	1.7263e-66	2.61363e-64
GPR1	2.13278	1.72928e-66	2.61363e-64
CSDC2	2.0866	2.54466e-66	3.81791e-64
EFEMP1	1.80496	3.03406e-66	4.51922e-64
CAVIN1	1.28238	3.3125e-66	4.89845e-64
C20orf194	1.45752	4.1631e-66	6.11232e-64
GALNT15	2.03009	7.01802e-66	1.02309e-63
COL15A1	1.53507	7.69949e-66	1.11453e-63
MFAP5	2.4437	8.78357e-66	1.26256e-63
OLFML1	1.34039	9.88136e-66	1.4105e-63
GPR176	1.35061	9.96665e-66	1.41286e-63
PLPP4	2.28948	1.2016e-65	1.6917e-63
VEGFC	1.38193	2.19932e-65	3.07531e-63
THBS4	3.20127	2.32931e-65	3.23507e-63
ZEB1	1.38557	2.75679e-65	3.80308e-63
TSHZ3	1.38756	2.79588e-65	3.83129e-63
CTHRC1	1.7925	6.0998e-65	8.30341e-63
CFH	1.54391	1.87166e-64	2.53106e-62
PCOLCE	1.33589	1.94153e-64	2.60838e-62
CYS1	1.67401	2.61946e-64	3.49629e-62
CACNA2D1	1.72555	2.63759e-64	3.49779e-62
SLIT3	1.8519	4.06544e-64	5.35673e-62
LAMA4	1.13412	4.81864e-64	6.30873e-62
COMP	3.10333	5.79209e-64	7.53522e-62
NALCN	2.65293	5.87625e-64	7.59663e-62
DGKI	1.87674	6.14729e-64	7.89734e-62
SERPING1	1.52987	6.26634e-64	8.00029e-62
COLEC12	1.96851	7.43478e-64	9.43345e-62
FABP4	4.19587	8.2475e-64	1.04004e-61
SLIT2	2.15135	9.75344e-64	1.22245e-61
HECW1	1.80198	1.23266e-63	1.53559e-61
RFTN1	1.08233	1.65982e-63	2.05527e-61
ZNF532	1.19824	1.92359e-63	2.36763e-61
FERMT2	1.44093	3.70272e-63	4.53032e-61
FAM110B	1.54352	6.07812e-63	7.39265e-61
FGF7	2.02265	6.64228e-63	8.01331e-61
NEXN	1.8272	6.66639e-63	8.01331e-61
ISLR	1.66187	8.08697e-63	9.6644e-61
PDGFC	1.43504	8.76392e-63	1.04129e-60
MITF	1.51174	1.05558e-62	1.24698e-60
PRICKLE1	1.775	1.27779e-62	1.50086e-60
DOK5	1.63834	1.29862e-62	1.51665e-60
MCC	1.32117	1.30707e-62	1.51789e-60
OLR1	2.22224	1.47991e-62	1.70896e-60
IL1R1	1.33882	1.57734e-62	1.8113e-60
PAEP	6.02789	2.80723e-62	3.2057e-60
LOX	1.60141	2.85279e-62	3.23973e-60
BASP1	1.45559	3.02577e-62	3.4173e-60
STON1	1.56426	3.17069e-62	3.5614e-60
EMILIN1	1.42026	4.12641e-62	4.60969e-60
PNMA8B	1.63623	4.45652e-62	4.95156e-60
ATP8B2	1.32803	4.48468e-62	4.95606e-60
GLIS2	1.39671	4.95072e-62	5.44182e-60
PTGER3	1.87172	1.1089e-61	1.21241e-59
CMTM3	1.14349	1.22722e-61	1.33468e-59
MMP19	1.41293	1.81905e-61	1.96793e-59
ATP10A	1.42699	2.66816e-61	2.87141e-59
DCN	1.66036	2.94886e-61	3.15697e-59
NRP1	1.29903	3.56892e-61	3.80099e-59
PRELP	2.50537	4.41937e-61	4.68248e-59
AOC3	1.84093	5.34704e-61	5.63633e-59
RNF150	1.99785	6.53591e-61	6.85437e-59
CORIN	1.85864	1.24903e-60	1.30324e-58
KCND2	2.59001	1.70047e-60	1.76531e-58
CRISPLD2	1.38276	3.65323e-60	3.77347e-58
RUNX1T1	1.51609	3.69324e-60	3.79573e-58
THSD7A	1.78287	3.71384e-60	3.79791e-58
CTSK	1.39541	4.23713e-60	4.31159e-58
FXYD6	1.65884	4.30634e-60	4.36044e-58
CLMP	1.57899	6.35257e-60	6.40084e-58
DNAJB5	1.37086	7.17786e-60	7.19712e-58
CSGALNACT2	0.923121	7.74611e-60	7.72919e-58
ALPK2	1.71311	8.23015e-60	8.1725e-58
HTR2A	2.11808	1.1684e-59	1.15464e-57
JAM3	1.05959	1.19215e-59	1.17247e-57
AKT3	1.37361	1.32607e-59	1.29797e-57
ITGA5	1.43303	1.52562e-59	1.48622e-57
SYT11	1.24747	1.81894e-59	1.7636e-57
MEIS1	1.44274	2.27323e-59	2.19372e-57
HHIPL1	1.50566	3.31034e-59	3.17963e-57
GNB4	1.33882	3.40988e-59	3.26e-57
MXRA5	1.7632	4.13196e-59	3.93206e-57
ISM1	2.28399	4.20834e-59	3.98628e-57
NRK	2.72307	4.44456e-59	4.19073e-57
ZFPM2	1.71116	7.42299e-59	6.9671e-57
SGIP1	1.25165	1.26836e-58	1.18505e-56
LHFPL6	1.21725	1.58461e-58	1.47383e-56
CERCAM	1.41872	2.03323e-58	1.88257e-56
TGFB3	1.84631	2.09711e-58	1.93301e-56
GLI1	1.32754	2.84099e-58	2.60699e-56
HTRA3	1.54523	3.17905e-58	2.90424e-56
PRG4	2.75643	3.75437e-58	3.41465e-56
LINC01561	2.42526	4.90075e-58	4.43766e-56
BHMT2	1.9805	6.72859e-58	6.06606e-56
NNMT	1.52495	1.00732e-57	9.04164e-56
SUSD5	2.05483	1.36684e-57	1.22153e-55
PRDM6	1.70507	1.74392e-57	1.55179e-55
FGF1	1.68733	1.7693e-57	1.56759e-55
HMGA2-AS1	1.98259	2.78786e-57	2.45942e-55
DPYSL3	1.55617	5.95517e-57	5.23113e-55
TAGLN	1.75303	6.14069e-57	5.37114e-55
SDC2	1.19665	7.22085e-57	6.28917e-55
OMD	3.07904	9.08853e-57	7.88248e-55
ITGAM	1.82739	1.12903e-56	9.75095e-55
COL22A1	1.86956	1.14101e-56	9.8132e-55
CLIP3	1.24568	1.3384e-56	1.14628e-54
LZTS1	1.2919	1.58954e-56	1.35572e-54
CRISPLD1	1.66242	1.67599e-56	1.42355e-54
JCAD	1.47903	1.70033e-56	1.43828e-54
RNF180	1.57958	2.08886e-56	1.75969e-54
MXRA8	1.30492	2.21678e-56	1.85615e-54
ZNF667	1.44032	2.22142e-56	1.85615e-54
NPR3	2.50229	3.48301e-56	2.89851e-54
IRAG1	1.32283	3.6847e-56	3.05399e-54
FBLN5	1.30246	6.10491e-56	5.03962e-54
ARSI	1.79283	9.71667e-56	7.98905e-54
CCN2	1.33082	1.18415e-55	9.69731e-54
GPNMB	1.78268	1.19624e-55	9.75743e-54
ACTA2	1.46245	1.27291e-55	1.03417e-53
PTGIS	2.21002	1.31342e-55	1.06289e-53
MEDAG	1.83825	1.67987e-55	1.3541e-53
NHSL2	2.01984	2.07179e-55	1.65735e-53
FLJ44635	2.01984	2.0722e-55	1.65735e-53
COL6A2	1.44302	2.64394e-55	2.10644e-53
PCDHGA12	1.63632	3.35282e-55	2.6609e-53
SORCS2	1.55083	5.40157e-55	4.27036e-53
NUAK1	1.20384	6.6827e-55	5.26295e-53
TMEM200B	1.49471	2.03392e-54	1.59569e-52
TSHZ2	1.69986	2.12804e-54	1.66319e-52
HTR2B	2.48852	2.49112e-54	1.93958e-52
PXDN	1.32287	2.58484e-54	2.00496e-52
EHD2	1.28858	3.20848e-54	2.47933e-52
LAYN	1.31586	3.68906e-54	2.84003e-52
INSYN1	1.59095	3.80656e-54	2.91955e-52
TMEM119	1.32453	4.46532e-54	3.41207e-52
MIR100HG	1.70207	5.54628e-54	4.22236e-52
PIEZO2	1.55589	5.95623e-54	4.51772e-52
MSN	1.07847	6.98992e-54	5.28227e-52
CYP7B1	1.70604	1.00085e-53	7.53569e-52
DPT	2.17698	1.19417e-53	8.95847e-52
TSPYL5	1.36767	1.37054e-53	1.02441e-51
DCLK1	1.92993	1.51544e-53	1.12862e-51
KIRREL1	1.08656	2.81599e-53	2.08963e-51
MATN3	1.95591	3.14937e-53	2.32861e-51
GJA5	1.33342	3.76597e-53	2.77454e-51
ZNF667-AS1	1.29892	4.99963e-53	3.67027e-51
MMP16	1.50372	6.89289e-53	5.04211e-51
FBLN2	1.88135	8.37502e-53	6.10456e-51
CNTN1	2.60591	8.48465e-53	6.16262e-51
CDO1	2.27664	9.40008e-53	6.80347e-51
HTRA1	1.23205	9.7966e-53	7.06558e-51
PRKD1	1.47707	1.48358e-52	1.06626e-50
CCDC144NL-AS1	1.81068	1.94507e-52	1.38957e-50
LOC339260	1.81068	1.94696e-52	1.38957e-50
BICC1	1.36983	2.84144e-52	2.02096e-50
TNXB	1.96456	3.00176e-52	2.12763e-50
LTBP1	1.19779	3.56653e-52	2.51925e-50
FGF10	1.98704	4.07353e-52	2.86752e-50
SPARCL1	1.51274	5.85613e-52	4.10828e-50
SNORD17	3.60806	6.78116e-52	4.74104e-50
RHOJ	1.16454	8.70991e-52	6.06889e-50
MAP1B	1.41369	1.22867e-51	8.53217e-50
EBF3	1.78407	1.23879e-51	8.57352e-50
CHRNA3	2.08145	1.6825e-51	1.16053e-49
NID2	1.18228	4.07406e-51	2.80075e-49
GPR68	1.33372	4.9132e-51	3.36636e-49
TUB	1.63035	5.30801e-51	3.62479e-49
MRGPRF	1.57441	6.92223e-51	4.71147e-49
BEND6	1.77245	7.55642e-51	5.12615e-49
ABCA6	1.81535	7.94849e-51	5.37438e-49
FGF5	2.80827	1.08005e-50	7.27886e-49
MYO5A	1.20662	1.48289e-50	9.96105e-49
DKK3	1.06327	1.49782e-50	1.00286e-48
TENM3	2.21867	1.54881e-50	1.03363e-48
PABPC5	1.51842	1.63135e-50	1.08519e-48
C1QTNF3	1.36332	2.1541e-50	1.42831e-48
MEX3B	1.14698	2.34576e-50	1.55039e-48
F2R	0.950232	2.48051e-50	1.6342e-48
DSEL	1.44537	3.50063e-50	2.2989e-48
FGFR1	1.24698	4.77992e-50	3.12902e-48
NIBAN1	1.45111	4.8043e-50	3.135e-48
SLC24A3	1.40433	5.49485e-50	3.57426e-48
COPZ2	1.24916	6.6967e-50	4.34229e-48
LOC107987457	0.948002	8.29382e-50	5.34564e-48
PPP1R18	0.948002	8.29607e-50	5.34564e-48
QKI	1.17635	8.57652e-50	5.50907e-48
TNFSF4	1.50278	1.12661e-49	7.21415e-48
MARCO	2.87086	1.27518e-49	8.14017e-48
CHSY3	1.29608	1.46183e-49	9.30274e-48
GAP43	2.44245	1.70851e-49	1.0839e-47
TRO	1.22562	2.81941e-49	1.78317e-47
ENOX1	1.30861	3.43055e-49	2.16304e-47
GLI2	1.4311	5.08085e-49	3.19379e-47
LYVE1	1.88261	5.59919e-49	3.50888e-47
DACT3	1.51505	5.94588e-49	3.71482e-47
FBLN1	1.59746	6.1889e-49	3.85493e-47
SNAI2	1.18928	6.31193e-49	3.91969e-47
COL6A1	1.33679	8.42579e-49	5.21663e-47
ADGRA2	1.1594	1.29951e-48	8.02144e-47
PTPRM	1.01343	1.3729e-48	8.4491e-47
NLGN4X	1.64547	1.94592e-48	1.19398e-46
MAF	1.0987	2.41933e-48	1.48004e-46
B4GALNT1	1.25437	2.82359e-48	1.72222e-46
HAND2	2.40631	3.72081e-48	2.26276e-46
PLIN1	3.01147	3.88414e-48	2.35512e-46
CLEC5A	1.86413	4.09534e-48	2.47587e-46
EGR2	1.53504	4.43513e-48	2.67343e-46
ABCC9	1.61215	4.59817e-48	2.76361e-46
ADAM23	1.52871	5.28648e-48	3.16804e-46
MOXD1	1.48184	5.74688e-48	3.43393e-46
MFGE8	1.09699	6.47857e-48	3.85991e-46
EFEMP2	1.16657	9.85329e-48	5.85359e-46
LINC01638	2.2936	1.00094e-47	5.92919e-46
GUCY1B1	1.17467	1.06417e-47	6.28562e-46
ENTPD1	0.71693	1.07428e-47	6.32718e-46
VCAM1	1.29454	1.11545e-47	6.55086e-46
HAND2-AS1	2.50631	1.27161e-47	7.44668e-46
JAKMIP2	1.6506	1.49706e-47	8.74206e-46
NKX3-2	1.56244	2.1934e-47	1.27721e-45
MAB21L2	1.83018	2.4919e-47	1.44692e-45
PLPPR4	1.36749	2.8347e-47	1.64133e-45
SV2B	2.03838	4.65827e-47	2.68963e-45
LOC339803	1.20293	8.38398e-47	4.82725e-45
CRYAB	1.50674	8.4845e-47	4.87148e-45
APCDD1L	2.33812	9.6931e-47	5.54991e-45
A2M	1.08771	1.09033e-46	6.22545e-45
LINC01711	1.78771	1.49262e-46	8.49884e-45
ANK2	1.66275	1.53575e-46	8.72027e-45
C7	2.44988	2.1302e-46	1.20623e-44
C3	1.89628	2.92552e-46	1.65203e-44
CD248	1.23592	3.18874e-46	1.79574e-44
ZDHHC15	1.59923	3.49149e-46	1.96086e-44
CLIP4	1.47872	3.67122e-46	2.05154e-44
CHST11	1.25969	3.6729e-46	2.05154e-44
CNTNAP1	1.33896	3.95791e-46	2.20474e-44
EBF2	1.92952	5.96607e-46	3.31439e-44
MFAP4	1.58159	8.12035e-46	4.49902e-44
RTL5	1.3566	1.18775e-45	6.56295e-44
CPZ	1.46856	1.42683e-45	7.86287e-44
GRASLND	1.4212	1.51608e-45	8.33238e-44
LRRC32	1.00591	2.36779e-45	1.29786e-43
RAI14	0.921698	3.10428e-45	1.69663e-43
LOXL2	1.06752	3.11179e-45	1.69663e-43
CCDC184	1.27812	3.15641e-45	1.7164e-43
CD93	1.12069	3.28495e-45	1.78159e-43
KLHL4	1.67582	3.73955e-45	2.0228e-43
SYNE1	1.32588	4.0321e-45	2.17532e-43
MYLK	1.56266	4.20143e-45	2.26074e-43
KANK2	0.875716	5.21527e-45	2.79895e-43
PDPN	1.22364	5.61305e-45	3.00459e-43
PPP1R3C	1.62247	6.38804e-45	3.41055e-43
ARHGAP31	1.02502	6.4348e-45	3.42661e-43
KERA	2.5278	7.69525e-45	4.08723e-43
ARL4C	1.29794	8.53793e-45	4.52312e-43
RN7SL2	3.53729	1.26805e-44	6.70043e-43
NEFH	1.47173	1.31561e-44	6.93392e-43
VASH1	0.98883	1.35769e-44	7.1374e-43
S1PR3	1.14121	1.56127e-44	8.16792e-43
C9orf47	1.14121	1.56166e-44	8.16792e-43
LDB2	0.987646	1.59062e-44	8.29825e-43
JPH2	1.82859	1.61e-44	8.37812e-43
TIE1	1.11889	1.62747e-44	8.44763e-43
FMO2	2.56139	1.67338e-44	8.66404e-43
COL4A2	1.01293	1.85452e-44	9.5778e-43
LSAMP	1.35502	2.01803e-44	1.03904e-42
PALLD	0.978729	2.02197e-44	1.03904e-42
CADM3	2.54698	2.1203e-44	1.08685e-42
WWTR1	1.26077	2.137e-44	1.09269e-42
CCN1	1.38699	2.35815e-44	1.20277e-42
FLNA	1.31644	2.71819e-44	1.38298e-42
AMPH	1.68615	3.27405e-44	1.66168e-42
PGR	1.66051	3.34998e-44	1.69603e-42
DSE	1.21282	4.72369e-44	2.38564e-42
SSPN	1.20775	5.6962e-44	2.86974e-42
HSPB7	2.15689	7.93158e-44	3.98615e-42
LEP	4.32414	8.87985e-44	4.45184e-42
ZNF677	1.24683	1.04545e-43	5.22852e-42
CCIN	1.91818	1.08891e-43	5.43268e-42
ARMCX1	1.20793	1.13113e-43	5.62962e-42
ADAMTS3	1.31633	1.57421e-43	7.81592e-42
SLC11A1	1.50851	1.7018e-43	8.41626e-42
PALMD	1.43512	1.70332e-43	8.41626e-42
CNGA3	3.27258	1.72083e-43	8.4824e-42
MMP11	1.6313	2.28786e-43	1.12504e-41
NUDT10	1.91541	3.13746e-43	1.53915e-41
NTRK3	2.43577	3.15298e-43	1.54308e-41
LMOD1	1.87826	3.20476e-43	1.5647e-41
SEMA3G	1.38108	5.34657e-43	2.60423e-41
CNTN4	1.3633	7.31933e-43	3.55671e-41
IQCA1	1.56102	7.96121e-43	3.8595e-41
SYDE1	0.986559	1.03211e-42	4.99177e-41
MMP9	1.75184	1.16766e-42	5.63411e-41
FILIP1	1.41456	1.53326e-42	7.38082e-41
FNDC4	1.11527	1.55106e-42	7.4491e-41
LINC02381	1.26264	1.6513e-42	7.91198e-41
TWIST1	1.50438	1.78104e-42	8.5138e-41
NR3C1	1.15175	1.85491e-42	8.84635e-41
DLC1	0.990055	1.94551e-42	9.25693e-41
NXN	1.33301	1.97752e-42	9.38753e-41
LINC02544	2.70622	2.27079e-42	1.07548e-40
NOTCH3	1.07836	3.30426e-42	1.56136e-40
NNAT	2.6565	3.62309e-42	1.70809e-40
FAM43B	2.10222	4.05822e-42	1.90885e-40
JAM2	1.32975	4.67176e-42	2.19242e-40
MAP6	1.46172	4.84033e-42	2.26635e-40
RBMS3	1.16678	5.46377e-42	2.55245e-40
HOPX	1.53806	5.53943e-42	2.58193e-40
SHISAL1	1.70585	6.9767e-42	3.24448e-40
TEK	1.11851	7.02282e-42	3.25855e-40
CCDC88A	1.26033	9.92085e-42	4.59286e-40
AKAP12	1.75799	1.03451e-41	4.77852e-40
BCL6B	1.05405	1.06564e-41	4.91128e-40
LAMP5	1.86084	1.06819e-41	4.912e-40
ARHGEF17	0.996883	1.25288e-41	5.74844e-40
RELN	2.08551	1.31081e-41	6.00082e-40
TLL1	1.94474	1.41098e-41	6.44502e-40
DIO2	1.30113	1.42109e-41	6.47683e-40
SDK1	1.49569	1.81321e-41	8.24567e-40
EBF1	1.19046	2.35667e-41	1.06708e-39
MYL9	1.40229	2.35688e-41	1.06708e-39
TNFAIP6	1.69551	2.3789e-41	1.07469e-39
GASK1A	1.71233	3.07594e-41	1.38653e-39
HS3ST3A1	1.47814	4.42305e-41	1.98941e-39
PNMA8A	1.56234	4.4447e-41	1.99478e-39
MAFB	1.30589	4.52019e-41	2.02424e-39
PECAM1	0.976484	6.35537e-41	2.83988e-39
PREX2	1.2063	6.42752e-41	2.8659e-39
CPXM1	1.22016	6.87538e-41	3.05895e-39
ADAMTSL3	1.78346	7.06357e-41	3.13589e-39
SYNPO2	2.00365	7.57241e-41	3.35454e-39
DCSTAMP	2.17691	8.21304e-41	3.63052e-39
ZNF365	1.97779	8.43345e-41	3.71995e-39
ELOVL4	1.25285	1.09669e-40	4.82706e-39
KIF26B	1.57675	1.15802e-40	5.08615e-39
CHRDL1	2.49327	1.21778e-40	5.33719e-39
PRR16	1.15796	1.27603e-40	5.58058e-39
TWIST2	1.52615	1.33053e-40	5.80657e-39
ADGRF5	1.01765	1.40837e-40	6.13327e-39
MYH10	1.22574	1.44265e-40	6.26929e-39
TUBB6	1.11194	1.56733e-40	6.79673e-39
ELN	1.40054	1.77141e-40	7.66552e-39
HSPB2	1.30267	2.04325e-40	8.82331e-39
PDLIM3	1.36483	2.04875e-40	8.82853e-39
SHE	1.16232	2.46396e-40	1.05955e-38
RASSF2	1.1511	2.5806e-40	1.10739e-38
P2RX7	1.31354	2.63922e-40	1.13019e-38
FAM20A	1.38004	3.60531e-40	1.54069e-38
IGF1	1.99443	3.76047e-40	1.60366e-38
SIRPB2	1.42478	4.89345e-40	2.0825e-38
ITPR1	1.02332	4.91075e-40	2.08555e-38
PDE1A	1.27078	5.08163e-40	2.15367e-38
SLC1A3	1.63756	6.80934e-40	2.87996e-38
ADGRL2	1.12827	8.02443e-40	3.3869e-38
PLN	1.96062	8.538e-40	3.59628e-38
WIPF1	0.997409	9.09092e-40	3.82135e-38
GEM	1.02082	9.59508e-40	4.02504e-38
COL18A1	1.05834	1.10985e-39	4.64624e-38
PLXNC1	1.1659	1.61282e-39	6.73813e-38
ADGRB3	2.18997	1.65358e-39	6.8944e-38
S1PR1	1.01977	2.21459e-39	9.21475e-38
FGF14	1.98101	2.35584e-39	9.78267e-38
EPHA3	1.40254	2.52055e-39	1.04455e-37
SPART	1.22195	2.55634e-39	1.05725e-37
MMP13	2.55525	2.6829e-39	1.10737e-37
MN1	1.40545	3.01993e-39	1.24398e-37
SCARF2	1.28574	4.44358e-39	1.82676e-37
POPDC2	1.40583	4.50303e-39	1.8475e-37
WNT2	1.19791	5.22646e-39	2.14004e-37
PODN	1.37833	5.39191e-39	2.2034e-37
CD163	1.69208	6.91752e-39	2.82122e-37
PCDHB5	1.62552	7.97222e-39	3.24493e-37
SALL2	1.39479	9.22593e-39	3.74781e-37
HSPB8	1.66673	9.60173e-39	3.88706e-37
TM6SF1	1.28964	9.60655e-39	3.88706e-37
PLEKHO1	0.950728	1.03562e-38	4.18214e-37
COL4A1	0.969794	1.06148e-38	4.27819e-37
PABPC4L	1.35988	1.07046e-38	4.30594e-37
SERPINE1	1.59263	1.09791e-38	4.40774e-37
FAM124B	1.35232	1.21998e-38	4.88825e-37
ERG	1.05203	1.35638e-38	5.42421e-37
ZNF385D	1.86671	1.56888e-38	6.2618e-37
DOCK10	1.11065	1.67406e-38	6.66865e-37
EPYC	3.19679	2.23419e-38	8.88276e-37
OGN	2.66206	2.25084e-38	8.93167e-37
C2orf74	1.42435	2.61429e-38	1.03539e-36
PCDH17	1.0371	2.66176e-38	1.05216e-36
SCARNA6	3.8422	3.28924e-38	1.2977e-36
SCN2B	2.21778	3.34306e-38	1.31641e-36
TAFA5	1.19068	3.92912e-38	1.54423e-36
PALM2AKAP2	1.71659	4.45306e-38	1.7468e-36
KCNJ15	1.79837	4.56749e-38	1.78828e-36
GDF6	2.19166	6.11738e-38	2.39054e-36
INSYN2B	2.21614	6.13565e-38	2.39314e-36
BVES	1.34557	8.15262e-38	3.17381e-36
DEPP1	1.23811	8.58342e-38	3.33127e-36
KLHL5	0.990903	8.5895e-38	3.33127e-36
IGLON5	1.84535	8.91428e-38	3.45072e-36
CD84	1.44035	9.23947e-38	3.56987e-36
LPAR4	1.5519	9.26858e-38	3.5744e-36
TP73-AS1	1.13829	9.51291e-38	3.66176e-36
DOK6	1.25189	9.84551e-38	3.7827e-36
PLPP7	1.1662	1.07163e-37	4.10957e-36
CPXM2	1.66126	1.1569e-37	4.42834e-36
ADAMTS5	1.07076	1.16132e-37	4.43697e-36
ADAMTS1	1.1328	1.26746e-37	4.83353e-36
SCARNA10	4.7556	1.30819e-37	4.97959e-36
AXL	1.05356	1.42193e-37	5.40253e-36
SHC4	1.28079	1.45482e-37	5.5173e-36
FEZ1	1.02332	1.75777e-37	6.64461e-36
STT3A-AS1	1.02332	1.75853e-37	6.64461e-36
PCDH9	1.91791	1.78331e-37	6.72585e-36
CNN1	1.97394	1.91276e-37	7.20088e-36
TMEM130	1.7313	2.06515e-37	7.76035e-36
LINC00924	2.00613	2.35381e-37	8.82894e-36
ANOS1	1.48088	2.46606e-37	9.23311e-36
DIPK2B	0.985722	2.72429e-37	1.01814e-35
SNORA73B	3.57703	2.79149e-37	1.04136e-35
C5orf46	2.33988	2.90567e-37	1.08199e-35
MSC	1.02483	3.06752e-37	1.1402e-35
SPON2	0.972589	3.87781e-37	1.43878e-35
C5AR1	1.20217	5.96483e-37	2.20896e-35
SLC22A17	1.13353	5.97511e-37	2.20896e-35
FZD4	0.806882	6.32553e-37	2.33431e-35
DKK2	1.71476	6.39018e-37	2.35395e-35
KIAA1755	1.09915	8.27554e-37	3.043e-35
LRCH2	1.38014	9.36104e-37	3.436e-35
TRARG1	5.19234	9.65575e-37	3.53786e-35
C1orf162	1.10055	1.11684e-36	4.0848e-35
PDE1B	1.38804	1.17128e-36	4.2763e-35
ADD2	2.06591	1.26418e-36	4.6073e-35
GAS1RR	2.07991	1.50652e-36	5.48081e-35
ITGAX	1.26877	1.52844e-36	5.55073e-35
RGMA	1.60391	1.73535e-36	6.29101e-35
TRPS1	1.33721	2.27414e-36	8.22974e-35
THBS1	1.11211	2.49729e-36	9.02139e-35
FCGR1A	1.43919	2.52316e-36	9.09886e-35
CNPY4	0.609109	2.58364e-36	9.30065e-35
JAZF1	0.93999	2.71826e-36	9.76814e-35
CD34	0.856937	3.36823e-36	1.20827e-34
ALDH1A3	1.14274	3.66558e-36	1.31265e-34
FZD1	0.727706	3.93551e-36	1.40686e-34
HEYL	0.909912	4.00417e-36	1.42892e-34
CALCRL	1.10984	4.03667e-36	1.43802e-34
THBD	0.895594	4.27618e-36	1.52071e-34
MYCT1	1.0098	4.78226e-36	1.69775e-34
PDZRN4	2.24195	4.83715e-36	1.71427e-34
MMRN2	0.949444	5.66789e-36	2.00522e-34
LRRC17	1.16577	6.14421e-36	2.17e-34
HSD17B6	1.10718	8.50516e-36	2.99869e-34
SCARNA13	2.71489	8.54325e-36	3.00696e-34
DAAM2	1.03584	8.61221e-36	3.02605e-34
MYH11	2.2047	9.03831e-36	3.17035e-34
RORB	2.01353	9.09279e-36	3.18402e-34
FAT4	1.19037	9.37619e-36	3.27763e-34
ELK3	0.73632	9.39198e-36	3.27763e-34
SCARNA5	4.92995	1.10628e-35	3.85416e-34
COL5A3	1.1377	1.2163e-35	4.23028e-34
CD300E	1.74097	1.24855e-35	4.33514e-34
PLA2G5	1.58362	1.2793e-35	4.43439e-34
SEPTIN4	0.848701	1.71052e-35	5.91916e-34
RECK	0.907368	1.73336e-35	5.98811e-34
GNAO1	1.65855	1.76649e-35	6.09232e-34
FLI1	0.979102	1.8026e-35	6.20645e-34
TCEAL3	1.01375	1.9101e-35	6.56558e-34
CEP170P1	1.00889	1.93088e-35	6.61721e-34
CEP170	1.00889	1.93156e-35	6.61721e-34
LINC01615	1.55018	3.53655e-35	1.20955e-33
PCDH12	0.825478	3.85649e-35	1.31678e-33
TAFA1	1.76301	4.31833e-35	1.47203e-33
ARMCX2	1.16738	4.39497e-35	1.49567e-33
SYPL2	1.42435	4.55409e-35	1.54726e-33
PLEKHO2	0.832002	4.56612e-35	1.54879e-33
EFNB3	1.27763	5.47946e-35	1.85553e-33
ZIK1	1.02942	5.65166e-35	1.91069e-33
GPIHBP1	1.83048	5.67961e-35	1.91698e-33
KCNT2	1.55904	5.71379e-35	1.92536e-33
STK32B	1.2255	5.92402e-35	1.99293e-33
ATP2B4	0.956776	6.11784e-35	2.05478e-33
ADAMTS4	1.16648	7.81915e-35	2.6219e-33
LINC00968	1.93765	8.25972e-35	2.76512e-33
CNRIP1	0.938969	8.39697e-35	2.8065e-33
PLXDC1	0.851327	8.96765e-35	2.99237e-33
PRND	2.11603	1.02723e-34	3.42216e-33
SNX29	0.622199	1.05513e-34	3.50941e-33
PRPH2	1.19452	1.08281e-34	3.59567e-33
ANKRD6	1.17269	1.19383e-34	3.95794e-33
RNF175	1.39498	1.23473e-34	4.08693e-33
CHST15	1.11832	1.37905e-34	4.55245e-33
C1QTNF6	0.813718	1.3798e-34	4.55245e-33
PHLDB2	1.31069	1.68941e-34	5.56502e-33
METTL24	1.75912	1.91757e-34	6.30649e-33
NACAD	1.15762	2.94652e-34	9.67503e-33
SVEP1	1.24409	3.12471e-34	1.02438e-32
LBH	0.878895	3.56885e-34	1.16812e-32
KLHL38	1.73564	3.64376e-34	1.19074e-32
LOXL4	1.27592	4.07809e-34	1.33056e-32
RTL8B	1.04422	5.67804e-34	1.84964e-32
LILRB3	1.2245	5.98292e-34	1.9458e-32
LOC102725035	1.2245	5.99509e-34	1.9458e-32
LOC107987425	1.2245	6.00165e-34	1.9458e-32
LOC107987462	1.2245	6.01872e-34	1.94826e-32
CNIH3	0.964167	6.35268e-34	2.05314e-32
SPSB1	0.630211	8.56557e-34	2.76398e-32
CCN5	2.34239	8.82562e-34	2.84343e-32
ETS1	0.912008	1.04296e-33	3.35493e-32
CHN1	0.975091	1.05164e-33	3.37757e-32
DACT1	1.21893	1.10898e-33	3.55618e-32
NR2F2-AS1	1.25507	1.1807e-33	3.77445e-32
ARHGEF6	0.989087	1.18072e-33	3.77445e-32
ADAMTS6	1.13664	1.34341e-33	4.28786e-32
SAMD4A	0.889016	1.35239e-33	4.30982e-32
STEAP4	1.541	1.3566e-33	4.31656e-32
SLAMF8	1.25849	1.6644e-33	5.28774e-32
YPEL4	1.28379	1.71525e-33	5.44088e-32
SNORA53	2.81267	1.72788e-33	5.4725e-32
NUDT11	1.4057	2.35247e-33	7.43924e-32
SFRP1	2.30211	2.41127e-33	7.61348e-32
TCTEX1D1	1.20556	2.96114e-33	9.33533e-32
PEG3	1.43646	3.10997e-33	9.78951e-32
PRAM1	1.17977	3.15265e-33	9.90866e-32
FIGN	1.29193	3.41183e-33	1.07069e-31
PLIN4	2.75163	3.57253e-33	1.11941e-31
HLX	0.835715	4.03192e-33	1.26143e-31
TREM2	1.46992	4.19737e-33	1.3112e-31
TMEM47	1.1624	5.36291e-33	1.67275e-31
ARHGEF15	0.919571	5.51031e-33	1.71613e-31
LMCD1	0.889272	5.61818e-33	1.74708e-31
CPT1C	1.09606	5.88277e-33	1.82659e-31
HRH2	1.63689	6.41311e-33	1.98826e-31
TPST1	1.03031	6.99194e-33	2.16445e-31
ISLR2	1.41158	7.4048e-33	2.28881e-31
ARL10	0.964055	8.58222e-33	2.64876e-31
ITGB3	1.1014	9.21984e-33	2.84129e-31
MLLT11	0.863928	9.95348e-33	3.06278e-31
PCDHGA9	1.26578	1.04783e-32	3.21945e-31
SLC8A1	0.914598	1.12071e-32	3.43825e-31
LAMC1	0.646834	1.21662e-32	3.72692e-31
C1QTNF7	1.60749	1.50565e-32	4.60545e-31
SMIM10	1.19082	1.68483e-32	5.14587e-31
ZNF135	1.22937	1.6886e-32	5.14973e-31
CLEC14A	0.848138	1.70499e-32	5.192e-31
BACH2	1.47636	1.85308e-32	5.63464e-31
CYBRD1	1.14411	2.03019e-32	6.16405e-31
SETBP1	1.13665	2.03886e-32	6.18122e-31
LOC100996333	1.49948	2.05528e-32	6.22185e-31
LATS2	0.738718	2.06439e-32	6.24023e-31
SOX11	1.35818	2.25827e-32	6.81627e-31
ADAMTS10	1.11069	2.34686e-32	7.07328e-31
MDGA1	1.31233	2.65646e-32	7.99465e-31
CHRD	1.06637	2.73345e-32	8.21433e-31
A4GALT	1.12138	2.76875e-32	8.30827e-31
DENND5A	0.746909	3.10057e-32	9.29042e-31
PHYHIP	1.48271	3.27436e-32	9.79687e-31
TMEM255A	1.42484	3.29445e-32	9.84266e-31
FAM225B	1.43789	3.50607e-32	1.04597e-30
COL16A1	1.09546	3.66501e-32	1.0918e-30
CTIF	0.666593	3.74135e-32	1.11293e-30
UNC5B	0.91018	3.84653e-32	1.14256e-30
ATP8A2	1.18501	3.91941e-32	1.16253e-30
LILRA6	1.33517	4.08491e-32	1.20988e-30
NREP	0.791426	4.41934e-32	1.30704e-30
TUBA1A	0.96644	4.72911e-32	1.39665e-30
SLC2A3	1.15453	4.78375e-32	1.41076e-30
ZNF154	0.947089	5.36691e-32	1.58047e-30
KRT6A	3.4224	5.38403e-32	1.58324e-30
RAB34	0.98023	5.48704e-32	1.61123e-30
GRIA3	1.64368	6.22923e-32	1.82656e-30
APLNR	1.04801	6.55636e-32	1.91974e-30
LRRC8C	0.885037	7.10848e-32	2.07845e-30
MRC1	1.55603	7.67126e-32	2.23981e-30
ADGRD1	1.42606	8.06603e-32	2.35174e-30
FGR	1.19705	8.71485e-32	2.53731e-30
TACR1	1.9245	9.33236e-32	2.71325e-30
RARB	0.97235	1.17951e-31	3.42442e-30
FCGR2B	1.46941	1.24357e-31	3.6053e-30
SRGAP2B	0.971795	1.28653e-31	3.72461e-30
OSCAR	1.16353	1.79771e-31	5.19719e-30
RASGRP3	0.887214	1.85052e-31	5.34234e-30
CCBE1	1.98058	1.98118e-31	5.71151e-30
ADGRL4	0.92973	2.07365e-31	5.96972e-30
CPEB1	1.64447	2.86313e-31	8.231e-30
TMEM52B	1.52465	3.84428e-31	1.10362e-29
RFLNB	0.785818	3.9773e-31	1.14022e-29
LDOC1	1.09281	4.02954e-31	1.15358e-29
BHLHE22	1.21417	4.12462e-31	1.17916e-29
KCNMB1	1.55622	4.8185e-31	1.37562e-29
FCGR1CP	1.78388	5.40642e-31	1.54132e-29
DZIP1L	1.05802	5.4144e-31	1.54145e-29
ANGPTL7	2.42844	5.43226e-31	1.5444e-29
PI16	2.35529	5.8549e-31	1.66226e-29
ZNF454	1.22545	6.9101e-31	1.95913e-29
CHST1	1.09935	7.04379e-31	1.99428e-29
UBE2E2	1.07267	7.43577e-31	2.10237e-29
KRT14	5.09021	8.66137e-31	2.44553e-29
DLG2	1.21141	9.06966e-31	2.55729e-29
MEIS3	1.04241	9.37178e-31	2.63886e-29
CHRDL2	2.31335	9.96883e-31	2.80314e-29
MYOZ3	1.4226	1.00365e-30	2.8183e-29
LOC100507516	1.46566	1.04703e-30	2.93612e-29
SV2A	1.05817	1.13283e-30	3.17238e-29
FLT4	0.938996	1.15703e-30	3.23574e-29
SELE	1.57792	1.21185e-30	3.38446e-29
ADCYAP1R1	2.30912	1.2268e-30	3.42155e-29
INA	2.31062	1.25517e-30	3.49593e-29
SIGLEC9	1.2043	1.32685e-30	3.69059e-29
CYRIA	1.0862	1.43662e-30	3.9905e-29
TREM1	1.6181	1.7231e-30	4.7798e-29
MAGEL2	1.59132	1.80134e-30	4.99011e-29
PAPPA	1.21544	1.80634e-30	4.99721e-29
FCGR3A	1.41999	1.83475e-30	5.06898e-29
APOC1	1.42544	1.94305e-30	5.36098e-29
CLDN11	1.5215	2.05676e-30	5.66712e-29
GPX8	0.998265	2.14624e-30	5.90574e-29
ST8SIA1	1.09709	2.49901e-30	6.86727e-29
RCN3	0.926602	2.61785e-30	7.18423e-29
ABCA1	0.938957	2.64442e-30	7.24747e-29
EVL	0.919045	2.66715e-30	7.30002e-29
ADAMTS7	0.924466	2.97986e-30	8.14508e-29
CCR8	1.3773	3.3625e-30	9.17879e-29
CRMP1	0.995772	3.69192e-30	1.00646e-28
RBMS1	1.03142	3.98869e-30	1.08593e-28
RUNX2	0.970507	4.1179e-30	1.11962e-28
AFAP1L1	0.843882	4.38678e-30	1.19115e-28
ITGAV	0.763254	4.44965e-30	1.20663e-28
XIRP1	1.75012	4.68351e-30	1.26837e-28
DYSF	0.894524	5.37243e-30	1.45303e-28
NDN	0.996693	5.45076e-30	1.47228e-28
PDZD4	1.43684	5.48392e-30	1.47929e-28
FAM20C	0.980537	5.63186e-30	1.51721e-28
MAP3K12	0.715361	7.86771e-30	2.11676e-28
TRPC1	1.07993	8.82423e-30	2.37101e-28
FPR3	1.24395	9.45723e-30	2.53777e-28
RBPMS2	1.46589	9.70825e-30	2.60174e-28
NR2F1-AS1	0.914489	9.9954e-30	2.6752e-28
SFMBT2	1.07075	1.01105e-29	2.7025e-28
MAP3K3	0.543381	1.0455e-29	2.79094e-28
SCN7A	2.44658	1.09973e-29	2.93191e-28
MOV10L1	1.14421	1.16246e-29	3.09513e-28
PDGFRL	1.53256	1.19712e-29	3.18328e-28
PCDH10	2.17108	1.48027e-29	3.93114e-28
CYYR1	0.856604	1.56978e-29	4.16347e-28
RAB7B	0.973285	1.64417e-29	4.35515e-28
MNDA	1.28083	1.87404e-29	4.95766e-28
COL13A1	0.984922	1.97103e-29	5.20751e-28
STARD8	0.890297	2.13417e-29	5.6313e-28
NLGN2	0.977945	2.17098e-29	5.7211e-28
SGCE	1.04702	2.44616e-29	6.43801e-28
SRGAP2C	1.10803	2.72343e-29	7.15857e-28
SPOCD1	1.13684	2.72906e-29	7.16422e-28
LOC101929331	1.48137	3.02343e-29	7.92687e-28
DPYSL4	1.52786	3.15637e-29	8.26486e-28
TLR2	1.06436	3.17475e-29	8.3024e-28
FST	1.34508	3.45782e-29	9.0312e-28
PDE2A	1.05839	4.0271e-29	1.05047e-27
NEXMIF	2.08867	4.06275e-29	1.05843e-27
GIMAP8	0.951862	4.62334e-29	1.20295e-27
PTPN14	0.782977	4.80597e-29	1.24888e-27
IFFO1	0.805065	5.03468e-29	1.30667e-27
FCGR2A	1.10909	5.18289e-29	1.34343e-27
FGD5	0.958352	5.19961e-29	1.34607e-27
AGTR1	2.26218	5.23398e-29	1.35326e-27
ITPRIP	0.692869	5.9047e-29	1.52476e-27
NRXN1	2.53804	6.66589e-29	1.71916e-27
RASL12	0.888493	6.72702e-29	1.73276e-27
MEG3	1.07238	8.39687e-29	2.16017e-27
LAIR1	1.0683	8.79203e-29	2.259e-27
HECW2	0.964775	9.61296e-29	2.46685e-27
PILRA	1.14884	9.78402e-29	2.50761e-27
DOCK2	1.13814	1.0112e-28	2.58845e-27
PTGIR	0.979345	1.28825e-28	3.29352e-27
EML1	0.984326	1.32039e-28	3.37122e-27
GRID1	1.06981	1.32192e-28	3.37122e-27
MFAP2	1.08237	1.34239e-28	3.41919e-27
LINC02798	1.79065	1.35402e-28	3.44453e-27
CYBB	1.18216	1.42908e-28	3.63098e-27
ITGB2	1.22809	1.4807e-28	3.75749e-27
LILRB4	1.31458	1.52812e-28	3.87307e-27
NKAPL	1.41398	1.64781e-28	4.17127e-27
HK3	1.35793	1.6596e-28	4.19595e-27
SHANK1	1.47209	2.012e-28	5.08067e-27
FAT3	1.44991	2.23335e-28	5.6327e-27
ANKRD35	1.03707	2.65709e-28	6.6932e-27
KCNK2	2.16304	2.66414e-28	6.70273e-27
CDH5	0.862017	2.69188e-28	6.76424e-27
CCR1	1.0815	2.93621e-28	7.36922e-27
CSF1	0.814757	3.18579e-28	7.98583e-27
CCL21	1.69546	3.22076e-28	8.06367e-27
TPM2	1.04683	3.46233e-28	8.65793e-27
C8orf88	1.45691	3.74174e-28	9.34525e-27
CLEC1A	0.94488	4.09209e-28	1.02011e-26
CAVIN2	1.22925	4.09433e-28	1.02011e-26
FCN1	1.62586	4.39985e-28	1.0949e-26
PHGR1	-1.46456	4.48689e-28	1.11521e-26
NTNG2	1.00349	4.81997e-28	1.19655e-26
SPP1	1.89373	5.22884e-28	1.29649e-26
CD36	1.50858	5.24223e-28	1.29824e-26
MEF2C	0.907171	5.40322e-28	1.3365e-26
ABCA9	1.48553	5.4899e-28	1.35631e-26
KLF17	1.99354	5.72071e-28	1.41163e-26
PTGFR	1.32952	5.8557e-28	1.44321e-26
ZNF208	1.41875	6.2794e-28	1.54579e-26
ZCCHC24	0.972504	6.43232e-28	1.58154e-26
KIF5A	1.47471	6.55293e-28	1.60926e-26
GLRB	1.2806	7.23216e-28	1.77395e-26
RASSF8	1.17892	7.49497e-28	1.83622e-26
UBE2QL1	1.35485	7.50957e-28	1.83761e-26
MS4A14	1.14497	8.43724e-28	2.06216e-26
PDLIM7	0.788009	8.73991e-28	2.1336e-26
HSPG2	0.979442	8.87136e-28	2.16312e-26
PELATON	0.900546	9.03747e-28	2.20101e-26
GSTM5	1.11321	9.13535e-28	2.22221e-26
NGFR	1.68682	9.84757e-28	2.39263e-26
FKBP7	0.668751	9.89797e-28	2.40204e-26
PCDHGA4	1.41206	1.0621e-27	2.57447e-26
SNORA12	3.60649	1.13173e-27	2.74002e-26
ACTC1	1.80207	1.17116e-27	2.83214e-26
LINC01235	1.33302	1.33902e-27	3.23426e-26
LURAP1	0.998156	1.41161e-27	3.40559e-26
GPRASP1	1.0257	1.53669e-27	3.703e-26
TNFSF13B	1.17444	1.57421e-27	3.78898e-26
PIK3R5	1.0718	1.59408e-27	3.83231e-26
ALPL	1.09974	1.62531e-27	3.90284e-26
MCRIP2	-0.781754	1.66708e-27	3.99847e-26
NLRP3	0.994723	1.68316e-27	4.03233e-26
HSD11B1	1.44619	1.80113e-27	4.30993e-26
COL7A1	1.20539	1.90287e-27	4.54808e-26
VASN	0.876073	1.96134e-27	4.68238e-26
MACF1	0.674122	2.00991e-27	4.79277e-26
RGL1	0.77461	2.08365e-27	4.96285e-26
ABI3BP	1.30079	2.104e-27	5.00553e-26
ACSM5	1.6816	2.17212e-27	5.1616e-26
CHST3	1.01938	2.18003e-27	5.17441e-26
TCEAL7	1.11895	2.20116e-27	5.21391e-26
TMEM59L	1.72737	2.20174e-27	5.21391e-26
FHL1	1.20999	2.30526e-27	5.45278e-26
RN7SL3	2.89729	2.45233e-27	5.79136e-26
GJA1	0.895005	2.45404e-27	5.79136e-26
ERVH48-1	2.62306	2.45745e-27	5.79277e-26
MSR1	1.38625	2.48001e-27	5.83924e-26
LSP1	0.932817	2.56169e-27	6.02466e-26
GIMAP4	0.93015	2.56868e-27	6.0342e-26
USP44	1.25565	2.60775e-27	6.11898e-26
PMP22	0.906263	2.73361e-27	6.40698e-26
LCA5	0.876595	2.96688e-27	6.94582e-26
FLT1	0.741753	3.51398e-27	8.21728e-26
ZNF835	1.2442	3.97871e-27	9.29345e-26
NOTCH2	0.611048	4.23153e-27	9.87277e-26
RN7SL4P	2.63205	5.85721e-27	1.36502e-25
ITGB1	0.571428	6.19007e-27	1.44096e-25
CAND2	0.94739	7.17004e-27	1.6672e-25
TMTC1	1.06368	7.50597e-27	1.74334e-25
TGFB1I1	0.762271	8.74287e-27	2.02833e-25
SNORA74A	3.81078	8.994e-27	2.08424e-25
GYPC	0.94333	1.11277e-26	2.57579e-25
PPP2R2B	1.27581	1.12851e-26	2.60927e-25
EHD3	0.854853	1.14462e-26	2.64355e-25
LDB3	1.6096	1.19427e-26	2.75512e-25
AOX1	1.35111	1.43989e-26	3.31803e-25
ANGPT1	1.09714	1.70271e-26	3.91929e-25
SCARNA21	3.28207	1.71966e-26	3.95387e-25
ARHGAP20	1.25052	1.82843e-26	4.19925e-25
POM121L9P	1.18647	1.84283e-26	4.2276e-25
ALOX5AP	1.00418	2.1536e-26	4.93233e-25
MASP1	1.95432	2.15482e-26	4.93233e-25
CLVS2	2.6833	2.1776e-26	4.97894e-25
TIMP3	1.23328	2.469e-26	5.63892e-25
RHOQ	0.561206	2.95804e-26	6.74263e-25
IHO1	1.09151	2.95882e-26	6.74263e-25
SVIL	0.683146	3.32243e-26	7.56285e-25
LINC01140	1.24272	3.37558e-26	7.67533e-25
NPR1	0.997606	3.55645e-26	8.07767e-25
SFTPA1	5.25136	3.62821e-26	8.23154e-25
ACKR1	1.63509	3.78291e-26	8.57307e-25
IQSEC3	1.26148	3.84405e-26	8.70203e-25
HNRNPA1P21	1.04051	4.26955e-26	9.65463e-25
LOC283731	1.41543	4.58447e-26	1.03554e-24
AQP9	1.6802	4.59639e-26	1.03709e-24
F13A1	1.50968	4.92195e-26	1.10933e-24
SYNM	1.76551	4.9276e-26	1.10938e-24
COX5B	-0.660407	5.16088e-26	1.16063e-24
ILK	0.596942	5.24483e-26	1.17822e-24
UCHL1	1.45843	5.42514e-26	1.2174e-24
MIR99AHG	1.48068	5.90073e-26	1.32268e-24
COX5A	-0.533019	5.94741e-26	1.33169e-24
LINC02345	1.6947	6.21833e-26	1.39084e-24
CTSL	0.879965	6.40066e-26	1.43006e-24
FBLN7	0.942158	6.63913e-26	1.48173e-24
RETN	1.98944	6.68746e-26	1.4909e-24
NID1	0.800096	7.16534e-26	1.59571e-24
SNCA	1.30827	7.28176e-26	1.61988e-24
KCNQ5	2.01251	9.33398e-26	2.07416e-24
SLA	1.01413	9.60374e-26	2.1318e-24
LRP1B	2.76333	9.71482e-26	2.15413e-24
SH3BP5	0.834533	1.05876e-25	2.34512e-24
SAMD11	1.02992	1.09485e-25	2.42246e-24
SNED1	0.889997	1.14871e-25	2.53817e-24
KCNJ8	0.937029	1.14962e-25	2.53817e-24
AVPR1A	1.36291	1.20938e-25	2.66726e-24
ZBTB47	0.722316	1.21537e-25	2.67759e-24
NCF2	1.10328	1.25762e-25	2.76772e-24
C3AR1	1.1134	1.45534e-25	3.19941e-24
LINC01010	2.03835	1.59098e-25	3.49387e-24
TLR6	1.06712	1.83379e-25	4.0228e-24
PBX3	0.651542	2.04709e-25	4.48592e-24
ACSS3	1.31112	2.11998e-25	4.64071e-24
VWF	0.946636	2.15591e-25	4.71432e-24
FOXC2	1.62928	2.24911e-25	4.91291e-24
MDFIC	0.971457	2.25388e-25	4.91809e-24
TRPC6	0.947138	2.4889e-25	5.42516e-24
HSD17B14	0.882284	2.60136e-25	5.66429e-24
ARMH4	0.994394	2.6991e-25	5.8709e-24
SELP	1.45833	2.73869e-25	5.95072e-24
ECSCR	0.835813	2.81686e-25	6.1141e-24
CSF1R	1.05783	2.84037e-25	6.15863e-24
ZNF354C	1.15535	3.03704e-25	6.57813e-24
KIF3C	0.716541	3.05275e-25	6.60519e-24
CXCL12	1.0817	3.14697e-25	6.80189e-24
LAPTM5	0.965094	3.24771e-25	7.01225e-24
PRICKLE2	0.946689	3.34538e-25	7.21556e-24
ST3GAL6	0.919385	3.34969e-25	7.21728e-24
SCHIP1	1.02047	3.53882e-25	7.6168e-24
LIFR	1.19505	3.56576e-25	7.66677e-24
FLNC	1.36589	3.84184e-25	8.25173e-24
NEFM	1.80716	4.25232e-25	9.12385e-24
CCDC102B	0.902867	4.26364e-25	9.13859e-24
HSPA12B	0.843453	4.38826e-25	9.39462e-24
NAV3	1.42815	4.39223e-25	9.39462e-24
JPH4	1.36107	5.02239e-25	1.07313e-23
DPEP2	1.06555	5.07584e-25	1.08343e-23
HCLS1	0.887747	5.57033e-25	1.18774e-23
SLC7A14	2.70473	5.89738e-25	1.25617e-23
SEMA7A	1.00569	5.96332e-25	1.2689e-23
ZFHX4-AS1	2.0769	6.38905e-25	1.35809e-23
AIRE	-2.60576	6.39929e-25	1.35886e-23
SPHK1	1.1803	7.31096e-25	1.55084e-23
IGFBP6	1.19648	7.337e-25	1.55476e-23
CHSY1	0.546623	9.03498e-25	1.91261e-23
DPYD	1.17531	9.6205e-25	2.03446e-23
PODNL1	0.937168	1.0455e-24	2.20866e-23
LMO3	1.68083	1.09774e-24	2.31665e-23
CLIC4	0.798328	1.10866e-24	2.33729e-23
CLIC2	0.967081	1.15912e-24	2.44115e-23
LINC01197	1.14127	1.19248e-24	2.50885e-23
PLAU	0.916116	1.21592e-24	2.55555e-23
ADIPOQ	5.84501	1.36879e-24	2.87389e-23
BMERB1	0.899001	1.40701e-24	2.95114e-23
HACD4	0.847231	1.51429e-24	3.1729e-23
HIVEP2	0.5552	1.52771e-24	3.19777e-23
TSC22D3	0.774953	1.57826e-24	3.30022e-23
INSYN2A	1.20582	1.58311e-24	3.30699e-23
PRKG1	0.889986	1.7728e-24	3.69949e-23
LINC00987	0.896926	1.9094e-24	3.9805e-23
GJC1	0.903626	2.13029e-24	4.43649e-23
ADAM19	0.85236	2.27488e-24	4.73282e-23
NFAM1	0.879654	2.31619e-24	4.81389e-23
ERMN	1.34077	2.36708e-24	4.91468e-23
VCL	0.519234	2.45144e-24	5.08469e-23
PSD	1.1783	2.50819e-24	5.19717e-23
ACTA2-AS1	0.963754	2.51638e-24	5.20889e-23
WDFY4	1.08819	2.54431e-24	5.26139e-23
SORCS1	1.87943	2.64223e-24	5.45839e-23
IDS	0.591311	2.89104e-24	5.96641e-23
ZNF626	1.06004	2.96749e-24	6.11804e-23
P3H1	0.539717	3.01274e-24	6.2051e-23
PDGFB	0.712046	3.08282e-24	6.34307e-23
H2BC18	1.87371	3.26684e-24	6.71499e-23
RSPO2	2.08205	3.33535e-24	6.84897e-23
PXDNL	1.10073	3.38369e-24	6.94129e-23
LILRB2	1.06537	3.41185e-24	6.99208e-23
ROR2	1.20895	3.42737e-24	7.0169e-23
PIP4K2A	0.475026	3.8284e-24	7.83013e-23
SLC6A17	1.53069	3.95011e-24	8.07102e-23
ANGPTL1	1.91963	4.75072e-24	9.69723e-23
PYGO1	1.1939	4.7578e-24	9.70205e-23
ADAMTS9-AS2	1.33049	5.06408e-24	1.03164e-22
VSIG4	1.27939	5.15441e-24	1.049e-22
DOCK4	0.852243	5.63214e-24	1.14509e-22
KDR	0.723138	5.76639e-24	1.17123e-22
SLC45A1	0.889273	5.85266e-24	1.18758e-22
H1-3	2.97309	6.19777e-24	1.25636e-22
LOC107984360	1.19097	6.32581e-24	1.28105e-22
BMP1	0.582918	6.45351e-24	1.30563e-22
EDNRA	1.044	6.70675e-24	1.35553e-22
NECAB1	1.32333	6.90504e-24	1.39423e-22
HVCN1	0.773239	7.10906e-24	1.43402e-22
S100A8	1.61415	7.14082e-24	1.43902e-22
NCKAP1L	0.98034	7.3261e-24	1.47405e-22
ACTG2	1.6583	7.32903e-24	1.47405e-22
LGALS1	0.90961	7.61004e-24	1.52907e-22
HGF	1.01616	8.18756e-24	1.64351e-22
THSD7B	2.41699	8.46187e-24	1.69691e-22
SNORA79B	3.11688	8.79164e-24	1.76133e-22
FCHSD2	0.435183	8.89695e-24	1.78069e-22
LINC02611	1.07809	9.16102e-24	1.83176e-22
CR1	1.54122	9.35179e-24	1.86809e-22
CSF2RB	1.09211	1.05453e-23	2.10445e-22
NLRP12	1.26003	1.10015e-23	2.19337e-22
SIGLEC7	1.13855	1.19527e-23	2.3807e-22
DYNC2H1	1.03618	1.2468e-23	2.48093e-22
DHH	1.14337	1.26308e-23	2.51004e-22
WWC2	0.937502	1.26387e-23	2.51004e-22
SCRG1	2.04697	1.28948e-23	2.55843e-22
HIP1	0.66538	1.35559e-23	2.68699e-22
FCGR1B	1.28095	1.35948e-23	2.6921e-22
SSH1	0.423895	1.53332e-23	3.03344e-22
FAM13C	1.01967	1.57343e-23	3.10979e-22
TP63	1.9416	1.67215e-23	3.30173e-22
SRPX	1.07232	1.95961e-23	3.86563e-22
LIX1L	0.720682	2.07142e-23	4.08227e-22
SIGLEC1	1.24778	2.08508e-23	4.10525e-22
SFTPC	6.75613	2.13651e-23	4.20248e-22
ENG	0.672515	2.14561e-23	4.21635e-22
ATCAY	1.99789	2.20226e-23	4.32355e-22
AMZ1	1.18763	2.31047e-23	4.53166e-22
LINC02099	1.32322	2.33744e-23	4.58017e-22
SLC9A9	0.936797	2.3699e-23	4.63937e-22
DCHS1	0.823708	2.52942e-23	4.94692e-22
TNFSF12	0.696945	2.67591e-23	5.22845e-22
NLRP1	0.954442	2.83828e-23	5.54044e-22
FAM168A	0.419461	2.899e-23	5.65359e-22
PTPRN	1.5181	2.94249e-23	5.73297e-22
ANKRD33B	1.09108	2.94561e-23	5.73362e-22
HCK	0.959319	2.9839e-23	5.80265e-22
SMARCA1	1.06297	2.99794e-23	5.82446e-22
TTC28	0.833427	3.98524e-23	7.73528e-22
CAMK1G	1.00076	4.0307e-23	7.8148e-22
ATP1A2	1.94948	4.03381e-23	7.8148e-22
SH3PXD2B	0.589139	4.19161e-23	8.11285e-22
CLEC2B	1.03938	4.43345e-23	8.57287e-22
PHLDB1	0.597116	4.65475e-23	8.99232e-22
PDCD1LG2	1.21749	4.95947e-23	9.57202e-22
LAMB2	0.731597	4.97525e-23	9.59346e-22
THRSP	2.32129	5.49943e-23	1.05943e-21
AOC4P	1.38866	5.54711e-23	1.06761e-21
KCNJ5	1.35804	5.619e-23	1.08044e-21
PURG	1.43413	5.86251e-23	1.12621e-21
KIF17	0.90482	6.35525e-23	1.21972e-21
ALKBH7	-0.66903	6.45393e-23	1.2375e-21
NOS1	2.10296	6.69631e-23	1.28278e-21
CD86	1.03413	7.31724e-23	1.40043e-21
ABCA8	1.62938	7.50091e-23	1.43424e-21
AKAP6	0.920681	7.54942e-23	1.44218e-21
NKAIN4	1.40957	8.47088e-23	1.6167e-21
MCEMP1	1.65496	9.28703e-23	1.77082e-21
TLN1	0.492506	9.93199e-23	1.89205e-21
PCDHB6	1.51329	1.00229e-22	1.9076e-21
SGCA	1.50773	1.03637e-22	1.96987e-21
HTRA4	1.29208	1.03692e-22	1.96987e-21
TRPV4	1.05551	1.08783e-22	2.06467e-21
KRT17	1.82587	1.10008e-22	2.08598e-21
MCAM	0.679936	1.12814e-22	2.13723e-21
ADAMTS14	0.790174	1.13551e-22	2.14921e-21
GNG2	0.772938	1.15442e-22	2.18299e-21
DIP2C	0.721281	1.24259e-22	2.34757e-21
LILRB1	1.02087	1.2865e-22	2.42828e-21
C9orf16	-0.594318	1.34289e-22	2.53239e-21
CMKLR1	1.0171	1.37974e-22	2.5995e-21
GBP5	1.41286	1.42095e-22	2.67469e-21
NLRC4	0.783438	1.42943e-22	2.68819e-21
TNS3	0.518725	1.54422e-22	2.90141e-21
SH2D3C	0.7465	1.66384e-22	3.12332e-21
TMEM233	0.917971	1.70237e-22	3.19273e-21
SIGLEC5	1.24947	1.72196e-22	3.22652e-21
EXTL1	1.39647	1.77702e-22	3.32666e-21
EPHA7	1.87723	1.78109e-22	3.33123e-21
ANKRD65	1.11848	1.86625e-22	3.48734e-21
GPR162	0.786651	1.87965e-22	3.50919e-21
TIAM1	1.12995	1.90924e-22	3.56121e-21
PAK3	1.24999	1.93881e-22	3.61307e-21
TSPAN9	0.554277	1.98639e-22	3.69839e-21
PCSK2	2.67792	2.02679e-22	3.77019e-21
DES	2.11697	2.0347e-22	3.78149e-21
MXRA7	0.77881	2.14992e-22	3.99202e-21
CALU	0.493059	2.29199e-22	4.25197e-21
GDF5	1.9537	2.33984e-22	4.33684e-21
SLC9A7P1	1.23737	2.38072e-22	4.40862e-21
FHL5	0.982165	2.47723e-22	4.58321e-21
LIMS1	0.415164	2.70826e-22	5.00615e-21
ADAP2	0.698423	2.77129e-22	5.11805e-21
CLEC4E	1.46049	2.85699e-22	5.27158e-21
ARHGAP30	0.907087	2.96059e-22	5.45785e-21
FAM171B	0.948094	3.33684e-22	6.14594e-21
CYLD	0.470602	3.40757e-22	6.2706e-21
LOXL1	0.889633	3.6239e-22	6.66273e-21
TPRN	-0.626467	3.66352e-22	6.72954e-21
PYGM	1.27377	3.78625e-22	6.94878e-21
LOC118142757	1.61017	3.85882e-22	7.07418e-21
GUCA1A	1.61017	3.86146e-22	7.07418e-21
ATP8B4	0.7938	3.88569e-22	7.11222e-21
ABCB5	2.23483	4.20754e-22	7.69448e-21
HAMP	1.40627	4.44629e-22	8.12386e-21
TRPV2	0.78203	4.48015e-22	8.17846e-21
SYNE3	0.805399	4.52024e-22	8.24433e-21
ADGRE2	0.898998	4.6082e-22	8.3973e-21
CILP2	1.53147	5.11524e-22	9.313e-21
SYT4	2.58694	5.74365e-22	1.04479e-20
MYOCD	1.29341	5.79418e-22	1.05304e-20
ROBO1	0.925796	5.81059e-22	1.05509e-20
SLC12A4	0.59619	5.83333e-22	1.05829e-20
CAP2	0.847216	6.13994e-22	1.11293e-20
RN7SL752P	2.88292	6.15208e-22	1.11415e-20
SLC6A1	0.907586	6.50953e-22	1.17785e-20
DNAJC5B	1.21898	6.72589e-22	1.21592e-20
LCP1	0.973323	6.88931e-22	1.24437e-20
MRPL41	-0.760141	7.10567e-22	1.28233e-20
TASL	1.00115	7.14952e-22	1.28911e-20
TUSC3	0.941948	8.3531e-22	1.5048e-20
ANXA6	0.686038	8.4295e-22	1.51724e-20
CHRM2	2.86672	8.54301e-22	1.53632e-20
LRRC25	0.937174	8.58028e-22	1.54168e-20
CALHM2	0.758988	9.23895e-22	1.65857e-20
LAMA2	1.12656	9.37209e-22	1.68101e-20
LONRF2	2.00091	9.48698e-22	1.70013e-20
POU2F2	0.914398	9.90594e-22	1.77366e-20
FAM126A	0.930209	1.00888e-21	1.80483e-20
KRT16	2.4401	1.05787e-21	1.89083e-20
BTK	0.985613	1.07878e-21	1.92653e-20
ADCYAP1	1.62862	1.08507e-21	1.93607e-20
IL10RA	0.946447	1.10445e-21	1.96737e-20
HP	2.35487	1.10452e-21	1.96737e-20
MBNL1-AS1	0.91827	1.11547e-21	1.98515e-20
CYP46A1	1.10844	1.12707e-21	2.00405e-20
DIXDC1	0.612042	1.15093e-21	2.04472e-20
DIRAS3	1.33704	1.18187e-21	2.09787e-20
MARCHF1	0.761547	1.19804e-21	2.12475e-20
TRIR	-0.435043	1.24962e-21	2.21431e-20
HAVCR2	0.98624	1.32104e-21	2.33884e-20
TSPAN11	0.931609	1.32835e-21	2.34976e-20
PPP1R12B	0.921003	1.54913e-21	2.73795e-20
ZCCHC18	0.905011	1.55816e-21	2.75155e-20
LNCOG	1.31098	1.60091e-21	2.82461e-20
CCL2	1.02803	1.67833e-21	2.95866e-20
QPCTL	-0.440174	1.77995e-21	3.13512e-20
C4B	1.17089	1.80842e-21	3.18254e-20
SNX18	0.49508	1.90558e-21	3.35066e-20
ANAPC1P4	0.87265	2.14211e-21	3.76334e-20
IL6ST	0.576009	2.19813e-21	3.85846e-20
CMYA5	0.844217	2.24348e-21	3.9347e-20
ZNF524	-0.555984	2.34168e-21	4.10343e-20
ITGA4	0.850378	2.36158e-21	4.13477e-20
EPHA5	1.73504	2.566e-21	4.48887e-20
BNC1	2.52093	2.79982e-21	4.89373e-20
GPR161	0.821499	3.12652e-21	5.46012e-20
EDIL3	0.850093	3.1481e-21	5.49315e-20
GIMAP7	0.847964	3.33457e-21	5.81358e-20
MAN1C1	0.831054	3.45616e-21	6.02045e-20
ANGPT4	1.26492	3.51435e-21	6.11664e-20
FYB1	1.02264	3.57206e-21	6.21181e-20
RBP7	1.13043	3.62134e-21	6.29219e-20
NOTCH4	0.626049	3.69353e-21	6.4122e-20
IGFL3	2.34902	3.70404e-21	6.42503e-20
LRRC55	1.23137	3.80365e-21	6.59225e-20
PDGFRA	0.851802	3.9722e-21	6.87856e-20
GIMAP6	0.829109	4.02286e-21	6.96042e-20
ARMC9	0.516872	4.30922e-21	7.44963e-20
SLFN11	0.972513	4.34154e-21	7.49918e-20
SCG2	1.32003	4.63926e-21	8.00397e-20
LCP2	0.858202	4.64156e-21	8.00397e-20
LILRA2	1.13839	4.93051e-21	8.49511e-20
IGFBP3	0.83864	5.04712e-21	8.68875e-20
SYT3	1.52335	5.10266e-21	8.77701e-20
MINDY2	0.6454	5.11618e-21	8.7929e-20
TAMALIN	0.659024	5.17834e-21	8.8923e-20
SCN9A	1.31152	5.23897e-21	8.98889e-20
ADCY2	1.11246	5.40033e-21	9.25803e-20
PIANP	1.08512	5.62778e-21	9.63993e-20
CLEC7A	1.0441	5.71989e-21	9.78954e-20
NSG2	1.83572	5.99497e-21	1.02518e-19
MS4A7	0.983863	6.38655e-21	1.09123e-19
PCDHGB7	1.20404	6.51217e-21	1.11177e-19
GPX3	1.06792	6.54595e-21	1.11661e-19
SLFN5	0.871946	7.06433e-21	1.20404e-19
TFEC	1.12912	7.25152e-21	1.23492e-19
THEMIS2	0.758884	7.33272e-21	1.24772e-19
SNORA23	3.038	7.72846e-21	1.31397e-19
AHNAK2	1.27318	7.74529e-21	1.31574e-19
GIMAP1	0.810557	7.90186e-21	1.34123e-19
WNK3	0.851524	8.13214e-21	1.37918e-19
COA3	-0.513142	8.32028e-21	1.40992e-19
ADA2	0.980082	8.75073e-21	1.48164e-19
RERG	1.14657	8.8383e-21	1.49524e-19
APBA2	0.899888	9.21134e-21	1.55707e-19
PHF24	1.48324	9.47635e-21	1.60055e-19
KATNAL1	0.687167	1.15234e-20	1.9447e-19
TNR	1.44763	1.23133e-20	2.07629e-19
PINLYP	0.750651	1.32654e-20	2.23501e-19
EMP3	0.798374	1.33265e-20	2.24346e-19
RBFOX2	0.320944	1.34338e-20	2.25967e-19
SHISA4	0.852349	1.38256e-20	2.32368e-19
ICAM1	0.792893	1.41791e-20	2.38113e-19
TMEM238	-1.13858	1.43306e-20	2.40462e-19
ADPRH	0.580939	1.44817e-20	2.42658e-19
TGFB2	1.07778	1.44851e-20	2.42658e-19
DPY19L2	1.27981	1.53134e-20	2.56325e-19
ADAMTSL4	0.875132	1.5427e-20	2.58016e-19
GPR84	1.10091	1.55675e-20	2.60155e-19
ST8SIA4	0.843763	1.56777e-20	2.61724e-19
SDHAF1	-0.459796	1.56869e-20	2.61724e-19
RFTN2	0.687782	1.61073e-20	2.6852e-19
TMCC2	0.801737	1.63826e-20	2.72889e-19
RAB3IL1	0.797865	1.73398e-20	2.88599e-19
KCNA1	2.41976	1.74929e-20	2.90912e-19
TDRD12	1.70141	1.85013e-20	3.07432e-19
TGFBR1	0.503091	1.92427e-20	3.19494e-19
TCEAL5	2.25101	1.99514e-20	3.30994e-19
DPP6	1.77384	2.02369e-20	3.3546e-19
CDH6	0.682687	2.03617e-20	3.37256e-19
CYGB	0.665388	2.05372e-20	3.39889e-19
LRRN3	1.30004	2.07857e-20	3.43724e-19
TMEM86A	0.66993	2.10537e-20	3.47481e-19
FOXS1	0.78175	2.10586e-20	3.47481e-19
MAPK10	0.91709	2.10636e-20	3.47481e-19
KRT5	3.04038	2.15702e-20	3.55554e-19
PPEF1	1.0572	2.21259e-20	3.64422e-19
FAM107A	1.05742	2.25796e-20	3.71597e-19
SMDT1	-0.445289	2.38319e-20	3.91891e-19
ARHGAP25	0.774339	2.46978e-20	4.05806e-19
ZNF366	0.963186	2.47497e-20	4.06334e-19
CYTH3	0.479658	2.48474e-20	4.07612e-19
MAMDC2	1.61079	2.56116e-20	4.19814e-19
GRP	1.46842	2.63012e-20	4.30774e-19
C8orf34	1.05556	2.76809e-20	4.5301e-19
FAM155A	1.28107	2.77548e-20	4.53858e-19
COMTD1	-0.819741	2.96931e-20	4.85168e-19
CRTAC1	1.76287	3.2285e-20	5.271e-19
NR2F6	-0.580717	3.41275e-20	5.56738e-19
RNF144A	0.710359	3.82041e-20	6.22749e-19
RPL23AP65	-1.45079	4.00013e-20	6.51527e-19
H4C3	3.04247	4.07496e-20	6.63189e-19
RIMKLB	0.948876	4.32213e-20	7.02858e-19
HS3ST2	1.395	4.39167e-20	7.13603e-19
ENTHD1	1.54747	4.4868e-20	7.28485e-19
PCDHB7	1.0298	4.7219e-20	7.66051e-19
LOC93429	1.56451	4.73605e-20	7.67741e-19
APBB1	0.835956	4.89906e-20	7.9354e-19
H4C4	2.81862	5.92964e-20	9.59714e-19
GNG11	0.718261	6.06305e-20	9.80535e-19
H3C12	2.40684	6.12124e-20	9.89167e-19
LOC647132	-2.62293	6.28755e-20	1.01524e-18
PTN	0.939585	6.36701e-20	1.02727e-18
CP	1.69393	6.46853e-20	1.04283e-18
REEP2	1.00816	6.53396e-20	1.05255e-18
STAC2	1.71864	6.76814e-20	1.08942e-18
MCHR1	1.33231	7.07926e-20	1.13861e-18
IBSP	1.81162	7.1686e-20	1.15208e-18
DAZL	1.71714	7.54676e-20	1.2119e-18
GVINP1	1.0215	7.67186e-20	1.23103e-18
ID1	-1.13653	8.36636e-20	1.34142e-18
CUBN	0.759158	8.40867e-20	1.34716e-18
BAALC	1.11893	8.78857e-20	1.40692e-18
PCAT19	0.780393	8.89725e-20	1.42321e-18
RGS16	0.754922	9.3982e-20	1.50218e-18
SPI1	0.87886	9.63286e-20	1.53849e-18
MAP4K4	0.486057	1.01953e-19	1.62705e-18
PTPRC	1.04192	1.05434e-19	1.6813e-18
GIPC3	0.683719	1.08613e-19	1.73065e-18
RGS4	1.2888	1.08804e-19	1.73235e-18
KIAA1614	0.715889	1.10996e-19	1.76463e-18
SCN1B	0.824062	1.11003e-19	1.76463e-18
ZNF281	0.463854	1.11157e-19	1.76572e-18
LOC100507403	1.07363	1.13907e-19	1.80801e-18
FLJ22447	1.33594	1.16178e-19	1.84262e-18
SNHG25	-1.82433	1.1918e-19	1.88878e-18
NOVA2	0.755365	1.20676e-19	1.91102e-18
TM4SF19	1.24865	1.31483e-19	2.08054e-18
CD33	0.9062	1.31779e-19	2.08363e-18
CCL18	1.58942	1.33662e-19	2.11177e-18
FMNL1	0.751423	1.35304e-19	2.13609e-18
CLEC4D	1.72109	1.41381e-19	2.2303e-18
CFAP54	1.06116	1.44193e-19	2.27292e-18
SLITRK2	1.84406	1.46538e-19	2.30811e-18
H3C1	2.51148	1.46933e-19	2.31257e-18
THSD1	0.683051	1.4753e-19	2.32019e-18
ACTN1	0.447191	1.50121e-19	2.35913e-18
IGDCC4	0.782288	1.545e-19	2.42609e-18
DLG4	0.688672	1.55048e-19	2.43284e-18
GGTA1	0.985033	1.56025e-19	2.4463e-18
CDC42EP5	-0.875857	1.57777e-19	2.47188e-18
SPRED3	0.857243	1.63775e-19	2.5639e-18
EMCN	0.814813	1.66218e-19	2.60015e-18
GPBAR1	0.894553	1.67342e-19	2.61575e-18
LY96	0.969894	1.70121e-19	2.65717e-18
SAMSN1	0.932459	1.70805e-19	2.66399e-18
LOC388813	0.932459	1.70817e-19	2.66399e-18
CPQ	0.683737	1.72227e-19	2.68395e-18
TLR1	1.00347	1.74548e-19	2.71805e-18
HDHD3	-0.479637	1.75717e-19	2.73419e-18
ZNF512B	0.788101	1.77556e-19	2.76072e-18
OLFML2A	0.66703	1.79941e-19	2.79568e-18
USHBP1	0.667385	1.82193e-19	2.82854e-18
SELENBP1	-1.1205	1.8684e-19	2.89849e-18
KMO	0.921637	1.88552e-19	2.92284e-18
ADAM33	1.16293	1.90434e-19	2.94979e-18
STC1	0.876196	2.00577e-19	3.10457e-18
NDUFAB1	-0.442797	2.01039e-19	3.10937e-18
LOXL3	0.557747	2.01982e-19	3.12161e-18
TNS2	0.61999	2.3016e-19	3.55442e-18
ITIH5	0.907631	2.31359e-19	3.57026e-18
TWSG1	0.633553	2.35858e-19	3.63696e-18
CMTM8	-0.418753	2.41719e-19	3.72454e-18
GRIK5	1.21249	2.50732e-19	3.86051e-18
EGFLAM	0.724435	2.542e-19	3.91099e-18
COL2A1	2.42825	2.72171e-19	4.18436e-18
ESR1	1.05094	2.73663e-19	4.20414e-18
KCNE1	1.44108	2.75888e-19	4.23516e-18
PKNOX2	1.10652	2.82589e-19	4.33479e-18
NGF	1.11422	2.85173e-19	4.37116e-18
TRPC3	0.897872	3.00333e-19	4.6001e-18
LY86	0.874871	3.11014e-19	4.76016e-18
SNORA71A	2.10613	3.13744e-19	4.79837e-18
CYTH4	0.861398	3.20418e-19	4.89679e-18
RECQL	0.48227	3.21321e-19	4.90695e-18
ATP1B2	1.0199	3.47403e-19	5.30131e-18
WSCD2	1.76407	3.53346e-19	5.388e-18
ANXA8	2.94594	3.62447e-19	5.52268e-18
ADARB1	0.589396	3.64571e-19	5.55094e-18
TSEN54	-0.384392	3.6615e-19	5.57085e-18
KRT6C	2.99191	3.99426e-19	6.07263e-18
ENDOG	-0.781839	4.1537e-19	6.31038e-18
CCL7	1.56808	4.39771e-19	6.67614e-18
NR4A3	1.13061	4.58811e-19	6.96004e-18
ZBTB16	1.7511	4.76364e-19	7.22099e-18
RUNX1	0.490277	5.04089e-19	7.63027e-18
LOC100506403	0.490277	5.04107e-19	7.63027e-18
SRGAP2	0.548778	5.10681e-19	7.7241e-18
KCNB1	1.75049	5.25896e-19	7.94838e-18
TMUB1	-0.473056	5.36637e-19	8.10476e-18
NDUFS3	-0.396284	5.37469e-19	8.11136e-18
TNFRSF8	0.927715	6.53969e-19	9.86231e-18
LRFN5	1.24477	6.5622e-19	9.889e-18
C15orf61	-0.5304	6.63024e-19	9.98422e-18
NXPE3	0.616108	6.8977e-19	1.03794e-17
NEGR1	0.97896	7.2148e-19	1.08486e-17
CCM2L	0.68722	7.28754e-19	1.095e-17
TMEM140	0.494222	7.60271e-19	1.14152e-17
DGKB	2.16718	7.80052e-19	1.17036e-17
MYO1F	0.711673	7.98371e-19	1.19657e-17
SPEG	1.3111	7.98682e-19	1.19657e-17
WNT9A	1.04794	8.0121e-19	1.19948e-17
CCL19	1.58753	8.50058e-19	1.27168e-17
TUSC2	-0.363671	8.6663e-19	1.29553e-17
HLA-DQA1	1.09074	8.90699e-19	1.33055e-17
RIC3	1.47865	9.14627e-19	1.3653e-17
ANKRD44	0.620303	9.57136e-19	1.42772e-17
TMEM169	0.957734	9.66461e-19	1.44058e-17
KCNN3	0.794078	9.71697e-19	1.44734e-17
CACNA1H	0.917411	9.76918e-19	1.45406e-17
F2RL3	0.754641	1.00186e-18	1.49011e-17
RNF126	-0.505032	1.05144e-18	1.5617e-17
ZFP92	1.04722	1.05151e-18	1.5617e-17
TMEM249	-1.46245	1.07356e-18	1.59329e-17
SIGLEC10	0.927411	1.08931e-18	1.61549e-17
ZNF385B	1.66327	1.09513e-18	1.62295e-17
STMN2	1.38178	1.1155e-18	1.65196e-17
POLR2H	-0.373826	1.16144e-18	1.71874e-17
PLEKHG4B	1.5864	1.19942e-18	1.77368e-17
FAM225A	0.91086	1.21991e-18	1.80185e-17
PTPN5	1.34172	1.22022e-18	1.80185e-17
PCDHB18P	0.873584	1.22689e-18	1.8104e-17
RNASE2	0.970518	1.2582e-18	1.85526e-17
NTNG1	1.92054	1.2996e-18	1.91494e-17
LPP	0.533605	1.31508e-18	1.93635e-17
NCBP2AS2	-0.504727	1.31857e-18	1.9401e-17
MRO	1.23652	1.38028e-18	2.02945e-17
BMPR2	0.503638	1.46487e-18	2.15228e-17
MEIS2	1.06815	1.4724e-18	2.1618e-17
TCEAL2	2.32274	1.54467e-18	2.26616e-17
CLEC4G	1.66955	1.54569e-18	2.26616e-17
MAP2	1.1992	1.56064e-18	2.28645e-17
PDZD2	0.776995	1.58248e-18	2.3168e-17
ATP5MC1	-0.498104	1.61333e-18	2.36029e-17
LINC02257	1.46724	1.69583e-18	2.47922e-17
GPR141	1.17855	1.71492e-18	2.50534e-17
COX7A2	-0.478678	1.71884e-18	2.50929e-17
CD300LG	2.55709	1.72979e-18	2.52349e-17
PREX1	0.631061	1.73228e-18	2.52532e-17
TIMM50	-0.382309	1.77799e-18	2.59012e-17
PCNX1	0.430444	1.78142e-18	2.59328e-17
MEOX1	1.03386	1.80752e-18	2.62942e-17
GBP6	1.78645	1.81162e-18	2.63351e-17
ZNF781	0.853288	1.835e-18	2.66562e-17
ZNF229	1.06922	1.84611e-18	2.67987e-17
CTU1	-0.835898	1.8607e-18	2.69914e-17
LGI2	1.02393	1.87681e-18	2.72059e-17
TCF21	0.817519	1.90607e-18	2.76105e-17
PENK	2.24701	1.94186e-18	2.81091e-17
TTBK2	0.549639	1.99059e-18	2.87942e-17
SH3RF3	0.693884	2.0272e-18	2.93032e-17
ARMCX5-GPRASP2	0.543821	2.08038e-18	3.00318e-17
GPRASP2	0.543821	2.08053e-18	3.00318e-17
ARHGAP24	0.778871	2.08907e-18	3.01339e-17
COX7A1	0.767694	2.16796e-18	3.12499e-17
FKBP14	0.448972	2.21607e-18	3.19211e-17
CASQ2	1.98355	2.31338e-18	3.32994e-17
TLR7	1.0095	2.32908e-18	3.35019e-17
RN7SK	3.0241	2.34515e-18	3.37094e-17
DCXR	-0.564327	2.37596e-18	3.41284e-17
CCR5	0.912711	2.54267e-18	3.64977e-17
C6orf136	-0.388748	2.5684e-18	3.68412e-17
CRB3	-0.462694	2.61263e-18	3.74495e-17
TMEM160	-1.05085	2.61599e-18	3.74716e-17
FBXO32	0.782525	2.68672e-18	3.84578e-17
NDUFAF8	-0.542393	2.7306e-18	3.90587e-17
STARD9	0.776811	2.73701e-18	3.91232e-17
ATXN1	0.460002	2.89129e-18	4.12959e-17
SYT15	1.33795	2.89303e-18	4.12959e-17
ZNF843	0.806616	3.04087e-18	4.33762e-17
MYOM1	0.993191	3.12489e-18	4.45438e-17
FMNL3	0.579669	3.20132e-18	4.56016e-17
C5orf58	1.46344	3.23644e-18	4.60699e-17
FNBP1	0.608269	3.39799e-18	4.83361e-17
PLEK	1.04407	3.41076e-18	4.84843e-17
ANXA8L1	1.66488	3.46585e-18	4.92333e-17
LINC01914	1.28882	3.79272e-18	5.38393e-17
EEF1DP1	-1.18739	3.80396e-18	5.39616e-17
RCSD1	0.749204	3.82822e-18	5.42683e-17
MS4A4A	0.999338	3.96733e-18	5.62015e-17
FHL3	0.635573	3.97516e-18	5.62737e-17
RORA	0.778886	4.00451e-18	5.66502e-17
CD4	0.802141	4.18444e-18	5.91549e-17
RUSC2	0.593436	4.19493e-18	5.92624e-17
CDC42EP3	0.579755	4.30391e-18	6.07602e-17
CORO2B	1.10939	4.45815e-18	6.28946e-17
PLAT	0.692536	4.70078e-18	6.6272e-17
SCIMP	0.944641	4.72371e-18	6.65496e-17
PEAK1	0.43678	5.00298e-18	7.04358e-17
GPR88	1.43247	5.01474e-18	7.0553e-17
FOXN3	0.503643	5.4227e-18	7.62405e-17
KCNMA1	1.23567	5.43001e-18	7.62911e-17
LYNX1	1.06481	5.54857e-18	7.79036e-17
CYTL1	1.1736	5.58582e-18	7.83731e-17
LINC00632	1.50661	5.82319e-18	8.16478e-17
CHST8	2.14855	5.84504e-18	8.18983e-17
CAV1	0.813684	5.8557e-18	8.19917e-17
CDH13	0.64959	6.02744e-18	8.43391e-17
PLEKHG2	0.560955	6.03788e-18	8.44276e-17
SAMHD1	0.553694	6.07474e-18	8.48853e-17
PCDHB4	1.08909	6.20383e-18	8.66302e-17
UQCRQ	-0.567567	6.37345e-18	8.89384e-17
C17orf107	0.748496	6.38963e-18	8.91037e-17
MRPL11	-0.437932	6.5352e-18	9.1072e-17
ABLIM3	1.01738	6.5409e-18	9.10896e-17
PEA15	0.401464	6.60048e-18	9.1857e-17
SCGB3A2	2.50768	7.17046e-18	9.97217e-17
CD53	0.889405	7.26614e-18	1.00984e-16
ROBO4	0.621399	7.44797e-18	1.03441e-16
LOC283856	1.43738	7.70065e-18	1.06878e-16
LRRN2	1.14243	7.79911e-18	1.08172e-16
SLAMF9	1.33944	8.18793e-18	1.13488e-16
LRRK2	1.15407	8.2172e-18	1.13817e-16
NDUFS6	-0.504041	8.46486e-18	1.17168e-16
FRY	0.758686	8.85165e-18	1.2244e-16
SORBS1	0.880443	8.96532e-18	1.23929e-16
GAB3	0.707997	9.02842e-18	1.24717e-16
GPR4	0.60109	9.65584e-18	1.33295e-16
LINC01857	1.31961	9.9934e-18	1.37862e-16
SEMA3D	1.62554	1.03638e-17	1.42876e-16
APOE	1.16564	1.04869e-17	1.44475e-16
METTL26	-0.579641	1.08275e-17	1.49069e-16
TNFSF8	0.992146	1.09127e-17	1.50141e-16
ENPP2	0.921566	1.09364e-17	1.50367e-16
FRMD4A	0.608847	1.11591e-17	1.53325e-16
PHF21A	0.35224	1.15512e-17	1.58607e-16
KLF9	0.741274	1.17236e-17	1.60867e-16
IL31RA	1.57632	1.17584e-17	1.61236e-16
TRPC4	0.83011	1.18054e-17	1.61774e-16
H2AC7	1.92006	1.20166e-17	1.64557e-16
SOX7	0.873433	1.20405e-17	1.64776e-16
FLG-AS1	1.32849	1.21929e-17	1.6672e-16
PDE5A	0.719025	1.21988e-17	1.6672e-16
MATK	1.0364	1.2774e-17	1.74465e-16
LINC02073	1.29043	1.31143e-17	1.78915e-16
LINC02072	1.29043	1.31172e-17	1.78915e-16
MAB21L1	1.48071	1.34487e-17	1.83315e-16
H2AX	-0.540948	1.34756e-17	1.83519e-16
ANKRD9	-0.601407	1.34816e-17	1.83519e-16
BCHE	1.5684	1.35366e-17	1.84147e-16
H1-4	2.44217	1.36523e-17	1.85598e-16
CARD8	0.423413	1.37437e-17	1.86717e-16
SACS	0.773227	1.38662e-17	1.88256e-16
STAC	1.27005	1.42982e-17	1.93992e-16
RIPOR2	0.917981	1.49008e-17	2.02035e-16
RPS3P3	-1.17289	1.58795e-17	2.15164e-16
ADAMTS18	1.3555	1.6465e-17	2.22951e-16
MRAP	2.09645	1.69268e-17	2.29052e-16
MAP7D1	0.40898	1.74083e-17	2.35413e-16
PRPH	1.41021	1.7542e-17	2.36923e-16
EVI2A	0.957346	1.7543e-17	2.36923e-16
WAS	0.782957	1.82442e-17	2.46208e-16
ZBED2	1.39018	1.82545e-17	2.46208e-16
ITGA7	0.76244	1.84121e-17	2.48171e-16
PRRX2	1.1144	1.88455e-17	2.53846e-16
PTAFR	0.895741	1.89709e-17	2.55368e-16
RPS10P2	-1.23708	1.90469e-17	2.56223e-16
PIK3R6	0.770752	1.92268e-17	2.58474e-16
GEMIN7	-0.340166	1.95377e-17	2.62482e-16
NAIP	0.928421	1.95994e-17	2.63139e-16
RPL5P1	-1.19505	2.01144e-17	2.69876e-16
H2AC13	2.0645	2.03172e-17	2.7242e-16
NPRL2	-0.414643	2.08291e-17	2.79102e-16
REX1BD	-0.667426	2.11968e-17	2.83843e-16
HADH	-0.438347	2.15469e-17	2.88344e-16
CPAMD8	0.78202	2.18659e-17	2.92422e-16
PAXX	-0.452573	2.30266e-17	3.07736e-16
RPS3AP47	-0.897108	2.30409e-17	3.07736e-16
FLT3LG	0.643495	2.43683e-17	3.25254e-16
GLT1D1	1.17057	2.48945e-17	3.32061e-16
TRAPPC5	-1.14205	2.50636e-17	3.34099e-16
MEGF10	1.26803	2.63348e-17	3.50817e-16
MRPL37	-0.34243	2.68656e-17	3.57657e-16
EIF3K	-0.401428	2.73329e-17	3.63643e-16
BTBD19	0.713551	2.73998e-17	3.64297e-16
INMT	0.788993	2.83754e-17	3.7687e-16
SUSD6	0.414899	2.83821e-17	3.7687e-16
SRGN	0.896322	2.88285e-17	3.8255e-16
MAMLD1	0.990885	2.90142e-17	3.84765e-16
SAMD1	-0.388385	2.97437e-17	3.94185e-16
APOBEC3A_B	1.18304	3.04797e-17	4.03438e-16
APOBEC3A	1.18304	3.04811e-17	4.03438e-16
LOXHD1	1.14022	3.10041e-17	4.10096e-16
GNAI2	0.475041	3.33036e-17	4.40228e-16
BCL2A1	1.0638	3.43875e-17	4.54264e-16
CFL2	0.73345	3.46583e-17	4.57548e-16
SMAGP	-0.461801	3.51797e-17	4.64133e-16
SOCS3	0.742772	3.53508e-17	4.66091e-16
RCAN2	0.706505	3.66361e-17	4.82728e-16
SGTB	0.554211	3.7274e-17	4.90765e-16
ARPC5L	-0.335522	3.72939e-17	4.90765e-16
NDUFS8	-0.544233	3.78859e-17	4.98237e-16
MYBPC3	-1.38078	3.85981e-17	5.07279e-16
ZNF568	0.86892	3.86606e-17	5.07775e-16
RPS18P5	-1.0346	3.8705e-17	5.08035e-16
ANTKMT	-0.778309	4.19043e-17	5.49677e-16
ADH1B	1.85355	4.24406e-17	5.56356e-16
SYT14	1.35305	4.262e-17	5.58352e-16
IGSF21	0.976552	4.27817e-17	5.60113e-16
SCARF1	0.641474	4.70638e-17	6.15784e-16
RPL32P18	-1.02168	4.71773e-17	6.16877e-16
SUGCT	0.803019	4.77408e-17	6.23533e-16
MILR1	0.831617	4.77471e-17	6.23533e-16
SLFN12	0.833775	4.81555e-17	6.28467e-16
PTHLH	1.06506	5.08933e-17	6.63777e-16
NUMBL	0.535121	5.17699e-17	6.74781e-16
H2BC7	2.12229	5.2312e-17	6.81416e-16
SFXN4	-0.391349	5.31389e-17	6.91748e-16
SASH1	0.51005	5.34401e-17	6.95228e-16
SDHAF4	-0.553797	5.38553e-17	7.00187e-16
TENM2	1.46417	5.91552e-17	7.68607e-16
NRROS	0.698001	6.05179e-17	7.85816e-16
JAGN1	-0.330214	6.43924e-17	8.35072e-16
PHOX2B	2.20581	6.43926e-17	8.35072e-16
ROR1-AS1	1.73862	6.50262e-17	8.42758e-16
RPSAP46	-1.10912	6.76142e-17	8.75747e-16
PCDHGC3	0.945385	6.9899e-17	9.04769e-16
NCKAP5L	0.510246	7.15113e-17	9.25057e-16
PNMT	-1.8079	7.35603e-17	9.50963e-16
TNN	1.07608	7.37016e-17	9.52191e-16
ATP5MC3	-0.380316	7.39457e-17	9.54745e-16
MAGEH1	0.703136	7.42394e-17	9.57935e-16
NAV1	0.67374	7.59222e-17	9.79034e-16
AHNAK	0.682458	7.817e-17	1.00739e-15
ZNF25	0.467742	7.8547e-17	1.01161e-15
RN7SL665P	2.92349	8.00877e-17	1.03081e-15
PPBP	2.89123	8.20444e-17	1.05533e-15
DIRAS1	1.27205	8.2769e-17	1.06399e-15
CCDC69	0.763611	8.3916e-17	1.07806e-15
C8orf48	0.99199	9.04251e-17	1.16095e-15
FCER1G	0.834214	9.8467e-17	1.26341e-15
HDAC7	0.359028	1.00681e-16	1.29101e-15
GALE	-0.474684	1.07811e-16	1.38158e-15
APBB1IP	0.834148	1.08763e-16	1.39291e-15
TRABD2B	0.961112	1.12549e-16	1.4405e-15
CD300C	0.813498	1.13297e-16	1.44918e-15
TAGLN3	1.7164	1.15866e-16	1.48111e-15
ATP5MPL	-0.448268	1.16518e-16	1.48852e-15
C4orf48	-1.09404	1.22306e-16	1.56149e-15
RPS6P25	-1.30398	1.2252e-16	1.56325e-15
PRKCH	0.543654	1.23809e-16	1.57872e-15
HDAC9	0.955524	1.26324e-16	1.60979e-15
SCN11A	1.29942	1.26643e-16	1.61285e-15
MXD3	-0.506806	1.27759e-16	1.62606e-15
FOXF1	0.679732	1.30442e-16	1.65918e-15
RASSF7	-0.494963	1.35135e-16	1.71781e-15
CD300LB	0.903978	1.40859e-16	1.78946e-15
MPST	-0.513579	1.42682e-16	1.8115e-15
OR51E2	1.11185	1.45656e-16	1.84812e-15
RPS13	-0.399062	1.4691e-16	1.86288e-15
PDLIM4	0.87963	1.48094e-16	1.87673e-15
NDST1	0.416878	1.50213e-16	1.90242e-15
KIDINS220	0.387049	1.50806e-16	1.90876e-15
RPL19P21	-1.11563	1.52777e-16	1.93252e-15
BEND5	0.955186	1.54938e-16	1.95864e-15
NDUFA8	-0.361116	1.62197e-16	2.04914e-15
SPC24	-0.473609	1.66226e-16	2.09876e-15
CD14	0.783245	1.66522e-16	2.1012e-15
CD37	0.894321	1.68876e-16	2.1296e-15
SELL	1.03276	1.69789e-16	2.1398e-15
C6orf15	2.18185	1.73123e-16	2.18049e-15
AP1M2	-0.363603	1.87586e-16	2.36119e-15
C1orf54	0.504584	1.93789e-16	2.43778e-15
ATP5F1D	-0.641059	1.95399e-16	2.45653e-15
TMEM45A	0.906324	1.98761e-16	2.49727e-15
LINC00607	1.8118	1.99852e-16	2.50944e-15
FAM124A	0.900108	2.00925e-16	2.52138e-15
PLA2G7	0.806096	2.06887e-16	2.59461e-15
CHCHD10	-0.684212	2.08153e-16	2.60889e-15
TMOD1	1.10106	2.10839e-16	2.64095e-15
CSF3R	1.0791	2.13561e-16	2.67342e-15
RPL19P6	-1.07347	2.18343e-16	2.73161e-15
ATP5F1C	-0.364114	2.20912e-16	2.76208e-15
GABRA4	-2.05972	2.24869e-16	2.80983e-15
RPS15	-0.585269	2.27997e-16	2.84719e-15
CMA1	1.93987	2.28684e-16	2.85404e-15
CIDEA	4.32652	2.31945e-16	2.89298e-15
ITGA1	0.53691	2.33224e-16	2.90717e-15
SOX5	0.945621	2.43632e-16	3.03506e-15
NPTX1	1.62175	2.45728e-16	3.05933e-15
EID3	0.642591	2.64088e-16	3.28591e-15
PRR7	-0.829137	2.65317e-16	3.2992e-15
RNA5SP383	-1.45547	2.69945e-16	3.35473e-15
SERPINH1	0.485708	2.70696e-16	3.36203e-15
JTB	-0.335012	2.80148e-16	3.47732e-15
RPSAP54	-1.01126	2.82827e-16	3.50845e-15
RPL23P7	-1.36146	2.84721e-16	3.52982e-15
TSPAN4	0.706454	2.88574e-16	3.57543e-15
HSPB6	1.38299	2.94621e-16	3.64815e-15
ADAMTS9-AS1	1.36696	2.98273e-16	3.69116e-15
PRIMA1	1.71318	3.01967e-16	3.73359e-15
RPL15P18	-1.32203	3.02065e-16	3.73359e-15
SLC46A2	1.11289	3.05301e-16	3.77131e-15
KCNK13	0.849069	3.05605e-16	3.7728e-15
TLR8	1.17517	3.1799e-16	3.92335e-15
AKAP13	0.474706	3.37177e-16	4.15757e-15
ECRG4	1.58496	3.54935e-16	4.37391e-15
CLEC3B	0.794144	3.5609e-16	4.38551e-15
SCARNA12	1.56675	3.5848e-16	4.41096e-15
INHBA-AS1	1.04144	3.58585e-16	4.41096e-15
PIK3CG	0.934629	3.59037e-16	4.41388e-15
SERTM2	1.67753	3.63766e-16	4.46934e-15
CCDC3	0.592509	3.67746e-16	4.51555e-15
ELOVL2	1.49228	3.70937e-16	4.55201e-15
PANX1	0.34271	3.71373e-16	4.55464e-15
DCLK2	0.771035	3.71695e-16	4.55587e-15
LGALS12	1.56124	3.72566e-16	4.56383e-15
UQCC2	-0.445414	3.74089e-16	4.57975e-15
H4C8	1.54121	3.76031e-16	4.60078e-15
RPS11P5	-1.25443	3.93932e-16	4.81694e-15
COX4I1	-0.454458	3.96898e-16	4.85031e-15
RPUSD3	-0.319493	4.00573e-16	4.89232e-15
TAF10	-0.431443	4.09904e-16	5.00331e-15
ESAM	0.529735	4.19625e-16	5.11892e-15
CCDC85B	-0.79139	4.19968e-16	5.12007e-15
PGP	-0.521443	4.20873e-16	5.12806e-15
MYPOP	-0.396402	4.24649e-16	5.17101e-15
NDUFA2	-0.437779	4.27482e-16	5.20111e-15
CCL28	-0.96596	4.27627e-16	5.20111e-15
OTOAP1	0.907821	4.29371e-16	5.21923e-15
GSC	1.25674	4.38707e-16	5.32956e-15
SFTPD	1.50332	4.62805e-16	5.61899e-15
C2CD4B	-1.24797	4.68427e-16	5.6839e-15
STMN4	1.73982	4.81498e-16	5.83905e-15
ACVR1	0.291403	4.82047e-16	5.84227e-15
RGS7BP	1.05019	4.90964e-16	5.94682e-15
HLA-DOA	1.11909	5.0424e-16	6.10404e-15
CACNA2D3	0.906788	5.06908e-16	6.13272e-15
ASPA	1.06973	5.12376e-16	6.19522e-15
LOC101929536	-0.803222	5.17192e-16	6.24978e-15
GJA4	0.666973	5.1824e-16	6.25877e-15
SH3PXD2A	0.50583	5.2221e-16	6.30301e-15
RPL13AP14	-1.10035	5.34057e-16	6.44085e-15
SPINT1-AS1	-0.471772	5.34256e-16	6.44085e-15
WDFY3	0.400231	5.42937e-16	6.54166e-15
RTN1	0.935762	5.46279e-16	6.57807e-15
RPS3P4	-1.28512	5.55498e-16	6.68517e-15
MPC1	-0.45352	5.63857e-16	6.78179e-15
IL21R	0.928395	5.71205e-16	6.86616e-15
EIF5AP2	-1.09925	5.75441e-16	6.91303e-15
TMEM108	0.828387	5.81073e-16	6.9766e-15
NAXE	-0.434789	5.87509e-16	7.04976e-15
AIF1	0.737281	5.90882e-16	7.08611e-15
NENF	-0.491985	6.27621e-16	7.5223e-15
RPS2P48	-1.16479	6.30096e-16	7.54756e-15
PRKCB	0.931798	6.35083e-16	7.60287e-15
ATP10D	0.578688	6.35727e-16	7.60615e-15
KIFC3	0.696644	6.57131e-16	7.85767e-15
ATP5IF1	-0.43307	6.66362e-16	7.96342e-15
SHISA2	0.965294	6.67229e-16	7.96915e-15
COLEC10	1.43751	6.9146e-16	8.25375e-15
ARHGAP36	2.7165	7.01026e-16	8.36308e-15
CYP17A1-AS1	0.296631	7.59247e-16	9.04874e-15
WBP1L	0.296631	7.59381e-16	9.04874e-15
SLC17A7	0.909013	7.78195e-16	9.26756e-15
H4C5	2.04116	7.82172e-16	9.30952e-15
MIR497HG	0.756091	8.52142e-16	1.01364e-14
FBXL22	0.669389	8.63745e-16	1.02685e-14
NFATC1	0.871932	8.69867e-16	1.03353e-14
LINC00327	1.33679	8.73591e-16	1.03736e-14
YDJC	-0.515747	8.91839e-16	1.05842e-14
DOCK8	0.796568	9.13395e-16	1.08337e-14
ANKRD50	0.468718	9.18966e-16	1.08935e-14
PLXND1	0.636244	9.53454e-16	1.12958e-14
SLFN12L	0.963674	9.57419e-16	1.13363e-14
H2BC4	1.47415	9.58032e-16	1.1337e-14
STOX2	0.924647	9.69945e-16	1.14714e-14
DUSP28	-0.329881	9.8406e-16	1.16316e-14
FPR1	1.13878	9.87232e-16	1.16624e-14
SPCS1	-0.32046	9.90886e-16	1.16984e-14
POGLUT2	0.526979	9.91423e-16	1.16984e-14
RPL13	-0.523101	1.00953e-15	1.19052e-14
RPL18AP3	-0.92718	1.0479e-15	1.23507e-14
RANBP3L	1.2694	1.06673e-15	1.25654e-14
RPLP0P5	-1.32414	1.07476e-15	1.26528e-14
RPSAP61	-0.980736	1.08108e-15	1.27199e-14
SUCLG1	-0.375081	1.11306e-15	1.30886e-14
PLP1	1.6243	1.11405e-15	1.30928e-14
FAM162A	-0.41142	1.17635e-15	1.3817e-14
RPS16P7	-1.33424	1.19705e-15	1.40522e-14
RIPOR1	0.445595	1.2278e-15	1.44049e-14
SMPD2	-0.391751	1.24018e-15	1.45418e-14
FAM229A	-0.608672	1.27443e-15	1.4935e-14
CD83	0.513189	1.27516e-15	1.4935e-14
CMC1	-0.413592	1.28433e-15	1.50338e-14
SIRPB1	1.12788	1.29853e-15	1.51915e-14
IGHG1	1.44616	1.29995e-15	1.51993e-14
MPPED2	1.04939	1.32976e-15	1.5539e-14
GNG5	-0.317944	1.33309e-15	1.55691e-14
LIMS2	0.87361	1.33903e-15	1.56297e-14
ZNF787	-0.424199	1.35023e-15	1.57514e-14
GULP1	0.948206	1.39065e-15	1.62137e-14
RPSA	-0.438011	1.40691e-15	1.63921e-14
H2AC20	1.48163	1.40754e-15	1.63921e-14
AMIGO2	0.803353	1.44125e-15	1.67751e-14
MRPL58	-0.394872	1.45174e-15	1.68876e-14
A2M-AS1	0.728087	1.47769e-15	1.71798e-14
L1CAM	1.49001	1.4807e-15	1.72051e-14
CALCA	-2.44434	1.48787e-15	1.72787e-14
RPSAP5	-1.14974	1.52737e-15	1.77274e-14
MYADM	0.580133	1.54826e-15	1.79597e-14
SH3GLB2	-0.440215	1.56395e-15	1.81314e-14
COX8A	-0.439182	1.57138e-15	1.82073e-14
SNORD104	-0.98201	1.6098e-15	1.86419e-14
RPL8P3	-1.52065	1.68255e-15	1.94734e-14
LSM2	-0.418991	1.68781e-15	1.95233e-14
TECTA	0.735727	1.73212e-15	2.00246e-14
TBC1D2B	0.392056	1.75445e-15	2.02714e-14
ITGAL	0.847427	1.77638e-15	2.05131e-14
SLC5A7	2.04651	1.8087e-15	2.08747e-14
SDS	0.79999	1.81333e-15	2.09163e-14
BCL6	0.551769	1.90411e-15	2.19512e-14
GREM2	1.3541	1.92249e-15	2.21506e-14
LRRC8C-DT	0.748858	1.93411e-15	2.2272e-14
PLAC9	0.666076	1.9584e-15	2.25391e-14
C8orf82	-0.565961	2.027e-15	2.33156e-14
UQCRHL	-0.633097	2.03732e-15	2.34212e-14
FBN2	0.800145	2.04099e-15	2.34503e-14
H2BC8	1.50741	2.0795e-15	2.38794e-14
DNAJB4	0.573644	2.13123e-15	2.44597e-14
RPL27P1	-1.98325	2.14826e-15	2.46414e-14
USP51	0.779773	2.15214e-15	2.46722e-14
CD180	0.872464	2.15638e-15	2.4707e-14
RAB8B	0.532421	2.22161e-15	2.54402e-14
MYOZ1	1.01581	2.26883e-15	2.59665e-14
FSTL3	0.801118	2.32469e-15	2.6591e-14
NBEA	1.13528	2.34888e-15	2.68527e-14
LAMTOR5	-0.38134	2.3853e-15	2.72539e-14
LRRN4CL	0.76548	2.40771e-15	2.74948e-14
CAMSAP2	0.484881	2.42321e-15	2.76564e-14
RPS18P12	-1.19658	2.48707e-15	2.83695e-14
SHANK3	0.597279	2.51179e-15	2.86355e-14
STAB1	0.73526	2.51435e-15	2.86488e-14
GNA12	0.289729	2.55845e-15	2.91351e-14
RPS8P8	-1.13426	2.70848e-15	3.08266e-14
BEX4	0.868824	2.74091e-15	3.11785e-14
ZBTB20	0.912977	2.76368e-15	3.142e-14
ZNF80	1.52259	2.82381e-15	3.2086e-14
KLHL6	0.873062	2.82575e-15	3.20902e-14
TRAF3IP3	0.798163	2.8315e-15	3.21378e-14
NLGN1	1.70655	2.87505e-15	3.26141e-14
CHI3L1	1.01777	2.96933e-15	3.3665e-14
FAM78A	0.691424	2.99883e-15	3.39806e-14
DESI1	-0.30394	3.01302e-15	3.41227e-14
SYNPO	0.546542	3.04025e-15	3.44121e-14
TIMM29	-0.288739	3.1221e-15	3.53191e-14
RPL26P32	-1.36765	3.13022e-15	3.53781e-14
NDUFB10	-0.438089	3.13076e-15	3.53781e-14
ATRNL1	1.3283	3.18408e-15	3.59609e-14
PIK3CD	0.726508	3.19502e-15	3.60646e-14
GIT2	0.290919	3.25227e-15	3.66898e-14
ASTN1	1.95422	3.25397e-15	3.66898e-14
STAT2	0.45118	3.33773e-15	3.76135e-14
RPS3P6	-1.34115	3.35144e-15	3.77474e-14
SIRPA	0.757767	3.36084e-15	3.78325e-14
RPL18	-0.46874	3.39797e-15	3.82295e-14
IL18BP	0.605431	3.40972e-15	3.83407e-14
FAM98C	-0.377365	3.46895e-15	3.89854e-14
SCAND1	-0.616906	3.4769e-15	3.90534e-14
SLITRK3	2.13942	3.48356e-15	3.91068e-14
TCF7L1	0.526609	3.57558e-15	4.01179e-14
FGF11	0.894137	3.6252e-15	4.06524e-14
RCCD1	-0.41659	3.63808e-15	4.07747e-14
TIMM8B	-0.507504	3.74109e-15	4.19063e-14
LRRTM2	0.980845	3.82222e-15	4.27918e-14
CHST14	0.427293	3.97106e-15	4.44339e-14
ARRDC1	-0.430337	3.98923e-15	4.46129e-14
UQCRC1	-0.487613	4.17162e-15	4.66273e-14
PROK1	2.77415	4.20796e-15	4.7008e-14
CD99L2	0.406334	4.2794e-15	4.778e-14
MRPL14	-0.40305	4.29302e-15	4.79061e-14
ELAVL4	1.15506	4.3855e-15	4.89115e-14
ACP5	0.716014	4.39322e-15	4.8971e-14
RPS19P1	-1.48674	4.43614e-15	4.94227e-14
ZBTB4	0.43049	4.48745e-15	4.99672e-14
IRGM	2.25507	4.62209e-15	5.14386e-14
MICU3	0.965721	4.69363e-15	5.22065e-14
FH	-0.345855	4.87274e-15	5.41694e-14
VIP	1.43735	5.04155e-15	5.60157e-14
DUS1L	-0.416304	5.07704e-15	5.63795e-14
RPS16	-0.531207	5.09693e-15	5.65698e-14
TMEM143	-0.406249	5.11475e-15	5.6737e-14
ALDH1L2	0.854969	5.11874e-15	5.67507e-14
SUCNR1	1.04678	5.20916e-15	5.7722e-14
LOC729558	1.96537	5.28475e-15	5.85128e-14
HINT1	-0.409241	5.28622e-15	5.85128e-14
CHROMR	0.737586	5.38017e-15	5.95207e-14
UQCR11	-0.383307	5.42308e-15	5.99631e-14
RPSAP52	0.850168	5.51941e-15	6.09954e-14
PRELID1	-0.423842	5.56073e-15	6.1419e-14
PEX7	-0.366108	5.60276e-15	6.185e-14
FYN	0.659443	5.68748e-15	6.27516e-14
AARD	1.18631	5.82664e-15	6.42525e-14
TACO1	-0.341438	5.84385e-15	6.44077e-14
RARRES2	0.7215	5.99611e-15	6.60504e-14
DNPH1	-0.613462	6.02376e-15	6.63194e-14
FGF12	0.855332	6.06218e-15	6.67067e-14
PPP1R16A	-0.540343	6.12998e-15	6.74166e-14
MCTP1	0.840336	6.26128e-15	6.88238e-14
SIGLEC14	1.10558	6.27373e-15	6.89239e-14
AURKAIP1	-0.407801	6.49029e-15	7.12649e-14
RPS13P2	-0.925821	6.53524e-15	7.17201e-14
ZNHIT2	-0.465148	6.60852e-15	7.24856e-14
DTHD1	1.35443	6.61385e-15	7.25054e-14
S1PR2	0.489562	6.69243e-15	7.33277e-14
MRPS12	-0.461533	6.90864e-15	7.56564e-14
AQP1	0.81272	7.06109e-15	7.72848e-14
SLC39A3	-0.466659	7.15182e-15	7.82361e-14
H2AC14	2.4063	7.18318e-15	7.85374e-14
HS3ST3B1	0.670283	7.36353e-15	8.04665e-14
RPS6KB2	-0.367098	7.4059e-15	8.08864e-14
IGFBP7	0.62491	7.9548e-15	8.68353e-14
QARS1	-0.330616	8.07214e-15	8.80694e-14
SLC26A6	-0.485201	8.30092e-15	9.05175e-14
MICOS13	-0.431672	8.3335e-15	9.08245e-14
SCARNA7	2.42711	8.38701e-15	9.13593e-14
PTCH2	0.698449	8.43891e-15	9.1876e-14
IFRD2	-0.40749	8.48417e-15	9.23198e-14
CDH23	0.807564	8.61718e-15	9.37175e-14
CDH19	1.81189	8.62257e-15	9.37266e-14
PI15	1.26591	8.6422e-15	9.38903e-14
BDH1	-0.44949	8.88301e-15	9.64555e-14
PGLS	-0.402781	9.07316e-15	9.84682e-14
KLRD1	1.06204	9.08599e-15	9.85554e-14
RERGL	1.78176	9.19335e-15	9.96673e-14
ZMYND19	-0.357933	9.20245e-15	9.97134e-14
ADAT3	-0.717447	9.30145e-15	1.00733e-13
ND4L	-0.709474	9.50532e-15	1.02887e-13
C3orf18	0.595263	9.93787e-15	1.07512e-13
H2BC17	2.12383	1.05299e-14	1.13857e-13
CD72	0.706283	1.0638e-14	1.14966e-13
G0S2	0.906576	1.0711e-14	1.15693e-13
CNTN2	1.54673	1.07348e-14	1.1589e-13
ITIH3	0.961117	1.0749e-14	1.15927e-13
TMEM26	0.62827	1.07496e-14	1.15927e-13
NDUFA3	-0.481678	1.08675e-14	1.17138e-13
MAPKAPK5-AS1	-0.324715	1.09705e-14	1.18186e-13
IKBIP	0.542962	1.10803e-14	1.19306e-13
RPL18P8	-1.42112	1.12165e-14	1.2071e-13
SMIM22	-0.531735	1.14119e-14	1.22748e-13
RPL18P4	-1.74318	1.17089e-14	1.25876e-13
MYO16	0.900071	1.17164e-14	1.25892e-13
GIMAP5	0.891962	1.17697e-14	1.26398e-13
ITGB5	0.383081	1.1863e-14	1.27333e-13
RPS10P13	-1.19494	1.21549e-14	1.30398e-13
NAP1L2	1.20462	1.22446e-14	1.31292e-13
SNORA74B	2.92668	1.24788e-14	1.33734e-13
CHST10	0.817469	1.24886e-14	1.33769e-13
ENTPD1-AS1	0.424243	1.25056e-14	1.33882e-13
VEGFD	1.24254	1.27045e-14	1.3594e-13
SNORA7B	2.62952	1.27751e-14	1.36625e-13
GPR183	0.800164	1.2793e-14	1.36745e-13
POP7	-0.348947	1.30707e-14	1.3964e-13
ZNF296	-0.515693	1.34712e-14	1.43844e-13
CIDEB	1.12186	1.36239e-14	1.45399e-13
ARHGAP15	0.656532	1.39797e-14	1.49119e-13
HMBS	-0.405968	1.4093e-14	1.5025e-13
GADL1	1.59453	1.41219e-14	1.5048e-13
NDST3	0.951873	1.45841e-14	1.55325e-13
SDHB	-0.347941	1.46283e-14	1.55714e-13
RPL18P13	-1.76894	1.46733e-14	1.56113e-13
H2BC13	1.79612	1.48976e-14	1.58417e-13
TAGAP	0.817193	1.5169e-14	1.61219e-13
SLC26A10	0.984004	1.52485e-14	1.61981e-13
KCNIP1	1.37238	1.61545e-14	1.71516e-13
KLHDC8B	0.56238	1.6361e-14	1.73619e-13
GPRC5B	0.669689	1.65199e-14	1.75215e-13
RPL19P9	-0.960417	1.67334e-14	1.77388e-13
SNORD60	-0.849696	1.67568e-14	1.77544e-13
LSM4	-0.340365	1.694e-14	1.79393e-13
RASGRP4	0.823189	1.70457e-14	1.8042e-13
CHL1	1.0297	1.72925e-14	1.82938e-13
LRP12	0.635057	1.7684e-14	1.86983e-13
LILRA4	1.18047	1.78154e-14	1.88275e-13
NTRK1	0.957039	1.80586e-14	1.90748e-13
MRPL12	-0.485801	1.81789e-14	1.91897e-13
RPS17P16	-0.968105	1.81861e-14	1.91897e-13
AP1S1	-0.446364	1.87403e-14	1.97643e-13
CLTA	-0.325818	1.88592e-14	1.98795e-13
RAB3C	1.30884	1.92679e-14	2.03e-13
IL7R	0.861882	1.96707e-14	2.07137e-13
LINC02593	0.874524	2.06076e-14	2.16892e-13
HSD11B2	-0.699008	2.06529e-14	2.17257e-13
MGAT4B	-0.385385	2.19129e-14	2.30393e-13
MRPL22	-0.401626	2.19301e-14	2.30457e-13
ZNF542P	0.797372	2.21553e-14	2.32704e-13
MYOF	0.567922	2.23829e-14	2.34974e-13
ATP5MF	-0.448628	2.29104e-14	2.4039e-13
GLIPR2	0.592788	2.35934e-14	2.47355e-13
RPL23AP74	-1.12565	2.35983e-14	2.47355e-13
NPR2	0.461061	2.40744e-14	2.52217e-13
GRAP	0.873412	2.43082e-14	2.54536e-13
ZBTB46	0.513428	2.44284e-14	2.55665e-13
ATG4D	-0.418096	2.45142e-14	2.56432e-13
NDRG4	0.638068	2.46135e-14	2.5734e-13
NGB	2.21082	2.60607e-14	2.72332e-13
SLC37A4	-0.354252	2.62279e-14	2.7394e-13
LAT2	0.567582	2.64909e-14	2.76547e-13
SERINC1	0.345535	2.65044e-14	2.76547e-13
DUBR	0.720468	2.65682e-14	2.77072e-13
TNFSF14	0.826943	2.69529e-14	2.80942e-13
TMEM134	-0.385925	2.70325e-14	2.81629e-13
RPS8P9	-1.42779	2.70997e-14	2.82185e-13
TMOD2	0.717341	2.71996e-14	2.83083e-13
CBX6	0.717353	2.7541e-14	2.86491e-13
RASGRP2	0.766683	2.78114e-14	2.89157e-13
STOM	0.604509	2.84136e-14	2.95268e-13
NTN1	0.845002	2.84603e-14	2.95604e-13
SSTR2	0.803414	2.94699e-14	3.05936e-13
RXFP1	0.963504	2.94965e-14	3.06058e-13
XAF1	0.805032	3.10024e-14	3.2152e-13
RPL5P5	-1.3007	3.1466e-14	3.26165e-13
SLC15A3	0.697983	3.18181e-14	3.29648e-13
MPP2	0.747732	3.23164e-14	3.34642e-13
RPL8P4	-1.26096	3.28113e-14	3.39595e-13
CTSO	0.545783	3.38669e-14	3.50345e-13
RPL28P5	-1.66591	3.44226e-14	3.55914e-13
ELMO1	0.670736	3.44932e-14	3.56464e-13
TGFB2-AS1	1.27755	3.47317e-14	3.58749e-13
RPL29	-0.410982	3.49035e-14	3.60342e-13
SLC25A10	-0.502754	3.52708e-14	3.63951e-13
TNNT3	1.59647	3.61403e-14	3.72736e-13
GLIS3	0.894637	3.62709e-14	3.73896e-13
CLIP1	0.386464	3.68071e-14	3.79234e-13
TAL1	0.730162	3.7471e-14	3.8588e-13
NACA2	-1.20312	3.80804e-14	3.91959e-13
RN7SL546P	2.64456	3.82091e-14	3.92981e-13
[truncated: 18,557 more rows]
