# Supplementary material for: Integrating bulk RNA-seq and scRNA-seq analyses revealed the function and clinical value of thrombospondins in colon cancer
Source: Comput Struct Biotechnol J. 2024 May 17;23:2251–66. doi: 10.1016/j.csbj.2024.05.021 (PMC11140486; doi:10.1016/j.csbj.2024.05.021)
Supplement: Supplementary file 6 — Supplementary material [file mmc6.xlsx]

## Sheet: Sheet1
Table S3. Differentially expressed genes of THBS3 obtained based on edgeR package
Genes	logFC	PValue	FDR
RPS15AP17	-2.85717	6.73848e-83	1.3851e-78
LOC644456	-1.7244	3.02455e-68	3.10848e-64
PLIN4	3.56414	3.49373e-57	2.39379e-53
PHGR1	-1.97029	1.75842e-56	9.0361e-53
RPS20P6	-2.53885	2.229e-56	9.16343e-53
RPSAP54	-1.71298	3.31837e-53	1.13682e-49
PAEP	-5.5379	8.03403e-53	2.21509e-49
RPSAP49	-2.22012	8.6211e-53	2.21509e-49
RPL24P7	-2.35633	1.42934e-52	3.26446e-49
RPL5P1	-1.94534	9.78253e-52	2.0108e-48
FABP4	3.78497	3.89559e-51	7.27944e-48
NNAT	2.88315	1.43476e-50	2.45763e-47
RPS19P7	-2.73157	8.89867e-50	1.40702e-46
RPL5P17	-2.41916	2.34501e-49	3.24316e-46
RPS18P2	-2.41025	2.36669e-49	3.24316e-46
PRG4	2.57585	2.61319e-49	3.35713e-46
RPS19P1	-2.6325	3.14924e-49	3.8078e-46
PLIN1	3.04202	4.32104e-49	4.93439e-46
RPL13AP2	-2.48183	1.3603e-48	1.47163e-45
RPS3P6	-2.30868	1.46518e-48	1.50584e-45
MYH11	2.52171	1.7941e-48	1.75608e-45
HSP90B3P	-2.30072	8.56204e-48	7.99967e-45
RPS15AP19	-1.89642	1.29918e-47	1.16107e-44
THBS3	0.862643	7.50921e-47	6.43133e-44
RPL5P12	-1.78275	8.85531e-47	7.28084e-44
PSME2P2	-1.26908	2.86985e-46	2.26883e-43
RPL15P20	-2.0015	2.39179e-45	1.82086e-42
RPSAP5	-1.84341	7.89104e-45	5.79287e-42
TMEM160	-1.56982	1.37948e-44	9.77766e-42
TRAPPC5	-1.74874	5.78835e-44	3.96599e-41
RPS10P13	-2.00558	6.13839e-44	4.07015e-41
NACA2	-2.05337	8.63808e-44	5.54861e-41
RPS11P5	-2.00683	1.34058e-43	8.35016e-41
RPS9P4	-1.87023	2.37618e-43	1.43654e-40
PGK1P2	-1.80826	2.90473e-43	1.70591e-40
TNS1	1.55342	6.52575e-43	3.69449e-40
RPS3AP49	-1.65491	6.65026e-43	3.69449e-40
RPL27P4	-2.91485	1.03153e-42	5.57978e-40
RPL5P4	-1.24976	1.05988e-42	5.58612e-40
RPS3P4	-2.04121	1.45952e-42	7.50011e-40
RPL24P2	-1.30523	1.687e-42	8.45764e-40
COX5B	-0.808492	2.13362e-42	1.0442e-39
RPS13P2	-1.49085	7.25049e-42	3.4659e-39
PRELP	2.13001	2.08187e-41	9.72563e-39
TCP1P3	-1.96451	2.3163e-41	1.05803e-38
RPS8P8	-1.81191	3.35106e-41	1.49741e-38
RPL5P5	-2.14301	3.66729e-41	1.60385e-38
HSP90B2P	-1.52786	1.1258e-40	4.82101e-38
RPS6P25	-1.97796	3.4243e-40	1.43646e-37
RYKP1	-2.02422	5.5647e-40	2.28765e-37
LMOD1	1.81616	6.55601e-40	2.64233e-37
RPS3P3	-1.71353	7.12991e-40	2.81837e-37
GON4L	0.58754	7.7196e-40	2.99389e-37
RPS7P1	-1.12682	9.80343e-40	3.73166e-37
RPS23P8	-1.35943	1.1645e-39	4.35206e-37
RPSAP46	-1.62064	1.25914e-39	4.62171e-37
RPL5P22	-2.00414	1.32146e-39	4.76537e-37
TNXB	1.75284	1.43027e-39	5.06882e-37
RPL32P18	-1.48923	7.17637e-39	2.50017e-36
RPS17P16	-1.53079	1.84282e-38	6.31319e-36
RPL27P11	-2.75786	2.7515e-38	9.27166e-36
GPRASP1	1.17856	4.58006e-38	1.51844e-35
PSME2P6	-2.19071	5.08115e-38	1.65783e-35
COX5A	-0.623815	5.2237e-38	1.67771e-35
RPS18P5	-1.48996	7.56953e-38	2.39372e-35
UBBP4	-1.11708	1.17372e-37	3.65541e-35
COPS9	-0.667549	1.63258e-37	5.0086e-35
COX7A2	-0.650991	1.80856e-37	5.46692e-35
RPL18P4	-2.80259	2.03333e-37	6.05725e-35
ACAD11	1.04796	2.116e-37	6.21348e-35
SLIT3	1.49411	2.87206e-37	8.31481e-35
RPL13P2	-2.57445	4.01154e-37	1.14524e-34
RPL36P12	-2.70284	7.2872e-37	2.0519e-34
LEP	3.98439	8.83333e-37	2.45364e-34
RPL34P18	-1.72769	1.31369e-36	3.60038e-34
CILP	2.39714	2.132e-36	5.76623e-34
SEMA3G	1.28922	2.78971e-36	7.44708e-34
SYNPO2	1.90084	3.1574e-36	8.32056e-34
LOC392266	-2.14664	4.82627e-36	1.25575e-33
LDB3	1.85026	5.18282e-36	1.33166e-33
RPL24P8	-1.39532	5.30738e-36	1.34683e-33
EIF4A2P4	-1.82578	5.38644e-36	1.35022e-33
AOC3	1.49213	7.03446e-36	1.74209e-33
SNHG25	-2.45147	1.05804e-35	2.58904e-33
SSC5D	1.59926	1.16357e-35	2.8138e-33
HMCN1	1.43359	1.48725e-35	3.5547e-33
RPL19P9	-1.46007	2.63694e-35	6.23014e-33
C15orf61	-0.696796	3.56987e-35	8.33849e-33
RPL18P12	-2.44396	3.74031e-35	8.63843e-33
RPS3AP47	-1.23399	5.09646e-35	1.16397e-32
RPS6P26	-2.46984	5.48944e-35	1.23995e-32
DDR2	1.38918	7.23591e-35	1.61668e-32
RPL7AP4	-2.5981	8.09976e-35	1.79022e-32
RPL13AP14	-1.57467	1.22775e-34	2.68472e-32
RPL19P5	-1.77189	1.26685e-34	2.74106e-32
RPS8P3	-2.42146	1.45571e-34	3.11689e-32
SRI-AS1	-1.92211	1.87349e-34	3.97006e-32
COL6A3	1.30185	1.92269e-34	4.03273e-32
PPP1R12B	1.13428	2.33586e-34	4.84987e-32
HTR2B	2.04817	2.88356e-34	5.92716e-32
ERVH48-1	-2.89071	3.11844e-34	6.34648e-32
RALGAPA1P1	1.45677	3.6973e-34	7.45079e-32
SYNM	2.00364	4.599e-34	9.17791e-32
MPDZ	1.24349	4.64391e-34	9.17843e-32
EEF1DP1	-1.58981	6.77665e-34	1.32661e-31
SUSD5	1.65369	9.11768e-34	1.76805e-31
NACA4P	-1.01748	9.38773e-34	1.80341e-31
RPL13AP5	-1.20507	1.19424e-33	2.26933e-31
HNRNPKP2	-1.14823	1.20339e-33	2.26933e-31
RPLP0P5	-1.90191	1.98865e-33	3.71606e-31
RPL18P13	-2.67812	2.3348e-33	4.32358e-31
RPL18P8	-2.10376	2.52432e-33	4.6328e-31
RPL23AP74	-1.67968	2.56334e-33	4.65946e-31
GDI2P2	-1.68716	2.58418e-33	4.65946e-31
RPSAP45	-1.60352	2.76637e-33	4.94458e-31
CCDC80	1.59905	3.91712e-33	6.94108e-31
DEXI	0.742213	4.14006e-33	7.27341e-31
FDPSP1	-2.37472	4.19949e-33	7.31529e-31
BOC	1.45753	4.86515e-33	8.40362e-31
VGLL3	1.58292	5.14171e-33	8.80731e-31
NEXN	1.41401	5.42254e-33	9.2116e-31
RPL13P12	-1.52819	8.93407e-33	1.50524e-30
RPL29P2	-2.18491	1.06491e-32	1.7796e-30
PLXNA4	1.54036	1.21987e-32	2.02213e-30
SVIL	0.750084	1.24284e-32	2.04373e-30
FNDC1	1.67962	1.94125e-32	3.15968e-30
ANP32BP1	-1.48347	1.95925e-32	3.15968e-30
H3-5	-1.33469	1.96759e-32	3.15968e-30
POPDC2	1.29954	2.3308e-32	3.70661e-30
RPS19P2	-2.58538	2.34424e-32	3.70661e-30
ZEB1	1.05986	2.46365e-32	3.86567e-30
RPS8P9	-2.1406	2.69981e-32	4.20414e-30
RPL31P2	-2.08832	3.2808e-32	5.04723e-30
ATP1A2	2.29437	3.29034e-32	5.04723e-30
RPL8P3	-2.19256	3.69162e-32	5.62084e-30
C7	2.077	3.85882e-32	5.83221e-30
RPL27P1	-2.87092	4.22984e-32	6.3463e-30
EVC	1.29465	4.95936e-32	7.38693e-30
EIF4A1P7	-1.86641	5.07225e-32	7.50073e-30
PSMD2P1	-1.90231	5.12501e-32	7.52462e-30
C4orf48	-1.49053	5.34097e-32	7.78607e-30
FOXI3	-3.82909	5.8403e-32	8.45404e-30
FILIP1	1.25393	8.41477e-32	1.20955e-29
RPL19P6	-1.45806	1.06271e-31	1.51694e-29
SYNGAP1	0.633541	1.08088e-31	1.53223e-29
XRCC6P2	-1.33917	1.23275e-31	1.73556e-29
SLIT2	1.61506	1.26296e-31	1.766e-29
MYOM1	1.28722	1.32971e-31	1.84677e-29
MEOX2	2.03494	1.36222e-31	1.87922e-29
ANGPTL1	2.1903	1.69293e-31	2.31988e-29
RPSAP61	-1.35406	2.00725e-31	2.73239e-29
CCT6P2	-1.91951	2.53078e-31	3.42238e-29
MAP1A	1.14995	2.57745e-31	3.46271e-29
RPS4XP3	-1.93642	2.93115e-31	3.91233e-29
BNC2	1.3897	3.00107e-31	3.9798e-29
RPS10P2	-1.62613	3.06392e-31	4.0371e-29
PTGES3P4	-2.11197	3.19299e-31	4.18038e-29
NAP1L4P3	-1.77271	3.66387e-31	4.74377e-29
RPS18P12	-1.68622	3.66947e-31	4.74377e-29
ATP6V0B	-0.668499	4.25737e-31	5.46939e-29
CNGA3	2.79268	4.65013e-31	5.93686e-29
JPH2	1.5665	4.82112e-31	6.11717e-29
CCT5P2	-2.02099	5.25074e-31	6.62141e-29
BACH2	1.44943	5.65194e-31	7.08389e-29
TRARG1	4.7735	6.05889e-31	7.5479e-29
MBNL1-AS1	1.07724	8.22405e-31	1.01835e-28
RPL27P6	-2.30035	8.29391e-31	1.02085e-28
GNAO1	1.55833	8.92254e-31	1.09168e-28
LMO3	1.86503	1.12821e-30	1.37221e-28
PDZRN4	2.0849	1.17564e-30	1.42148e-28
RPL10AP1	-1.91463	1.24603e-30	1.48932e-28
SYNE1	1.12963	1.24623e-30	1.48932e-28
PHF21A	0.450686	1.51479e-30	1.7998e-28
PALM2AKAP2	1.57982	1.58094e-30	1.86759e-28
RPL14P3	-1.09246	1.60646e-30	1.8869e-28
CNN1	1.79848	1.81219e-30	2.11244e-28
PDF	-0.901015	1.81903e-30	2.11244e-28
SRIP3	-3.22466	1.95496e-30	2.25753e-28
ALKBH7	-0.756804	1.97982e-30	2.27348e-28
CCDC8	1.25153	1.99263e-30	2.27547e-28
ZNF532	0.903877	2.10942e-30	2.39553e-28
RPL18P3	-2.47937	2.16277e-30	2.44262e-28
LOC647132	-3.12699	2.54973e-30	2.86392e-28
MYLK	1.32106	2.76804e-30	3.09223e-28
LAMTOR5	-0.519033	2.83901e-30	3.15437e-28
HSPB8	1.49565	2.92337e-30	3.21743e-28
ZNF771	-0.839416	2.92707e-30	3.21743e-28
ASS1P4	-2.92535	2.96685e-30	3.2438e-28
ADAMTS16	1.80025	3.24999e-30	3.53458e-28
RPL34P31	-2.61233	3.2848e-30	3.55363e-28
THBS4	2.25653	3.47362e-30	3.73823e-28
LOC105369760	-1.50242	3.71032e-30	3.97216e-28
RPSAP63	-2.28193	3.75684e-30	4.00113e-28
PTTG3P	-2.29844	4.22643e-30	4.47806e-28
NDUFAB1	-0.537445	4.33004e-30	4.56431e-28
FXYD6	1.25542	5.28813e-30	5.54579e-28
THSD7A	1.34359	5.41741e-30	5.65253e-28
ARHGEF25	1.08918	5.89377e-30	6.11851e-28
RPL31P49	-1.60075	6.19875e-30	6.38816e-28
CCDC85B	-1.0575	6.21568e-30	6.38816e-28
RPS8P4	-2.17834	6.49143e-30	6.63838e-28
C4B	1.36605	6.82829e-30	6.94829e-28
C4A	1.39728	7.63207e-30	7.69076e-28
LOC110384692	1.39728	7.63277e-30	7.69076e-28
COL14A1	1.3217	8.57255e-30	8.59555e-28
ZFHX4	1.75319	8.62578e-30	8.60694e-28
NBPF12	0.640138	8.76944e-30	8.70801e-28
UQCRQ	-0.714167	9.59527e-30	9.48225e-28
MED18	-0.513283	1.12793e-29	1.10931e-27
VCAN	1.25641	1.16349e-29	1.13883e-27
ITGA7	0.970856	1.49096e-29	1.45245e-27
NRP2	1.06653	2.07931e-29	2.01605e-27
RPS4XP2	-1.68399	2.26865e-29	2.1893e-27
MRPL22	-0.558159	2.33457e-29	2.24239e-27
PCDH9	1.72434	2.71352e-29	2.59425e-27
BHMT2	1.49132	2.94841e-29	2.80218e-27
HAND2-AS1	2.01965	2.95827e-29	2.80218e-27
KRT18P28	-1.10341	3.12965e-29	2.94305e-27
PSME2P1	-0.972497	3.13563e-29	2.94305e-27
RPS15AP24	-1.73983	3.28274e-29	3.06713e-27
TPGS1	-1.17386	3.37097e-29	3.1353e-27
NHSL2	1.54753	4.17012e-29	3.84427e-27
FLJ44635	1.54753	4.17063e-29	3.84427e-27
TCEAL3	0.933641	4.29692e-29	3.943e-27
AKAP12	1.49876	5.21307e-29	4.76243e-27
FBN1	1.23994	5.58792e-29	5.07442e-27
SPARCL1	1.1915	5.60396e-29	5.07442e-27
C1orf122	-0.545694	5.68775e-29	5.12771e-27
COL16A1	1.04682	5.87035e-29	5.26921e-27
ASS1P7	-2.20946	6.19198e-29	5.53375e-27
PGDP1	-1.88985	6.36497e-29	5.66372e-27
HSPB7	1.78768	6.64767e-29	5.88978e-27
CAVIN2	1.24399	7.68215e-29	6.7771e-27
LOC345471	-2.20527	8.09415e-29	7.11006e-27
RPL5P18	-1.63149	9.01259e-29	7.88314e-27
RNF150	1.46214	9.16865e-29	7.98566e-27
SERP1	-0.385875	1.00704e-28	8.73407e-27
RPS5P8	-2.65192	1.12077e-28	9.67956e-27
MRPL41	-0.858521	1.15443e-28	9.92855e-27
HSP90AB3P	-1.21126	1.27714e-28	1.09381e-26
CADM3	2.08347	1.50449e-28	1.28318e-26
LOC100287430	-1.27606	1.65539e-28	1.40605e-26
MRC2	1.07755	1.75952e-28	1.48835e-26
CCT5P1	-1.62486	2.01269e-28	1.69552e-26
EIF3KP2	-2.54196	2.11021e-28	1.77042e-26
RPS4XP8	-2.33365	2.34836e-28	1.96222e-26
CYCSP3	-1.72745	2.3875e-28	1.98684e-26
TAGLN	1.31537	2.46093e-28	2.0397e-26
CNTNAP1	1.09186	2.69922e-28	2.22821e-26
ATP2B4	0.874761	2.74324e-28	2.25549e-26
RPSAP8	-1.35951	2.99328e-28	2.45127e-26
CAP1P2	-1.03793	3.08784e-28	2.51867e-26
MACF1	0.682757	3.25426e-28	2.64393e-26
COL5A1	1.12198	3.36275e-28	2.72131e-26
RPS16P7	-1.77426	3.5095e-28	2.82893e-26
TUFMP1	-2.10575	4.38707e-28	3.52251e-26
RPL26P32	-1.85397	4.43187e-28	3.54463e-26
HEG1	0.996714	4.59919e-28	3.6642e-26
HNRNPLP1	-1.77594	6.61064e-28	5.2464e-26
HDAC1P2	-2.11722	6.69208e-28	5.2906e-26
ACTN4P1	-1.82586	9.07824e-28	7.14955e-26
MRPL54	-0.600423	1.09782e-27	8.61289e-26
ZBTB16	2.11096	1.20849e-27	9.44509e-26
HDAC7	0.450627	1.32776e-27	1.03379e-25
MYDGF	-0.58927	1.44367e-27	1.11928e-25
HNRNPKP4	-1.2986	1.44845e-27	1.11928e-25
CHRDL1	2.07806	1.52721e-27	1.17572e-25
WASHC2C	0.519835	1.89813e-27	1.45582e-25
MSH5-SAPCD1	1.11884	1.91735e-27	1.4651e-25
RPL24P4	-1.13489	1.98183e-27	1.50876e-25
CTU1	-1.00504	2.0786e-27	1.57659e-25
EIF3LP1	-2.03047	2.11854e-27	1.60098e-25
GOLGA8N	1.26789	2.34124e-27	1.76279e-25
GLIS2	1.00809	3.07278e-27	2.30514e-25
LTBP1	0.918716	3.19695e-27	2.38958e-25
AEBP1	1.27914	3.48643e-27	2.59651e-25
GPIHBP1	1.63863	3.57924e-27	2.656e-25
LTBP2	1.10509	3.72187e-27	2.75191e-25
COL12A1	1.13898	3.82781e-27	2.8201e-25
TENM4	1.26637	3.86603e-27	2.83808e-25
TCAP	1.72275	3.90987e-27	2.86005e-25
COL8A1	1.35972	3.96088e-27	2.88709e-25
BOD1L1	0.564262	4.29247e-27	3.11773e-25
KANK2	0.712728	4.56706e-27	3.30549e-25
RPL10AP9	-1.26259	5.03212e-27	3.62931e-25
DNAJB6P1	1.30778	5.0579e-27	3.63514e-25
RPL23P7	-1.70802	5.36535e-27	3.84267e-25
RPL23P6	-1.50636	5.4068e-27	3.85892e-25
PRICKLE1	1.25832	5.47325e-27	3.89283e-25
RPSAP15	-1.19176	5.51032e-27	3.90568e-25
ARHGAP27P1-BPTFP1-KPNA2P3	0.953164	5.69433e-27	4.02223e-25
PCDHGB9P	-1.90767	5.96921e-27	4.20196e-25
LOC732229	1.05346	6.09636e-27	4.27681e-25
RAET1E-AS1	-1.75995	6.20604e-27	4.33673e-25
TIMM8B	-0.663575	6.22395e-27	4.33673e-25
ASH1L	0.559736	6.32554e-27	4.39261e-25
MSRB3	1.20611	6.36519e-27	4.40527e-25
HAND2	1.84987	7.27142e-27	5.01557e-25
CDO1	1.70484	7.36147e-27	5.0504e-25
LOC401957	-1.59622	7.37105e-27	5.0504e-25
CHGB	2.75651	7.46144e-27	5.09535e-25
COL5A2	1.139	8.60281e-27	5.85532e-25
TCAF1	0.605469	9.762e-27	6.62237e-25
DDC-AS1	-2.14457	1.01532e-26	6.86507e-25
RBM39P1	-1.72703	1.01889e-26	6.86665e-25
ATRAID	-0.484288	1.26267e-26	8.48173e-25
ACTA2	1.0793	1.28312e-26	8.59103e-25
WASH7P	1.59279	1.29757e-26	8.6596e-25
RPL8P4	-1.72469	1.31069e-26	8.71885e-25
AMOTL1	1.11102	1.44656e-26	9.59162e-25
DCTPP1	-0.578811	1.51381e-26	1.00053e-24
RAD23BP1	-1.58663	1.57079e-26	1.03486e-24
ECM2	1.20349	2.17063e-26	1.42547e-24
RPL34P27	-1.61365	2.41119e-26	1.57841e-24
C1QBP	-0.669499	2.61704e-26	1.7061e-24
GTF2H4	0.734207	2.62285e-26	1.7061e-24
CCBE1	1.81992	3.48611e-26	2.26047e-24
EVC2	1.0648	3.54425e-26	2.29095e-24
GLI3	1.2754	3.61658e-26	2.33037e-24
PSMD8P1	-2.17665	4.01955e-26	2.58193e-24
RPS18P1	-2.54292	4.28348e-26	2.7429e-24
C2orf74	1.22333	4.34021e-26	2.77059e-24
GAP43	1.83702	4.52982e-26	2.88268e-24
RPS13P8	-2.47244	5.00176e-26	3.17318e-24
CASQ2	2.3712	5.01808e-26	3.17374e-24
ANK2	1.29227	5.73535e-26	3.61626e-24
CEBPD	-0.790453	5.80572e-26	3.64943e-24
KMT2A	0.535527	5.95832e-26	3.73394e-24
NALCN	1.80605	6.07941e-26	3.79825e-24
KRT19P1	-1.80825	6.2461e-26	3.89056e-24
RPL28P5	-2.27663	6.80483e-26	4.22578e-24
GPR135	0.809523	7.04005e-26	4.35868e-24
ABCA9	1.43721	7.37743e-26	4.55385e-24
MAP1B	1.06186	7.61607e-26	4.68708e-24
ENDOG	-0.899471	7.86838e-26	4.8279e-24
STON1	1.09357	8.16839e-26	4.99706e-24
RNA5SP149	-5.76322	9.01522e-26	5.49875e-24
COL11A1	1.5828	1.03362e-25	6.28581e-24
RPL23AP65	-1.63126	1.11238e-25	6.74482e-24
EIF3IP1	-2.51251	1.20244e-25	7.26946e-24
RPS5P6	-2.35987	1.31736e-25	7.94085e-24
WSCD2	2.04522	1.4615e-25	8.78395e-24
SYNC	1.26042	1.49885e-25	8.96524e-24
EEF1A1P8	-1.25276	1.50039e-25	8.96524e-24
LOC107984360	1.24169	1.51329e-25	9.01611e-24
PHF2	0.41512	1.52298e-25	9.04766e-24
RPL4P5	-0.936344	1.65179e-25	9.78459e-24
SPEG	1.52075	1.78096e-25	1.05194e-23
ZC3H11A	0.461547	1.97776e-25	1.16484e-23
LAMA4	0.789865	2.02944e-25	1.19186e-23
ELOBP1	-2.06891	2.1035e-25	1.23184e-23
PCDHB5	1.35196	2.18014e-25	1.27309e-23
TXNL4A	-0.460558	2.42785e-25	1.41373e-23
LSM2	-0.527013	2.51797e-25	1.46206e-23
RPL21P61	-1.93481	2.58662e-25	1.49769e-23
LOC441996	-2.16353	2.60205e-25	1.50239e-23
BID	-0.571856	2.98391e-25	1.71805e-23
DPYSL3	1.11287	3.40617e-25	1.95569e-23
PYGM	1.35759	3.46241e-25	1.98244e-23
RPL3P2	-1.34329	3.52049e-25	2.0101e-23
P4HA3	1.18736	3.58898e-25	2.04353e-23
RPL31P38	-1.53387	3.84069e-25	2.18081e-23
TCEAL2	2.7158	3.96823e-25	2.24702e-23
RPS9P2	-1.175	4.05093e-25	2.28755e-23
RPS11P2	-2.23933	4.38014e-25	2.46668e-23
LTB4R2	0.931995	4.43231e-25	2.48924e-23
LRRC37A17P	0.686291	4.47537e-25	2.50657e-23
PHYHIP	1.32495	4.77696e-25	2.66822e-23
RPL10AP6	-0.839876	4.94067e-25	2.75081e-23
RPS2P5	-0.765223	4.9516e-25	2.75081e-23
SGCD	1.19421	4.97666e-25	2.75728e-23
MTRNR2L3	-1.7369	5.48767e-25	3.02644e-23
C14orf132	1.15274	5.49191e-25	3.02644e-23
ADAMTSL3	1.4329	5.6283e-25	3.08843e-23
EIF4A1P10	-1.21087	5.63444e-25	3.08843e-23
DNAJB5	0.963422	5.66597e-25	3.09745e-23
SYPL2	1.23077	5.77629e-25	3.14938e-23
ILK	0.586483	6.42137e-25	3.49183e-23
RBPMS2	1.35211	6.5886e-25	3.57332e-23
THRSP	2.43548	6.73043e-25	3.64063e-23
ATP5F1AP3	-1.4093	6.89128e-25	3.71786e-23
COL1A2	1.17486	7.23709e-25	3.8942e-23
IGFBP5	1.12564	7.49251e-25	4.02111e-23
ATP5MGP3	-2.23071	7.58873e-25	4.06215e-23
PBX2	0.496517	7.67578e-25	4.09807e-23
KCNMB1	1.40442	8.09248e-25	4.30935e-23
C20orf194	0.98464	9.0386e-25	4.80073e-23
LOC100421817	-1.80922	9.08219e-25	4.81145e-23
PKD1P3	0.878418	9.94115e-25	5.25296e-23
LOC149844	-1.29717	1.00539e-24	5.29889e-23
SCN7A	2.24192	1.05091e-24	5.52467e-23
MCRIP2	-0.744587	1.24828e-24	6.54552e-23
PABPC3	-1.20856	1.28054e-24	6.69757e-23
MTATP8P2	2.93411	1.28731e-24	6.71589e-23
MCC	0.910895	1.33086e-24	6.92554e-23
COL8A2	1.20268	1.44243e-24	7.48716e-23
TCEAL4	0.623386	1.48441e-24	7.68567e-23
C22orf23	0.783836	1.49618e-24	7.72715e-23
ADAM12	1.45684	1.64783e-24	8.48902e-23
TGFB3	1.27659	1.65682e-24	8.51398e-23
COX18	-0.51174	1.75767e-24	9.00969e-23
PKD2	0.727618	1.92119e-24	9.82339e-23
SBF1P1	-2.41383	1.92752e-24	9.83128e-23
MGP	1.34801	1.94239e-24	9.88264e-23
MMP8	2.77409	2.02398e-24	1.02723e-22
PRRC2C	0.501666	2.04407e-24	1.03487e-22
ALDH7A1P1	-1.53945	2.3019e-24	1.16254e-22
MXRA5	1.21609	2.31515e-24	1.1637e-22
TSHZ3	0.936518	2.3155e-24	1.1637e-22
RPL31P61	-2.37675	2.37239e-24	1.18938e-22
RNA5SP202	-7.69327	2.39428e-24	1.19743e-22
RPL19P3	-2.09376	2.56827e-24	1.28133e-22
PTGIS	1.53396	2.67145e-24	1.32958e-22
TECRP2	-2.55129	2.71283e-24	1.34691e-22
RPL3P9	-1.46877	2.73558e-24	1.35493e-22
LRRC4C	1.79576	2.84416e-24	1.40533e-22
NBPF10	0.666694	2.86209e-24	1.4108e-22
RPL11P3	-2.0552	2.88941e-24	1.42086e-22
PGR	1.28042	2.94693e-24	1.44569e-22
KHSRPP1	-1.60645	2.97064e-24	1.45385e-22
SOCS1	-1.09408	3.44582e-24	1.6824e-22
SZT2	0.519556	3.49195e-24	1.70088e-22
PRR7	-1.00036	3.54494e-24	1.72261e-22
RPL7AP50	-0.872079	3.66594e-24	1.77721e-22
C1QTNF7	1.40305	4.44615e-24	2.15037e-22
CHRM2	3.02073	4.53729e-24	2.18538e-22
RNA5SP221	-5.40235	4.5398e-24	2.18538e-22
PSMC3P1	-1.82693	4.88946e-24	2.3482e-22
CHRNA3	1.48837	5.02354e-24	2.40696e-22
RPL3P7	-1.60157	5.50484e-24	2.63144e-22
ELOBP2	-1.7653	5.94257e-24	2.8341e-22
COMTD1	-0.886441	6.09741e-24	2.90121e-22
PSMD8	-0.429412	6.48729e-24	3.07959e-22
SCN2B	1.80155	6.50448e-24	3.08064e-22
TPR	0.451839	6.60538e-24	3.12123e-22
RPL11P2	-1.98337	7.30961e-24	3.44608e-22
HSPA8P7	-1.84828	9.16543e-24	4.31111e-22
EPHA7	1.93124	9.4569e-24	4.43805e-22
PDGFRB	0.879584	9.48117e-24	4.43931e-22
PCDHB6	1.55689	9.61595e-24	4.49218e-22
RPLP0P4	-1.93911	9.64666e-24	4.49631e-22
FBXL7	0.895426	1.0134e-23	4.71279e-22
CALD1	1.00992	1.0262e-23	4.76153e-22
CYBA	-0.813625	1.0348e-23	4.79063e-22
OGN	2.11329	1.05583e-23	4.87699e-22
FOXN3	0.572466	1.12323e-23	5.17667e-22
CACNA2D1	1.14167	1.12581e-23	5.17698e-22
ZFPM2	1.16921	1.13266e-23	5.19683e-22
COPS4	-0.439717	1.15277e-23	5.27732e-22
RPL21P46	-1.13682	1.159e-23	5.29407e-22
THBS2	1.41078	1.24503e-23	5.67442e-22
TACR1	1.68202	1.30156e-23	5.91894e-22
MIR497HG	0.928894	1.35613e-23	6.15346e-22
PXDN	0.933736	1.55483e-23	7.03953e-22
PLN	1.53936	1.72403e-23	7.78847e-22
BCHE	1.81692	1.81226e-23	8.16907e-22
MLLT11	0.748387	1.8179e-23	8.17658e-22
SPCS1	-0.386803	1.84668e-23	8.2879e-22
LOC400036	-1.88514	2.06105e-23	9.22983e-22
ACIN1	0.367757	2.07648e-23	9.27873e-22
ADGRB3	1.73712	2.0937e-23	9.33536e-22
KCNE4	1.01766	2.11166e-23	9.39504e-22
RPL18AP11	-1.35253	2.39109e-23	1.06153e-21
RAB19	-0.741409	2.93842e-23	1.30171e-21
PIEZO2	1.09161	2.95241e-23	1.30509e-21
SDHAF1	-0.486775	2.98459e-23	1.31649e-21
CNTN1	1.79672	3.41553e-23	1.50335e-21
DES	2.15325	3.64684e-23	1.60173e-21
NGFR	1.54886	3.71312e-23	1.62736e-21
LAMC1	0.557837	3.76203e-23	1.64529e-21
POGZ	0.398359	3.93802e-23	1.7186e-21
RPS11P7	-1.94196	3.96016e-23	1.7246e-21
FOXO3B	0.865742	3.99401e-23	1.73566e-21
RPSAP3	-1.16275	4.03012e-23	1.74766e-21
TMEM238	-1.2037	4.03884e-23	1.74776e-21
CHRNB2	2.18537	4.10421e-23	1.77231e-21
ACTG2	1.63205	4.23107e-23	1.82326e-21
PDXP	-0.848932	4.88015e-23	2.09683e-21
C6orf47	0.376842	4.88632e-23	2.09683e-21
NRXN1	2.27871	5.14363e-23	2.20265e-21
RNA5S9	-5.55717	5.27806e-23	2.25552e-21
SMDT1	-0.4708	5.31067e-23	2.26475e-21
JAM3	0.722248	5.35109e-23	2.27726e-21
ADAMTS9-AS1	1.63093	5.9615e-23	2.53179e-21
MAMDC2	1.71311	6.19123e-23	2.62393e-21
COL3A1	1.13623	6.53692e-23	2.76474e-21
CALM2P4	-2.28676	7.13476e-23	3.01139e-21
NLGN3	0.890229	7.19195e-23	3.02931e-21
ABCA6	1.28433	7.243e-23	3.04458e-21
ITPR1	0.804611	7.28317e-23	3.05521e-21
PARP1P1	-1.7868	7.39877e-23	3.09739e-21
TCF4	0.824996	8.18476e-23	3.41947e-21
CLIP3	0.855816	8.52371e-23	3.55385e-21
CRYAB	1.10384	9.02378e-23	3.75473e-21
RPS3AP21	-1.06963	9.21228e-23	3.82542e-21
MRPL34	-0.495054	9.70536e-23	4.02205e-21
HNRNPA1P48	-0.705016	1.0382e-22	4.29378e-21
LRP1B	2.60653	1.05057e-22	4.33624e-21
EBF1	0.920209	1.15805e-22	4.77029e-21
SULF1	1.20535	1.23716e-22	5.08598e-21
KIRREL1	0.764982	1.30774e-22	5.36138e-21
KMT2D	0.592792	1.30937e-22	5.36138e-21
ADAMTS1	0.906461	1.33096e-22	5.43896e-21
BCL2L2	0.39615	1.36062e-22	5.54913e-21
UBE2D2	-0.317595	1.37667e-22	5.60345e-21
GALNT15	1.28747	1.52559e-22	6.18837e-21
RPL5P9	-1.06221	1.52639e-22	6.18837e-21
PSD	1.13707	1.62111e-22	6.55942e-21
HSPG2	0.890287	1.67796e-22	6.77613e-21
PTPRM	0.734598	1.73041e-22	6.97425e-21
FKBP4P6	-2.06196	1.74319e-22	7.01199e-21
KRT8P36	-2.32113	1.76738e-22	7.09541e-21
KRT8P41	-1.34957	1.82514e-22	7.313e-21
EBF3	1.24499	1.85646e-22	7.42402e-21
MAP6	1.11053	1.86461e-22	7.44216e-21
CEP170P1	0.826415	2.03343e-22	8.08697e-21
CEP170	0.826415	2.03404e-22	8.08697e-21
IRAG1	0.903605	2.09425e-22	8.31028e-21
RPL21P131	-1.31569	2.10759e-22	8.34712e-21
PRELID1	-0.512728	2.43034e-22	9.60684e-21
ZNF521	0.950416	2.51876e-22	9.93728e-21
RPL22P2	-1.35603	2.66704e-22	1.05021e-20
PDE2A	0.939191	2.68274e-22	1.05259e-20
GRIK5	1.30307	2.68331e-22	1.05259e-20
IL1R1	0.878111	2.7146e-22	1.06283e-20
KCNE1B	-3.93169	2.77417e-22	1.08409e-20
RPL34P5	-2.14183	2.7944e-22	1.08992e-20
EGR2	1.10011	2.8291e-22	1.10137e-20
MYOCD	1.30225	2.9405e-22	1.14257e-20
ITGA11	1.15572	3.17647e-22	1.23193e-20
CYP1B1	1.64185	3.26369e-22	1.26337e-20
CRISPLD2	0.915188	3.29334e-22	1.27245e-20
TUBAP2	-1.09104	3.30793e-22	1.27569e-20
NAP1L3	1.16978	3.47751e-22	1.33858e-20
LHFPL6	0.817789	3.49024e-22	1.34097e-20
VSTM4	0.890259	3.66963e-22	1.40726e-20
SCN3B	1.3765	3.70488e-22	1.41813e-20
INHBA	1.10479	3.98135e-22	1.52113e-20
ZNF135	1.03722	4.07854e-22	1.55537e-20
ZBTB4	0.51663	4.41933e-22	1.68221e-20
ITGBL1	1.55106	4.51499e-22	1.71545e-20
TUG1	0.486805	4.71706e-22	1.78891e-20
RPS6P10	-1.6017	4.72998e-22	1.79051e-20
DSTYK	0.452672	4.81715e-22	1.82016e-20
RPL18AP3	-1.09302	4.92611e-22	1.85791e-20
EEF1A1P28	-1.30523	4.95098e-22	1.86387e-20
MMP14	0.792102	4.97852e-22	1.87082e-20
MRPL37	-0.383508	5.19512e-22	1.94864e-20
RPL21P67	-2.06014	5.26016e-22	1.96945e-20
TLL1	1.46179	5.32357e-22	1.98956e-20
TNRC6A	0.404542	5.34939e-22	1.99559e-20
THBS1	0.8909	5.41898e-22	2.01788e-20
ATP5F1CP1	-1.42241	5.43857e-22	2.02151e-20
TRIR	-0.438086	5.66816e-22	2.10305e-20
WDR61	-0.412699	6.13131e-22	2.2708e-20
RNA5SP141	-8.38378	6.34841e-22	2.34697e-20
SH3PXD2A	0.587281	6.47967e-22	2.3912e-20
TTBK2	0.596788	6.53191e-22	2.40615e-20
CHKB-CPT1B	0.961843	6.66592e-22	2.45113e-20
CARD8	0.469487	6.7314e-22	2.47079e-20
TIMP2	0.922328	7.10843e-22	2.60452e-20
LOC100422562	-2.30561	7.25433e-22	2.65325e-20
ANTKMT	-0.875186	7.75811e-22	2.83247e-20
CPXM2	1.29409	8.07301e-22	2.94221e-20
NEMF	0.531524	8.6778e-22	3.15703e-20
YLPM1	0.423954	9.03875e-22	3.28254e-20
EIF5AP2	-1.26678	1.03409e-21	3.7488e-20
DACT3	1.06473	1.0607e-21	3.8385e-20
CYP27C1	1.21052	1.07136e-21	3.87027e-20
FAM180A	1.35218	1.08474e-21	3.91173e-20
HSBP1	-0.451971	1.0868e-21	3.91229e-20
CNPY4	0.49007	1.11025e-21	3.98972e-20
LOC100420869	-1.16386	1.1189e-21	4.01379e-20
NBPF19	0.583006	1.13297e-21	4.05718e-20
OLFML2B	0.962224	1.18526e-21	4.23705e-20
HIVEP2	0.524918	1.22756e-21	4.38065e-20
AP3B2	2.07029	1.28238e-21	4.56833e-20
SNX29	0.507283	1.41281e-21	5.01578e-20
ADCYAP1R1	1.96357	1.41286e-21	5.01578e-20
COMP	1.87919	1.44027e-21	5.10426e-20
ANTXR1	1.09184	1.55527e-21	5.50232e-20
HINT1	-0.485693	1.5888e-21	5.6113e-20
TNC	1.2785	1.60611e-21	5.66271e-20
DLG2	1.03328	1.61176e-21	5.67291e-20
A2M	0.784186	1.61883e-21	5.68804e-20
SCRG1	1.96233	1.62251e-21	5.69125e-20
NRK	1.73693	1.70921e-21	5.98515e-20
PPFIA2	1.20261	1.72717e-21	6.03777e-20
KRT5	3.12726	1.77713e-21	6.20187e-20
RPS3P7	-1.70831	1.79186e-21	6.24266e-20
NIBAN1	1.00887	1.92244e-21	6.68624e-20
EIF3EP3	-1.06272	1.93214e-21	6.70864e-20
RNASEK-C17orf49	-0.722909	1.95835e-21	6.78817e-20
COL1A1	1.16412	2.00731e-21	6.94618e-20
TPT1P3	-2.02645	2.14126e-21	7.39725e-20
MYOZ3	1.21214	2.3165e-21	7.9892e-20
PCDHGA12	1.09605	2.324e-21	8.00166e-20
EIF3EP1	-1.03709	2.42656e-21	8.3408e-20
SCAND1	-0.726844	2.56839e-21	8.81355e-20
RPS5	-0.729638	2.64213e-21	9.05149e-20
VASH1	0.722116	2.68132e-21	9.17046e-20
PALMD	1.04753	2.9731e-21	1.01371e-19
IGF1	1.4894	2.97381e-21	1.01371e-19
COL4A2	0.741469	3.01003e-21	1.02436e-19
NDUFS3	-0.417091	3.03979e-21	1.03277e-19
MRPL11	-0.474396	3.04584e-21	1.03312e-19
DGKI	1.17871	3.07036e-21	1.03972e-19
UTS2B	2.13447	3.20591e-21	1.08323e-19
NEFM	1.68782	3.20937e-21	1.08323e-19
KCNB1	1.85606	3.33017e-21	1.12216e-19
LOC100507373	0.553407	3.4337e-21	1.15515e-19
ADIPOQ	5.39257	3.49028e-21	1.17227e-19
SNORD30	-2.31857	3.64599e-21	1.22257e-19
RPS2P20	-1.28144	3.69449e-21	1.23681e-19
ZNF667	0.95839	3.70118e-21	1.23704e-19
SHISAL1	1.25396	3.73274e-21	1.24556e-19
SFRP2	1.86709	4.02745e-21	1.34172e-19
FAM168A	0.401477	4.3136e-21	1.43473e-19
MRPL58	-0.45592	4.43524e-21	1.4728e-19
DCAF5	0.312476	4.44304e-21	1.47301e-19
JCAD	0.974068	4.45466e-21	1.47448e-19
NUDT10	1.39581	4.60265e-21	1.51962e-19
UQCRHL	-0.735467	4.60581e-21	1.51962e-19
TCAF1P1	0.847308	5.2514e-21	1.72985e-19
AHCYP2	-1.72933	5.59266e-21	1.83931e-19
SVEP1	0.998934	5.66984e-21	1.86172e-19
PNN	0.448052	5.69129e-21	1.86578e-19
PLXDC2	1.01414	6.08834e-21	1.99277e-19
TRIM74	0.702619	6.09935e-21	1.9932e-19
PRDM6	1.10995	6.29029e-21	2.05233e-19
NLGN4X	1.1412	6.40059e-21	2.08501e-19
SNAP25	1.84799	6.43281e-21	2.09219e-19
FBXO32	0.83452	6.49742e-21	2.10987e-19
HES4	-1.05821	6.83391e-21	2.21563e-19
MYL9	1.03786	7.3672e-21	2.38477e-19
ZNF154	0.784655	8.10885e-21	2.62071e-19
SFRP1	1.82865	8.22463e-21	2.65396e-19
GUSBP11	0.803493	8.41581e-21	2.70946e-19
CYS1	1.04552	8.42297e-21	2.70946e-19
CNTRL	0.565115	8.69762e-21	2.79343e-19
AKAP6	0.882382	8.88218e-21	2.84826e-19
RPS3P5	-0.95877	9.37484e-21	3.00156e-19
TLN1	0.472481	9.75858e-21	3.11956e-19
LONRF2	1.95686	1.03044e-20	3.28766e-19
FMO2	1.78879	1.03164e-20	3.28766e-19
YY1AP1	0.323506	1.03893e-20	3.30576e-19
RPS2P35	-1.52503	1.05614e-20	3.35534e-19
TMEM35B	0.645221	1.0701e-20	3.39443e-19
HSPA8P8	-1.36496	1.07512e-20	3.40509e-19
ARHGEF17	0.739333	1.07919e-20	3.41274e-19
WASHC2A	0.439677	1.1121e-20	3.5114e-19
HIP1	0.626347	1.17005e-20	3.68872e-19
DENND5A	0.613758	1.17193e-20	3.68899e-19
PHF5A	-0.444936	1.18317e-20	3.71867e-19
ZNF469	1.07396	1.24618e-20	3.91072e-19
GGT5	0.908088	1.27256e-20	3.98742e-19
LZTS1	0.849064	1.28762e-20	4.02846e-19
MYADM	0.664403	1.32055e-20	4.12522e-19
RPS27AP11	-1.00507	1.3669e-20	4.26352e-19
RPL18P11	-1.76419	1.38265e-20	4.30612e-19
PTPN14	0.670958	1.39898e-20	4.3452e-19
CSDC2	1.26586	1.39943e-20	4.3452e-19
SLC4A10	1.95965	1.41688e-20	4.39131e-19
FLRT2	1.10535	1.41855e-20	4.39131e-19
ATCAY	1.89061	1.43885e-20	4.44744e-19
CBX7	0.564056	1.45358e-20	4.48623e-19
CHD8	0.358458	1.47282e-20	4.53881e-19
NOP10	-0.453513	1.48683e-20	4.57511e-19
SBF1P2	-2.10872	1.57962e-20	4.85338e-19
NOS1	1.99491	1.59359e-20	4.88899e-19
NDUFS6	-0.539299	1.60047e-20	4.90278e-19
EIF2S3B	-1.17427	1.6054e-20	4.91057e-19
ARHGAP21	0.474286	1.61119e-20	4.92095e-19
SFTPA1	4.61972	1.67369e-20	5.10424e-19
BEND6	1.19552	1.70023e-20	5.17752e-19
KCNMA1	1.31614	1.91451e-20	5.82143e-19
PBXIP1	0.534811	1.93906e-20	5.88735e-19
NPR3	1.57867	1.9951e-20	6.04857e-19
ZMAT1	1.27945	2.03121e-20	6.14897e-19
MTX1P1	0.656335	2.1301e-20	6.43886e-19
PDZD4	1.20152	2.17088e-20	6.5525e-19
KCNT2	1.22688	2.19691e-20	6.62132e-19
SDHB	-0.408274	2.25214e-20	6.77786e-19
LAMA2	1.09204	2.28187e-20	6.85728e-19
LOC100420423	-1.48663	2.28769e-20	6.86473e-19
TPM2	0.901605	2.29437e-20	6.87476e-19
NUDT16L1	-0.57135	2.46743e-20	7.38254e-19
SALL2	1.04493	2.52785e-20	7.55232e-19
RIC3	1.54707	2.64627e-20	7.89465e-19
CTIF	0.544572	2.77613e-20	8.27004e-19
TUSC2	-0.37685	2.90354e-20	8.63707e-19
NIBAN3	1.59718	2.96013e-20	8.79269e-19
FHL1	1.05215	2.97854e-20	8.83461e-19
CYB5A	-0.485621	2.98419e-20	8.83862e-19
MTCYBP16	-2.28379	2.99939e-20	8.87086e-19
PTCHD1	1.90305	3.06257e-20	9.0447e-19
PCDH7	1.03761	3.41842e-20	1.00812e-18
LOC344967	-1.7194	3.53487e-20	1.04096e-18
TRPC1	0.906251	3.5958e-20	1.05739e-18
COMMD1	-0.46397	3.67053e-20	1.07783e-18
RPL5P8	-1.53841	3.68225e-20	1.07973e-18
PSMB1	-0.402421	3.7252e-20	1.09076e-18
NRIP2	0.564883	3.75827e-20	1.09751e-18
LPP	0.554258	3.75892e-20	1.09751e-18
RPLP0P6	-1.05837	3.90242e-20	1.13779e-18
FLNC	1.22789	3.9533e-20	1.15099e-18
STARD9	0.813861	4.10566e-20	1.19366e-18
NEK9	0.374046	4.12554e-20	1.19775e-18
FEZF2	-2.77184	4.1362e-20	1.19915e-18
SCN11A	1.44338	4.24492e-20	1.22893e-18
CDK14	0.988177	4.58754e-20	1.32626e-18
RPL13P6	-1.42787	4.68839e-20	1.35351e-18
NECAB1	1.22179	4.72257e-20	1.36147e-18
MAGEL2	1.31371	4.90296e-20	1.41149e-18
CLDN11	1.25139	5.04522e-20	1.45041e-18
KIF5C	1.07717	5.25371e-20	1.50824e-18
SORCS1	1.71133	5.29673e-20	1.51847e-18
RPS15P4	-0.749049	5.41224e-20	1.54942e-18
PNMA8B	1.01952	5.77112e-20	1.64987e-18
RPL27AP5	-1.39941	5.79618e-20	1.65473e-18
PGP	-0.577866	6.10974e-20	1.74183e-18
ROMO1	-0.834466	6.35009e-20	1.80784e-18
NEFH	1.03615	6.42743e-20	1.82733e-18
KDM2A	0.342273	6.44389e-20	1.82948e-18
FILIP1L	0.755438	6.51974e-20	1.84846e-18
NOVA1	1.40823	6.80526e-20	1.92566e-18
CCT7P1	-1.99284	6.81077e-20	1.92566e-18
ZNF512B	0.796561	7.02881e-20	1.98458e-18
H2AX	-0.573157	7.08953e-20	1.99874e-18
RPL27AP6	-0.939925	7.09843e-20	1.99874e-18
PIPSL	-0.888586	7.70466e-20	2.16647e-18
CLTA	-0.379961	7.82033e-20	2.196e-18
GPATCH2L	0.371562	8.62518e-20	2.4187e-18
UBE2J2	-0.343073	8.92059e-20	2.49813e-18
RPS27AP12	-1.08584	9.56703e-20	2.67551e-18
C3	1.2866	9.9347e-20	2.77456e-18
NPEPPSP1	1.47594	9.97443e-20	2.78188e-18
TTC36	-1.31405	1.00373e-19	2.79562e-18
WDR91	0.468229	1.02457e-19	2.8498e-18
EEF1B2P2	-1.02442	1.0587e-19	2.94076e-18
EFS	0.836365	1.13891e-19	3.15929e-18
MAGI2-AS3	0.937373	1.1405e-19	3.15943e-18
SGCA	1.40657	1.14814e-19	3.17631e-18
NUAK1	0.780352	1.24737e-19	3.4462e-18
CD22	1.42981	1.25861e-19	3.47258e-18
COL15A1	0.927451	1.37696e-19	3.79402e-18
RNA5SP145	-5.64559	1.48305e-19	4.08087e-18
PRIMA1	1.88833	1.50795e-19	4.14385e-18
NID2	0.787423	1.58856e-19	4.35952e-18
KIDINS220	0.418656	1.61406e-19	4.42359e-18
AFF3	1.165	1.63326e-19	4.47026e-18
AKAP13	0.519242	1.6578e-19	4.5314e-18
SLC7A14	2.40698	1.66476e-19	4.54436e-18
COL2A1	2.44365	1.67282e-19	4.56031e-18
TP63	1.77011	1.7152e-19	4.66965e-18
MAP3K3	0.451207	1.72818e-19	4.69876e-18
PCSK2	2.50389	1.81238e-19	4.92119e-18
GADD45GIP1	-0.499278	1.87293e-19	5.07891e-18
ZNF677	0.878328	1.92534e-19	5.21415e-18
HSPB6	1.51394	2.06099e-19	5.57417e-18
TAF1	0.48662	2.10454e-19	5.68447e-18
PPP1CA	-0.371495	2.15969e-19	5.82577e-18
CNIH4	-0.50726	2.20244e-19	5.93331e-18
SNED1	0.781899	2.21427e-19	5.95737e-18
IDS	0.533534	2.22427e-19	5.97646e-18
IQCA1	1.10043	2.3124e-19	6.20514e-18
DPP6	1.73342	2.38414e-19	6.38932e-18
ZNF23	0.57893	2.49694e-19	6.68288e-18
BRD2	0.325559	2.53667e-19	6.78039e-18
ZEB2	0.864547	2.54723e-19	6.79979e-18
MYH10	0.881516	2.56249e-19	6.83165e-18
MN1	1.02034	2.65578e-19	7.07119e-18
FDPSP4	-2.12101	2.67673e-19	7.11775e-18
LRRC26	-1.84737	2.71026e-19	7.19758e-18
RNA5SP243	-6.84557	2.80669e-19	7.43834e-18
KMT2E	0.413934	2.80815e-19	7.43834e-18
PCDHB4	1.13118	2.84432e-19	7.52445e-18
TRIM39	0.316211	2.89443e-19	7.64717e-18
RPL23AP43	-1.10632	2.93359e-19	7.74067e-18
AKAP8L	0.35654	2.94503e-19	7.76092e-18
RTL5	0.930557	3.00594e-19	7.91127e-18
RPL19P21	-1.19825	3.01921e-19	7.93605e-18
CFLAR	0.327219	3.21391e-19	8.43702e-18
HNRNPA1P10	0.841475	3.26065e-19	8.54881e-18
ANP32C	-1.40736	3.33127e-19	8.72282e-18
CCDC191	0.551868	3.42355e-19	8.95306e-18
RBBP6	0.440544	3.45891e-19	9.0337e-18
RPSAP17	-1.04308	3.46318e-19	9.0337e-18
TMEM198B	0.50339	3.52367e-19	9.17985e-18
RHOJ	0.765663	3.64906e-19	9.4945e-18
ASS1P3	-1.66006	3.81831e-19	9.92229e-18
RPL10AP4	-1.81718	3.9125e-19	1.01542e-17
SPOCK1	1.32951	3.93382e-19	1.01747e-17
GJA5	0.861405	3.93484e-19	1.01747e-17
KIAA1614	0.707993	3.93524e-19	1.01747e-17
SORCS2	0.983361	4.00068e-19	1.03309e-17
AKT3	0.851855	4.10442e-19	1.05855e-17
GRAP	1.01013	4.11594e-19	1.06019e-17
RUNX1T1	0.935348	4.16118e-19	1.0705e-17
GPR25	-1.45391	4.24233e-19	1.09001e-17
EIF3KP1	-1.48268	4.36795e-19	1.12089e-17
TRIM56	0.473596	4.4342e-19	1.13647e-17
RPL18P5	-2.17825	4.57881e-19	1.17207e-17
RPS10P15	-0.910768	4.62949e-19	1.18357e-17
KIAA2026	0.450543	4.84109e-19	1.23613e-17
LOC100288846	-0.736379	4.86752e-19	1.24134e-17
C8orf34-AS1	-3.65059	5.01254e-19	1.27674e-17
CHRDL2	1.82019	5.04292e-19	1.28289e-17
PLCD4	0.522338	5.08785e-19	1.29272e-17
RYR3	0.786885	5.14536e-19	1.30572e-17
MAB21L2	1.21075	5.41045e-19	1.37129e-17
ADAMTS9-AS2	1.20438	5.47006e-19	1.38469e-17
CCN2	0.840738	5.57837e-19	1.41037e-17
REX1BD	-0.696073	5.58853e-19	1.41121e-17
LYVE1	1.2282	5.67395e-19	1.43102e-17
RPL7AP34	-1.3962	5.71912e-19	1.44064e-17
HEYL	0.684023	5.84499e-19	1.47055e-17
TIMM50	-0.386858	5.85839e-19	1.47212e-17
ZDHHC15	1.08476	6.25517e-19	1.5699e-17
CDH2	1.26524	6.27009e-19	1.57173e-17
AKIRIN2	-0.356757	6.3111e-19	1.58008e-17
STRADA	0.441984	6.35645e-19	1.5895e-17
SRGAP2B	0.776681	6.36464e-19	1.58961e-17
FLNA	0.903795	6.49791e-19	1.62093e-17
MTCO1P40	1.97524	6.51549e-19	1.62334e-17
MMP2	0.991294	6.56703e-19	1.6342e-17
ATP5MC3	-0.401896	6.59771e-19	1.63986e-17
HLA-L	-1.40362	6.64509e-19	1.64964e-17
KRT6C	2.97905	6.91e-19	1.71333e-17
ABL2	0.430705	7.48697e-19	1.85415e-17
CD34	0.643915	7.49889e-19	1.85487e-17
TCHH	1.83218	7.60198e-19	1.87811e-17
RPS15P2	-1.09891	7.64536e-19	1.88656e-17
PGAM5	-0.425398	7.67792e-19	1.89232e-17
RPS15	-0.626612	7.817e-19	1.92208e-17
MMP16	0.96297	7.81736e-19	1.92208e-17
BASP1	0.882955	7.86982e-19	1.93266e-17
COLQ	0.745095	8.50512e-19	2.08619e-17
PREX2	0.857495	8.61044e-19	2.10951e-17
CACNA1C	0.933781	8.65261e-19	2.11675e-17
ASPN	1.32032	8.66059e-19	2.11675e-17
RELN	1.44043	8.70131e-19	2.12417e-17
FLT3LG	0.672671	8.72802e-19	2.12817e-17
C1R	0.825144	9.13259e-19	2.22418e-17
TMEM200B	0.945829	9.16749e-19	2.23003e-17
RNF112	0.983066	9.31452e-19	2.26312e-17
RPS4XP13	-1.21099	9.3544e-19	2.27013e-17
RPS4XP17	-0.96412	9.44485e-19	2.28937e-17
RPS17P3	-1.68922	9.51659e-19	2.30405e-17
NDUFA6	-0.484446	9.70502e-19	2.3469e-17
SV2B	1.34618	9.82993e-19	2.37431e-17
CALCB	-3.74032	1.07618e-18	2.59636e-17
RNF126	-0.505036	1.08159e-18	2.60634e-17
EIF4G3	0.451435	1.08491e-18	2.61127e-17
SAMD4A	0.68363	1.09765e-18	2.63886e-17
XYLT1	0.603471	1.10435e-18	2.65185e-17
PENK	2.26704	1.10814e-18	2.65786e-17
TMEM106C	-0.519712	1.11982e-18	2.68273e-17
CAVIN1	0.760176	1.12574e-18	2.69378e-17
ATP10A	0.864044	1.21483e-18	2.90358e-17
FGF7	1.19498	1.23173e-18	2.94055e-17
KAT6B	0.434666	1.23611e-18	2.94759e-17
CR2	1.85376	1.32162e-18	3.14785e-17
ABCC9	1.05682	1.35552e-18	3.22486e-17
RPL17P26	-1.47412	1.40321e-18	3.33444e-17
ABI3BP	1.08279	1.45597e-18	3.45584e-17
NOL9	-0.395647	1.46198e-18	3.46609e-17
FERMT2	0.860917	1.49174e-18	3.53257e-17
TGFB2-AS1	1.48447	1.51821e-18	3.59111e-17
TACR2	1.38296	1.66092e-18	3.92417e-17
PTHLH	1.11193	1.69072e-18	3.98998e-17
MORC2	0.328225	1.71578e-18	4.04448e-17
MIR4653	0.912155	1.76987e-18	4.16719e-17
CENPX	-0.609195	1.97171e-18	4.63713e-17
FAM107A	1.00832	2.00114e-18	4.70096e-17
SSH1	0.379076	2.01167e-18	4.7203e-17
RIMS2	2.53564	2.02448e-18	4.74496e-17
NBPF11	0.47101	2.07698e-18	4.86141e-17
HERC1	0.469972	2.0789e-18	4.86141e-17
NOP9	0.365927	2.11525e-18	4.94079e-17
PCF11	0.348945	2.18219e-18	5.08234e-17
RPL24P6	-1.42818	2.18263e-18	5.08234e-17
POU2F2	0.84529	2.18327e-18	5.08234e-17
ATP5F1D	-0.677019	2.22146e-18	5.16539e-17
NTM	1.10267	2.22477e-18	5.16725e-17
TRPS1	0.979196	2.23524e-18	5.18571e-17
RBMS3	0.812742	2.25787e-18	5.2323e-17
NDUFB4	-0.365128	2.29785e-18	5.31895e-17
RPS15AP11	-0.989744	2.32471e-18	5.37507e-17
PLA2G5	1.16584	2.34715e-18	5.42087e-17
GAS7	0.843734	2.4334e-18	5.61375e-17
MASP1	1.62861	2.5282e-18	5.82591e-17
JPH4	1.17769	2.59811e-18	5.98032e-17
DIP2C	0.653343	2.63466e-18	6.05766e-17
RPS5P3	-1.85872	2.65886e-18	6.10647e-17
SDHAF4	-0.573869	2.72966e-18	6.26206e-17
TUB	1.03807	2.7335e-18	6.26389e-17
LOC317727	-1.53386	2.7842e-18	6.37298e-17
FIGN	0.985885	2.79297e-18	6.38592e-17
NDUFA12	-0.407185	2.82155e-18	6.44411e-17
SLC25A3	-0.343529	2.84011e-18	6.4793e-17
ZNF667-AS1	0.825214	2.84647e-18	6.48661e-17
EGFL8	0.740148	2.88924e-18	6.57677e-17
RPL31P19	-2.30678	2.90383e-18	6.60268e-17
ATP8B2	0.797696	2.91455e-18	6.61973e-17
RPL7P33	-1.62394	2.93926e-18	6.66849e-17
MTR	0.393808	2.95889e-18	6.70563e-17
ITPKB	0.430059	2.97859e-18	6.74282e-17
MRAP	2.18167	3.01174e-18	6.81038e-17
LINC01419	4.52639	3.04845e-18	6.88582e-17
SEC63P1	0.875478	3.056e-18	6.89529e-17
COL22A1	1.1362	3.09049e-18	6.96546e-17
NACAD	0.871736	3.09806e-18	6.97488e-17
ITGA5	0.866516	3.13574e-18	7.05199e-17
PDCD2	-0.344993	3.16055e-18	7.10002e-17
KRT6A	2.53415	3.24938e-18	7.29158e-17
FGF1	1.02363	3.3554e-18	7.5213e-17
RBM6	0.487459	3.39097e-18	7.59274e-17
DAAM2	0.764654	3.47704e-18	7.777e-17
ALDH1A3	0.839694	3.55775e-18	7.94886e-17
NUMA1	0.410817	3.67689e-18	8.20612e-17
GLRX3	-0.429847	3.72806e-18	8.3113e-17
MTCO1P12	1.50687	3.74852e-18	8.34788e-17
BMS1P1	0.692282	3.78785e-18	8.42633e-17
THEM5	0.796564	3.85391e-18	8.56401e-17
FZD4	0.590388	3.88382e-18	8.61481e-17
ATXN7L1	0.334342	3.88515e-18	8.61481e-17
ST8SIA1	0.867603	4.04638e-18	8.96265e-17
DCTN3	-0.464166	4.10268e-18	9.07758e-17
SUN2	0.436337	4.14566e-18	9.1628e-17
BGN	0.968118	4.32985e-18	9.55962e-17
ERG	0.752004	4.34399e-18	9.58055e-17
IGFBP7-AS1	-1.92862	4.36279e-18	9.6117e-17
FHP1	-1.34924	4.38763e-18	9.65608e-17
RPL13	-0.559839	4.39755e-18	9.66756e-17
ATP5MPL	-0.466438	4.43805e-18	9.74616e-17
NOTCH4	0.581767	4.49535e-18	9.86146e-17
NR2F6	-0.551146	4.50688e-18	9.87621e-17
GDPGP1	-0.480617	4.5381e-18	9.93404e-17
VPS29	-0.377628	4.62069e-18	1.01041e-16
LOC284685	-0.841373	4.69032e-18	1.02454e-16
GOLGA2	0.366794	4.69682e-18	1.02487e-16
ABCA8	1.4504	4.70491e-18	1.02555e-16
TGFB2	1.01213	4.87717e-18	1.06197e-16
MRPS12	-0.506958	4.94079e-18	1.07469e-16
SFRP4	1.47906	4.95369e-18	1.07635e-16
BVES	0.961482	4.96382e-18	1.07742e-16
GPATCH8	0.342772	5.38458e-18	1.16751e-16
DST	0.655106	5.40521e-18	1.17075e-16
JAKMIP2	1.07375	5.66765e-18	1.2263e-16
KIF26B	1.08539	5.73837e-18	1.2403e-16
EEF1A1P35	-0.967635	5.82287e-18	1.25724e-16
RNF180	0.969418	6.24732e-18	1.34747e-16
COL24A1	1.1485	6.30618e-18	1.35874e-16
CASQ1	1.20388	6.33673e-18	1.36389e-16
LIPC	1.97186	6.38459e-18	1.37275e-16
GTF2IP1	1.61229	6.82141e-18	1.46514e-16
MECP2	0.362097	6.83466e-18	1.46645e-16
CCN1	0.927952	7.06368e-18	1.51401e-16
ATP5F1B	-0.401622	7.46696e-18	1.59878e-16
FAT4	0.868965	7.56343e-18	1.61776e-16
MRGPRF	0.993616	7.76253e-18	1.65862e-16
PRDX4	-0.482326	7.97265e-18	1.70174e-16
PRX	0.666128	8.01746e-18	1.70953e-16
TCF7L1	0.570735	8.08273e-18	1.72166e-16
SMG1	0.482539	8.28379e-18	1.76266e-16
CLVS2	2.24667	8.62105e-18	1.83253e-16
MYO9A	0.460713	8.88143e-18	1.88593e-16
UBE2NL	-1.47332	9.07886e-18	1.92586e-16
ATP5F1C	-0.378772	9.12902e-18	1.93451e-16
PHB2	-0.422092	9.5575e-18	2.02322e-16
ADGRF5	0.707165	9.60267e-18	2.03069e-16
RPL3P1	-1.14414	9.8166e-18	2.07379e-16
RPL6P20	-1.05866	9.95264e-18	2.10037e-16
COLEC12	1.12859	1.01846e-17	2.14712e-16
ODC1	-0.470316	1.04062e-17	2.19159e-16
ARHGAP24	0.765141	1.04175e-17	2.19172e-16
TMED3	-0.440246	1.0509e-17	2.20871e-16
TTC3	0.439343	1.0568e-17	2.21884e-16
RPS17P1	-2.53496	1.05924e-17	2.22171e-16
SERPING1	0.888682	1.0667e-17	2.23507e-16
PCDHGB7	1.11001	1.07758e-17	2.25557e-16
DENND2B	0.479352	1.07912e-17	2.25649e-16
RALGAPA1	0.524805	1.10999e-17	2.31868e-16
SDC3	0.516184	1.12426e-17	2.34611e-16
INPP4A	0.320726	1.13331e-17	2.3626e-16
EVL	0.718753	1.15253e-17	2.40023e-16
PRDX3	-0.429565	1.19543e-17	2.48704e-16
MED19	-0.346919	1.21107e-17	2.51704e-16
INTS3	0.361048	1.23645e-17	2.56719e-16
ADAM23	0.980239	1.24552e-17	2.58341e-16
ADAT3	-0.783918	1.25582e-17	2.59982e-16
STMN4	1.86281	1.25596e-17	2.59982e-16
SHISAL2B	-1.75345	1.30816e-17	2.70515e-16
GDF5	1.7501	1.30957e-17	2.70535e-16
KRT10	-0.533283	1.36128e-17	2.80792e-16
ACTG1P16	-1.70799	1.3631e-17	2.80792e-16
FAP	1.12443	1.36332e-17	2.80792e-16
LINC02544	1.80258	1.3716e-17	2.82215e-16
ANAPC5	-0.289185	1.38194e-17	2.84059e-16
OXSM	-0.376229	1.3904e-17	2.85511e-16
IKZF4	0.380011	1.39704e-17	2.86588e-16
BSPRY	-0.47467	1.40987e-17	2.88931e-16
GSTO1	-0.469195	1.4422e-17	2.95263e-16
PRADC1	-0.515018	1.46743e-17	3.0013e-16
PITX1	-0.664346	1.4908e-17	3.04607e-16
LDB2	0.659734	1.57248e-17	3.20977e-16
ADCY5	1.12279	1.62054e-17	3.30459e-16
EFEMP1	1.02254	1.62678e-17	3.31403e-16
TIMM29	-0.308898	1.65732e-17	3.3729e-16
XKR7	2.94652	1.74526e-17	3.54836e-16
TRIO	0.422546	1.75588e-17	3.56642e-16
LOC101928424	0.96581	1.80633e-17	3.66527e-16
KRT8P33	-0.780901	1.8469e-17	3.74388e-16
RPL18A	-0.545459	1.88486e-17	3.81707e-16
NR2F2-AS1	0.936665	1.97641e-17	3.99854e-16
MEIS1	0.852496	2.05423e-17	4.14843e-16
NDUFAF8	-0.529945	2.05454e-17	4.14843e-16
AGAP4	0.66387	2.07824e-17	4.19217e-16
LIFR	1.00237	2.09305e-17	4.21791e-16
CEP290	0.662311	2.13507e-17	4.29837e-16
MALSU1	-0.392245	2.17478e-17	4.37404e-16
AMPH	1.09994	2.1956e-17	4.41158e-16
COL10A1	1.5435	2.21904e-17	4.45433e-16
SLC39A3	-0.50377	2.2675e-17	4.54717e-16
GABARAP	0.669313	2.27564e-17	4.55903e-16
KRT8P3	-0.998286	2.28541e-17	4.57415e-16
CPAMD8	0.783706	2.2909e-17	4.58069e-16
LINC00578	1.09842	2.30921e-17	4.6128e-16
SGIP1	0.750472	2.34384e-17	4.67744e-16
RPS10P11	-1.24249	2.4041e-17	4.79304e-16
IGLON5	1.28262	2.49035e-17	4.96019e-16
RPL6P27	0.913204	2.58513e-17	5.14397e-16
EEF1G	0.977597	2.61244e-17	5.1933e-16
COL5A3	0.818493	2.65267e-17	5.26818e-16
GBAP1	0.542155	2.6754e-17	5.30818e-16
RPS2P48	-1.20978	2.84477e-17	5.63879e-16
NLGN1	1.83112	2.85113e-17	5.64596e-16
MFAP4	1.01926	2.88641e-17	5.71031e-16
ACTR3P2	-1.99336	2.93331e-17	5.79752e-16
LURAP1	0.811303	2.98867e-17	5.90126e-16
SNRNP40	-0.353061	3.02847e-17	5.97151e-16
TARBP2	-0.44613	3.03006e-17	5.97151e-16
RPS6KB2	-0.394635	3.08996e-17	6.08373e-16
ANXA8L1	1.63026	3.17371e-17	6.24264e-16
TMEM130	1.20854	3.21018e-17	6.30834e-16
PABPN1	0.41871	3.38733e-17	6.6501e-16
MYOC	2.86977	3.46441e-17	6.79494e-16
CELF1	0.312473	3.49615e-17	6.85066e-16
ETFA	-0.425372	3.54988e-17	6.94932e-16
ANKRD12	0.577099	3.57503e-17	6.99188e-16
MRPL48	-0.401117	3.59878e-17	7.03164e-16
NPTX1	1.66656	3.67377e-17	7.17136e-16
CD93	0.731542	3.68349e-17	7.1835e-16
CRMP1	0.767886	3.88669e-17	7.56994e-16
RPL7AP27	-1.31222	3.89106e-17	7.56994e-16
RPS5P5	-1.2837	3.89269e-17	7.56994e-16
CMC1	-0.432644	3.91186e-17	7.60003e-16
XPC	0.346136	3.94842e-17	7.65734e-16
MYH3	0.796629	3.94881e-17	7.65734e-16
CLIP1	0.424581	3.96163e-17	7.67495e-16
TDRD12	1.56051	3.97161e-17	7.68704e-16
CPEB1	1.24028	4.21914e-17	8.15846e-16
NCBP2AS2	-0.484867	4.25585e-17	8.21411e-16
PPA2	-0.419024	4.25591e-17	8.21411e-16
CSGALNACT2	0.550276	4.29727e-17	8.28615e-16
MYBPC3	-1.3747	4.38781e-17	8.4528e-16
ARHGEF2-AS1	1.1939	4.40457e-17	8.47715e-16
MFAP5	1.33092	4.42438e-17	8.50731e-16
ADAMTS12	0.900941	4.42936e-17	8.50892e-16
ITIH5	0.853208	4.7873e-17	9.18794e-16
ASS1P14	-1.53828	4.84056e-17	9.2815e-16
AGTR1	1.74407	4.89359e-17	9.37445e-16
DPM3	-0.707525	4.98905e-17	9.54841e-16
RPL7AP8	-1.25051	5.01624e-17	9.59152e-16
SMPD2	-0.40816	5.08122e-17	9.70673e-16
NAP1L1P3	-0.862111	5.13308e-17	9.7967e-16
PNMA8A	1.04319	5.26259e-17	1.00346e-15
EEF1A1P22	-0.969186	5.30282e-17	1.01019e-15
KIAA1109	0.497525	5.33496e-17	1.01537e-15
HNRNPA1L2	0.550845	5.37526e-17	1.0221e-15
H3-3A	0.777651	5.60304e-17	1.06442e-15
ASS1P13	-1.30004	5.62579e-17	1.06776e-15
RPS2P8	-0.894393	5.7201e-17	1.08465e-15
FKBP14	0.432518	5.75352e-17	1.08999e-15
CHCHD1	-0.377677	6.05697e-17	1.14642e-15
LAMB1	0.528101	6.3476e-17	1.20032e-15
RPL26P4	-1.13284	6.35894e-17	1.20136e-15
RGMA	1.11902	6.39569e-17	1.20719e-15
HECW1	1.02043	6.45033e-17	1.21639e-15
EMC8	-0.342756	6.56764e-17	1.23738e-15
COL4A1	0.671935	6.64414e-17	1.25064e-15
LOC105370532	-0.805545	6.66898e-17	1.25417e-15
SV2A	0.803929	6.87096e-17	1.29075e-15
EIF3LP2	-1.075	6.87605e-17	1.29075e-15
ADAMTSL1	0.900858	6.99228e-17	1.31137e-15
CYC1	-0.637606	7.15451e-17	1.34023e-15
GUCY1A1	0.951468	7.15919e-17	1.34023e-15
FAM118B	-0.413934	7.35903e-17	1.37639e-15
POM121L9P	0.968197	7.50904e-17	1.40317e-15
DCHS1	0.705994	7.74816e-17	1.44653e-15
RPL18AP1	-0.986019	7.76866e-17	1.44905e-15
SKOR2	-2.88325	7.81833e-17	1.45699e-15
SLC8A1	0.676626	7.93502e-17	1.47739e-15
RPS4XP1	-1.0125	8.02761e-17	1.49328e-15
FKBP15	0.286276	8.14097e-17	1.513e-15
RRN3P2	0.772899	8.41531e-17	1.56257e-15
PI16	1.73333	8.86469e-17	1.64453e-15
NSRP1	0.453849	9.00006e-17	1.66814e-15
GASK1A	1.13121	9.30141e-17	1.72244e-15
ZNF385D	1.2636	9.52599e-17	1.76244e-15
GEM	0.69569	9.68554e-17	1.78949e-15
SFTPC	5.64115	9.68963e-17	1.78949e-15
SETBP1	0.837772	9.77056e-17	1.80282e-15
SYNE2	0.55767	9.90524e-17	1.82603e-15
ARHGEF15	0.676369	1.04107e-16	1.91749e-15
WNK1	0.42208	1.0654e-16	1.96054e-15
RPL10AP12	-2.27505	1.07377e-16	1.97418e-15
MMP19	0.808525	1.07499e-16	1.97466e-15
KLHL4	1.07091	1.0804e-16	1.98281e-15
CILP2	1.33363	1.114e-16	2.04266e-15
ZFYVE26	0.376956	1.12156e-16	2.05469e-15
HSPD1P5	-1.09346	1.13196e-16	2.07191e-15
NSG2	1.64006	1.15202e-16	2.10673e-15
ANKRD36	0.739461	1.20848e-16	2.20802e-15
SH3BP5	0.681726	1.2307e-16	2.24663e-15
RPS3	-0.516833	1.24563e-16	2.27153e-15
DIPK2B	0.686457	1.24655e-16	2.27153e-15
ACTG1P12	-1.55604	1.2554e-16	2.28563e-15
STOML2	-0.380569	1.2603e-16	2.29252e-15
RPL15P17	-1.20932	1.28245e-16	2.33075e-15
CDH11	0.851068	1.33081e-16	2.41651e-15
TNS3	0.449425	1.37855e-16	2.50098e-15
KMT2C	0.459483	1.38431e-16	2.50921e-15
ISLR2	1.02542	1.39452e-16	2.52549e-15
NDUFA2	-0.444295	1.40559e-16	2.54331e-15
LINC02381	0.83027	1.41033e-16	2.54964e-15
KLF7	0.666692	1.46536e-16	2.64679e-15
RAB3C	1.40803	1.49962e-16	2.70629e-15
FGFR1	0.767153	1.55947e-16	2.81183e-15
SAMD4B	0.325036	1.56841e-16	2.82548e-15
C8orf82	-0.585489	1.58614e-16	2.85491e-15
MTSS2	0.570807	1.5969e-16	2.87176e-15
SORBS1	0.84914	1.61023e-16	2.89321e-15
HSD17B6	0.780217	1.62567e-16	2.9184e-15
ANGPTL7	1.80109	1.65859e-16	2.9749e-15
RPSAP11	-1.1108	1.66208e-16	2.97855e-15
PRKD1	0.887196	1.66607e-16	2.98312e-15
RPL13AP6	-0.956858	1.71844e-16	3.07419e-15
TMEM59L	1.35042	1.74939e-16	3.12685e-15
RCHY1	-0.372455	1.80916e-16	3.23086e-15
RBFOX2	0.288939	1.82913e-16	3.26369e-15
TOP3B	0.580687	1.84326e-16	3.28605e-15
CRB3	-0.43959	1.88539e-16	3.35825e-15
COLEC10	1.46999	1.90453e-16	3.38941e-15
METTL9	-0.36105	1.92685e-16	3.42617e-15
JAM2	0.869366	2.00784e-16	3.56709e-15
SMIM12	-0.356974	2.01287e-16	3.57293e-15
SPINT1-AS1	-0.477833	2.04308e-16	3.62342e-15
DYNC1H1	0.435051	2.04828e-16	3.62951e-15
LRRC15	1.0942	2.08373e-16	3.68887e-15
POLR3GL	0.424331	2.08537e-16	3.68887e-15
CAP2	0.737822	2.14953e-16	3.79911e-15
MYH9	0.425858	2.15628e-16	3.80777e-15
LAMTOR1	-0.342614	2.20921e-16	3.89788e-15
CA7	-1.4574	2.23836e-16	3.94592e-15
C8orf88	1.12724	2.30459e-16	4.05698e-15
TFG	-0.268174	2.30531e-16	4.05698e-15
IGKJ5	-1.85143	2.34651e-16	4.12596e-15
KLF8	0.782476	2.43451e-16	4.27703e-15
VTRNA1-1	-3.58286	2.45761e-16	4.31394e-15
TIE1	0.719497	2.47155e-16	4.3347e-15
RN7SL381P	1.39219	2.56524e-16	4.49519e-15
ANGPTL2	0.850811	2.58215e-16	4.52096e-15
FBLN5	0.767686	2.6301e-16	4.601e-15
MPRIP	0.378604	2.66414e-16	4.65583e-15
PRPH	1.36358	2.66597e-16	4.65583e-15
RNA5SP242	-6.88758	2.68149e-16	4.67894e-15
STAG3L5P	0.759272	2.6907e-16	4.69103e-15
TNNT3	1.73882	2.70804e-16	4.71727e-15
FADD	-0.333266	2.73777e-16	4.76502e-15
CAND2	0.750306	2.80697e-16	4.88121e-15
RPL35	-0.509255	2.80928e-16	4.88121e-15
KRI1	0.360632	2.84302e-16	4.93566e-15
ECI1	-0.527051	2.98576e-16	5.17909e-15
RFTN1	0.613572	3.00718e-16	5.21036e-15
IGLV3-32	-2.37111	3.00886e-16	5.21036e-15
COX10-AS1	0.407328	3.01365e-16	5.21428e-15
BCL6B	0.694029	3.03038e-16	5.23881e-15
TEAD1	0.455607	3.11102e-16	5.37369e-15
PARD6A	-0.621799	3.24643e-16	5.60288e-15
TNS2	0.569469	3.25569e-16	5.61416e-15
PDZD2	0.728664	3.26581e-16	5.62689e-15
VCL	0.430002	3.29041e-16	5.66452e-15
FAM228B	0.579616	3.37423e-16	5.80396e-15
C1S	0.819833	3.46736e-16	5.95916e-15
VASH1-AS1	0.624904	3.48279e-16	5.98069e-15
PTGER3	1.03788	3.49777e-16	6.00138e-15
RHBDL3	1.50524	3.51641e-16	6.02834e-15
NLGN2	0.741754	3.57076e-16	6.11641e-15
POLR2C	-0.311115	3.58321e-16	6.13263e-15
MMRN2	0.660933	3.62214e-16	6.19409e-15
MTATP8P1	1.1458	3.62787e-16	6.19874e-15
LOC104968399	-0.783861	3.63304e-16	6.20242e-15
RPL9	-0.57224	3.64954e-16	6.22542e-15
GAS1	1.33189	3.69461e-16	6.29708e-15
RBM34	0.415577	3.71554e-16	6.3275e-15
EBF2	1.19484	3.73127e-16	6.34902e-15
SCUBE2	0.935921	3.73958e-16	6.3579e-15
MEGF8	0.484834	3.75352e-16	6.37633e-15
PLEKHH2	0.901697	3.76197e-16	6.38541e-15
MRPL49	-0.379525	3.84108e-16	6.5143e-15
ZNF646	0.388459	3.89486e-16	6.60008e-15
MEF2D	0.405201	3.91805e-16	6.63389e-15
SNX11	-0.314152	3.92568e-16	6.64135e-15
MTCO3P12	1.64449	4.03837e-16	6.82637e-15
FRMD6	0.878819	4.11738e-16	6.95421e-15
RPL10AP2	-1.00537	4.19712e-16	7.08307e-15
C1QTNF3	0.825212	4.23508e-16	7.14128e-15
PSME2P3	-1.15449	4.30286e-16	7.24962e-15
CTRB2	2.86612	4.30938e-16	7.2542e-15
RNA5-8SP6	-4.62116	4.31264e-16	7.2542e-15
RAB13	0.378058	4.32794e-16	7.27399e-15
FIBIN	0.896855	4.55563e-16	7.6504e-15
GPX1	-0.471887	4.56616e-16	7.66182e-15
ARL2BP	-0.3914	4.61457e-16	7.73674e-15
RPL39	0.839205	4.62858e-16	7.75391e-15
AHCTF1	0.447977	4.65661e-16	7.79452e-15
ZBTB37	0.521618	4.71946e-16	7.89328e-15
TMEM62	-0.378102	4.76636e-16	7.96525e-15
PKNOX2	1.01483	4.77333e-16	7.97041e-15
MBD5	0.344253	4.83502e-16	8.06687e-15
CPZ	0.923228	4.90184e-16	8.17172e-15
NAP1L2	1.26829	4.97378e-16	8.28493e-15
FIBP	-0.322515	4.99786e-16	8.3183e-15
CHD2	0.407021	5.07984e-16	8.4479e-15
HSPB2	0.862355	5.13057e-16	8.52538e-15
PIANP	0.954164	5.21664e-16	8.6614e-15
DZIP1	0.716403	5.37338e-16	8.91444e-15
CYP21A2	1.45017	5.41557e-16	8.97718e-15
SON	0.35055	5.43498e-16	9.0021e-15
PEG3	1.01856	5.48185e-16	9.07241e-15
ENOX1	0.800874	5.50826e-16	9.1088e-15
RPS15P7	-1.25451	5.58574e-16	9.22949e-15
UBTF	0.259372	5.60871e-16	9.26001e-15
ZSWIM4	0.448568	5.65089e-16	9.3199e-15
SRA1	-0.367074	5.65406e-16	9.3199e-15
MEDAG	1.05258	5.66821e-16	9.33148e-15
UPF2	0.378581	5.67016e-16	9.33148e-15
RPS23P1	-1.30265	5.71954e-16	9.40522e-15
TMEM70	-0.411078	5.76176e-16	9.46706e-15
RER1	-0.327252	5.82937e-16	9.5705e-15
NDUFB10	-0.448483	5.84739e-16	9.59243e-15
IGHV4-4	2.21664	6.00727e-16	9.84685e-15
RPL21P120	-0.919261	6.18403e-16	1.01285e-14
KATNAL1	0.60719	6.22692e-16	1.01906e-14
C1QTNF6	0.572489	6.41665e-16	1.04928e-14
GAS1RR	1.42409	6.43961e-16	1.05219e-14
ARL10	0.6932	6.45418e-16	1.05374e-14
TMEM165	-0.394514	6.52774e-16	1.0649e-14
FCRL1	1.78069	6.6345e-16	1.08146e-14
C22orf46	0.469008	6.7597e-16	1.101e-14
EIF4H	0.291545	6.86831e-16	1.1178e-14
RPS15P1	-1.17695	6.96465e-16	1.13258e-14
PSMA5	-0.335166	6.98719e-16	1.13535e-14
EEF1GP8	-1.41075	7.24772e-16	1.17675e-14
DLC1	0.639763	7.37144e-16	1.1959e-14
ETS1	0.646157	7.40649e-16	1.20063e-14
CYTH3	0.426366	7.42942e-16	1.2034e-14
DCLK1	1.11186	7.68877e-16	1.24443e-14
ZNF454	0.908666	7.97669e-16	1.29001e-14
LRRC37A2	0.613867	8.07073e-16	1.3042e-14
MED1	0.512498	8.29386e-16	1.3392e-14
GTF2IP4	0.745649	8.32754e-16	1.34358e-14
EMILIN1	0.788421	8.38248e-16	1.35139e-14
VPS13B	0.42823	8.55785e-16	1.37858e-14
LOC107987457	0.578852	8.64893e-16	1.39116e-14
PPP1R18	0.578852	8.64951e-16	1.39116e-14
EIF3KP3	-2.53076	8.72017e-16	1.40143e-14
MRPL57	-0.437278	8.72957e-16	1.40185e-14
GFAP	1.35203	8.89276e-16	1.42638e-14
PSMB3	-0.467494	8.89623e-16	1.42638e-14
PFN1P2	0.919419	8.951e-16	1.43404e-14
DERA	-0.396794	9.12139e-16	1.4602e-14
RPN1	-0.280472	9.17616e-16	1.46783e-14
PCDH12	0.576138	9.22574e-16	1.47371e-14
SMAGP	-0.442948	9.22726e-16	1.47371e-14
SUCLG1	-0.376003	9.25175e-16	1.47647e-14
CCDC144B	1.55694	9.29392e-16	1.48205e-14
ADARB1	0.536662	9.3815e-16	1.49486e-14
CCT4	-0.342031	9.49505e-16	1.51178e-14
RNA5SP183	-4.20667	9.72607e-16	1.54736e-14
MCAT	-0.398688	9.74814e-16	1.54968e-14
RPL17P6	1.42251	9.79222e-16	1.55548e-14
NCKAP5L	0.493539	9.81459e-16	1.55783e-14
CTAGE8	1.46092	1.00971e-15	1.60144e-14
RPS2P40	1.09408	1.01443e-15	1.60768e-14
ZNF626	0.862652	1.06585e-15	1.68787e-14
CALCOCO1	0.409363	1.07519e-15	1.70135e-14
PYGO1	0.97096	1.0913e-15	1.72551e-14
TMEM14C	-0.355738	1.09638e-15	1.73222e-14
TEK	0.721139	1.10238e-15	1.74035e-14
CAMSAP2	0.490517	1.10809e-15	1.74802e-14
ANKHD1	0.473758	1.12682e-15	1.77621e-14
DOCK1	0.380051	1.12806e-15	1.77681e-14
RBM41	0.502593	1.13643e-15	1.78862e-14
PGM5-AS1	2.32527	1.16412e-15	1.8308e-14
FNBP1	0.56556	1.18268e-15	1.85856e-14
RPS6P1	-1.01536	1.18623e-15	1.86272e-14
SEMA6C	0.611214	1.19307e-15	1.87203e-14
GON7	-0.443485	1.19751e-15	1.87756e-14
MAPKBP1	0.41145	1.20041e-15	1.88068e-14
EIF4A1P4	-0.931369	1.21799e-15	1.90677e-14
TSHZ2	0.974882	1.22269e-15	1.91266e-14
NAV1	0.649329	1.27237e-15	1.98853e-14
NPR2	0.481782	1.27313e-15	1.98853e-14
TMEM126A	-0.370076	1.27704e-15	1.99313e-14
ZNHIT2	-0.476098	1.28318e-15	2.00119e-14
CHST8	2.01121	1.30469e-15	2.03319e-14
VWF	0.750585	1.30767e-15	2.0363e-14
ZNF382	0.804633	1.31014e-15	2.0386e-14
PODN	0.902942	1.31633e-15	2.04668e-14
SLC24A3	0.840063	1.3177e-15	2.04727e-14
METTL26	-0.545061	1.36058e-15	2.11228e-14
FGF10	1.15795	1.3616e-15	2.11228e-14
KRT8P21	-1.58784	1.36726e-15	2.11946e-14
DOK6	0.837369	1.37922e-15	2.13638e-14
MRPS7	-0.354888	1.42567e-15	2.20667e-14
LHX3	3.08949	1.43183e-15	2.21454e-14
CALCA	-2.44478	1.43425e-15	2.21662e-14
MDN1	0.479885	1.44474e-15	2.23115e-14
JPH3	1.32196	1.45492e-15	2.24519e-14
REL	0.506499	1.473e-15	2.27138e-14
POU6F1	0.536629	1.47773e-15	2.27697e-14
SUGP2	0.369571	1.50413e-15	2.31591e-14
LOC442087	-1.3863	1.52205e-15	2.34174e-14
NPIPB5	-0.967649	1.5282e-15	2.34946e-14
PER1	0.651115	1.58783e-15	2.43929e-14
LOC149935	-1.38586	1.59636e-15	2.45058e-14
CBL	0.360154	1.59785e-15	2.45102e-14
PCA3	2.09864	1.66358e-15	2.54996e-14
SMIM10	0.843785	1.68628e-15	2.58282e-14
KCND1	0.684302	1.72199e-15	2.63555e-14
SERPINE1	1.03599	1.74979e-15	2.6761e-14
TSPAN9	0.464953	1.7678e-15	2.70165e-14
FAT3	1.08759	1.77031e-15	2.70348e-14
BSN	1.05005	1.82194e-15	2.78026e-14
COA3	-0.445296	1.85973e-15	2.83581e-14
SPEN	0.407323	1.86215e-15	2.8374e-14
HTR2A	1.16591	1.86834e-15	2.84473e-14
HADHAP1	-1.24741	1.90531e-15	2.89887e-14
RPS9	-0.426424	1.92615e-15	2.9284e-14
FGF5	1.62529	1.931e-15	2.93361e-14
RPS27AP5	-0.702737	1.9464e-15	2.95482e-14
TCEAL5	1.98483	1.96606e-15	2.98246e-14
TBC1D3L	1.8067	2.00963e-15	3.04538e-14
TBC1D3	1.8067	2.0105e-15	3.04538e-14
KRT8P49	-1.06352	2.04992e-15	3.10281e-14
SPATA46	1.22531	2.05202e-15	3.1037e-14
RNA5SP215	-7.32039	2.05701e-15	3.10896e-14
NME3	-0.568138	2.05863e-15	3.10912e-14
UACA	0.411516	2.08469e-15	3.14616e-14
ELN	0.89974	2.09819e-15	3.16421e-14
DTYMK	-0.406502	2.12107e-15	3.19637e-14
CCT2	-0.336691	2.12447e-15	3.19916e-14
ELOVL2	1.45756	2.14936e-15	3.23427e-14
YDJC	-0.509456	2.17867e-15	3.27597e-14
SHE	0.753157	2.2302e-15	3.35101e-14
MEF2C	0.684667	2.23608e-15	3.35739e-14
CCN5	1.58225	2.24083e-15	3.36207e-14
C9orf16	-0.495022	2.27371e-15	3.4089e-14
CBWD2	0.405278	2.30797e-15	3.45776e-14
OR51E2	1.07141	2.31742e-15	3.46938e-14
RHOQ	0.437677	2.37939e-15	3.55956e-14
AURKAIP1	-0.413657	2.43943e-15	3.64673e-14
ZNF365	1.25042	2.44404e-15	3.65096e-14
RPL23AP42	0.985329	2.47355e-15	3.69236e-14
FBXL22	0.661061	2.56875e-15	3.83169e-14
HIVEP1	0.343206	2.61344e-15	3.89552e-14
MPG	-0.454796	2.63416e-15	3.92357e-14
NTN1	0.876305	2.6819e-15	3.99178e-14
TSPYL2	0.472292	2.73088e-15	4.06174e-14
NMB	-0.550557	2.77715e-15	4.12757e-14
PNMT	1.72478	2.84548e-15	4.22608e-14
EP300	0.380044	2.87209e-15	4.26251e-14
FDCSP	1.91085	2.8904e-15	4.2866e-14
FYCO1	0.410874	2.89775e-15	4.2944e-14
KCNIP2	0.814575	2.91386e-15	4.31516e-14
RPS13	-0.38365	2.92754e-15	4.33229e-14
MYO5A	0.711808	2.93104e-15	4.33436e-14
DCXR	-0.51599	2.93841e-15	4.34213e-14
RAI14	0.573167	2.96311e-15	4.37548e-14
KIF3C	0.565519	3.04135e-15	4.48779e-14
NPHP3	0.536625	3.10709e-15	4.58151e-14
ZC3H13	0.483606	3.13447e-15	4.61857e-14
PAK3	1.03938	3.21899e-15	4.73971e-14
MIR99AHG	1.14724	3.26471e-15	4.80359e-14
SMG7-AS1	0.549817	3.29866e-15	4.85007e-14
AHNAK	0.649106	3.31405e-15	4.86834e-14
MED13L	0.402231	3.31582e-15	4.86834e-14
WDR92	0.604131	3.34065e-15	4.90128e-14
RFX3-AS1	0.969389	3.36251e-15	4.92984e-14
ADAMTS3	0.820443	3.37804e-15	4.94908e-14
FCER2	1.70568	3.40292e-15	4.98198e-14
RPL4P4	-0.779235	3.44591e-15	5.04133e-14
RPS3AP26	-0.847587	3.46629e-15	5.06754e-14
RPL21P116	-1.12353	3.47439e-15	5.07577e-14
HSPA8P1	-0.965666	3.59122e-15	5.24272e-14
RPL41P2	-0.90675	3.71407e-15	5.41821e-14
R3HDM2	0.346378	3.72423e-15	5.42919e-14
KATNIP	0.344643	3.77813e-15	5.50386e-14
RANBP3L	1.26258	3.82447e-15	5.56743e-14
GREM1	1.10447	3.8978e-15	5.67015e-14
CCAR1	0.380289	3.91084e-15	5.6851e-14
FN1	1.12332	3.92504e-15	5.70171e-14
WBP1	0.420457	3.95075e-15	5.735e-14
DYNLT1	-0.378315	3.99282e-15	5.79199e-14
MPC1	-0.441476	4.08583e-15	5.92273e-14
SCG3	1.8255	4.13139e-15	5.98455e-14
CMYA5	0.716504	4.17527e-15	6.04336e-14
RPL31P63	-1.00582	4.17787e-15	6.04336e-14
ZNF385B	1.4938	4.18233e-15	6.04555e-14
BPTF	0.395282	4.22814e-15	6.10748e-14
VIM	0.6541	4.34809e-15	6.27633e-14
ZNF638	0.430052	4.47316e-15	6.45233e-14
TSPYL5	0.784408	4.50155e-15	6.48874e-14
DMTF1	0.379446	4.58038e-15	6.59773e-14
CRYL1	-0.615621	4.65215e-15	6.69642e-14
SHC1	0.289802	4.73375e-15	6.80912e-14
LCA5	0.665662	4.86664e-15	6.99537e-14
RPL31P4	-0.912281	5.0091e-15	7.19511e-14
DNAJC5G	1.67764	5.04006e-15	7.23453e-14
ENTPD1-AS1	0.432711	5.10548e-15	7.32332e-14
NDRG4	0.653735	5.11011e-15	7.32485e-14
PRDX2	-0.417563	5.15263e-15	7.38064e-14
BBS1	0.428462	5.18077e-15	7.41579e-14
ZNF32-AS2	0.730211	5.3067e-15	7.59076e-14
ZNF418	0.938235	5.33738e-15	7.62933e-14
EEF1A1P25	-1.00558	5.51871e-15	7.88305e-14
ARMC9	0.439286	5.53983e-15	7.90773e-14
RPL24P5	-0.981208	5.54957e-15	7.91613e-14
FRMD8P1	-1.66324	5.59908e-15	7.98121e-14
IRGM	-2.17473	5.60835e-15	7.98888e-14
ATXN1L	0.31256	5.91676e-15	8.42237e-14
CHD6	0.489804	5.95499e-15	8.47092e-14
RPS10P26	-0.808312	6.00327e-15	8.5337e-14
GTF2IRD2	0.586003	6.26789e-15	8.9037e-14
METTL24	1.18809	6.2978e-15	8.94001e-14
SMPD4BP	0.471785	6.31407e-15	8.95691e-14
KIF5A	1.08914	6.32388e-15	8.96465e-14
PACS1	0.395047	6.45344e-15	9.14201e-14
EIF3CL	0.929752	6.56362e-15	9.29168e-14
ATP8A2	0.829149	6.62451e-15	9.37143e-14
MSRB1	-0.473461	6.62971e-15	9.37233e-14
LOC442041	0.959062	6.63652e-15	9.37551e-14
TP73-AS1	0.745177	6.68048e-15	9.42547e-14
NAPSA	1.01082	6.68105e-15	9.42547e-14
ASS1P9	-1.35839	6.72225e-15	9.47708e-14
ANXA8	2.5821	6.89612e-15	9.71555e-14
GSKIP	-0.584902	6.95756e-15	9.79538e-14
PRDM2	0.335237	7.02987e-15	9.89041e-14
MGST3	-0.360305	7.11064e-15	9.99721e-14
PYCR2	0.330111	7.18109e-15	1.00894e-13
PCNX1	0.387677	7.19434e-15	1.01011e-13
ARMCX2	0.783035	7.4594e-15	1.04661e-13
IGHJ1	-1.86048	7.51587e-15	1.05381e-13
RPS10P22	-1.02722	7.59589e-15	1.06431e-13
ATP1B2	0.900151	7.68457e-15	1.076e-13
TBC1D7-LOC100130357	-0.373314	7.7194e-15	1.07945e-13
TBC1D7	-0.373314	7.71974e-15	1.07945e-13
CDC42BPA	0.465719	7.85669e-15	1.09785e-13
CHKB-DT	-0.642147	7.90346e-15	1.10364e-13
SMARCA1	0.854192	8.00385e-15	1.1169e-13
COL18A1	0.676148	8.17254e-15	1.13967e-13
OMD	1.64436	8.22728e-15	1.14652e-13
ZNF354C	0.893743	8.31956e-15	1.15859e-13
SRGAP2	0.486193	8.42887e-15	1.17302e-13
SCG2	1.10652	8.55351e-15	1.18956e-13
RPL4P2	-0.965466	8.5642e-15	1.19024e-13
CRISPLD1	0.915261	8.85302e-15	1.22955e-13
SMARCA2	0.426202	9.03351e-15	1.25377e-13
CYP21A1P	1.29905	9.08747e-15	1.26041e-13
DBET	-1.90942	9.16227e-15	1.26993e-13
BOD1	-0.362556	9.18972e-15	1.27288e-13
ISM1	1.21105	9.28496e-15	1.2852e-13
CIAPIN1	-0.288093	9.34081e-15	1.29206e-13
MAN1C1	0.696998	9.61979e-15	1.32976e-13
STARD10	-0.550837	9.68046e-15	1.33724e-13
REEP2	0.869933	9.69635e-15	1.33854e-13
CCNC	-0.434736	9.88693e-15	1.36393e-13
USP32	0.373899	1.01835e-14	1.4039e-13
MATN3	1.08641	1.02134e-14	1.40707e-13
EZH1	0.35249	1.02623e-14	1.41287e-13
KIAA1755	0.721046	1.04266e-14	1.43453e-13
POSTN	1.09312	1.04932e-14	1.44273e-13
KCND2	1.3618	1.05418e-14	1.44844e-13
LOXL4	0.859738	1.05768e-14	1.45227e-13
RUSC2	0.536081	1.07329e-14	1.47273e-13
EIF4BP3	0.809632	1.07823e-14	1.47852e-13
ADSL	-0.396517	1.09804e-14	1.50468e-13
CD68	0.912323	1.1049e-14	1.51307e-13
NOTCH3	0.669109	1.12066e-14	1.53364e-13
TRMT1P1	-2.0072	1.12395e-14	1.53711e-13
HECTD4	0.377374	1.12803e-14	1.54167e-13
MESP1	-1.09965	1.1342e-14	1.54907e-13
CEP350	0.422255	1.15627e-14	1.57816e-13
RPL13AP16	-0.992851	1.16462e-14	1.5885e-13
GLT8D2	0.752306	1.18972e-14	1.62166e-13
PLPPR4	0.809901	1.20752e-14	1.64484e-13
STAG3L5P-PVRIG2P-PILRB	0.67144	1.2145e-14	1.65324e-13
PABPC5	0.878711	1.2415e-14	1.68889e-13
RNA5SP191	-7.51543	1.29612e-14	1.76202e-13
RILP	-0.567204	1.29893e-14	1.76468e-13
ZFHX2	0.61661	1.30756e-14	1.77522e-13
ARPC5L	-0.310265	1.31797e-14	1.78818e-13
ZSWIM8	0.427004	1.32067e-14	1.79066e-13
CXCL12	0.830178	1.33058e-14	1.8029e-13
ZDHHC22	2.42418	1.37787e-14	1.86576e-13
UQCR10	-0.451197	1.40103e-14	1.89587e-13
ARHGEF11	0.311949	1.41734e-14	1.91667e-13
IKBKG	0.411404	1.41944e-14	1.91825e-13
RNF216	0.290798	1.42852e-14	1.92926e-13
GABRA4	-1.93338	1.45286e-14	1.96083e-13
VPS25	-0.310129	1.45585e-14	1.96358e-13
RPL5P24	-0.796386	1.46315e-14	1.97214e-13
DENND1C	0.388007	1.52441e-14	2.05335e-13
NAA38	-0.587	1.52979e-14	2.05925e-13
ADGRD1	0.980365	1.53253e-14	2.0616e-13
CCL19	1.38959	1.54037e-14	2.07079e-13
PHKG1	0.604079	1.55191e-14	2.08494e-13
ACTA2-AS1	0.753022	1.57646e-14	2.11653e-13
ARHGEF2	0.364719	1.58113e-14	2.12142e-13
SRGAP2C	0.796785	1.58325e-14	2.12287e-13
SLC25A5	-0.481678	1.61822e-14	2.16835e-13
NOX4	0.950836	1.6397e-14	2.19571e-13
ATXN1	0.411331	1.67325e-14	2.23917e-13
LINC00924	1.28153	1.68002e-14	2.24677e-13
DDX42	0.260713	1.71532e-14	2.29249e-13
CLMP	0.847855	1.74827e-14	2.33501e-13
MSN	0.609756	1.83384e-14	2.4477e-13
RASAL2	0.40944	1.8595e-14	2.48034e-13
SDF2L1	-0.656559	1.86305e-14	2.48346e-13
USP47	0.338304	1.93609e-14	2.57915e-13
GTF2IRD2B	0.503223	1.94319e-14	2.58694e-13
DMPK	0.530477	1.94824e-14	2.59082e-13
RPSAP4	-1.00326	1.94863e-14	2.59082e-13
NCAM2	1.05566	1.95004e-14	2.59101e-13
ARID4B	0.401803	1.97219e-14	2.61876e-13
LOC100421620	-1.76879	1.986e-14	2.63539e-13
TENM3	1.23016	2.00904e-14	2.66425e-13
ATP6V1G2	0.738226	2.01577e-14	2.67145e-13
MSC-AS1	0.737564	2.19493e-14	2.90701e-13
EMC7	-0.310147	2.24987e-14	2.97785e-13
FLT4	0.65926	2.29652e-14	3.03764e-13
MICOS13	-0.425321	2.30454e-14	3.04629e-13
TNKS1BP1	0.385377	2.39874e-14	3.16877e-13
ATM	0.459813	2.43396e-14	3.21323e-13
UBL5	-0.399635	2.45858e-14	3.24366e-13
EHD2	0.716028	2.471e-14	3.25794e-13
RHOT1P1	1.25794	2.50504e-14	3.30071e-13
TOX4P1	-1.3133	2.51903e-14	3.31701e-13
DPT	1.1753	2.53076e-14	3.33033e-13
ZFP36L1	0.467831	2.56285e-14	3.3704e-13
TKTL1	-2.72647	2.58161e-14	3.3929e-13
LOC102724814	0.625165	2.6026e-14	3.41831e-13
AKR7A3	-0.662675	2.64226e-14	3.46817e-13
CFH	0.800533	2.64624e-14	3.47119e-13
CHCHD10	-0.638645	2.71232e-14	3.55345e-13
RPS13P7	-2.07621	2.71242e-14	3.55345e-13
CD99L2	0.395663	2.71908e-14	3.55992e-13
STEAP4	1.02398	2.75953e-14	3.61057e-13
RNA5SP452	-3.98939	2.81214e-14	3.67707e-13
HTRA3	0.832767	2.87605e-14	3.75825e-13
CCN4	0.813072	2.95636e-14	3.86073e-13
ACER3	-0.36405	2.9615e-14	3.86499e-13
GYG1	-0.34951	3.12989e-14	4.08216e-13
ARHGAP31	0.613782	3.1528e-14	4.10944e-13
RBM25	0.419962	3.32981e-14	4.33741e-13
TAF10	-0.405326	3.38309e-14	4.40401e-13
CDK5R2	1.55743	3.40558e-14	4.43049e-13
IGHV3-7	2.00791	3.46238e-14	4.50153e-13
B4GALNT1	0.72746	3.46511e-14	4.50224e-13
ABT1	-0.299343	3.51295e-14	4.56151e-13
ADAMTS5	0.685591	3.5424e-14	4.59685e-13
SNORD48	-1.2399	3.63125e-14	4.70917e-13
NBPF14	0.469872	3.66722e-14	4.75282e-13
RECK	0.596104	3.6793e-14	4.76547e-13
ARID4A	0.415631	3.69405e-14	4.78156e-13
ITPRIP	0.496035	3.70446e-14	4.79202e-13
NDUFA9P1	-1.23056	3.72226e-14	4.81201e-13
KRT18P68	-1.05044	3.73209e-14	4.8217e-13
NID1	0.60028	3.75828e-14	4.85247e-13
CEP164	0.346777	3.86931e-14	4.99133e-13
ABCF2P1	-1.59982	3.87068e-14	4.99133e-13
RNA5SP429	-3.70018	3.93792e-14	5.07485e-13
VPREB1	-2.65361	3.94129e-14	5.07602e-13
THSD7B	1.85353	3.95984e-14	5.09671e-13
MED31	-0.505576	3.97583e-14	5.11409e-13
MLX	-0.290761	3.98432e-14	5.12181e-13
ZFAT	0.421341	3.99644e-14	5.13417e-13
OXTR	0.783972	4.01266e-14	5.14986e-13
PNISR	0.438633	4.01366e-14	5.14986e-13
MYO9B	0.344198	4.04216e-14	5.1832e-13
GIGYF2	0.308226	4.08107e-14	5.22983e-13
SFSWAP	0.272846	4.09411e-14	5.24326e-13
C17orf49	0.491692	4.11189e-14	5.26276e-13
THY1	0.664654	4.11886e-14	5.2684e-13
ATP5MF	-0.444516	4.29286e-14	5.48755e-13
ARMCX1	0.725634	4.33827e-14	5.54215e-13
CNOT9	-0.226487	4.34236e-14	5.54392e-13
LOC100421402	-0.812687	4.39626e-14	5.60925e-13
CCDC181	0.886967	4.41777e-14	5.6332e-13
SLC26A9	2.19032	4.42242e-14	5.63563e-13
RPS4Y1P1	-2.74682	4.43307e-14	5.64571e-13
CD300LG	2.21639	4.58677e-14	5.83784e-13
OSMR	0.754354	4.63241e-14	5.89227e-13
GIGYF1	0.44345	4.67451e-14	5.94215e-13
HMGB1P5	1.33676	4.68012e-14	5.94561e-13
CNIH1	-0.421918	4.70155e-14	5.96914e-13
ZNF236-DT	-0.606438	4.88815e-14	6.20222e-13
NUP214	0.287114	4.90321e-14	6.21749e-13
COQ5	-0.312864	4.91777e-14	6.2321e-13
SULT1C4	-1.61348	4.95849e-14	6.27984e-13
ZNF564	0.48378	4.97492e-14	6.29676e-13
CEP295	0.511978	5.03328e-14	6.36672e-13
NACAP2	-1.61649	5.06572e-14	6.40381e-13
RPL11P5	-1.88928	5.07378e-14	6.41005e-13
GAB2	0.396144	5.10124e-14	6.44079e-13
SLTM	0.308189	5.15693e-14	6.5071e-13
ITGB3	0.740683	5.24452e-14	6.61357e-13
ZCCHC24	0.699627	5.39687e-14	6.80151e-13
LRCH2	0.877735	5.60885e-14	7.06434e-13
DIP2A	0.33171	5.61506e-14	7.06782e-13
NKTR	0.466962	5.7834e-14	7.27526e-13
OLFML1	0.691652	5.84994e-14	7.35446e-13
FSTL1	0.646694	5.90774e-14	7.4226e-13
NDUFB7	-0.530649	6.01291e-14	7.55011e-13
KRT78	3.0924	6.02155e-14	7.55634e-13
LINC00205	0.510333	6.15022e-14	7.71311e-13
LINC00861	1.05998	6.16763e-14	7.73023e-13
SAR1B	-0.312763	6.26583e-14	7.84852e-13
SHISA3	1.26738	6.54614e-14	8.19142e-13
PRPF38B	0.349207	6.54755e-14	8.19142e-13
PTPN21	0.374339	6.84963e-14	8.56412e-13
SYNDIG1L	1.39951	7.12187e-14	8.89909e-13
PAPPA	0.834499	7.14997e-14	8.92877e-13
GDF7	0.97703	7.20558e-14	8.99275e-13
YWHAQ	-0.293914	7.28867e-14	9.09093e-13
FLT1	0.540729	7.2934e-14	9.09131e-13
ID1	-0.949441	7.38166e-14	9.19576e-13
TSPO	-0.46105	7.39825e-14	9.21085e-13
CYP46A1	0.899294	7.40981e-14	9.21965e-13
TAF3	0.311642	7.4825e-14	9.30447e-13
CWF19L1	-0.28622	7.60691e-14	9.45345e-13
PRICKLE2	0.709532	7.69513e-14	9.5573e-13
KCNC3	0.717112	7.74592e-14	9.61458e-13
PTH1R	1.0063	7.79029e-14	9.66382e-13
YTHDC1	0.228286	7.84054e-14	9.72028e-13
MICAL3	0.462459	7.8841e-14	9.7684e-13
TRRAP	0.36896	7.90115e-14	9.78363e-13
NDUFS8	-0.489368	7.91271e-14	9.79203e-13
AARSD1	0.47828	8.07119e-14	9.98215e-13
LOC153684	0.610101	8.08528e-14	9.99356e-13
C1RL-AS1	0.59562	8.10791e-14	1.00155e-12
GABARAPL2	-0.298833	8.17196e-14	1.00886e-12
LRRC32	0.591642	8.38812e-14	1.03492e-12
CDH5	0.614096	8.42751e-14	1.03916e-12
SERPINF1	0.724349	8.43656e-14	1.03965e-12
C3orf80	0.818134	8.72868e-14	1.075e-12
CCDC184	0.747971	8.90132e-14	1.09561e-12
ADGRA2	0.659859	9.04017e-14	1.11203e-12
NPR1	0.73266	9.06371e-14	1.11426e-12
C2CD3	0.269864	9.16794e-14	1.1264e-12
PCNX2	0.448584	9.2086e-14	1.13072e-12
ACTC1	1.27063	9.44919e-14	1.15921e-12
MADD	0.284669	9.45191e-14	1.15921e-12
MAP4	0.264166	9.48015e-14	1.16198e-12
HHIPL1	0.791389	9.58951e-14	1.17469e-12
CEBPB	-0.503778	1.01839e-13	1.24675e-12
AKR7A2	-0.393061	1.0218e-13	1.25018e-12
ANKRD36B	0.664299	1.03983e-13	1.27148e-12
CHD4	0.277517	1.04517e-13	1.27726e-12
EBLN2	0.661645	1.1005e-13	1.34408e-12
RPL7AP30	-0.8002	1.11526e-13	1.36129e-12
SYT11	0.656976	1.1169e-13	1.36248e-12
GFRA1	1.07799	1.12677e-13	1.37371e-12
CNTN4	0.807339	1.13689e-13	1.38523e-12
CCDC88A	0.755937	1.14513e-13	1.39444e-12
CLPP	-0.426264	1.14772e-13	1.39677e-12
TMTC1	0.767563	1.15983e-13	1.41067e-12
MRPL14	-0.383537	1.16502e-13	1.4156e-12
BCL9	0.367288	1.16526e-13	1.4156e-12
MAGI1	0.372027	1.18496e-13	1.43867e-12
PHLDB1	0.464388	1.18992e-13	1.44385e-12
MRAS	0.717874	1.20323e-13	1.45913e-12
SCUBE3	1.11868	1.21258e-13	1.46961e-12
FAM110B	0.790631	1.2321e-13	1.49239e-12
SSPN	0.708804	1.23623e-13	1.4965e-12
NAV3	1.05681	1.24717e-13	1.50886e-12
C11orf98	0.52921	1.28727e-13	1.55646e-12
MRPS34	-0.484221	1.28821e-13	1.55668e-12
RPSA	-0.409543	1.30591e-13	1.57715e-12
FGF14	1.20352	1.3089e-13	1.57983e-12
MYO18A	0.4522	1.31183e-13	1.58243e-12
UBE2Q2P1	0.662221	1.3223e-13	1.59413e-12
GET3	-0.388949	1.33743e-13	1.61143e-12
MINDY2	0.522702	1.33921e-13	1.61263e-12
ANKRD6	0.757266	1.34811e-13	1.62239e-12
KRT7	1.34351	1.35826e-13	1.63365e-12
MARF1	0.313624	1.36736e-13	1.64363e-12
RPL7P9	0.814712	1.37303e-13	1.64948e-12
CDC42EP5	-0.731559	1.37582e-13	1.65186e-12
CD36	1.05441	1.41365e-13	1.69629e-12
DALRD3	-0.393405	1.41783e-13	1.70032e-12
DTX3	0.65776	1.42227e-13	1.70465e-12
TRO	0.689607	1.43005e-13	1.71251e-12
KCNJ9	1.47369	1.43049e-13	1.71251e-12
JAGN1	-0.29625	1.44656e-13	1.73073e-12
CFAP20	-0.257261	1.46036e-13	1.74624e-12
USHBP1	0.560687	1.4672e-13	1.75339e-12
POLR2G	-0.410618	1.46923e-13	1.7548e-12
IGHJ3	-1.59607	1.5009e-13	1.79158e-12
MYCT1	0.643587	1.50517e-13	1.79563e-12
PCOLCE2	1.47963	1.50873e-13	1.79884e-12
GLI1	0.702155	1.51212e-13	1.80184e-12
CNTN2	1.48931	1.51716e-13	1.80679e-12
TLNRD1	-0.432812	1.54528e-13	1.83921e-12
SCHIP1	0.759994	1.62727e-13	1.93558e-12
MALAT1	-1.01491	1.62813e-13	1.93558e-12
GLIDR	0.665101	1.69235e-13	2.01077e-12
COX7A2L	-0.318814	1.70561e-13	2.02535e-12
RPL21P80	-0.922916	1.75594e-13	2.08391e-12
NFATC4	0.553927	1.7609e-13	2.08859e-12
CNTNAP3	1.17987	1.78562e-13	2.11669e-12
JTB	-0.305114	1.80745e-13	2.14134e-12
NT5C3AP1	-0.759144	1.82468e-13	2.1605e-12
KCMF1	-0.210364	1.84163e-13	2.17932e-12
BMERB1	0.671739	1.85439e-13	2.19315e-12
IGLV3-6	-1.9556	1.8952e-13	2.24013e-12
NPIPA1	0.626218	1.9002e-13	2.24422e-12
NPIPA2	0.626218	1.90084e-13	2.24422e-12
RNA5SP152	-4.44684	1.90709e-13	2.25001e-12
GRID1	0.74822	1.90794e-13	2.25001e-12
RBFOX3	1.28681	1.95185e-13	2.30048e-12
FAAP20	-0.396679	1.96461e-13	2.31419e-12
KRT14	3.16487	1.98138e-13	2.33199e-12
GJD3	-1.44227	1.98199e-13	2.33199e-12
ZKSCAN8	0.403953	1.9834e-13	2.33231e-12
ANKRD11	0.332711	1.99131e-13	2.34027e-12
ADH5	-0.328509	1.99805e-13	2.34685e-12
UNC5B	0.604519	2.02822e-13	2.38093e-12
CIRBP	0.345619	2.04669e-13	2.40124e-12
NPRL2	-0.364534	2.14125e-13	2.51074e-12
ZNF37A	0.403814	2.16769e-13	2.5403e-12
RSF1	0.348842	2.19311e-13	2.56863e-12
PALLD	0.571579	2.19701e-13	2.57173e-12
PHOX2B	1.9688	2.24982e-13	2.63205e-12
RPS18P6	-1.81158	2.27884e-13	2.66448e-12
DYNC2H1	0.784712	2.28191e-13	2.66655e-12
PRRC2B	0.387823	2.29001e-13	2.6745e-12
THOC2	0.446673	2.31727e-13	2.7048e-12
FAM66C	0.792547	2.32162e-13	2.70834e-12
RPS2P46	-0.80025	2.34263e-13	2.7313e-12
CLSTN3	0.44586	2.37282e-13	2.76492e-12
FGF11	0.845077	2.40888e-13	2.80536e-12
NXT1	-0.499229	2.41202e-13	2.80742e-12
FRMD4A	0.52996	2.44672e-13	2.8462e-12
RBM4	0.318626	2.45909e-13	2.85897e-12
RPL15P3	-0.535855	2.46996e-13	2.86998e-12
MTFMT	-0.307489	2.4922e-13	2.89419e-12
NBPF26	0.694963	2.59568e-13	3.01266e-12
AR	1.0323	2.61477e-13	3.03311e-12
RPL8P2	-1.15828	2.67856e-13	3.10534e-12
HEXB	-0.307708	2.69368e-13	3.12112e-12
ADI1	-0.305142	2.7225e-13	3.15273e-12
DYNC1LI2	0.317525	2.73618e-13	3.16679e-12
FLG-AS1	1.15706	2.77183e-13	3.20625e-12
RAN	-0.32114	2.86585e-13	3.31314e-12
MMAB	-0.389278	2.88942e-13	3.33851e-12
ALMS1	0.420242	2.94296e-13	3.39846e-12
ALPK2	0.872224	2.96326e-13	3.41997e-12
CHD3	0.466028	2.97185e-13	3.42796e-12
RWDD2A	-0.356658	3.22736e-13	3.7206e-12
DNAJC2	0.437912	3.23691e-13	3.72952e-12
CEP126	0.651035	3.26681e-13	3.76011e-12
TECPR2	0.384204	3.26711e-13	3.76011e-12
MAST4	0.469565	3.26989e-13	3.7612e-12
EPHA6	1.66879	3.37283e-13	3.87743e-12
MLH3	0.324798	3.4618e-13	3.97749e-12
JRKL	0.428674	3.50222e-13	4.02169e-12
WSB2	-0.291441	3.53157e-13	4.05229e-12
ZMIZ1	0.352558	3.53281e-13	4.05229e-12
RPSAP7	1.17619	3.6081e-13	4.13633e-12
GHITM	-0.299498	3.64547e-13	4.17684e-12
PARD3B	0.473526	3.67407e-13	4.20727e-12
EIF3A	0.33065	3.71291e-13	4.24938e-12
PRND	1.31543	3.72809e-13	4.26438e-12
BIRC5	-0.434467	3.73249e-13	4.26704e-12
SNX3	-0.301367	3.74656e-13	4.28074e-12
GPR75-ASB3	0.395957	3.85448e-13	4.3992e-12
ASB3	0.395957	3.85451e-13	4.3992e-12
VEGFC	0.69073	3.85676e-13	4.39932e-12
TRIM34	0.576539	3.8874e-13	4.43181e-12
LIMS2	0.799831	3.93791e-13	4.48691e-12
ZBTB22	0.331519	3.97757e-13	4.52958e-12
DPY19L2P2	0.81257	4.03911e-13	4.59711e-12
RPL18AP16	-0.999589	4.07223e-13	4.63225e-12
MITF	0.758854	4.07778e-13	4.63599e-12
SERTM2	1.5095	4.17228e-13	4.7408e-12
RPL5P30	-0.722627	4.22296e-13	4.79574e-12
UPB1	-1.26321	4.22761e-13	4.79829e-12
KRT8P19	-1.45405	4.22988e-13	4.79829e-12
PMF1-BGLAP	0.65038	4.23446e-13	4.80084e-12
CRTAC1	1.40818	4.26781e-13	4.83599e-12
ZNF524	-0.438295	4.30441e-13	4.87478e-12
FAM43B	1.21034	4.3449e-13	4.91792e-12
ENAM	-1.38196	4.37989e-13	4.95324e-12
DHRS2	-1.31785	4.38092e-13	4.95324e-12
UQCRC1	-0.453638	4.42652e-13	5.00204e-12
ATRX	0.449044	4.57947e-13	5.17203e-12
HNRNPLL	-0.25292	4.58719e-13	5.17791e-12
PTCH2	0.656622	4.6173e-13	5.20904e-12
SLITRK3	1.9837	4.6247e-13	5.21453e-12
SNORC	-0.72279	4.65883e-13	5.25012e-12
PPT2-EGFL8	0.507524	4.68338e-13	5.2749e-12
RNF126P1	-1.41105	4.72943e-13	5.32384e-12
CARD19	-0.424001	4.74988e-13	5.34393e-12
LOC105369201	1.22607	4.86793e-13	5.47376e-12
PCDH10	1.46158	4.87356e-13	5.47709e-12
ARID1B	0.25817	4.97608e-13	5.58925e-12
CLEC3B	0.712302	5.06995e-13	5.69158e-12
PRSS56	-2.96608	5.07462e-13	5.69371e-12
PTN	0.760523	5.10289e-13	5.72231e-12
GVINP1	0.827441	5.10944e-13	5.72344e-12
INSYN1	0.837986	5.10947e-13	5.72344e-12
TEP1	0.372737	5.11419e-13	5.72561e-12
RPL26P27	-1.02036	5.18738e-13	5.80439e-12
ACTG1P19	-1.4471	5.30114e-13	5.92845e-12
PRPF40B	0.456818	5.31671e-13	5.94263e-12
UQCRC2	-0.310698	5.42841e-13	6.06418e-12
S1PR1	0.611671	5.51196e-13	6.15418e-12
PDLIM3	0.802293	5.65217e-13	6.3073e-12
FAM124B	0.812822	5.66427e-13	6.31737e-12
CCDC136	0.807203	5.92658e-13	6.60559e-12
PXMP2	-0.38514	5.92912e-13	6.60559e-12
ADH1B	1.59657	5.94537e-13	6.6201e-12
DAAM1	0.457316	5.95942e-13	6.63215e-12
BACE1	0.43292	6.06279e-13	6.74354e-12
ADCK2	-0.360788	6.16763e-13	6.85644e-12
YIF1A	-0.435114	6.24912e-13	6.94328e-12
MEG3	0.730223	6.29268e-13	6.9879e-12
RITA1	-0.279192	6.32224e-13	7.01694e-12
COX20	0.443892	6.41081e-13	7.1114e-12
LIN37	0.34533	6.45653e-13	7.15624e-12
SBF2	0.324204	6.4582e-13	7.15624e-12
PABPC4L	0.817794	6.46348e-13	7.15823e-12
SDK1	0.866416	6.47143e-13	7.15985e-12
LAMB2	0.552476	6.4719e-13	7.15985e-12
LOC100507283	0.616419	6.47823e-13	7.16299e-12
ANP32AP1	-0.792487	6.54459e-13	7.23247e-12
SH3PXD2B	0.444903	6.61641e-13	7.30792e-12
NRP1	0.655708	6.85012e-13	7.56199e-12
FGD5	0.651691	6.92983e-13	7.64588e-12
ANKRD50	0.423842	6.9638e-13	7.67924e-12
EHD3	0.603349	7.01952e-13	7.73652e-12
MCM3AP	0.282122	7.22998e-13	7.96422e-12
ARHGAP23	0.642637	7.27363e-13	8.008e-12
PEX2	-0.446686	7.32009e-13	8.05484e-12
TNRC6C	0.402035	7.37269e-13	8.10838e-12
MTCH2	-0.272293	7.48702e-13	8.22971e-12
PLEKHA6	0.403391	7.50636e-13	8.24656e-12
PLAAT5	1.46795	7.52464e-13	8.26224e-12
ZSWIM9	0.444413	7.56888e-13	8.30637e-12
CROCCP1	-1.93914	7.6127e-13	8.35e-12
ENOPH1	-0.286943	7.65378e-13	8.39059e-12
GRM4	1.65337	7.69406e-13	8.43024e-12
CDC20P1	-1.00874	7.72424e-13	8.4588e-12
CLDN6	1.88137	7.87733e-13	8.62186e-12
NBPF9	0.398724	7.93727e-13	8.68284e-12
ALG14	-0.341089	7.97393e-13	8.7183e-12
ZNF629	0.324202	8.03144e-13	8.77651e-12
OTUB1	-0.332348	8.06963e-13	8.81356e-12
MLLT6	0.389147	8.19501e-13	8.94575e-12
ACKR1	1.14081	8.26266e-13	9.01481e-12
ELFN2	1.37957	8.34005e-13	9.09441e-12
NDUFAF2P1	0.888327	8.39276e-13	9.14704e-12
DUT	-0.395658	8.50027e-13	9.25931e-12
RHOA	-0.253816	8.77531e-13	9.55384e-12
CBWD3	0.595816	8.90254e-13	9.68723e-12
SYT15	1.13141	9.10471e-13	9.89919e-12
SAC3D1	-0.547594	9.10697e-13	9.89919e-12
LBHD1	0.504166	9.28165e-13	1.00837e-11
UBQLN4	0.283297	9.29994e-13	1.0095e-11
SETD2	0.29542	9.30188e-13	1.0095e-11
FBLN1	0.859767	9.40989e-13	1.02069e-11
DIXDC1	0.47325	9.43883e-13	1.02329e-11
RAP2C-AS1	0.55096	9.67809e-13	1.04846e-11
MXRA7	0.590768	9.68119e-13	1.04846e-11
DCAF8	0.271196	9.74283e-13	1.05458e-11
ATP6V0C	0.447647	9.77183e-13	1.05716e-11
MPPED2	0.94803	9.8803e-13	1.06833e-11
NREP	0.514324	9.89385e-13	1.06923e-11
CPT1C	0.699725	1.01383e-12	1.09508e-11
PRRX1	0.893639	1.01591e-12	1.09675e-11
MPST	-0.449875	1.0193e-12	1.09982e-11
LOC100507516	0.955333	1.02218e-12	1.10236e-11
BEND5	0.837706	1.03929e-12	1.12022e-11
ATF7	0.263724	1.04379e-12	1.12448e-11
NBEA	1.02903	1.05105e-12	1.13171e-11
SETDB1	0.244451	1.06205e-12	1.14295e-11
LYST	0.471055	1.06353e-12	1.14395e-11
SLC16A2	0.8693	1.06569e-12	1.14567e-11
RPS14	-0.500526	1.07151e-12	1.15133e-11
DHRS13	-0.486784	1.07293e-12	1.15225e-11
VPS13D	0.377642	1.07475e-12	1.1536e-11
SUMO3	-0.316892	1.07789e-12	1.15637e-11
PECAM1	0.571402	1.08317e-12	1.1614e-11
NRDE2	0.307803	1.08371e-12	1.1614e-11
MOXD1	0.805868	1.09997e-12	1.17821e-11
CIDEA	3.80367	1.10567e-12	1.1837e-11
NLRP1	0.708973	1.10626e-12	1.18371e-11
CIAO2B	-0.495033	1.12039e-12	1.19821e-11
S1PR3	0.642953	1.13798e-12	1.21583e-11
C9orf47	0.642953	1.13805e-12	1.21583e-11
PEAK1	0.366996	1.14538e-12	1.22302e-11
ZNF333	0.337038	1.15988e-12	1.23787e-11
CHRD	0.68532	1.1633e-12	1.24088e-11
PPM1F	0.317413	1.16862e-12	1.2459e-11
PSMD6-AS2	0.708567	1.17905e-12	1.25637e-11
PHF1	0.362041	1.18079e-12	1.25757e-11
FSTL5	2.02385	1.18551e-12	1.26132e-11
SIPA1L1	0.32593	1.18554e-12	1.26132e-11
MIR7-3HG	2.44434	1.22686e-12	1.30461e-11
MTND4P12	1.34841	1.2553e-12	1.33417e-11
PKD1	0.456725	1.26418e-12	1.3429e-11
NDST1	0.363992	1.32454e-12	1.4063e-11
CBLN3	0.507124	1.33747e-12	1.41929e-11
SYNGR4	1.53073	1.34282e-12	1.42424e-11
COX4I1	-0.401619	1.36083e-12	1.4426e-11
SYT2	0.810354	1.38828e-12	1.47093e-11
TXN2	-0.334108	1.40221e-12	1.48492e-11
HBA1	-1.66573	1.42219e-12	1.50515e-11
BAZ1B	0.274331	1.42277e-12	1.50515e-11
DCUN1D5	-0.362393	1.42844e-12	1.51037e-11
FBXL15	-0.525824	1.43703e-12	1.51867e-11
PTGER1	-1.02684	1.44195e-12	1.52309e-11
SELENOF	-0.396981	1.44726e-12	1.52792e-11
MAP3K12	0.476249	1.47043e-12	1.55157e-11
ZSCAN18	0.857794	1.47317e-12	1.55367e-11
SEPTIN7P2	0.380215	1.4907e-12	1.57135e-11
RPSAP12	-0.865245	1.52628e-12	1.60803e-11
PIKFYVE	0.376445	1.56404e-12	1.64697e-11
CHST3	0.699425	1.57007e-12	1.65247e-11
C3orf38	-0.344376	1.57398e-12	1.65574e-11
KLHL20	0.290099	1.60114e-12	1.68345e-11
ZNF585A	0.473619	1.62785e-12	1.71066e-11
ARHGAP36	2.40838	1.65168e-12	1.73481e-11
ABCB5	1.68107	1.68364e-12	1.76748e-11
IWS1	0.264824	1.69148e-12	1.77481e-11
AOX1	0.930871	1.69475e-12	1.77732e-11
SPSB1	0.397779	1.72047e-12	1.80263e-11
LOC105378083	0.648635	1.72063e-12	1.80263e-11
DNAJC14	0.261474	1.75264e-12	1.83523e-11
PHC1	0.431215	1.76119e-12	1.84324e-11
GLYATL2	1.49327	1.76347e-12	1.84468e-11
RPL21P55	-1.92467	1.77554e-12	1.85637e-11
WWTR1	0.702035	1.77688e-12	1.85682e-11
COMMD10	-0.484278	1.78765e-12	1.86713e-11
RASSF2	0.670052	1.83562e-12	1.91626e-11
TSR2	0.364278	1.85393e-12	1.93439e-11
SPART	0.714664	1.86581e-12	1.9458e-11
POM121C	0.319536	1.88934e-12	1.96934e-11
EEF1A1P2	-1.25627	1.90807e-12	1.98785e-11
PPP4C	-0.422327	1.9874e-12	2.06946e-11
PNLDC1	-1.4111	1.98932e-12	2.0704e-11
GRIA3	1.04332	2.00037e-12	2.08085e-11
AFF1	0.362238	2.00177e-12	2.08125e-11
HMGA2-AS1	0.986645	2.02441e-12	2.10373e-11
EXTL1	1.04513	2.07195e-12	2.15205e-11
TRABD2B	0.826727	2.07362e-12	2.15269e-11
RPS15P5	-0.772507	2.08617e-12	2.16463e-11
STAT5B	0.270164	2.13448e-12	2.21364e-11
MAP4K5	0.351947	2.14084e-12	2.21911e-11
EIF3K	-0.340451	2.14814e-12	2.22555e-11
CAPZA2	-0.416448	2.15212e-12	2.22855e-11
ZFHX3	0.459946	2.18085e-12	2.25717e-11
LINC01711	0.979239	2.26122e-12	2.33917e-11
MIR3176	0.844836	2.26778e-12	2.34478e-11
TSSK5P	0.745388	2.27888e-12	2.35507e-11
LATS2	0.470412	2.30085e-12	2.37658e-11
SLC9C1	0.844339	2.30267e-12	2.37727e-11
PPIG	0.406406	2.38257e-12	2.45852e-11
PTENP1	0.559924	2.40107e-12	2.47637e-11
DTX1	0.661302	2.46794e-12	2.54406e-11
LRRC55	0.940626	2.52081e-12	2.59726e-11
PLXND1	0.561709	2.52261e-12	2.59781e-11
IQSEC3	0.870569	2.53869e-12	2.61305e-11
SOGA1	0.516472	2.55471e-12	2.62823e-11
[truncated: 18,557 more rows]
