# Supplementary material for: Integrating bulk RNA-seq and scRNA-seq analyses revealed the function and clinical value of thrombospondins in colon cancer
Source: Comput Struct Biotechnol J. 2024 May 17;23:2251–66. doi: 10.1016/j.csbj.2024.05.021 (PMC11140486; doi:10.1016/j.csbj.2024.05.021)
Supplement: Supplementary file 7 — Supplementary material [file mmc7.xlsx]

## Sheet: Sheet1
Table S4. Differentially expressed genes of THBS4 obtained based on edgeR package
Genes	LogFC	PValue	FDR
THBS4	4.52494	1.29795e-175	2.66794e-171
MYH11	3.33679	5.81906e-99	5.98054e-95
DES	4.06262	1.03707e-92	7.10566e-89
CASQ2	4.14773	1.42924e-91	7.34452e-88
SYNM	2.94037	3.6366e-86	1.49501e-82
SYNPO2	2.65036	1.41106e-82	4.83406e-79
HSPB7	2.76761	5.38818e-82	1.5822e-78
CNN1	2.6697	6.98946e-79	1.79585e-75
LMOD1	2.36534	1.4771e-78	3.33986e-75
ANGPTL1	3.2369	1.62484e-78	3.33986e-75
CILP	3.30485	7.79849e-77	1.45725e-73
MGP	2.14314	1.14908e-74	1.96828e-71
AOC3	1.97067	6.75486e-74	1.06805e-70
CHRM2	5.05822	1.49655e-72	2.19726e-69
TNS1	1.88513	4.23458e-72	5.80278e-69
HSPB8	2.11514	4.58114e-71	5.88533e-68
KCNMB1	2.17306	7.00353e-71	8.46809e-68
SCRG1	3.31606	2.37033e-69	2.70678e-66
ACTG2	2.63575	4.59056e-69	4.96626e-66
CHRDL1	3.10645	3.07239e-68	3.15765e-65
TCEAL2	4.17415	6.83204e-66	6.68727e-63
LDB3	2.35862	1.71031e-65	1.59797e-62
POPDC2	1.71513	2.19018e-65	1.95735e-62
HAND2-AS1	2.83613	8.30405e-65	7.11207e-62
ATP1A2	3.12155	1.27133e-64	1.04529e-61
FABP4	4.21543	1.70318e-64	1.34649e-61
CHRDL2	3.23229	2.2763e-64	1.73294e-61
SCN7A	3.42806	1.10198e-63	8.08971e-61
GNAO1	2.10165	1.63985e-63	1.16231e-60
HAND2	2.68757	2.82761e-63	1.93739e-60
C7	2.77018	2.21097e-62	1.46601e-59
PDZRN4	2.8167	2.00126e-61	1.2855e-58
RBPMS2	1.98438	2.52959e-61	1.57563e-58
CHRNA3	2.22727	2.68984e-61	1.62616e-58
BOC	1.86507	4.78331e-61	2.80917e-58
PLIN4	3.65867	1.09015e-60	6.22443e-58
PRELP	2.4713	5.02505e-59	2.79162e-56
MYLK	1.72835	9.49771e-59	5.13751e-56
PTGIS	2.25649	1.31854e-58	6.94937e-56
PLIN1	3.28847	1.37515e-58	7.06655e-56
CADM3	2.85653	2.62334e-58	1.31519e-55
MAB21L2	1.98256	5.56824e-58	2.72512e-55
PAEP	5.79659	9.75736e-58	4.66425e-55
PRG4	2.73591	2.99589e-57	1.39956e-54
ANK2	1.80199	3.55053e-57	1.6218e-54
FXYD6	1.62655	5.95546e-57	2.66118e-54
SPARCL1	1.55957	1.91746e-56	8.29188e-54
PLN	2.26752	1.93632e-56	8.29188e-54
TAGLN	1.74034	6.87662e-56	2.88467e-53
GAP43	2.56067	7.50397e-56	3.08488e-53
PSD	1.6443	4.21663e-53	1.69947e-50
BHMT2	1.90848	6.91225e-53	2.73233e-50
SGCA	2.16454	4.83175e-51	1.8739e-48
MEOX2	2.50348	7.627e-51	2.9032e-48
NNAT	2.88036	1.53841e-50	5.74947e-48
CRTAC1	2.69182	3.24258e-50	1.1902e-47
ADAMTSL3	1.93066	1.30864e-49	4.71913e-47
AGTR1	2.8695	1.50566e-49	5.33601e-47
NGFR	2.17687	1.99526e-49	6.95129e-47
HMCN1	1.63503	3.22013e-49	1.10316e-46
NEXN	1.66678	3.29638e-49	1.11077e-46
DNAJB5	1.27588	3.66557e-49	1.21525e-46
MASP1	2.5995	6.27983e-49	2.04892e-46
JPH2	1.89636	9.48251e-49	3.04552e-46
RNF150	1.83107	9.65876e-49	3.0544e-46
FILIP1	1.48543	3.60886e-48	1.12394e-45
CNTNAP1	1.36127	4.01561e-48	1.23195e-45
MYL9	1.48616	6.89756e-48	2.08499e-45
SV2B	2.04804	8.74094e-48	2.60391e-45
SUSD5	1.9025	1.29504e-47	3.8028e-45
NRXN1	3.18312	1.36114e-47	3.94058e-45
DDR2	1.57093	5.18228e-47	1.47947e-44
MAP6	1.52306	1.21493e-46	3.42096e-44
SLIT3	1.6382	1.42001e-46	3.94435e-44
CCDC80	1.84348	3.73291e-46	1.02307e-43
IGFBP5	1.46631	4.54321e-46	1.22876e-43
DACT3	1.47573	8.33491e-46	2.22499e-43
ZEB1	1.21831	8.91428e-46	2.34914e-43
PYGM	1.76157	9.29173e-46	2.41761e-43
TNXB	1.85848	1.45585e-45	3.74061e-43
CRYAB	1.48479	4.22928e-45	1.07325e-42
MSRB3	1.5042	4.48654e-45	1.12464e-42
CYP1B1	2.27655	5.84849e-45	1.44838e-42
ASB5	4.55754	8.61661e-45	2.1085e-42
PI16	2.79551	8.87893e-45	2.14713e-42
FHL1	1.48922	1.25055e-44	2.98896e-42
ARHGEF25	1.27738	5.09332e-44	1.20337e-41
MAMDC2	2.30235	7.7619e-44	1.81302e-41
LEP	4.30786	1.43597e-43	3.31645e-41
LRRC4C	2.30955	3.45938e-43	7.90085e-41
CDO1	2.08412	8.20428e-43	1.85318e-40
FNDC1	1.89567	9.44439e-43	2.1101e-40
ACTA2	1.32111	9.6255e-43	2.12744e-40
GRIK5	1.73969	1.02757e-42	2.24699e-40
CNGA3	3.23013	1.72262e-42	3.72721e-40
DPP6	2.49313	2.23379e-42	4.78288e-40
C20orf194	1.23705	2.27305e-42	4.81676e-40
THSD7A	1.55344	2.54885e-42	5.30593e-40
ECRG4	2.50752	2.55552e-42	5.30593e-40
MYOC	4.37494	8.02579e-42	1.6497e-39
CAVIN2	1.45639	8.90822e-42	1.81296e-39
PDZD4	1.65464	1.48211e-41	2.98674e-39
PRIMA1	2.70689	1.90725e-41	3.80616e-39
IGF1	2.01842	2.02588e-41	4.00403e-39
MAP1A	1.28988	2.48647e-41	4.86756e-39
CLIP3	1.10418	3.44511e-41	6.68059e-39
MAP1B	1.29494	3.60428e-41	6.92393e-39
OGN	2.74768	3.73667e-41	7.11179e-39
GDF5	2.57946	4.46905e-41	8.42764e-39
SYNC	1.54393	9.32811e-41	1.74308e-38
SEZ6L	3.054	9.6715e-41	1.79097e-38
SSC5D	1.6823	3.72008e-40	6.82735e-38
CLDN11	1.71613	4.87488e-40	8.86754e-38
PLXNA4	1.67927	5.58469e-40	1.00696e-37
PHYHIP	1.62548	6.93069e-40	1.23879e-37
P4HA3	1.45002	8.87939e-40	1.57341e-37
AMOTL1	1.31976	1.29465e-39	2.27449e-37
JAM2	1.29739	1.37747e-39	2.39949e-37
KCNE4	1.27957	1.49313e-39	2.5791e-37
SEMA3G	1.33462	1.53519e-39	2.62966e-37
MPPED2	1.61615	1.71584e-39	2.9148e-37
BNC2	1.52998	3.79877e-39	6.4003e-37
RELN	2.02918	4.04116e-39	6.72323e-37
TRARG1	5.34992	4.05585e-39	6.72323e-37
CSDC2	1.69054	5.21974e-39	8.58334e-37
MPDZ	1.31469	5.46716e-39	8.91884e-37
PRKD1	1.31225	6.19788e-39	1.00313e-36
KANK2	0.828138	6.3311e-39	1.01669e-36
RGMA	1.64851	6.53222e-39	1.04085e-36
FLNA	1.24889	7.70807e-39	1.21876e-36
DCLK1	1.68743	1.17888e-38	1.84354e-36
ISLR2	1.51221	1.18388e-38	1.84354e-36
EFEMP1	1.4668	1.44998e-38	2.24093e-36
GUCY1A1	1.38874	1.72861e-38	2.65161e-36
SYPL2	1.47888	1.98073e-38	3.01584e-36
NECAB1	1.63094	2.6739e-38	4.04132e-36
MEIS1	1.21689	3.29117e-38	4.93796e-36
MRGPRF	1.4029	4.31273e-38	6.42378e-36
FAM43B	2.00454	4.73395e-38	7.00046e-36
TACR1	2.08301	4.80076e-38	7.04854e-36
PENK	3.19045	5.34555e-38	7.79276e-36
LAMP5	1.78663	5.53373e-38	8.01027e-36
MBNL1-AS1	1.17319	5.78951e-38	8.32192e-36
COL14A1	1.46574	7.59593e-38	1.08427e-35
FBLN5	1.12067	8.69462e-38	1.23254e-35
KCNB1	2.43404	1.07597e-37	1.51483e-35
ZNF667	1.22532	1.57001e-37	2.19535e-35
SFRP1	2.42974	1.93435e-37	2.68652e-35
CCBE1	2.14344	2.02358e-37	2.79159e-35
SLIT2	1.73278	3.52123e-37	4.82526e-35
HEG1	1.12353	3.9727e-37	5.39697e-35
GLI3	1.48811	3.99095e-37	5.39697e-35
TMEM59L	1.9725	8.00597e-37	1.07557e-34
CLIP4	1.34836	8.16911e-37	1.09036e-34
ANGPTL7	2.61527	8.65832e-37	1.14821e-34
SORCS1	2.27731	8.98312e-37	1.18364e-34
NEFH	1.35629	9.92762e-37	1.29976e-34
ZFHX4	1.9206	1.3519e-36	1.75875e-34
ABCC9	1.43943	1.69994e-36	2.19762e-34
ABCA6	1.58161	1.77018e-36	2.27413e-34
ALDH1A3	1.14586	2.02713e-36	2.58806e-34
METTL24	1.79534	2.50818e-36	3.18245e-34
ZNF385D	1.81624	2.65412e-36	3.34696e-34
PDE2A	1.1613	3.18873e-36	3.99661e-34
ZNF667-AS1	1.11847	3.49688e-36	4.35627e-34
GPIHBP1	1.85303	4.33864e-36	5.37233e-34
LZTS1	1.0867	4.62747e-36	5.69566e-34
NRP2	1.15991	9.05007e-36	1.10729e-33
SYT11	1.02622	9.47949e-36	1.15296e-33
GREM1	1.6664	9.70604e-36	1.17357e-33
MORN5	3.54591	1.02202e-35	1.22851e-33
FLRT2	1.4195	1.05095e-35	1.25595e-33
NEFM	2.11612	1.13562e-35	1.34928e-33
MRAS	1.1243	1.19754e-35	1.41468e-33
HSPB6	2.02081	1.28613e-35	1.51065e-33
LYVE1	1.64401	1.49057e-35	1.74083e-33
FMO2	2.31362	1.52917e-35	1.77582e-33
ADGRB3	2.0791	1.98786e-35	2.29553e-33
CALD1	1.20555	2.1386e-35	2.45581e-33
JAM3	0.869341	2.67156e-35	3.05077e-33
CACNA2D1	1.36339	2.7356e-35	3.10523e-33
WWTR1	1.1483	2.75547e-35	3.10523e-33
TMEM200B	1.25859	2.76457e-35	3.10523e-33
NUDT10	1.75072	3.20025e-35	3.57506e-33
AKT3	1.11966	3.40438e-35	3.78255e-33
SULF1	1.47045	3.89468e-35	4.30404e-33
LONRF2	2.51731	4.85313e-35	5.33455e-33
SALL2	1.33609	4.91118e-35	5.36965e-33
ADAMTS16	1.92149	5.04313e-35	5.48474e-33
CPXM2	1.60826	5.85643e-35	6.33574e-33
NSG2	2.33727	5.9457e-35	6.39863e-33
EBF3	1.5158	6.79207e-35	7.27141e-33
TLL1	1.79948	7.7117e-35	8.21316e-33
SLC7A14	3.15939	8.38693e-35	8.88625e-33
PRICKLE1	1.40387	1.00093e-34	1.05396e-32
ITPR1	0.965728	1.00499e-34	1.05396e-32
NIBAN1	1.25228	1.03899e-34	1.08408e-32
HTR2B	2.04861	1.12651e-34	1.16947e-32
FBXL7	1.05521	1.18023e-34	1.21907e-32
ABCA9	1.63023	1.57518e-34	1.61889e-32
PLA2G5	1.56022	1.65079e-34	1.68816e-32
RIC3	1.96647	1.72074e-34	1.75098e-32
TNC	1.58745	2.37985e-34	2.40975e-32
NAP1L3	1.42007	2.55403e-34	2.57344e-32
BVES	1.29069	2.62842e-34	2.63547e-32
LHFPL6	0.989693	2.83681e-34	2.83061e-32
GAS7	1.1198	3.15826e-34	3.13614e-32
LTBP2	1.22105	3.38211e-34	3.34227e-32
PKD2	0.839767	4.1977e-34	4.12841e-32
MEDAG	1.50357	4.56609e-34	4.46933e-32
PDE1B	1.34428	4.69951e-34	4.57812e-32
ATP2B4	0.945975	5.53441e-34	5.36603e-32
NPTX1	2.33457	5.78537e-34	5.58302e-32
SLITRK3	3.14941	5.86174e-34	5.63028e-32
SERTM2	2.3969	7.55415e-34	7.22212e-32
TIE1	1.00169	7.98177e-34	7.59561e-32
C3orf80	1.24858	8.48011e-34	8.03266e-32
ADCYAP1R1	2.40618	8.74384e-34	8.24448e-32
RHOJ	0.985338	9.52106e-34	8.93632e-32
MIR100HG	1.40303	1.07588e-33	1.00521e-31
GJA5	1.11201	1.18451e-33	1.1017e-31
ERVH48-1	2.9031	1.22376e-33	1.13308e-31
FERMT2	1.12806	1.44037e-33	1.32766e-31
ERG	0.992734	1.63338e-33	1.49885e-31
SPOCK1	1.73243	1.69398e-33	1.54755e-31
ADAMTS9-AS2	1.54076	2.22875e-33	2.02707e-31
TGFB3	1.4679	2.3977e-33	2.17113e-31
A2M	0.951264	2.60247e-33	2.34622e-31
NOS1	2.51429	2.7689e-33	2.48536e-31
ZDHHC15	1.39281	3.12817e-33	2.79563e-31
PDLIM3	1.25642	3.34545e-33	2.97687e-31
COMP	2.31978	3.66288e-33	3.24528e-31
FBN1	1.31316	4.82361e-33	4.25533e-31
ABCA8	1.93816	5.0362e-33	4.42389e-31
GFPT2	1.58806	7.23226e-33	6.32592e-31
TIMP2	1.10694	7.94935e-33	6.92368e-31
SFRP2	2.32055	8.15902e-33	7.07632e-31
ADAM23	1.30469	9.8029e-33	8.46633e-31
RUNX1T1	1.19246	1.24905e-32	1.07424e-30
IRAG1	1.0673	1.46871e-32	1.25789e-30
TSHZ2	1.37467	1.97117e-32	1.68122e-30
SCN2B	2.05577	2.05737e-32	1.74749e-30
BACH2	1.47397	2.26446e-32	1.91548e-30
STON1	1.20717	2.53469e-32	2.13527e-30
PTPRM	0.861327	2.68922e-32	2.25062e-30
NHSL2	1.61047	2.70406e-32	2.25062e-30
FLJ44635	1.61047	2.70447e-32	2.25062e-30
C1R	1.05688	2.92386e-32	2.42339e-30
KL	1.70778	3.13286e-32	2.58619e-30
AKAP12	1.57147	3.20295e-32	2.63347e-30
PALMD	1.2651	3.29022e-32	2.69444e-30
COL8A1	1.46906	3.35058e-32	2.73298e-30
CARTPT	3.08809	3.49643e-32	2.84067e-30
ADAMTS9-AS1	1.89006	3.80211e-32	3.07686e-30
MFAP4	1.36331	4.05524e-32	3.26884e-30
MSN	0.882006	4.43054e-32	3.55741e-30
S1PR3	0.997104	5.25104e-32	4.18421e-30
C9orf47	0.997104	5.2519e-32	4.18421e-30
KLHL4	1.44436	7.33894e-32	5.8244e-30
C14orf132	1.28369	8.54099e-32	6.75231e-30
LRCH2	1.2953	9.30935e-32	7.33156e-30
TSHZ3	1.05135	1.03166e-31	8.09379e-30
ACKR1	1.78897	1.03574e-31	8.09494e-30
OLFML2B	1.14308	1.08085e-31	8.41545e-30
AOX1	1.46273	1.11188e-31	8.62439e-30
PTGER3	1.42505	1.30449e-31	1.00696e-29
SERPING1	1.15973	1.31162e-31	1.00696e-29
C8orf88	1.53228	1.3129e-31	1.00696e-29
TACR2	1.78312	2.20192e-31	1.68255e-29
PGR	1.433	2.35425e-31	1.79228e-29
PDE1A	1.14702	2.44416e-31	1.85387e-29
FRMD6	1.19979	2.5276e-31	1.9101e-29
GLIS2	1.07021	2.7436e-31	2.06574e-29
CAND2	1.01206	2.82992e-31	2.12296e-29
CRISPLD2	1.06734	2.8754e-31	2.14923e-29
EVC	1.27952	3.05397e-31	2.27443e-29
C4B	1.38981	3.82236e-31	2.83641e-29
PNMA8B	1.2414	4.98611e-31	3.68668e-29
ZBTB16	2.21912	5.57619e-31	4.1082e-29
GGT5	1.09102	7.21153e-31	5.29404e-29
PIEZO2	1.23879	7.47789e-31	5.47003e-29
RTL5	1.15292	8.16348e-31	5.95036e-29
LAYN	1.05057	9.04696e-31	6.57103e-29
EHD2	1.02641	9.25743e-31	6.70023e-29
EVC2	1.13798	1.12784e-30	8.13433e-29
AEBP1	1.35006	1.13807e-30	8.1794e-29
MMRN2	0.887778	1.19793e-30	8.57962e-29
ISM1	1.72912	1.24137e-30	8.85986e-29
SPEG	1.65463	1.41937e-30	1.00952e-28
ADAM12	1.6145	1.46996e-30	1.0419e-28
FILIP1L	0.91663	1.53834e-30	1.08662e-28
PRDM6	1.3172	1.6402e-30	1.1546e-28
MAGI2-AS3	1.14372	1.96413e-30	1.37791e-28
ITGAM	1.41157	1.99666e-30	1.39596e-28
SGCD	1.30172	2.30122e-30	1.60344e-28
RBMS3	1.02032	2.36356e-30	1.64131e-28
VGLL3	1.52285	2.55033e-30	1.76505e-28
ADIPOQ	6.52021	2.59758e-30	1.79172e-28
OSMR	1.0857	2.90826e-30	1.99931e-28
SHISAL1	1.48016	2.9382e-30	2.01316e-28
ZNF532	0.901719	2.97153e-30	2.02923e-28
DZIP1	0.960626	3.01628e-30	2.05297e-28
LOC107987457	0.779245	3.12053e-30	2.11026e-28
PPP1R18	0.779245	3.12099e-30	2.11026e-28
ISLR	1.24198	3.63772e-30	2.45159e-28
CDH19	2.58245	3.97657e-30	2.67119e-28
CAVIN1	0.945701	4.44504e-30	2.97615e-28
COLEC12	1.44854	4.87075e-30	3.25059e-28
DLG2	1.19725	5.05347e-30	3.36162e-28
ITGA7	0.976813	5.20974e-30	3.44965e-28
MCC	0.993547	5.21938e-30	3.44965e-28
ITGA5	1.089	6.01211e-30	3.96086e-28
DGKI	1.37606	6.78136e-30	4.45338e-28
ADGRD1	1.38648	6.99372e-30	4.57821e-28
FAM107A	1.26093	9.0407e-30	5.88902e-28
C1QTNF7	1.54299	9.06629e-30	5.88902e-28
KCNMA1	1.57069	9.08207e-30	5.88902e-28
GPM6A	2.6803	9.29892e-30	6.01067e-28
PCSK2	3.06666	9.94856e-30	6.41043e-28
ASTN1	2.71564	1.17543e-29	7.55027e-28
GASK1A	1.48052	1.37453e-29	8.80172e-28
SLC8A1	0.876561	1.45553e-29	9.29145e-28
MOXD1	1.21248	1.52812e-29	9.72464e-28
ZEB2	1.04904	1.87381e-29	1.18877e-27
ANGPTL2	1.12053	1.92038e-29	1.21457e-27
CPEB1	1.59527	2.22795e-29	1.40477e-27
GAS1	1.78552	2.5685e-29	1.61454e-27
JCAD	1.13305	2.60472e-29	1.63232e-27
DOK5	1.20847	2.7893e-29	1.74267e-27
LOC283731	1.48772	2.82462e-29	1.75939e-27
VSTM4	1.00884	2.91403e-29	1.8096e-27
C3	1.54996	3.8052e-29	2.3559e-27
JPH4	1.45697	4.06625e-29	2.50996e-27
C1S	1.07926	4.89192e-29	3.01058e-27
ZNF521	1.06828	5.83205e-29	3.57844e-27
S1PR1	0.89649	5.96768e-29	3.65077e-27
MYOZ3	1.38116	6.20676e-29	3.78575e-27
IL1R1	0.987868	6.25586e-29	3.80442e-27
KCNA1	2.82791	7.48379e-29	4.53773e-27
FLNC	1.45429	9.1008e-29	5.50197e-27
ABI3BP	1.32718	1.12611e-28	6.78801e-27
GALNT15	1.43783	1.20175e-28	7.22281e-27
DCSTAMP	1.85432	1.38546e-28	8.30264e-27
VCAN	1.23576	1.4122e-28	8.43829e-27
PLP1	2.19447	1.42127e-28	8.46791e-27
PEG3	1.34155	1.55309e-28	9.22654e-27
MFAP5	1.70957	1.63338e-28	9.67554e-27
ATP8B2	0.978351	1.66974e-28	9.8625e-27
TENM4	1.29235	1.90649e-28	1.12286e-26
DAAM2	0.939368	1.92723e-28	1.13183e-26
SFRP4	1.8493	2.02601e-28	1.18646e-26
BGN	1.19455	2.21174e-28	1.29155e-26
DIPK2B	0.878621	2.31455e-28	1.34775e-26
PRPH	1.7843	2.34912e-28	1.36402e-26
KRT14	4.85842	2.49882e-28	1.44685e-26
FAP	1.41129	2.53754e-28	1.46191e-26
MYOCD	1.45594	2.53905e-28	1.46191e-26
VIM	0.87748	3.16289e-28	1.81601e-26
MITF	1.09807	3.26606e-28	1.87002e-26
PRAM1	1.09756	3.68591e-28	2.10455e-26
CD36	1.51207	3.84314e-28	2.18825e-26
PLEKHO1	0.83295	4.00721e-28	2.27537e-26
PKNOX2	1.31974	4.20946e-28	2.38362e-26
CCDC8	1.20594	4.22406e-28	2.38532e-26
TEK	0.947308	4.2357e-28	2.38534e-26
CYS1	1.19923	4.50872e-28	2.53215e-26
VEGFC	0.991193	4.97633e-28	2.78715e-26
TCF4	0.904507	5.14209e-28	2.87216e-26
BCL6B	0.893782	5.21472e-28	2.90484e-26
CCL21	1.68887	5.55952e-28	3.08854e-26
PDGFRB	0.946611	5.91586e-28	3.27764e-26
CLU	1.32504	6.14247e-28	3.39404e-26
SORBS1	1.08563	6.4048e-28	3.52951e-26
MIR99AHG	1.52622	7.75655e-28	4.26299e-26
TSPYL5	1.04825	7.85537e-28	4.29551e-26
CCN2	1.00404	7.85751e-28	4.29551e-26
SHE	0.994172	8.01487e-28	4.36991e-26
ZNF135	1.14437	1.11562e-27	6.06656e-26
PGM5-AS1	3.04211	1.19214e-27	6.46553e-26
ANKRD6	1.06253	1.32501e-27	7.16728e-26
AFF3	1.36866	1.43523e-27	7.74306e-26
ZNF677	1.02738	1.53557e-27	8.26274e-26
NRP1	0.945275	1.57154e-27	8.43423e-26
PCDH9	1.66611	1.65354e-27	8.8512e-26
CCN5	2.11968	1.80712e-27	9.64814e-26
ACTC1	1.79335	2.09198e-27	1.11401e-25
COL6A3	1.17665	2.16106e-27	1.14782e-25
ADD2	1.80421	2.2328e-27	1.18211e-25
LINC00578	1.35754	2.23712e-27	1.18211e-25
CDH11	1.07593	2.2479e-27	1.18476e-25
RGL1	0.77431	2.26438e-27	1.19039e-25
TUBA1A	0.902223	2.38668e-27	1.24856e-25
FLT4	0.893662	2.38717e-27	1.24856e-25
RFTN1	0.779356	2.77272e-27	1.44653e-25
C1orf162	0.969999	2.80542e-27	1.45988e-25
GPRASP1	1.02063	3.01921e-27	1.56717e-25
LOC100507516	1.38466	3.72685e-27	1.92961e-25
NLRP1	1.02282	3.92063e-27	2.02484e-25
TP73-AS1	0.988709	4.17852e-27	2.15262e-25
EPHA7	2.05811	4.43351e-27	2.27827e-25
RERG	1.29847	4.47379e-27	2.29324e-25
DPYSL3	1.14965	4.49002e-27	2.29583e-25
CHST11	1.00957	4.7425e-27	2.41891e-25
HHIPL1	1.09618	4.90095e-27	2.49354e-25
RASL12	0.862563	5.29134e-27	2.68552e-25
EBF2	1.52769	5.35342e-27	2.71033e-25
HSD17B6	0.980602	5.4837e-27	2.76947e-25
MAP2	1.43518	5.66792e-27	2.85549e-25
BASP1	1.04283	6.04177e-27	3.0364e-25
ZFPM2	1.23793	6.43322e-27	3.22524e-25
CTNNA3	1.95961	6.50194e-27	3.25176e-25
TMEM52B	1.42312	7.29021e-27	3.63714e-25
ADCYAP1	1.80296	7.64104e-27	3.80295e-25
TMEM130	1.48931	8.50517e-27	4.2228e-25
CCL19	1.89284	8.81268e-27	4.35864e-25
PHF24	1.6701	8.82119e-27	4.35864e-25
ATP1B2	1.19198	8.9509e-27	4.41213e-25
ZCCHC24	0.954029	9.92523e-27	4.88069e-25
AKAP6	0.987465	1.05766e-26	5.1886e-25
THRSP	2.49917	1.06248e-26	5.19984e-25
DPT	1.6013	1.15354e-26	5.63206e-25
PODN	1.1678	1.16914e-26	5.69471e-25
LOC101928731	2.39376	1.21071e-26	5.88324e-25
FGFR1	0.959819	1.41642e-26	6.86662e-25
ADAMTS1	0.975102	1.54925e-26	7.49291e-25
ARHGEF15	0.837592	1.59952e-26	7.71788e-25
PREX2	1.00416	1.61935e-26	7.79527e-25
RNF180	1.16069	1.68087e-26	8.07248e-25
NRK	1.91511	1.72032e-26	8.24271e-25
COL8A2	1.24442	1.75732e-26	8.40038e-25
SPART	1.03035	1.98009e-26	9.44334e-25
FGF7	1.40937	2.31203e-26	1.10009e-24
BCHE	1.91496	2.43525e-26	1.15362e-24
PPP1R12B	1.01007	2.43577e-26	1.15362e-24
MRC2	1.04034	2.54991e-26	1.20491e-24
TUBB6	0.925504	2.67552e-26	1.26136e-24
SERPINF1	0.986879	2.99913e-26	1.41069e-24
VASH1	0.793616	3.06631e-26	1.439e-24
TPM2	1.01338	3.30912e-26	1.54941e-24
NPR1	0.997667	3.49717e-26	1.63374e-24
MN1	1.17622	3.97313e-26	1.85187e-24
EMILIN1	1.00073	4.11516e-26	1.91374e-24
CDK14	1.11658	4.31008e-26	1.99986e-24
EVL	0.861044	4.3617e-26	2.01925e-24
LTBP1	0.901191	4.4427e-26	2.05213e-24
FAM110B	1.08033	4.77004e-26	2.19839e-24
MYO5A	0.917416	4.90609e-26	2.25603e-24
CRISPLD1	1.20299	5.1398e-26	2.35823e-24
MMP19	0.996494	5.6327e-26	2.57862e-24
GPC6	1.09786	1.05394e-25	4.81417e-24
ELN	1.14966	1.24421e-25	5.67066e-24
ATCAY	2.08333	1.26427e-25	5.74935e-24
PECAM1	0.802217	1.28241e-25	5.81896e-24
VIPR2	1.35103	1.47526e-25	6.67927e-24
ARL4C	1.02271	1.50833e-25	6.81402e-24
LOC283856	1.7057	1.56512e-25	7.05507e-24
VIP	1.87839	1.64534e-25	7.40042e-24
MMP14	0.846665	1.66325e-25	7.46463e-24
ITGBL1	1.66058	1.92528e-25	8.62182e-24
ZFHX4-AS1	2.08711	1.93605e-25	8.65087e-24
PHOX2B	2.68506	1.94018e-25	8.65087e-24
NUAK1	0.879348	1.96709e-25	8.75187e-24
ENOX1	0.994973	1.99534e-25	8.85838e-24
LRP1B	2.74219	2.14328e-25	9.49462e-24
FAM13C	1.05521	2.19637e-25	9.70892e-24
OMD	2.14771	2.59849e-25	1.14618e-23
INSYN1	1.15559	3.28683e-25	1.4467e-23
PCDH7	1.1507	3.39254e-25	1.48711e-23
HEYL	0.779775	3.3997e-25	1.48711e-23
MYOM1	1.15917	3.40036e-25	1.48711e-23
NOX4	1.24426	3.48512e-25	1.52095e-23
PPP2R2B	1.24126	3.52556e-25	1.53534e-23
ARL10	0.859246	3.5892e-25	1.55975e-23
FIBIN	1.11059	3.69699e-25	1.6032e-23
FZD4	0.685568	4.16753e-25	1.80344e-23
LINC01829	2.04748	4.37745e-25	1.8903e-23
TAGLN3	2.10207	4.41042e-25	1.90055e-23
SLC5A7	2.58679	4.56061e-25	1.9603e-23
DEPP1	1.03548	4.56815e-25	1.9603e-23
ANTXR1	1.17173	4.78323e-25	2.04832e-23
KCNK2	2.03394	5.154e-25	2.20251e-23
PCDHGA12	1.17501	5.35522e-25	2.28375e-23
CD34	0.732174	5.76545e-25	2.4536e-23
ECM2	1.17137	5.88964e-25	2.50127e-23
MSC-AS1	0.958459	5.97228e-25	2.53114e-23
LDB2	0.776096	6.37716e-25	2.69717e-23
GIMAP8	0.888738	6.78448e-25	2.86355e-23
SELP	1.44546	7.9213e-25	3.33652e-23
CD163	1.37926	1.06755e-24	4.48742e-23
SYNE1	1.02413	1.24303e-24	5.21436e-23
CD93	0.867477	1.29765e-24	5.43242e-23
CLEC14A	0.751926	1.35201e-24	5.6485e-23
ARHGEF17	0.7995	1.44925e-24	6.04247e-23
TGFB2	1.1717	1.57118e-24	6.53757e-23
SLC9A9	0.957019	1.79461e-24	7.45216e-23
ARHGAP31	0.795059	1.81924e-24	7.53923e-23
RASSF2	0.93044	1.83041e-24	7.57024e-23
ANXA6	0.722757	1.84905e-24	7.63199e-23
FN1	1.42291	1.99994e-24	8.23825e-23
NKX3-2	1.17477	2.14602e-24	8.82227e-23
MYCT1	0.85313	2.16235e-24	8.87168e-23
MFGE8	0.827717	2.35756e-24	9.65331e-23
PNMA8A	1.23887	2.42931e-24	9.92735e-23
PABPC5	1.11338	2.48595e-24	1.01386e-22
THBS2	1.43036	2.52174e-24	1.02634e-22
CD22	1.58706	2.52653e-24	1.02634e-22
ITGB3	0.965132	2.77262e-24	1.12409e-22
EGR2	1.14457	2.79927e-24	1.13266e-22
MAFB	1.03944	2.89006e-24	1.1671e-22
LMO3	1.66572	2.9939e-24	1.20666e-22
USHBP1	0.737981	3.14121e-24	1.26355e-22
GPR68	0.973506	4.03438e-24	1.61966e-22
APOC1	1.28131	4.09468e-24	1.64067e-22
GSDME	1.05173	4.4277e-24	1.77065e-22
CLMP	1.08414	5.16192e-24	2.06026e-22
TCEAL5	2.42537	5.25434e-24	2.09308e-22
LAMA4	0.768822	6.05533e-24	2.40749e-22
ADH1B	2.2042	6.59532e-24	2.61712e-22
ELOVL2	1.821	6.64747e-24	2.63273e-22
NIBAN3	1.7279	6.85346e-24	2.70909e-22
ARMCX1	0.933869	8.68225e-24	3.42541e-22
CDH5	0.798026	8.81691e-24	3.47187e-22
CALCRL	0.924451	9.79067e-24	3.84794e-22
OSCAR	1.02505	1.01208e-23	3.97009e-22
FNBP1	0.687332	1.02714e-23	4.02148e-22
RTL8B	0.89223	1.06793e-23	4.17327e-22
CMTM3	0.779703	1.19499e-23	4.6609e-22
SORCS2	1.08659	1.22606e-23	4.77306e-22
WIPF1	0.798976	1.26627e-23	4.92025e-22
MCEMP1	1.6825	1.39047e-23	5.39267e-22
FLI1	0.820111	1.42216e-23	5.4986e-22
BEND6	1.27083	1.42314e-23	5.4986e-22
TM6SF1	1.03789	1.54491e-23	5.95789e-22
NALCN	1.71677	1.56679e-23	6.03098e-22
PRICKLE2	0.917215	1.63087e-23	6.26589e-22
PDLIM7	0.731086	1.84349e-23	7.06958e-22
VSIG4	1.26539	1.85167e-23	7.08772e-22
NACAD	0.97897	1.94753e-23	7.44079e-22
HK3	1.23914	2.23311e-23	8.51605e-22
DOK6	1.01422	2.27947e-23	8.67675e-22
FGF10	1.40558	2.29001e-23	8.70076e-22
GPNMB	1.22956	2.31007e-23	8.76079e-22
UCHL1	1.38617	2.39232e-23	9.05603e-22
CYYR1	0.772014	2.43278e-23	9.19224e-22
COL3A1	1.14564	2.53741e-23	9.57e-22
NKAPL	1.28207	2.63358e-23	9.9145e-22
TNFSF4	1.08528	2.9e-23	1.08975e-21
STEAP4	1.30315	2.95868e-23	1.10977e-21
FGF5	1.9749	3.07319e-23	1.15063e-21
PCDHB5	1.28726	3.25355e-23	1.21594e-21
GNB4	0.912585	3.261e-23	1.21651e-21
MAGEL2	1.39991	3.47232e-23	1.293e-21
KIAA1755	0.896969	4.06477e-23	1.51087e-21
PALLD	0.744717	4.07951e-23	1.51362e-21
PLA1A	1.07536	4.32588e-23	1.60213e-21
SHC4	1.03123	4.38794e-23	1.6222e-21
ATP10A	0.955039	4.64898e-23	1.71562e-21
EFS	0.899486	4.73743e-23	1.74512e-21
FIGN	1.09478	4.90201e-23	1.80252e-21
PAK3	1.26294	5.0569e-23	1.85615e-21
STARD8	0.797663	5.84502e-23	2.14161e-21
NOVA1	1.50273	6.14382e-23	2.24709e-21
OLR1	1.44063	6.26455e-23	2.28717e-21
CASQ1	1.33488	6.37274e-23	2.32255e-21
GUCY1B1	0.861606	6.5552e-23	2.38482e-21
GYPC	0.880021	6.86355e-23	2.49258e-21
AOC4P	1.38066	7.1689e-23	2.59888e-21
KLHL38	1.44009	7.25454e-23	2.6253e-21
SLC45A1	0.869697	7.75419e-23	2.80118e-21
DYSF	0.793068	7.79409e-23	2.81066e-21
F2R	0.687835	8.18304e-23	2.94575e-21
CHST8	2.42239	8.28801e-23	2.97832e-21
P2RX7	1.0237	9.18481e-23	3.29483e-21
AMPH	1.25206	9.56685e-23	3.4259e-21
FAM124B	1.06924	9.88683e-23	3.53433e-21
ADGRA2	0.842251	1.00657e-22	3.59201e-21
GAS1RR	1.66527	1.04814e-22	3.73389e-21
OR51E2	1.2981	1.06396e-22	3.78368e-21
KLF17	1.79745	1.07736e-22	3.82473e-21
FAM180A	1.37588	1.11115e-22	3.93787e-21
FGR	1.02795	1.13052e-22	3.99963e-21
JAZF1	0.767545	1.13681e-22	4.01497e-21
KIF5A	1.33661	1.195e-22	4.21325e-21
ARHGAP36	3.22246	1.42298e-22	5.00846e-21
THY1	0.834403	1.65208e-22	5.80488e-21
SCHIP1	0.967337	1.66124e-22	5.82709e-21
FSTL1	0.816069	1.6803e-22	5.88391e-21
KIRREL1	0.763001	1.71365e-22	5.98471e-21
COL1A2	1.12062	1.71491e-22	5.98471e-21
LINC02381	0.95756	1.81432e-22	6.31246e-21
GLI2	1.02415	1.81497e-22	6.31246e-21
ZIK1	0.845908	1.84201e-22	6.39571e-21
CSGALNACT2	0.625102	1.91388e-22	6.63404e-21
CADM2	2.35797	1.92969e-22	6.67758e-21
NXN	1.009	2.00546e-22	6.92811e-21
QKI	0.842159	2.05714e-22	7.09471e-21
FBXO32	0.861753	2.0977e-22	7.22247e-21
SLC22A17	0.909994	2.19512e-22	7.54528e-21
SRPX	1.0495	2.20938e-22	7.5816e-21
CR1	1.49701	2.22924e-22	7.637e-21
COL15A1	0.986318	2.53204e-22	8.6599e-21
LATS2	0.627511	2.59344e-22	8.85519e-21
REEP2	1.06402	2.59854e-22	8.85787e-21
WSCD2	1.89919	2.66429e-22	9.06696e-21
MAP3K3	0.47963	2.71491e-22	9.22397e-21
PPFIA2	1.21489	2.75828e-22	9.35586e-21
HSD11B1	1.31008	2.87703e-22	9.74256e-21
CFL2	0.83009	2.88799e-22	9.76357e-21
NLGN1	2.06227	2.8952e-22	9.77189e-21
TNS2	0.661118	2.91599e-22	9.82593e-21
CCDC88A	0.959046	3.05882e-22	1.02903e-20
ADAM33	1.24013	3.22161e-22	1.08203e-20
HTRA3	1.03372	3.56775e-22	1.19633e-20
KLHL5	0.785354	3.88458e-22	1.30045e-20
PCDHGA9	1.06018	4.01573e-22	1.34217e-20
NGF	1.18728	4.08325e-22	1.36252e-20
LOXL4	1.04912	4.12706e-22	1.37491e-20
CLVS2	2.44864	4.7697e-22	1.58643e-20
ASB2	1.12997	4.84999e-22	1.61053e-20
LIX1L	0.701065	4.96393e-22	1.6457e-20
LOC101929331	1.29568	5.44328e-22	1.80172e-20
TUB	1.13236	5.604e-22	1.85193e-20
TCTEX1D1	0.999278	5.7405e-22	1.894e-20
RBMS1	0.894445	5.80936e-22	1.91364e-20
NAV3	1.33966	5.93383e-22	1.95152e-20
LIMS2	1.03224	6.09697e-22	2.00197e-20
LRRC32	0.740455	6.61746e-22	2.16941e-20
SNED1	0.827787	6.65929e-22	2.17965e-20
FBLN1	1.12665	7.12704e-22	2.32904e-20
APBB1	0.871412	7.21479e-22	2.35397e-20
SLAMF8	1.03848	7.35569e-22	2.39614e-20
MMP2	1.06194	7.5849e-22	2.46689e-20
EBF1	0.902964	7.67174e-22	2.49119e-20
MAPK10	0.946326	8.01484e-22	2.5985e-20
PALM2AKAP2	1.3376	8.2486e-22	2.67008e-20
ADGRF5	0.779158	8.33026e-22	2.69227e-20
CALHM5	0.97466	8.53501e-22	2.75412e-20
GEM	0.788555	8.67673e-22	2.79546e-20
LINC00924	1.5595	9.09836e-22	2.92671e-20
THSD7B	2.30534	1.02592e-21	3.29495e-20
TLN1	0.482364	1.05047e-21	3.36854e-20
COL6A1	0.94373	1.06506e-21	3.41001e-20
ITGA11	1.14235	1.08092e-21	3.45542e-20
COL5A2	1.03382	1.09051e-21	3.48065e-20
ANKRD35	0.91783	1.21725e-21	3.87917e-20
MARCO	1.937	1.23254e-21	3.92181e-20
WWC2	0.899862	1.25921e-21	4.00047e-20
SLC11A1	1.10777	1.34226e-21	4.25775e-20
COL6A2	0.96832	1.38054e-21	4.37243e-20
IDS	0.56088	1.39043e-21	4.39695e-20
RAB3C	1.60401	1.41044e-21	4.45339e-20
GPR1	1.32173	1.70559e-21	5.37706e-20
LIFR	1.10898	1.78409e-21	5.61593e-20
MLLT11	0.716674	1.84698e-21	5.80498e-20
SCN11A	1.46999	1.87699e-21	5.8903e-20
MCTP1	1.00382	1.92667e-21	6.037e-20
SPSB1	0.517556	1.93571e-21	6.05609e-20
FRRS1L	1.77499	1.99708e-21	6.23858e-20
CRMP1	0.853749	2.01237e-21	6.27683e-20
CFH	0.976452	2.06523e-21	6.43195e-20
KATNAL1	0.698508	2.07696e-21	6.45868e-20
PLEKHO2	0.671213	2.11655e-21	6.57186e-20
SERPINE1	1.21682	2.13222e-21	6.61053e-20
ASPN	1.40749	2.17163e-21	6.72257e-20
COL5A1	0.987292	2.32153e-21	7.17579e-20
FAM20A	1.04147	2.34978e-21	7.24743e-20
ADAMTS12	1.00377	2.35176e-21	7.24743e-20
CNTN2	1.86497	2.35528e-21	7.24743e-20
ZNF469	1.09093	2.44347e-21	7.50755e-20
PCDH12	0.664986	2.51427e-21	7.71356e-20
COX5A	-0.488224	2.62641e-21	8.04558e-20
SOHLH2	3.28464	2.66104e-21	8.13952e-20
SPARC	0.895585	2.7537e-21	8.41043e-20
RBM20	1.29747	2.78831e-21	8.50352e-20
CD84	1.11304	2.97782e-21	9.06801e-20
LOC729558	2.32947	3.16066e-21	9.61055e-20
F13A1	1.36896	3.22545e-21	9.79308e-20
NRSN1	2.18765	3.26857e-21	9.90935e-20
INHBA	1.08108	3.84463e-21	1.16386e-19
MATN3	1.30103	3.86897e-21	1.16951e-19
COL2A1	2.54979	4.04218e-21	1.22007e-19
SIRPB2	1.07021	4.2267e-21	1.2739e-19
ADPRH	0.587878	4.41288e-21	1.32806e-19
OLFML1	0.845463	4.51064e-21	1.3555e-19
TREM2	1.19458	4.52514e-21	1.35787e-19
GSTM5	0.979616	4.68395e-21	1.40348e-19
ADAMTS3	0.957352	4.70227e-21	1.40692e-19
GPBAR1	0.927466	4.80648e-21	1.43601e-19
RECK	0.721689	4.87308e-21	1.45379e-19
KIF17	0.868621	5.17571e-21	1.54184e-19
MIR497HG	0.866339	5.4264e-21	1.61418e-19
GDF7	1.19853	5.45074e-21	1.61907e-19
LINC01197	1.05639	5.64742e-21	1.67507e-19
ZNF154	0.783461	6.16635e-21	1.82636e-19
EMCN	0.842215	6.27002e-21	1.85439e-19
CHRD	0.87798	6.60014e-21	1.94922e-19
DLC1	0.730088	6.81156e-21	2.00877e-19
SLC18A3	2.89003	8.06881e-21	2.37614e-19
SMIM10	0.973152	8.0943e-21	2.38023e-19
GLI1	0.866734	8.27292e-21	2.42928e-19
LURAP1	0.874192	8.40348e-21	2.4641e-19
AARD	1.39549	9.10773e-21	2.6668e-19
EFEMP2	0.817369	9.48637e-21	2.77372e-19
ST8SIA1	0.922918	9.75624e-21	2.84857e-19
KIF3C	0.655429	9.77831e-21	2.85097e-19
DENND5A	0.614614	9.85225e-21	2.86846e-19
ARSI	1.16421	1.02281e-20	2.97368e-19
ST6GALNAC5	1.17993	1.03478e-20	3.00422e-19
COL1A1	1.14451	1.08723e-20	3.15204e-19
ITGA10	1.03253	1.09067e-20	3.15755e-19
STMN4	1.96932	1.11596e-20	3.22623e-19
LSAMP	0.970556	1.14062e-20	3.29291e-19
F8	0.743955	1.1493e-20	3.31329e-19
SETBP1	0.92704	1.16744e-20	3.36088e-19
CYRIA	0.908715	1.20861e-20	3.47453e-19
VEGFD	1.47736	1.21588e-20	3.49057e-19
C5AR1	0.928819	1.22509e-20	3.5121e-19
KCNT2	1.2216	1.25604e-20	3.59581e-19
ADRB3	2.16221	1.30274e-20	3.72432e-19
CMA1	2.17605	1.33582e-20	3.81357e-19
SLC24A3	0.961299	1.38392e-20	3.94542e-19
RNF175	1.09784	1.40609e-20	4.00306e-19
ADCY5	1.21452	1.41598e-20	4.02447e-19
GIMAP4	0.817122	1.41752e-20	4.02447e-19
DPEP2	0.972279	1.4217e-20	4.03075e-19
ATRNL1	1.54623	1.44196e-20	4.08256e-19
SH2D3C	0.716086	1.46336e-20	4.13748e-19
SIGLEC1	1.17272	1.46947e-20	4.14904e-19
NTM	1.16386	1.52758e-20	4.3072e-19
FGF1	1.08281	1.58893e-20	4.47404e-19
PTPN14	0.669744	1.59117e-20	4.47422e-19
TGFB1I1	0.676089	1.59554e-20	4.48039e-19
PLA2G4C	0.851974	1.60515e-20	4.49666e-19
FEZ1	0.786056	1.60754e-20	4.49666e-19
STT3A-AS1	0.786056	1.6079e-20	4.49666e-19
CSMD2	1.25421	1.62753e-20	4.54536e-19
SVIL	0.611824	1.6431e-20	4.57999e-19
CCN4	0.972349	1.64439e-20	4.57999e-19
HSPB2	0.965887	1.7227e-20	4.79161e-19
NCAM2	1.25436	1.8522e-20	5.14487e-19
HSPG2	0.851009	1.90136e-20	5.27428e-19
GIMAP7	0.833561	1.91613e-20	5.3081e-19
KCNQ5	1.79288	1.97732e-20	5.47024e-19
CPT1C	0.884086	2.03225e-20	5.61462e-19
PLPP3	0.512421	2.08274e-20	5.7464e-19
CSRP1	0.524514	2.08801e-20	5.75321e-19
PGM5	1.36749	2.10305e-20	5.78692e-19
LRRN2	1.22008	2.13263e-20	5.86025e-19
MMP9	1.2519	2.13541e-20	5.86025e-19
AXL	0.804508	2.22069e-20	6.08617e-19
ETS1	0.72947	2.2268e-20	6.09478e-19
CYP7B1	1.11894	2.23896e-20	6.11992e-19
FRMPD4	2.37804	2.50123e-20	6.82774e-19
PALM	1.06855	2.5284e-20	6.89275e-19
CASP5	-1.06553	2.70757e-20	7.37141e-19
SNX29	0.492759	2.7186e-20	7.39165e-19
LINC01638	1.55148	2.90174e-20	7.87915e-19
NPR3	1.57003	2.9918e-20	8.113e-19
CCDC184	0.901001	3.13576e-20	8.49216e-19
NAP1L2	1.41256	3.5458e-20	9.58999e-19
PXDN	0.868561	3.62841e-20	9.80052e-19
LINC01140	1.09638	3.63429e-20	9.80353e-19
CMYA5	0.820226	3.69335e-20	9.94979e-19
MDGA1	1.05615	3.73946e-20	1.00608e-18
TXLNB	1.07277	3.745e-20	1.00625e-18
NLGN2	0.824474	3.80769e-20	1.02176e-18
CCDC69	0.833645	3.84346e-20	1.03002e-18
C2orf74	1.06749	3.97042e-20	1.06266e-18
HVCN1	0.71412	4.20084e-20	1.12201e-18
ZNF835	1.08061	4.20309e-20	1.12201e-18
TRPC1	0.902602	4.26424e-20	1.13685e-18
RAB31	0.956543	4.2795e-20	1.13944e-18
ZNF626	0.968659	4.82864e-20	1.28399e-18
NNMT	0.974609	5.054e-20	1.34218e-18
LOC110384692	1.1585	5.07014e-20	1.34301e-18
C4A	1.1585	5.07017e-20	1.34301e-18
LMCD1	0.713053	5.0827e-20	1.34459e-18
GRIN2A	1.81005	5.55042e-20	1.46644e-18
FCGR1A	1.09476	5.74796e-20	1.51668e-18
LILRB4	1.11142	5.76875e-20	1.52021e-18
FCN1	1.37918	6.17775e-20	1.62591e-18
FAM20C	0.814082	6.47506e-20	1.70198e-18
ENTPD1	0.49778	6.55446e-20	1.72065e-18
MEF2C	0.775371	7.24912e-20	1.90058e-18
CTSL	0.777998	7.50132e-20	1.9642e-18
THBS1	0.848591	7.54718e-20	1.97369e-18
ID1	-1.1379	7.57722e-20	1.97903e-18
PROK1	3.16039	7.69978e-20	2.00849e-18
NGB	2.59263	7.89341e-20	2.05639e-18
CPZ	1.02035	8.55462e-20	2.22583e-18
CLEC1A	0.803837	9.16068e-20	2.3805e-18
SSPN	0.851642	9.23769e-20	2.39748e-18
C3orf18	0.686958	9.37191e-20	2.42925e-18
SVEP1	0.970359	9.42201e-20	2.43916e-18
ZNF385B	1.70866	9.78614e-20	2.53024e-18
LYNX1	1.11415	1.01813e-19	2.62911e-18
THBD	0.685476	1.03812e-19	2.67736e-18
ELK3	0.567247	1.04943e-19	2.70313e-18
TP63	1.77499	1.06122e-19	2.72824e-18
MAN1C1	0.803023	1.06183e-19	2.72824e-18
TCAP	1.46944	1.10797e-19	2.84323e-18
EPHA6	2.01541	1.1333e-19	2.90461e-18
ARHGEF6	0.777045	1.17858e-19	3.01691e-18
TENT5B	1.11598	1.18184e-19	3.02148e-18
PTCH2	0.801682	1.22307e-19	3.12299e-18
CTHRC1	1.08075	1.26964e-19	3.23789e-18
DHH	1.0445	1.28982e-19	3.28528e-18
MS4A14	0.972703	1.30532e-19	3.31835e-18
PRRX1	1.11228	1.30603e-19	3.31835e-18
SCN4B	0.917064	1.35961e-19	3.45021e-18
LOC107984360	1.08183	1.36926e-19	3.47042e-18
NOTCH3	0.771102	1.38033e-19	3.49418e-18
ACSM5	1.42779	1.47852e-19	3.73814e-18
RASGRP2	0.895498	1.54904e-19	3.91161e-18
HLX	0.661141	1.62199e-19	4.0908e-18
FCER2	1.93854	1.63417e-19	4.11647e-18
NTNG1	1.96313	1.73712e-19	4.37043e-18
CXCL12	0.957441	1.82727e-19	4.59163e-18
TMEM47	0.914599	1.94501e-19	4.88152e-18
CD72	0.809482	2.01406e-19	5.04866e-18
MXRA7	0.728537	2.04617e-19	5.12291e-18
TENM3	1.43182	2.0549e-19	5.1385e-18
RFTN2	0.669704	2.07047e-19	5.17114e-18
JAKMIP2	1.10987	2.07889e-19	5.18588e-18
HIP1	0.607964	2.11975e-19	5.28138e-18
TRPC4	0.867734	2.15136e-19	5.35366e-18
GREM2	1.52117	2.19727e-19	5.46128e-18
SDK1	1.0627	2.21749e-19	5.50489e-18
CIDEA	4.69376	2.3618e-19	5.85607e-18
LOC339803	0.820045	2.414e-19	5.97828e-18
ACTA2-AS1	0.865406	2.42617e-19	6.00119e-18
COL18A1	0.770319	2.61809e-19	6.46814e-18
PLXDC2	0.9754	2.6351e-19	6.50233e-18
PHGR1	-1.22451	2.71413e-19	6.68932e-18
IL18BP	0.680468	2.75668e-19	6.78605e-18
CHST15	0.859759	2.81302e-19	6.91645e-18
TMEM179	1.90714	2.92984e-19	7.19508e-18
MAP3K12	0.58779	3.07101e-19	7.53276e-18
LILRB3	0.945178	3.10247e-19	7.59478e-18
LOC102725035	0.945178	3.10563e-19	7.59478e-18
LOC107987425	0.945178	3.10738e-19	7.59478e-18
LOC107987462	0.945178	3.11193e-19	7.59688e-18
PIANP	1.03869	3.27404e-19	7.98315e-18
COL4A2	0.707249	3.28794e-19	8.00754e-18
ECSCR	0.735773	3.29253e-19	8.00923e-18
COPZ2	0.829209	3.3189e-19	8.06383e-18
MXRA8	0.826244	3.33303e-19	8.08859e-18
EML1	0.819211	3.4266e-19	8.30587e-18
MRAP	2.18976	3.48746e-19	8.44344e-18
YPEL4	0.994968	3.52076e-19	8.51403e-18
PTPN5	1.35776	3.58962e-19	8.67035e-18
RPRM	1.69952	3.61992e-19	8.73327e-18
LAIR1	0.885625	3.7327e-19	8.99479e-18
FBXL22	0.735211	3.94421e-19	9.49336e-18
KRT5	2.93272	3.97362e-19	9.55296e-18
SELE	1.26218	4.0387e-19	9.69807e-18
GDF6	1.58868	4.25649e-19	1.02091e-17
NOTCH2	0.521354	4.34978e-19	1.04207e-17
ITGB2	1.01644	4.80049e-19	1.14871e-17
NR2F2-AS1	0.964857	5.04221e-19	1.20515e-17
DOCK10	0.811394	5.09726e-19	1.21689e-17
MYH10	0.874555	5.18381e-19	1.23612e-17
DPYSL5	2.361	5.23619e-19	1.24716e-17
KCNAB1	0.817112	5.25231e-19	1.24955e-17
KCNJ8	0.815222	5.27735e-19	1.25406e-17
ALOX5AP	0.861719	5.61855e-19	1.3336e-17
TRO	0.813164	5.67699e-19	1.34591e-17
CALCB	-3.77225	5.77357e-19	1.36723e-17
PBX3	0.570103	5.9129e-19	1.39861e-17
CRLF1	0.844142	6.30766e-19	1.49028e-17
CPS1	-2.23653	6.81898e-19	1.60923e-17
VWF	0.824221	6.98609e-19	1.64678e-17
MMP16	0.961837	7.09233e-19	1.66991e-17
MRC1	1.21671	7.19042e-19	1.69106e-17
CR2	1.86645	7.28682e-19	1.71178e-17
STUM	1.7685	7.3837e-19	1.73256e-17
LAPTM5	0.842218	7.47758e-19	1.75258e-17
DIRAS3	1.24715	7.9119e-19	1.85227e-17
ITGAX	0.937616	8.89543e-19	2.08015e-17
FAM124A	0.961528	8.92468e-19	2.08462e-17
CSF1R	0.919957	9.10546e-19	2.12444e-17
NR3C1	0.806157	9.21438e-19	2.14741e-17
SERTM1	2.97204	9.24108e-19	2.15119e-17
SLITRK2	1.79947	9.75144e-19	2.26743e-17
FCRL1	1.93209	9.8539e-19	2.28867e-17
LSP1	0.783125	1.0098e-18	2.34272e-17
DIXDC1	0.571792	1.01397e-18	2.34892e-17
PHLDB2	0.990673	1.01476e-18	2.34892e-17
ARHGAP25	0.74442	1.0354e-18	2.39399e-17
SEPTIN4	0.63883	1.04828e-18	2.42097e-17
SPP1	1.55222	1.04942e-18	2.42097e-17
LDOC1	0.865639	1.06642e-18	2.45743e-17
HTRA4	1.17299	1.20901e-18	2.78289e-17
TM4SF19	1.21567	1.24101e-18	2.85336e-17
SFTPA1	4.37056	1.25873e-18	2.89085e-17
PRPH2	0.899121	1.33347e-18	3.05908e-17
BCAT1	1.03877	1.36016e-18	3.11685e-17
SHISA4	0.811945	1.36327e-18	3.1205e-17
CNRIP1	0.709018	1.41118e-18	3.22656e-17
LILRA6	1.03488	1.44902e-18	3.30941e-17
NOTCH4	0.588793	1.46144e-18	3.33406e-17
SIGLEC9	0.954879	1.50249e-18	3.4239e-17
PREX1	0.631875	1.53538e-18	3.49499e-17
NEGR1	0.970594	1.54689e-18	3.51729e-17
RERGL	1.99736	1.60729e-18	3.65058e-17
CD37	0.946327	1.66932e-18	3.7873e-17
GLT8D2	0.844289	1.67393e-18	3.79356e-17
FDCSP	2.11292	1.75209e-18	3.96632e-17
APLNR	0.816541	1.77554e-18	4.01498e-17
HCLS1	0.77109	1.79782e-18	4.0609e-17
DOCK2	0.926791	1.82078e-18	4.10824e-17
LINC01235	1.10167	1.83691e-18	4.1401e-17
DLG4	0.670481	1.83937e-18	4.1411e-17
CCIN	1.29796	1.8682e-18	4.20141e-17
RSPO1	1.53123	2.00483e-18	4.50375e-17
CSF1	0.671167	2.03005e-18	4.55543e-17
MYBPC3	-1.43333	2.05127e-18	4.58999e-17
GIMAP1	0.764455	2.05175e-18	4.58999e-17
PCDHB6	1.36216	2.05215e-18	4.58999e-17
NLGN4X	1.06872	2.17085e-18	4.85021e-17
CDH2	1.24544	2.22454e-18	4.96476e-17
HOPX	1.05697	2.23759e-18	4.98847e-17
ADGRL2	0.799444	2.26586e-18	5.04603e-17
CCN1	0.940131	2.31181e-18	5.14277e-17
MAF	0.726272	2.34704e-18	5.21549e-17
LINC01857	1.33929	2.38035e-18	5.28381e-17
DIP2C	0.653554	2.44979e-18	5.43209e-17
SYT15	1.33596	2.51756e-18	5.57362e-17
PDE7B	0.86478	2.51904e-18	5.57362e-17
KIAA1614	0.691285	2.68613e-18	5.93692e-17
PILRA	0.929602	2.79843e-18	6.1785e-17
PLPP7	0.842455	2.9467e-18	6.49887e-17
FNDC4	0.769171	2.97832e-18	6.56156e-17
SMYD1	2.01611	3.07849e-18	6.77498e-17
SYNDIG1	1.02865	3.08991e-18	6.78632e-17
HTR2A	1.26022	3.09329e-18	6.78632e-17
TCF7L1	0.576163	3.09354e-18	6.78632e-17
SH3BP5	0.711671	3.2189e-18	7.05379e-17
ROR2	1.05409	3.45924e-18	7.57237e-17
LILRB1	0.919491	3.51824e-18	7.69334e-17
GIMAP6	0.771278	3.78851e-18	8.27553e-17
STARD9	0.773716	3.89109e-18	8.48266e-17
LRRC55	1.14068	3.89158e-18	8.48266e-17
ZNF582-AS1	0.879398	3.99039e-18	8.68881e-17
SMIM28	2.43489	4.06864e-18	8.84983e-17
POU2F2	0.837847	4.27021e-18	9.27844e-17
SOX5	0.993668	4.28292e-18	9.29625e-17
RFLNB	0.615003	4.29604e-18	9.31488e-17
NOS2	-1.36805	4.32e-18	9.35696e-17
PLXNC1	0.823902	4.68152e-18	1.01293e-16
CD300LG	2.52356	4.96152e-18	1.07239e-16
IGFBP6	1.02566	5.03461e-18	1.08704e-16
ADAMTS10	0.850082	5.16107e-18	1.11318e-16
TRPS1	0.968539	5.23359e-18	1.12763e-16
XIRP1	1.36693	5.24513e-18	1.12894e-16
RARB	0.752196	5.33734e-18	1.14758e-16
SULT1C4	-1.84228	5.38611e-18	1.15686e-16
SFTPC	5.8699	5.42805e-18	1.16465e-16
CYP27C1	1.09629	5.52619e-18	1.18447e-16
CORO2B	1.10606	5.56018e-18	1.19051e-16
CBX6	0.804672	5.60677e-18	1.19924e-16
SOX7	0.88098	5.75779e-18	1.23026e-16
RNA5SP221	-4.73879	5.8228e-18	1.24286e-16
RHOQ	0.472053	5.89163e-18	1.25625e-16
KCNK3	1.59995	5.91783e-18	1.26053e-16
ZNF454	0.950014	6.76423e-18	1.43932e-16
SAMD4A	0.668413	7.44956e-18	1.58351e-16
APOD	1.36023	7.46419e-18	1.58498e-16
SGCE	0.830815	7.92931e-18	1.68201e-16
LPP	0.522905	7.97887e-18	1.69078e-16
ELMOD1	1.48178	8.18097e-18	1.73182e-16
ADGRL4	0.717517	8.38511e-18	1.77321e-16
RAB34	0.751545	8.41059e-18	1.77518e-16
GJC1	0.77896	8.41169e-18	1.77518e-16
TAFA5	0.845052	8.62549e-18	1.81843e-16
FBLN2	1.15243	9.07055e-18	1.9103e-16
SLA	0.852034	9.27979e-18	1.95237e-16
COL22A1	1.11903	9.51877e-18	2.0006e-16
ANKRD33B	0.957399	9.77598e-18	2.05256e-16
ANKRD65	0.997261	9.79467e-18	2.05438e-16
HECW1	1.04172	1.00092e-17	2.09725e-16
PABPC4L	0.953816	1.00203e-17	2.09744e-16
TDRD10	0.892449	1.01787e-17	2.12841e-16
CYP46A1	1.00251	1.05747e-17	2.20897e-16
RETN	1.64322	1.0692e-17	2.23121e-16
TRPM3	1.95957	1.1085e-17	2.31087e-16
TCEAL3	0.74142	1.1599e-17	2.41558e-16
CTIF	0.509783	1.16574e-17	2.42528e-16
COLEC10	1.51536	1.2416e-17	2.5805e-16
TWIST2	1.04206	1.31393e-17	2.72806e-16
BMERB1	0.768115	1.3232e-17	2.74455e-16
TMOD1	1.13997	1.37968e-17	2.85879e-16
ARMCX2	0.85094	1.44861e-17	2.99861e-16
MTATP8P2	2.44654	1.46489e-17	3.02926e-16
DCAF12L2	1.99246	1.51326e-17	3.12614e-16
DPYSL4	1.19676	1.53342e-17	3.1646e-16
PIK3R5	0.867144	1.54849e-17	3.19251e-16
ATP8A2	0.893882	1.57121e-17	3.23609e-16
SCIMP	0.93097	1.58676e-17	3.26484e-16
TCEAL7	0.907745	1.65448e-17	3.40079e-16
GPX3	0.979425	1.67653e-17	3.44266e-16
DCN	0.970383	1.69769e-17	3.48264e-16
WDFY4	0.929531	1.74662e-17	3.57944e-16
FGD5	0.759355	1.74913e-17	3.58102e-16
LRFN5	1.19507	1.78187e-17	3.64441e-16
EPHA3	0.9689	1.78818e-17	3.65367e-16
MSC	0.73085	1.80325e-17	3.68082e-16
BICC1	0.851148	1.81172e-17	3.69444e-16
RIMKLB	0.885848	1.92462e-17	3.92077e-16
TSC22D3	0.660711	1.92763e-17	3.92302e-16
KRT6A	2.47179	2.05769e-17	4.18357e-16
AQP1	0.878694	2.07534e-17	4.21528e-16
KCNN3	0.76582	2.16e-17	4.3829e-16
ATP6V1G2	0.800147	2.29237e-17	4.64692e-16
SIGLEC7	0.98089	2.35889e-17	4.77705e-16
GBP5	1.24062	2.38538e-17	4.82593e-16
ADAMTS2	0.980143	2.43518e-17	4.92184e-16
IGLON5	1.27553	2.54698e-17	5.14275e-16
ADA2	0.896504	2.73519e-17	5.51735e-16
TMEM108	0.860787	2.79601e-17	5.6345e-16
HSPA12B	0.708887	2.81089e-17	5.65894e-16
ZNF354C	0.963551	2.86373e-17	5.75968e-16
TMEM255A	1.06261	2.8865e-17	5.79981e-16
THEMIS2	0.692995	3.09083e-17	6.2043e-16
TMCC2	0.737192	3.10628e-17	6.22922e-16
PDGFB	0.606605	3.25345e-17	6.518e-16
RASGRP3	0.67395	3.5126e-17	7.03033e-16
IFFO1	0.633553	3.56359e-17	7.12545e-16
LMO2	0.625916	3.70802e-17	7.40704e-16
CAP2	0.753336	3.84899e-17	7.68117e-16
TMEM204	0.681483	4.03954e-17	8.05362e-16
CCR1	0.854763	4.06614e-17	8.09879e-16
TTC28	0.722571	4.08747e-17	8.1334e-16
COL12A1	0.91593	4.36963e-17	8.68644e-16
MACF1	0.542353	4.47988e-17	8.89279e-16
A4GALT	0.83649	4.48209e-17	8.89279e-16
SLC1A3	1.10718	4.51185e-17	8.94322e-16
TNS3	0.455405	4.7493e-17	9.40481e-16
POM121L9P	0.962012	4.77528e-17	9.44715e-16
LINC00987	0.756389	4.82554e-17	9.53741e-16
ECHS1	-0.409116	4.91927e-17	9.71332e-16
SYNE3	0.711548	5.24185e-17	1.03403e-15
ANKRD44	0.591915	5.33136e-17	1.05068e-15
NOVA2	0.704217	5.4622e-17	1.07544e-15
LAMC1	0.482344	5.69092e-17	1.1194e-15
CSPG4	0.785365	5.89617e-17	1.15866e-15
GPR176	0.764857	5.99924e-17	1.17779e-15
GVINP1	0.945456	6.02633e-17	1.18198e-15
ZNF365	1.30644	6.50759e-17	1.27456e-15
CYBRD1	0.847713	6.51074e-17	1.27456e-15
ZBTB47	0.595343	6.66685e-17	1.30387e-15
PCDHB4	1.05686	6.69634e-17	1.3084e-15
SV2A	0.802934	6.82181e-17	1.33165e-15
CHRNB4	1.0607	6.97263e-17	1.35979e-15
ADAMTSL1	0.899754	7.07282e-17	1.37803e-15
PRNP	0.613172	7.46524e-17	1.45311e-15
NCKAP1L	0.829935	7.70992e-17	1.49931e-15
TMEM35A	1.2756	8.07212e-17	1.56826e-15
TNNT3	1.74087	8.16644e-17	1.58509e-15
CPQ	0.636776	8.33058e-17	1.61543e-15
CLEC3B	0.80921	8.34196e-17	1.61611e-15
SLC46A2	1.12701	8.37752e-17	1.62147e-15
LGI2	0.977267	8.52168e-17	1.64782e-15
ABCA1	0.715112	8.82416e-17	1.7047e-15
FST	1.03123	9.54174e-17	1.8416e-15
RAI14	0.59991	9.56178e-17	1.84374e-15
DPYD	0.973754	9.83189e-17	1.89404e-15
TGFB2-AS1	1.38621	1.00318e-16	1.93075e-15
SHANK1	1.13828	1.02992e-16	1.98035e-15
RIPOR2	0.895947	1.03537e-16	1.98898e-15
KERA	1.58647	1.22715e-16	2.35518e-15
LUM	0.951217	1.23657e-16	2.37105e-15
PPP1R3C	1.0311	1.23881e-16	2.37313e-15
USP51	0.809248	1.29255e-16	2.47377e-15
MEF2C-AS1	1.18349	1.3515e-16	2.58419e-15
MMRN1	1.42287	1.39313e-16	2.66133e-15
SGIP1	0.732921	1.39536e-16	2.6631e-15
SNORA71A	1.94618	1.4145e-16	2.69714e-15
HRH2	1.17966	1.49684e-16	2.85149e-15
AFAP1L1	0.641114	1.53698e-16	2.92524e-15
ZCCHC18	0.795686	1.57061e-16	2.98648e-15
MEX3B	0.707771	1.59404e-16	3.02824e-15
RORA	0.74444	1.60266e-16	3.04179e-15
TNR	1.294	1.68808e-16	3.20097e-15
CSF2RB	0.916814	1.69689e-16	3.2147e-15
LGALS12	1.57485	1.74248e-16	3.29803e-15
CHST3	0.803529	1.79438e-16	3.39314e-15
ILK	0.483396	1.84419e-16	3.48413e-15
SPINK6	1.89122	1.86075e-16	3.51219e-15
FLT1	0.588447	1.9015e-16	3.58581e-15
PRL	1.85143	1.93051e-16	3.63718e-15
KLHDC8B	0.598225	1.93566e-16	3.64354e-15
MAGEH1	0.694312	2.00193e-16	3.76484e-15
PELATON	0.705396	2.03782e-16	3.82883e-15
CBX7	0.506335	2.0743e-16	3.8938e-15
ZNF366	0.866829	2.17943e-16	4.08743e-15
RUNX2	0.731473	2.20446e-16	4.13061e-15
EXTL1	1.1918	2.29958e-16	4.30491e-15
CLEC4G	1.56236	2.37952e-16	4.4505e-15
IQCA1	1.0059	2.41741e-16	4.51726e-15
THBS4-AS1	0.942944	2.5018e-16	4.6707e-15
TMEM119	0.787649	2.55221e-16	4.7605e-15
CCM2L	0.63991	2.73283e-16	5.09278e-15
PTPRN	1.27066	2.79354e-16	5.2012e-15
HIVEP2	0.458608	2.80804e-16	5.22347e-15
MXRA5	0.999651	2.82362e-16	5.2477e-15
CDON	0.701504	2.98278e-16	5.53849e-15
RCSD1	0.70956	3.11182e-16	5.77287e-15
ADAMTSL4	0.780577	3.12928e-16	5.80003e-15
LGI1	2.17169	3.19794e-16	5.92195e-15
SDC2	0.69907	3.20367e-16	5.92721e-15
CMKLR1	0.866651	3.27656e-16	6.05662e-15
H2AX	-0.519464	3.50241e-16	6.46828e-15
PTGIR	0.749784	3.76969e-16	6.95565e-15
NDN	0.746181	3.92184e-16	7.2299e-15
FLG-AS1	1.26634	4.23529e-16	7.80075e-15
ARHGAP30	0.775496	4.56495e-16	8.4004e-15
NID2	0.715721	4.72691e-16	8.69066e-15
IGFBP3	0.735559	4.92284e-16	9.0428e-15
NMUR1	0.781826	4.93988e-16	9.066e-15
RNA5SP383	-1.44551	4.99943e-16	9.16711e-15
PDGFRL	1.1395	5.05345e-16	9.25791e-15
IGSF10	1.20404	5.17526e-16	9.47262e-15
CNTN4	0.873693	5.18906e-16	9.48943e-15
B4GALNT1	0.771244	5.20407e-16	9.50842e-15
TAFA4	2.35652	5.28264e-16	9.6434e-15
GJA4	0.664893	6.59398e-16	1.20265e-14
TMEM100	1.16495	6.74299e-16	1.22874e-14
CHST1	0.806799	6.81568e-16	1.24089e-14
FLJ22447	1.1966	7.07906e-16	1.2877e-14
FCGR3A	1.03857	7.48228e-16	1.35984e-14
ATP5MPL	-0.43765	7.52326e-16	1.36608e-14
HACD4	0.689211	7.53587e-16	1.36717e-14
NCAM1	0.984559	7.5857e-16	1.37499e-14
TAL1	0.772268	7.86009e-16	1.42347e-14
FCGR2A	0.83298	7.87135e-16	1.42426e-14
POSTN	1.13519	8.02583e-16	1.45093e-14
FCGR1B	1.05301	8.32541e-16	1.50377e-14
ABCB5	1.88309	8.38604e-16	1.51339e-14
KCNJ5	1.12858	8.45846e-16	1.52512e-14
GIMAP5	0.926063	8.54031e-16	1.53853e-14
KDR	0.593525	8.57377e-16	1.5432e-14
THSD1	0.61596	8.61456e-16	1.54919e-14
NLRC4	0.66013	8.8244e-16	1.58554e-14
DNAJC5B	1.03625	9.13071e-16	1.63914e-14
ITIH5	0.81994	9.47715e-16	1.69985e-14
SLC6A17	1.23834	9.49958e-16	1.70239e-14
FCGR1CP	1.28552	9.96093e-16	1.78351e-14
LIPC	-1.83312	1.05663e-15	1.89025e-14
CEP170P1	0.696022	1.06362e-15	1.89979e-14
CEP170	0.696022	1.06381e-15	1.89979e-14
LOX	0.878683	1.09557e-15	1.95482e-14
PMP2	1.89137	1.12465e-15	2.00496e-14
DCHS1	0.681298	1.12568e-15	2.00506e-14
ZNF229	0.984007	1.13196e-15	2.0145e-14
FOXN3	0.471077	1.13455e-15	2.01736e-14
ELOVL4	0.811367	1.13749e-15	2.02085e-14
ITIH3	0.992597	1.13916e-15	2.02205e-14
CUBN	0.677097	1.15857e-15	2.05474e-14
CLDN5	0.916817	1.16401e-15	2.06261e-14
PMP22	0.697089	1.20531e-15	2.13315e-14
GPR161	0.708613	1.20589e-15	2.13315e-14
IL10RA	0.807591	1.20978e-15	2.13818e-14
C17orf78	-2.29776	1.22373e-15	2.16098e-14
CERCAM	0.799369	1.29972e-15	2.29319e-14
LOC646588	1.10242	1.31773e-15	2.32298e-14
RAB7B	0.723305	1.32379e-15	2.33167e-14
CHCHD1	-0.363009	1.32549e-15	2.33267e-14
TIMP3	0.958664	1.32928e-15	2.33732e-14
TNFSF12	0.576343	1.34299e-15	2.35941e-14
BEND5	0.926558	1.35613e-15	2.38047e-14
ZNF671	0.683637	1.39275e-15	2.44266e-14
C3AR1	0.8783	1.40178e-15	2.4564e-14
MYADM	0.580803	1.43228e-15	2.50771e-14
ARHGAP20	0.968927	1.43381e-15	2.50825e-14
TECTA	0.737575	1.45115e-15	2.53643e-14
SLC6A2	3.1237	1.50263e-15	2.62418e-14
LRRC25	0.795319	1.50454e-15	2.62528e-14
LILRB2	0.860243	1.51565e-15	2.64243e-14
WNT9A	0.951956	1.55795e-15	2.71388e-14
ENG	0.554281	1.57577e-15	2.74258e-14
CCL28	-0.948503	1.59417e-15	2.77227e-14
NSMCE4A	-0.350443	1.60637e-15	2.79053e-14
GRID1	0.802838	1.60739e-15	2.79053e-14
FCGR2B	1.04552	1.61898e-15	2.80828e-14
ENPP2	0.863289	1.6259e-15	2.81557e-14
ADAMTS4	0.801556	1.62592e-15	2.81557e-14
CYBB	0.884789	1.65911e-15	2.87063e-14
CCDC144NL-AS1	1.04296	1.68368e-15	2.90887e-14
LOC339260	1.04296	1.68405e-15	2.90887e-14
DUOXA2	-1.65357	1.7742e-15	3.06202e-14
COL11A1	1.23093	1.79914e-15	3.10246e-14
ZNF568	0.825315	1.80587e-15	3.11146e-14
TENM2	1.39543	1.82484e-15	3.14151e-14
SYDE1	0.627428	1.83479e-15	3.15598e-14
LRRC15	1.06164	1.83923e-15	3.16098e-14
PLXDC1	0.589282	1.84452e-15	3.16743e-14
ANKS1B	1.16523	1.91208e-15	3.28071e-14
COL10A1	1.45083	1.95931e-15	3.35844e-14
SRGAP2C	0.819838	1.96066e-15	3.35844e-14
NDUFS3	-0.35881	1.98443e-15	3.39633e-14
CCDC136	0.881727	2.02492e-15	3.46275e-14
SRGAP2B	0.698573	2.05368e-15	3.5071e-14
TNFSF8	0.925615	2.05427e-15	3.5071e-14
SLC17A7	0.895525	2.08259e-15	3.55251e-14
DUBR	0.747638	2.08637e-15	3.55599e-14
EFHD1	0.795941	2.15935e-15	3.67734e-14
TMEM86A	0.58487	2.1853e-15	3.71844e-14
TBC1D7-LOC100130357	-0.380071	2.20566e-15	3.74709e-14
TBC1D7	-0.380071	2.20578e-15	3.74709e-14
FAM168A	0.345719	2.21195e-15	3.75446e-14
APOE	1.08533	2.22675e-15	3.77648e-14
MUSK	1.32027	2.32066e-15	3.9325e-14
MS4A1	1.64161	2.36349e-15	4.00178e-14
FOXI2	1.4527	2.38522e-15	4.03525e-14
NLRP3	0.755065	2.40785e-15	4.07018e-14
ZNF208	1.05961	2.52988e-15	4.27293e-14
ICAM1	0.686936	2.54974e-15	4.30295e-14
LRRC8C	0.63232	2.56225e-15	4.32052e-14
BTK	0.831043	2.66501e-15	4.4901e-14
FAT4	0.804476	2.76872e-15	4.66102e-14
HTRA1	0.715081	2.80838e-15	4.72392e-14
GPR162	0.653564	2.89465e-15	4.86504e-14
CYP11A1	1.21412	2.94205e-15	4.94068e-14
MBD5	0.3353	2.98794e-15	5.01364e-14
COL24A1	1.05603	3.10937e-15	5.21314e-14
ATP5F1C	-0.351486	3.14196e-15	5.26349e-14
LINC00861	1.10621	3.16414e-15	5.29632e-14
DSE	0.754393	3.17809e-15	5.31536e-14
MCAM	0.562556	3.18841e-15	5.32828e-14
COL4A1	0.637948	3.22846e-15	5.38956e-14
CYTH3	0.417642	3.23033e-15	5.38956e-14
CNTN1	1.44722	3.24444e-15	5.40871e-14
CDH23	0.818969	3.26863e-15	5.44119e-14
BCL6	0.547743	3.26921e-15	5.44119e-14
TMOD2	0.740492	3.28033e-15	5.45527e-14
CCL2	0.867001	3.37316e-15	5.60511e-14
DIO2	0.824856	3.4004e-15	5.64581e-14
BNC1	2.11723	3.5186e-15	5.83735e-14
CACNA1H	0.826285	3.5588e-15	5.89928e-14
PIP4K2A	0.382508	3.5685e-15	5.9106e-14
CNPY4	0.412891	3.71362e-15	6.14601e-14
INSYN2A	0.948689	3.74053e-15	6.18556e-14
TWIST1	0.934229	3.87362e-15	6.40051e-14
ELAVL3	1.49663	3.99187e-15	6.5906e-14
APCDD1L	1.36896	4.29056e-15	7.07805e-14
LINC01133	-0.757635	4.31144e-15	7.10679e-14
CHI3L2	1.13131	4.36378e-15	7.18729e-14
SNORD17	1.91675	4.41345e-15	7.26329e-14
CNBD2	-1.21852	4.50169e-15	7.40258e-14
C1QTNF3	0.79719	4.63686e-15	7.61876e-14
PDGFC	0.777735	4.67593e-15	7.67682e-14
HS3ST2	1.2053	4.69338e-15	7.69932e-14
RN7SL381P	1.32797	4.89682e-15	8.02664e-14
SFMBT2	0.776526	4.91614e-15	8.05189e-14
SCN4A	1.26391	5.09927e-15	8.34519e-14
SSTR2	0.824257	5.36841e-15	8.77865e-14
GPR146	0.6911	5.47104e-15	8.93661e-14
PCDHGC3	0.890439	5.4737e-15	8.93661e-14
STMN2	1.23382	5.74106e-15	9.36567e-14
MS4A4E	1.0809	5.7689e-15	9.40363e-14
PPA2	-0.392446	5.99983e-15	9.7723e-14
TLR2	0.774541	6.08534e-15	9.90373e-14
CLIC4	0.628477	6.16571e-15	1.00266e-13
LAMB2	0.594693	6.27513e-15	1.01965e-13
NEXMIF	1.49827	6.36832e-15	1.03397e-13
LCA5	0.661221	6.58797e-15	1.06879e-13
PCDHGB7	1.01612	6.6407e-15	1.0765e-13
MSR1	1.03246	6.74874e-15	1.09315e-13
UBE2E2	0.761378	6.75677e-15	1.09359e-13
SELL	0.979687	7.16536e-15	1.1588e-13
SCARF2	0.825933	7.26084e-15	1.17332e-13
GJB6	1.80914	7.28723e-15	1.17594e-13
GPR88	1.29467	7.28848e-15	1.17594e-13
FOXS1	0.669961	7.46414e-15	1.20334e-13
FRMD4A	0.558906	7.68205e-15	1.2375e-13
HDHD3	-0.420598	7.77977e-15	1.25226e-13
SEMA6C	0.594214	7.87662e-15	1.26607e-13
PXDNL	0.866737	7.87793e-15	1.26607e-13
RIMS1	1.63055	7.97335e-15	1.28041e-13
SYT3	1.27486	8.25499e-15	1.3246e-13
KCNJ15	1.14597	8.85601e-15	1.41993e-13
LY86	0.768199	8.929e-15	1.43052e-13
NFAM1	0.691644	9.09755e-15	1.45639e-13
SSH1	0.340506	9.52463e-15	1.52357e-13
DSEL	0.834846	9.61085e-15	1.53617e-13
FRY	0.691643	9.64292e-15	1.54009e-13
NCF2	0.844264	9.66262e-15	1.54204e-13
KLHL6	0.857349	9.70538e-15	1.54767e-13
CLEC5A	1.07983	1.01138e-14	1.61154e-13
PBXIP1	0.456366	1.02243e-14	1.62789e-13
SFTPD	1.43365	1.0318e-14	1.64153e-13
GREB1	0.79456	1.04547e-14	1.662e-13
LTF	1.06879	1.04664e-14	1.66257e-13
CD53	0.807043	1.04984e-14	1.66636e-13
RASSF8	0.867857	1.05068e-14	1.66642e-13
LRRK2	1.04725	1.05597e-14	1.67351e-13
MARVELD3	-0.358649	1.06586e-14	1.68788e-13
KMO	0.801968	1.09607e-14	1.73438e-13
TMEM196	2.08975	1.14775e-14	1.81477e-13
TNFSF13B	0.867229	1.17474e-14	1.85601e-13
SCG2	1.10025	1.18598e-14	1.87213e-13
TLR6	0.817674	1.18676e-14	1.87213e-13
WAS	0.717426	1.18911e-14	1.8744e-13
ZNF781	0.758936	1.20098e-14	1.89166e-13
IGLV11-55	-2.73413	1.26574e-14	1.99214e-13
SNAI2	0.696262	1.27032e-14	1.99781e-13
FAM163A	0.961846	1.34045e-14	2.1065e-13
BAALC	0.959565	1.39677e-14	2.19332e-13
EPHA5	1.42676	1.45797e-14	2.28768e-13
VXN	1.15633	1.46739e-14	2.3007e-13
DTYMK	-0.39536	1.47343e-14	2.30842e-13
GFRA1	1.11276	1.48461e-14	2.32415e-13
DEFA6	-2.2527	1.4964e-14	2.34066e-13
IRGM	-2.1619	1.49743e-14	2.34066e-13
HADH	-0.40174	1.52003e-14	2.37418e-13
DIRAS1	1.17926	1.52591e-14	2.38155e-13
PCDHB18P	0.771222	1.56061e-14	2.43386e-13
FHL5	0.795037	1.60618e-14	2.50304e-13
HNRNPA1P48	-0.569049	1.66888e-14	2.59877e-13
PRKCH	0.507884	1.72451e-14	2.68337e-13
ZNF578	1.37491	1.79368e-14	2.78889e-13
SPOCD1	0.812391	1.81917e-14	2.82638e-13
ZNF512B	0.680826	1.86167e-14	2.89022e-13
HMGA2-AS1	1.06432	1.88841e-14	2.92953e-13
FPR3	0.879465	1.91814e-14	2.97341e-13
SGTB	0.508903	2.04637e-14	3.1698e-13
SPSB4	1.28899	2.09743e-14	3.24644e-13
FMNL1	0.646452	2.11591e-14	3.27258e-13
NBEA	1.09778	2.14188e-14	3.31025e-13
NLRP12	0.984278	2.19388e-14	3.38807e-13
NCCRP1	1.57858	2.21234e-14	3.41401e-13
VCAM1	0.757024	2.2407e-14	3.45518e-13
MEOX1	0.91083	2.29834e-14	3.5414e-13
ESR1	0.906403	2.30926e-14	3.55557e-13
GNG2	0.620362	2.31497e-14	3.56077e-13
KIDINS220	0.361095	2.3161e-14	3.56077e-13
INMT	0.71944	2.33624e-14	3.58905e-13
HGF	0.793939	2.45145e-14	3.76322e-13
TNFAIP6	1.03354	2.48387e-14	3.81015e-13
LOC100996333	1.01023	2.56472e-14	3.93123e-13
GCG	2.62368	2.58223e-14	3.95512e-13
FLG	1.31416	2.5877e-14	3.96055e-13
SNCA	0.977454	2.62748e-14	4.01843e-13
MCRIP2	-0.574664	2.66171e-14	4.06777e-13
FZD1	0.477616	2.78746e-14	4.25678e-13
CAV1	0.725817	2.80293e-14	4.27722e-13
SDHAF1	-0.386186	2.82236e-14	4.30368e-13
PIK3CD	0.703071	2.90547e-14	4.4239e-13
PCDH19	1.45872	2.9055e-14	4.4239e-13
CD33	0.774027	2.9163e-14	4.43705e-13
SHANK3	0.576134	2.92565e-14	4.44799e-13
CHST10	0.806487	3.00171e-14	4.56025e-13
CPXM1	0.753356	3.03955e-14	4.61433e-13
TMEM140	0.431309	3.11392e-14	4.72374e-13
LBH	0.5873	3.14224e-14	4.76318e-13
IGFBP4	0.485505	3.18306e-14	4.8215e-13
AMZ1	0.929304	3.19403e-14	4.83455e-13
MAB21L1	1.32255	3.22348e-14	4.87554e-13
SCARF1	0.585852	3.36844e-14	5.09105e-13
LOXL3	0.479031	3.40954e-14	5.14938e-13
SPI1	0.746484	3.41768e-14	5.15789e-13
FCRLA	1.3067	3.42242e-14	5.16125e-13
RCAN2	0.642463	3.5303e-14	5.32004e-13
GAB3	0.632935	3.54082e-14	5.33198e-13
DGKB	1.86105	3.61763e-14	5.44366e-13
LRRN3	1.07972	3.86525e-14	5.81202e-13
DAAM2-AS1	0.824775	3.94487e-14	5.92739e-13
COX5B	-0.494609	4.15724e-14	6.24194e-13
TACO1	-0.331695	4.19432e-14	6.29301e-13
PHF21A	0.315353	4.4462e-14	6.66606e-13
CTSK	0.739441	4.46795e-14	6.69378e-13
AVPR1A	1.01359	4.47479e-14	6.69914e-13
KCND2	1.32584	4.47936e-14	6.70111e-13
CER1	2.71358	4.51558e-14	6.75039e-13
SLC12A4	0.480917	4.69802e-14	7.01801e-13
LPXN	0.521253	4.77792e-14	7.13218e-13
S100A8	1.23307	5.02196e-14	7.49103e-13
STAC	1.12989	5.2171e-14	7.77647e-13
NKAIN4	1.10354	5.23876e-14	7.8031e-13
CPAMD8	0.701514	5.35035e-14	7.96354e-13
TUBB4A	1.18678	5.36332e-14	7.97707e-13
ADAMTS6	0.75458	5.62503e-14	8.36027e-13
CD248	0.719447	5.79315e-14	8.60392e-13
ADAP2	0.557547	5.8008e-14	8.60905e-13
RCBTB2	0.437826	5.85304e-14	8.68033e-13
SIGLEC10	0.80128	5.88145e-14	8.71617e-13
GALR1	1.76821	5.98445e-14	8.86242e-13
RIPOR1	0.420989	6.02855e-14	8.9213e-13
SAMD1	-0.349956	6.1027e-14	9.02454e-13
L1CAM	1.40556	6.13003e-14	9.05842e-13
NXPE3	0.530798	6.13648e-14	9.06144e-13
CMAHP	0.869967	6.19822e-14	9.14604e-13
TNFRSF8	0.795961	6.27042e-14	9.24594e-13
HCK	0.74701	6.41782e-14	9.45651e-13
TPST1	0.688808	6.5642e-14	9.66526e-13
ZNF25	0.42567	6.82719e-14	1.00453e-12
ADARB1	0.50319	7.26398e-14	1.06803e-12
TSPAN2	0.889048	7.38017e-14	1.08434e-12
TASL	0.799222	7.49042e-14	1.09975e-12
CWF19L1	-0.286231	7.62208e-14	1.11829e-12
CDC42EP3	0.508102	7.68156e-14	1.12621e-12
C1orf54	0.463421	7.73325e-14	1.13298e-12
SPON2	0.61761	7.80663e-14	1.14292e-12
SCN9A	1.06252	7.86567e-14	1.15074e-12
TRABD2B	0.873402	8.00184e-14	1.1692e-12
MYOZ1	0.959979	8.00326e-14	1.1692e-12
PHKG1	0.586571	8.02876e-14	1.1721e-12
GFAP	1.25491	8.05696e-14	1.17538e-12
LINC01711	1.02478	8.09024e-14	1.1794e-12
OLFM1	0.931796	8.15169e-14	1.18751e-12
ITPRIP	0.489661	8.26153e-14	1.20266e-12
CEND1	0.904692	8.58867e-14	1.24917e-12
BPNT1	-0.387872	8.59314e-14	1.24917e-12
TMTC1	0.770481	8.79048e-14	1.27695e-12
CCL18	1.3235	8.98982e-14	1.30498e-12
PDSS1	-0.359881	9.05679e-14	1.31378e-12
GMNN	-0.441972	9.0824e-14	1.31656e-12
EMP3	0.654835	9.34657e-14	1.3539e-12
PRCD	0.58801	9.38495e-14	1.3585e-12
PRKG1	0.673408	9.489e-14	1.3726e-12
CHSY3	0.730874	9.73525e-14	1.40723e-12
LOC647132	-2.19783	9.93576e-14	1.4352e-12
P2RY8	0.719293	1.01182e-13	1.46053e-12
DYNC2H1	0.793392	1.0869e-13	1.5678e-12
C22orf23	0.590231	1.08958e-13	1.57057e-12
A2M-AS1	0.68241	1.09993e-13	1.58437e-12
PRELID2	-0.450233	1.13348e-13	1.63157e-12
GAPT	0.979222	1.1369e-13	1.63534e-12
GNAI2	0.424105	1.14707e-13	1.64881e-12
DOCK4	0.648906	1.16993e-13	1.68049e-12
PCOLCE	0.681126	1.24094e-13	1.78125e-12
ADAMTS18	1.18961	1.26661e-13	1.81683e-12
AQP9	1.21079	1.29309e-13	1.85352e-12
PINLYP	0.611925	1.31564e-13	1.88453e-12
TTYH2	0.641892	1.37217e-13	1.96413e-12
PRR29	0.634344	1.40571e-13	2.01074e-12
WWC3	0.433622	1.42838e-13	2.04174e-12
CYP19A1	0.838369	1.51738e-13	2.16746e-12
PLPP4	1.11833	1.53903e-13	2.19686e-12
PLBD2	0.401365	1.54851e-13	2.20886e-12
SMAGP	-0.410378	1.57503e-13	2.24512e-12
F2RL3	0.642263	1.60523e-13	2.28659e-12
COL19A1	1.56101	1.62287e-13	2.31012e-12
ADAMTS5	0.668151	1.66753e-13	2.37205e-12
SNORA73B	2.06996	1.67282e-13	2.37793e-12
PCDH17	0.64269	1.67699e-13	2.38221e-12
LCP1	0.767565	1.68119e-13	2.38652e-12
FAM110D	0.669831	1.71322e-13	2.43031e-12
DMGDH	0.791142	1.72941e-13	2.45159e-12
NR2F1-AS1	0.629607	1.73803e-13	2.46211e-12
PCDH10	1.47165	1.75821e-13	2.48898e-12
NAT1	-0.591409	1.7838e-13	2.52347e-12
HSD17B14	0.651632	1.78715e-13	2.52647e-12
RUSC2	0.512597	1.82923e-13	2.58419e-12
FGF2	0.924922	1.86204e-13	2.62873e-12
COL11A2	1.16771	1.87996e-13	2.6522e-12
FGF14	1.18884	1.90049e-13	2.67932e-12
NUMBL	0.476107	1.94086e-13	2.73436e-12
MS4A7	0.789994	1.96164e-13	2.76175e-12
ZBTB46	0.496831	1.97055e-13	2.77239e-12
SCN1B	0.681661	2.01906e-13	2.83869e-12
DOK3	0.605591	2.03704e-13	2.86202e-12
GEMIN7	-0.299272	2.0435e-13	2.86914e-12
CHIT1	1.49551	2.1317e-13	2.99093e-12
ASPA	0.974512	2.13774e-13	2.99736e-12
TNFSF14	0.799267	2.22242e-13	3.11396e-12
MYO1F	0.601001	2.26839e-13	3.1762e-12
SPHK1	0.869268	2.27781e-13	3.18723e-12
PRR16	0.696452	2.30976e-13	3.22974e-12
PARVG	0.686166	2.3645e-13	3.30403e-12
KIF1A	1.65316	2.39829e-13	3.34897e-12
RBP7	0.895575	2.48842e-13	3.47247e-12
SYNPO	0.510811	2.51047e-13	3.49972e-12
FKBP7	0.473557	2.51136e-13	3.49972e-12
PRKCB	0.850122	2.57118e-13	3.58067e-12
DACH2	1.85133	2.58393e-13	3.59599e-12
LAT2	0.54733	2.61161e-13	3.63204e-12
SCARNA6	2.17605	2.66148e-13	3.6989e-12
MMAB	-0.389634	2.73048e-13	3.79224e-12
BHLHE22	0.807389	2.82307e-13	3.91818e-12
CLEC4E	1.12306	2.89393e-13	4.01381e-12
GRASLND	0.803867	3.13256e-13	4.34186e-12
DCBLD2	0.832567	3.16162e-13	4.37919e-12
SPRED3	0.706061	3.21104e-13	4.44463e-12
ITGAL	0.781504	3.26405e-13	4.51498e-12
MRPS16	-0.251222	3.27456e-13	4.52647e-12
LEPR	0.656313	3.38793e-13	4.68003e-12
LRRN4CL	0.708792	3.41564e-13	4.71514e-12
CPED1	0.78499	3.45829e-13	4.77081e-12
SCPEP1	0.49509	3.49515e-13	4.81844e-12
CALHM2	0.593781	3.49902e-13	4.82053e-12
TCL1A	1.87822	3.50669e-13	4.82786e-12
SFXN4	-0.345199	3.54092e-13	4.87173e-12
FBLN7	0.679683	3.54467e-13	4.87307e-12
ATP2B3	2.11045	3.54664e-13	4.87307e-12
TSPAN32	1.28486	3.63665e-13	4.99342e-12
FNDC9	1.10198	3.72909e-13	5.11691e-12
PLAC9	0.61378	3.7873e-13	5.19332e-12
UTRN	0.571301	3.79199e-13	5.1963e-12
ADAMTS8	0.951841	3.82184e-13	5.23371e-12
PPP1R16B	0.742049	3.82803e-13	5.2387e-12
HIGD1B	0.603803	3.86776e-13	5.28954e-12
OPRL1	0.794801	3.8789e-13	5.30125e-12
SERINC1	0.331072	3.89234e-13	5.31609e-12
FAM219A	0.370573	3.93144e-13	5.36592e-12
IL3RA	0.539903	3.97254e-13	5.41842e-12
HAVCR2	0.771079	3.98243e-13	5.42831e-12
NTNG2	0.698035	4.02813e-13	5.48696e-12
MTND5P11	-1.12789	4.03642e-13	5.49461e-12
ZNF831	0.986817	4.11549e-13	5.59854e-12
MS4A4A	0.848141	4.14714e-13	5.63442e-12
ATP2B2	1.30921	4.14735e-13	5.63442e-12
ACP5	0.666266	4.24506e-13	5.76336e-12
ZNF382	0.732349	4.2996e-13	5.83355e-12
SHISA2	0.873311	4.31623e-13	5.85225e-12
FAM225A	0.762092	4.37098e-13	5.92258e-12
STK32B	0.770381	4.38e-13	5.93089e-12
RTN1	0.843114	4.68235e-13	6.33612e-12
HECW2	0.66154	4.7793e-13	6.46306e-12
MLN	-3.21336	4.86286e-13	6.57173e-12
GJA1	0.627561	4.86773e-13	6.574e-12
RN7SL648P	2.15537	4.87468e-13	6.57906e-12
COL5A3	0.708755	4.97731e-13	6.71317e-12
PRND	1.30404	5.05454e-13	6.81286e-12
CYLD	0.364239	5.12167e-13	6.89882e-12
GGTA1	0.803028	5.12792e-13	6.90271e-12
CHRND	2.80033	5.13838e-13	6.91226e-12
RN7SL546P	2.52469	5.15641e-13	6.93199e-12
NPR2	0.438769	5.23629e-13	7.03477e-12
SIRPA	0.699714	5.24268e-13	7.03875e-12
ZSWIM4	0.404484	5.37682e-13	7.21413e-12
MRPL22	-0.381629	5.39369e-13	7.23205e-12
MTCH2	-0.273821	5.40366e-13	7.24069e-12
SPN	0.698114	5.42135e-13	7.25966e-12
ZNF843	0.679736	5.53478e-13	7.40673e-12
NUDT11	0.891034	5.65152e-13	7.55804e-12
STAB1	0.675226	5.69456e-13	7.61064e-12
CTRB2	2.52196	5.6999e-13	7.61283e-12
NAV1	0.590743	5.71365e-13	7.62624e-12
LOC101929532	1.09675	5.72349e-13	7.63442e-12
NLRP4	2.59296	5.9686e-13	7.9562e-12
IL6ST	0.451308	6.06291e-13	8.07667e-12
CHP1	-0.371381	6.18134e-13	8.2291e-12
RN7SL434P	3.04633	6.36336e-13	8.46594e-12
NCF1B	0.909525	6.63194e-13	8.81756e-12
TTLL7	0.909479	6.63649e-13	8.81791e-12
CD86	0.779078	6.71112e-13	8.91131e-12
ARMCX5-GPRASP2	0.456378	6.80347e-13	9.0227e-12
GPRASP2	0.456378	6.80379e-13	9.0227e-12
RAMP2	0.55577	7.28815e-13	9.65879e-12
MRPL12	-0.457655	7.38887e-13	9.78597e-12
ZNHIT2	-0.43171	7.50201e-13	9.92942e-12
ELAVL4	1.06064	7.57223e-13	1.00159e-11
FYB1	0.797014	7.6209e-13	1.00738e-11
MEIS3	0.686572	7.89675e-13	1.04317e-11
PDLIM4	0.772365	7.91677e-13	1.04515e-11
OPCML	1.09009	8.1471e-13	1.07486e-11
TRAF3IP3	0.729344	8.19518e-13	1.08051e-11
GABARAPL1	0.479567	8.26502e-13	1.08902e-11
MNDA	0.854857	8.32917e-13	1.09677e-11
NREP	0.515733	8.38241e-13	1.10308e-11
LINC00968	1.18606	8.47263e-13	1.11424e-11
EEF1DP1	-0.992781	8.57528e-13	1.12701e-11
INPP4A	0.273139	8.60069e-13	1.12963e-11
THCAT158	0.779318	8.8485e-13	1.16144e-11
LINC02544	1.51079	8.94196e-13	1.17295e-11
SEMA6B	0.651725	9.24735e-13	1.21224e-11
COL16A1	0.70585	9.5218e-13	1.24742e-11
CD79B	0.888893	9.55526e-13	1.25101e-11
NID1	0.568425	9.96499e-13	1.30382e-11
HAMP	1.06203	1.00531e-12	1.31451e-11
PCDHGA4	0.962956	1.01485e-12	1.32614e-11
LSM2	-0.379314	1.0352e-12	1.35187e-11
TRPV4	0.790979	1.05224e-12	1.37326e-11
MRPL11	-0.369343	1.08433e-12	1.41423e-11
CIB4	-2.0626	1.11391e-12	1.45189e-11
PPP1R1A	1.36911	1.1175e-12	1.45565e-11
COX7A2	-0.397325	1.11973e-12	1.45764e-11
HLA-DQA1	0.892537	1.12536e-12	1.46403e-11
NXPH3	1.09506	1.13833e-12	1.47997e-11
PAPPA	0.794968	1.14531e-12	1.4881e-11
ANXA8	2.35361	1.15105e-12	1.49462e-11
POP7	-0.324637	1.17848e-12	1.52927e-11
SYT4	1.94156	1.18562e-12	1.53757e-11
EHD3	0.597217	1.20089e-12	1.55639e-11
ANGPT4	0.966086	1.2216e-12	1.58223e-11
NPAS4	1.17545	1.25487e-12	1.6243e-11
MOV10L1	0.761907	1.26379e-12	1.63482e-11
UBE2T	-0.42037	1.26675e-12	1.63762e-11
NDUFAB1	-0.358501	1.27759e-12	1.65059e-11
FH	-0.316672	1.29857e-12	1.67663e-11
CD99L2	0.371186	1.30935e-12	1.6895e-11
GPR84	0.859739	1.37854e-12	1.77766e-11
GALNT17	0.873675	1.4044e-12	1.80987e-11
THBS3	0.478473	1.41643e-12	1.82423e-11
COMTD1	-0.646214	1.44807e-12	1.86382e-11
ITGB1	0.398363	1.45388e-12	1.87012e-11
LOXHD1	0.967687	1.48111e-12	1.90396e-11
PCDHB7	0.812436	1.49884e-12	1.92554e-11
TMIGD3	0.731402	1.50752e-12	1.93549e-11
WNT3A	1.6148	1.51688e-12	1.94628e-11
RGS7BP	0.924625	1.53931e-12	1.97384e-11
ALPK2	0.845411	1.56438e-12	2.00473e-11
PHC1	0.431521	1.57722e-12	2.01993e-11
NRROS	0.599284	1.61225e-12	2.0635e-11
ZFHX3	0.462166	1.63533e-12	2.09174e-11
FCRL3	1.12857	1.65664e-12	2.11767e-11
CLEC17A	1.29837	1.6583e-12	2.11848e-11
ADAMTS9	0.568018	1.66335e-12	2.12361e-11
AP1S2	0.496767	1.67622e-12	2.13742e-11
ARMC9	0.400455	1.67625e-12	2.13742e-11
TAMALIN	0.510373	1.73425e-12	2.21001e-11
BMPR2	0.413845	1.74141e-12	2.21776e-11
SNORD60	-0.788665	1.76493e-12	2.24632e-11
YDJC	-0.458298	1.76612e-12	2.24645e-11
GLP1R	1.93343	1.77146e-12	2.25185e-11
PTH1R	0.94836	1.78834e-12	2.2719e-11
CACNG7	2.02612	1.79092e-12	2.27377e-11
UQCC2	-0.391206	1.80327e-12	2.28804e-11
LILRA2	0.874107	1.80815e-12	2.29281e-11
SLC25A3	-0.284137	1.82581e-12	2.31378e-11
PAQR8	-0.554822	1.84149e-12	2.33222e-11
RAMP3	0.516076	1.84805e-12	2.33908e-11
FMNL3	0.47974	1.86309e-12	2.35666e-11
TMEM43	0.256646	1.86877e-12	2.3624e-11
FAT3	0.966136	1.87263e-12	2.36582e-11
DKK3	0.567861	2.01412e-12	2.54264e-11
CXCR5	1.44339	2.01506e-12	2.54264e-11
ABLIM3	0.84357	2.02706e-12	2.55621e-11
MMP11	0.903654	2.03212e-12	2.56102e-11
PNMT	-1.53499	2.053e-12	2.58544e-11
PIK3R6	0.649273	2.05401e-12	2.58544e-11
SDS	0.714072	2.10787e-12	2.65161e-11
CADM1	0.834875	2.1344e-12	2.68334e-11
MTARC1	-0.484004	2.14913e-12	2.69957e-11
KRT78	2.88566	2.14994e-12	2.69957e-11
CDC42EP5	-0.697505	2.16218e-12	2.71329e-11
ZNF540	0.615463	2.1708e-12	2.72244e-11
AURKAIP1	-0.371253	2.20899e-12	2.76864e-11
PIRT	1.38479	2.2331e-12	2.79716e-11
ETFA	-0.36133	2.2385e-12	2.80221e-11
ANXA8L1	1.3556	2.26208e-12	2.83001e-11
CILP2	1.13801	2.28856e-12	2.8614e-11
DOCK9	0.38771	2.29735e-12	2.87065e-11
FNDC5	0.926409	2.29972e-12	2.87185e-11
CALCA	2.14755	2.33804e-12	2.91794e-11
LINC00472	0.993931	2.44713e-12	3.0506e-11
RNASE2	0.787417	2.4473e-12	3.0506e-11
INSC	-0.972522	2.48582e-12	3.09673e-11
MDFIC	0.683571	2.50148e-12	3.11294e-11
ANAPC1P4	0.665516	2.50186e-12	3.11294e-11
MAP9	0.992371	2.56883e-12	3.19433e-11
PGP	-0.4555	2.58358e-12	3.21074e-11
CCR5	0.745834	2.58758e-12	3.21376e-11
AASS	0.721935	2.59776e-12	3.22446e-11
PKMP3	0.659595	2.68646e-12	3.33254e-11
QPCTL	-0.335695	2.70399e-12	3.35226e-11
FAM171B	0.707367	2.77408e-12	3.43708e-11
TIMM50	-0.312746	2.82057e-12	3.49258e-11
PKHD1L1	1.11372	2.84508e-12	3.52081e-11
ATXN1	0.377618	2.87278e-12	3.55295e-11
RAP2C-AS1	0.53693	2.8995e-12	3.58383e-11
CNTNAP3	1.11471	2.92504e-12	3.61323e-11
TPRN	-0.46962	2.98539e-12	3.68556e-11
SNAP91	1.56594	3.00097e-12	3.70257e-11
PITX1	-0.55419	3.00651e-12	3.70718e-11
MCAT	-0.351485	3.04645e-12	3.75418e-11
PTPRC	0.8187	3.09433e-12	3.81091e-11
BEX4	0.774223	3.11025e-12	3.82821e-11
BTBD19	0.59884	3.20947e-12	3.94798e-11
FCRL6	1.00634	3.25378e-12	4.00008e-11
MEIS2	0.862576	3.2775e-12	4.02683e-11
DPYS	1.56677	3.33272e-12	4.09224e-11
LY96	0.765294	3.41519e-12	4.191e-11
PI15	1.1423	3.44695e-12	4.22745e-11
LPAR4	0.899281	3.672e-12	4.50077e-11
VSIG1	-1.41695	3.69768e-12	4.52954e-11
FAM162A	-0.36221	3.71455e-12	4.5475e-11
LAMA2	0.839684	3.75603e-12	4.59555e-11
DSG1	1.01142	3.85054e-12	4.70838e-11
CYTH4	0.68372	3.88555e-12	4.74837e-11
CRP	-2.7942	3.95436e-12	4.82958e-11
ALPL	0.736314	3.96297e-12	4.83723e-11
LRRC37A17P	0.483103	3.96864e-12	4.84127e-11
DENND2C	0.775009	3.99915e-12	4.87559e-11
BRI3BP	-0.362409	4.16305e-12	5.07241e-11
NATD1	0.515879	4.2804e-12	5.2123e-11
ST3GAL6	0.64275	4.405e-12	5.36085e-11
LGALS1	0.650161	4.52933e-12	5.5089e-11
MYCBP2	0.419546	4.56042e-12	5.54314e-11
COX7A1	0.621213	4.56561e-12	5.54314e-11
TRAF1	0.443186	4.56782e-12	5.54314e-11
MRPL54	-0.404035	4.56827e-12	5.54314e-11
IGHG4	1.3822	4.60226e-12	5.58109e-11
CCNB2	-0.397292	4.95344e-12	6.00342e-11
ZC3H12A	-0.640081	5.02346e-12	6.08469e-11
DNAJB4	0.50574	5.09779e-12	6.17109e-11
RBFOX3	1.20897	5.12438e-12	6.19963e-11
RNF112	0.779701	5.13089e-12	6.20385e-11
CD4	0.651234	5.31578e-12	6.42363e-11
KAZALD1	-0.480698	5.35347e-12	6.46537e-11
TM4SF18	0.62105	5.43472e-12	6.55964e-11
CDK5R2	1.41462	5.46125e-12	6.58779e-11
ZNF829	0.80218	5.56321e-12	6.70638e-11
PTAFR	0.738956	5.56608e-12	6.70638e-11
TRPV2	0.577983	5.64845e-12	6.80163e-11
ROBO4	0.508316	5.65378e-12	6.80407e-11
PAXX	-0.375772	5.69379e-12	6.8482e-11
GLRA3	1.37553	5.75247e-12	6.91474e-11
LTBP3	0.622735	5.82232e-12	6.99461e-11
KRT16	1.76406	5.84364e-12	7.01612e-11
UBE2QL1	0.891781	5.84809e-12	7.01737e-11
FPR1	0.985556	5.9242e-12	7.10455e-11
ADHFE1	0.698137	6.05384e-12	7.25579e-11
KLF14	1.48077	6.09967e-12	7.30645e-11
LINC02798	1.1521	6.11329e-12	7.3185e-11
ANKRD50	0.407251	6.13253e-12	7.33727e-11
AICDA	1.90538	6.19717e-12	7.41029e-11
RUNX1	0.38898	6.21578e-12	7.42404e-11
LOC100506403	0.38898	6.21589e-12	7.42404e-11
CCL23	0.945129	6.30244e-12	7.52304e-11
MGAT4C	1.60827	6.36926e-12	7.59838e-11
APBB1IP	0.701883	6.37768e-12	7.60401e-11
COL13A1	0.638533	6.40365e-12	7.63055e-11
CD109	1.09819	6.59309e-12	7.85173e-11
TMEM229A	-2.52788	6.69095e-12	7.96367e-11
PLA2G7	0.68352	6.77845e-12	8.06314e-11
CD180	0.763162	6.8125e-12	8.09896e-11
P2RY14	0.776636	6.9911e-12	8.30648e-11
ITPKB	0.34744	7.03626e-12	8.3553e-11
NDUFS6	-0.411695	7.05481e-12	8.3725e-11
TREM1	1.0126	7.08768e-12	8.40665e-11
PDPN	0.661148	7.16272e-12	8.49075e-11
C5orf66-AS1	-0.920356	7.23108e-12	8.56685e-11
GALNT16	1.00459	7.31233e-12	8.65812e-11
PLCL1	0.61841	7.56542e-12	8.95263e-11
KLF7	0.562313	7.604e-12	8.99311e-11
LOXL2	0.577919	7.68872e-12	9.08807e-11
LRRTM1	1.80583	7.77227e-12	9.18156e-11
RALYL	1.98618	7.87981e-12	9.30325e-11
SOX17	0.653658	7.92536e-12	9.35166e-11
C1QA	0.718427	8.06616e-12	9.51233e-11
RGS5	0.650174	8.10464e-12	9.55222e-11
LHX3	2.64232	8.31797e-12	9.79805e-11
GNG11	0.552717	8.33227e-12	9.80927e-11
CCL14	0.739931	8.39993e-12	9.88327e-11
CD52	0.704995	8.43483e-12	9.91865e-11
GPRC5B	0.601397	8.77144e-12	1.03086e-10
SCARA3	0.765968	8.79659e-12	1.03322e-10
GUCY1A2	0.8885	8.84028e-12	1.03776e-10
ZNF418	0.822084	9.02457e-12	1.05879e-10
PGAM5	-0.337037	9.07651e-12	1.06428e-10
BCL2L12	-0.355997	9.24144e-12	1.083e-10
CD300LB	0.756791	9.35772e-12	1.09586e-10
RNA5SP429	-3.41896	9.36184e-12	1.09586e-10
GNA12	0.253394	9.50949e-12	1.11251e-10
REG3G	-2.98216	9.59406e-12	1.12126e-10
LVRN	0.982943	9.59521e-12	1.12126e-10
FCER1G	0.695407	9.65772e-12	1.12792e-10
UNC80	1.34161	9.68555e-12	1.13053e-10
CSKMT	-0.492221	9.80071e-12	1.14332e-10
C5orf58	1.15963	9.87673e-12	1.15154e-10
UQCRFS1	-0.316741	1e-11	1.16525e-10
TSPAN4	0.597674	1.00498e-11	1.17039e-10
LRIG1	0.49947	1.00636e-11	1.17133e-10
CD1C	0.826083	1.01231e-11	1.1776e-10
PCLAF	-0.50705	1.02069e-11	1.18667e-10
SEPTIN5	0.609319	1.04353e-11	1.21254e-10
CLEC2B	0.739909	1.05148e-11	1.22108e-10
IGHG1	1.23816	1.08159e-11	1.25534e-10
PLSCR4	0.485512	1.08429e-11	1.25776e-10
FCHSD2	0.308782	1.09388e-11	1.26818e-10
MARCHF1	0.562172	1.09521e-11	1.269e-10
CARD8	0.345068	1.12149e-11	1.29872e-10
NCKAP5L	0.42371	1.15949e-11	1.34197e-10
JPT1	-0.349231	1.19568e-11	1.38308e-10
PCAT19	0.598157	1.20325e-11	1.39105e-10
RN7SL4P	1.6842	1.21463e-11	1.40341e-10
MPP2	0.673831	1.22109e-11	1.40954e-10
CNIH3	0.581377	1.2213e-11	1.40954e-10
GLYATL2	-1.42247	1.22211e-11	1.40968e-10
TTBK2	0.43699	1.22301e-11	1.40993e-10
LCP2	0.637816	1.23576e-11	1.42382e-10
STOX2	0.78931	1.24925e-11	1.4384e-10
CLEC7A	0.774974	1.24981e-11	1.4384e-10
HDAC9	0.794006	1.25296e-11	1.44122e-10
KCNJ9	1.34015	1.29006e-11	1.48307e-10
ARPC5L	-0.276089	1.29176e-11	1.48419e-10
ABL2	0.338768	1.30245e-11	1.49563e-10
SH3PXD2B	0.421057	1.30564e-11	1.49846e-10
PDZD2	0.613323	1.33216e-11	1.52804e-10
SCUBE2	0.787074	1.34585e-11	1.54288e-10
GPSM3	0.473525	1.35723e-11	1.55507e-10
NME8	0.927246	1.42148e-11	1.62778e-10
TCHH	-1.40486	1.42451e-11	1.62969e-10
HES5	-1.1478	1.42474e-11	1.62969e-10
CASP1	-0.732466	1.44293e-11	1.64958e-10
RN7SL665P	2.39341	1.48454e-11	1.6962e-10
MRPL41	-0.553667	1.49419e-11	1.70629e-10
CCR8	0.859742	1.51821e-11	1.73275e-10
ADGRE2	0.650384	1.53206e-11	1.74758e-10
RGCC	0.602104	1.53498e-11	1.74995e-10
KLF8	0.653084	1.56954e-11	1.78835e-10
CLSTN3	0.413018	1.59196e-11	1.8129e-10
KRT6C	2.26927	1.60196e-11	1.82328e-10
AMN	-0.742224	1.62381e-11	1.84712e-10
TYROBP	0.707576	1.62584e-11	1.8484e-10
PRSS56	2.75716	1.62961e-11	1.85167e-10
ZNF474	0.760552	1.65028e-11	1.87411e-10
SEC14L1	0.333517	1.67604e-11	1.90232e-10
RDX	0.679305	1.70322e-11	1.9321e-10
DACT1	0.727104	1.70465e-11	1.93266e-10
VCL	0.361374	1.70691e-11	1.93416e-10
IL16	0.658407	1.72631e-11	1.95506e-10
PHLDB1	0.424649	1.74772e-11	1.97822e-10
FLT3LG	0.522436	1.77661e-11	2.00981e-10
CNR2	1.10949	1.78159e-11	2.01433e-10
C16orf89	1.12234	1.81249e-11	2.04814e-10
SRGAP2	0.426227	1.82633e-11	2.06265e-10
PPP2R2D	-0.226293	1.84073e-11	2.07777e-10
RAB3IL1	0.596183	1.85841e-11	2.09658e-10
SIGLEC5	0.888067	1.86832e-11	2.10659e-10
ZDHHC22	2.0975	1.87477e-11	2.11271e-10
NAPSB	0.721439	1.89678e-11	2.13635e-10
LSM4	-0.301658	1.9491e-11	2.19407e-10
CFLAR	0.252721	1.96018e-11	2.20533e-10
GPR27	1.17302	1.96232e-11	2.20654e-10
NEUROD2	1.73448	2.00254e-11	2.25053e-10
KCNE1	1.09781	2.00877e-11	2.2563e-10
GSDMC	0.858792	2.03101e-11	2.28003e-10
WNK3	0.627118	2.04824e-11	2.29812e-10
HNRNPA1P21	0.692379	2.05502e-11	2.30289e-10
CLDN7	-0.368095	2.05551e-11	2.30289e-10
TST	-0.432672	2.05585e-11	2.30289e-10
DUOX2	-1.25125	2.06498e-11	2.31186e-10
RPS3P3	-0.937751	2.09366e-11	2.34268e-10
CCL20	-0.88884	2.09847e-11	2.3468e-10
EPGN	1.36	2.10467e-11	2.35172e-10
SMAD6	-0.467287	2.10516e-11	2.35172e-10
DKK2	0.968542	2.11376e-11	2.35879e-10
CREBRF	0.437798	2.11379e-11	2.35879e-10
FBXO27	0.896956	2.12994e-11	2.37552e-10
EIF5AP2	-0.924041	2.13561e-11	2.38056e-10
ATP5MC3	-0.312274	2.19673e-11	2.44736e-10
COA3	-0.380865	2.2105e-11	2.46137e-10
CCDC158	0.700634	2.25025e-11	2.50427e-10
IHO1	0.720485	2.25793e-11	2.51145e-10
TRIR	-0.317886	2.29908e-11	2.55584e-10
C11orf21	1.18704	2.30372e-11	2.55962e-10
SMIM22	-0.46638	2.30986e-11	2.56505e-10
ZNF790-AS1	0.743609	2.34072e-11	2.59792e-10
CKMT1A	-0.536614	2.41718e-11	2.68133e-10
RASSF4	0.481421	2.43078e-11	2.69496e-10
ERMN	0.912309	2.46867e-11	2.7355e-10
KLHDC8A	0.577223	2.48403e-11	2.75104e-10
SAMD11	0.687709	2.5038e-11	2.77144e-10
CKMT1B	-0.533749	2.50542e-11	2.77173e-10
IGDCC3	1.97396	2.51977e-11	2.78612e-10
IQSEC3	0.829746	2.58554e-11	2.8573e-10
EDNRA	0.718538	2.59415e-11	2.86527e-10
MPST	-0.423034	2.63453e-11	2.90831e-10
FYN	0.570092	2.69296e-11	2.97122e-10
SOHLH1	-3.16677	2.82348e-11	3.11355e-10
PEA15	0.318684	2.85714e-11	3.14898e-10
SEMA7A	0.678995	2.87481e-11	3.16676e-10
SPOCK3	2.04172	2.92409e-11	3.21932e-10
SLC15A3	0.617604	2.99787e-11	3.29878e-10
GPR83	-1.55929	3.05584e-11	3.36077e-10
CELA3A	1.91803	3.10301e-11	3.41082e-10
MRPL37	-0.275685	3.13392e-11	3.44296e-10
C15orf61	-0.408787	3.15976e-11	3.46949e-10
CD300C	0.663742	3.16785e-11	3.47651e-10
PER1	0.550823	3.18792e-11	3.49668e-10
PTGDS	0.851143	3.21294e-11	3.52224e-10
EPHB6	1.39298	3.23792e-11	3.54774e-10
LRAT	1.3434	3.2598e-11	3.5698e-10
MRPL21	-0.308707	3.28214e-11	3.59235e-10
SERPINA5	1.0473	3.29938e-11	3.6093e-10
ATP5IF1	-0.362521	3.31244e-11	3.62166e-10
PLAT	0.543615	3.316e-11	3.62362e-10
MRO	0.950469	3.37574e-11	3.68694e-10
LINC02611	0.741346	3.3919e-11	3.70262e-10
UROS	-0.264155	3.40254e-11	3.71228e-10
RPL8P3	-1.27482	3.42718e-11	3.73717e-10
CHI3L1	0.864423	3.43671e-11	3.74558e-10
LENG9	-0.473931	3.45137e-11	3.75956e-10
FAM78A	0.589177	3.45344e-11	3.75983e-10
HCST	0.726348	3.45538e-11	3.75994e-10
CHL1	0.897205	3.5971e-11	3.91208e-10
KCNH1	0.825914	3.67406e-11	3.99367e-10
LRRC3B	1.51017	3.70359e-11	4.02365e-10
RPL13AP5	-0.708614	3.73691e-11	4.0577e-10
CDCA3	-0.381001	3.75112e-11	4.07098e-10
TPP1	0.306481	3.75707e-11	4.07528e-10
GRIK2	1.06282	3.7671e-11	4.08401e-10
C6orf136	-0.303511	3.86161e-11	4.18426e-10
RPS6KA2	0.47031	3.93078e-11	4.25697e-10
C4BPA	-1.08072	3.97264e-11	4.30003e-10
RANBP1	-0.307945	3.9964e-11	4.32348e-10
LIFR-AS1	0.89337	4.00429e-11	4.32973e-10
PURG	0.989824	4.03672e-11	4.36251e-10
RGS9	0.684529	4.07926e-11	4.40616e-10
USP26	1.66365	4.22821e-11	4.56464e-10
H2AZ1	-0.340995	4.29599e-11	4.63538e-10
DLEU1-AS1	0.600854	4.46525e-11	4.81328e-10
DLEU7	0.600854	4.46554e-11	4.81328e-10
VASN	0.562633	4.60511e-11	4.96111e-10
NACA4P	-0.604821	4.6391e-11	4.99512e-10
TNN	0.862808	4.64191e-11	4.99552e-10
ITGAD	1.07762	4.65079e-11	5.00246e-10
GLIPR2	0.517831	4.71593e-11	5.06987e-10
IGLV3-32	-1.95112	4.73707e-11	5.08994e-10
CHGB	1.70236	4.7831e-11	5.13671e-10
DOK4	-0.412964	4.86184e-11	5.21854e-10
LINC01537	0.932451	4.8934e-11	5.24968e-10
PDCD1LG2	0.838633	4.90183e-11	5.25598e-10
GDPGP1	-0.375049	4.96418e-11	5.32006e-10
SCEL	1.44093	4.96711e-11	5.32042e-10
GIPC3	0.510623	5.1221e-11	5.48359e-10
SCN3B	0.957616	5.26407e-11	5.6315e-10
C9orf16	-0.417157	5.26574e-11	5.6315e-10
PXDC1	0.503614	5.29557e-11	5.66045e-10
PYGO1	0.804591	5.34691e-11	5.71236e-10
SPC24	-0.385522	5.37384e-11	5.73815e-10
BID	-0.381553	5.38206e-11	5.74394e-10
SETBP1-DT	0.696415	5.45226e-11	5.81584e-10
TDRD6	0.603198	5.49406e-11	5.85738e-10
UQCC3	-0.40661	5.53957e-11	5.90284e-10
PSME2P2	-0.65472	5.5605e-11	5.92207e-10
SDC3	0.405519	5.70272e-11	6.07006e-10
ZBED2	1.08653	5.70535e-11	6.07006e-10
NTN1	0.735497	5.71854e-11	6.08094e-10
A2ML1	2.03908	5.87387e-11	6.24288e-10
AHNAK2	0.913137	5.95478e-11	6.32561e-10
NR4A3	0.849181	6.0155e-11	6.3868e-10
COPS9	-0.376373	6.03584e-11	6.40509e-10
C1QBP	-0.437281	6.09419e-11	6.46367e-10
GLT1D1	0.919792	6.11894e-11	6.48658e-10
ANGPT1	0.708258	6.29914e-11	6.67416e-10
TLR10	0.946105	6.38577e-11	6.76246e-10
OTOAP1	0.739329	6.47694e-11	6.85548e-10
KCNE1B	-2.69376	6.52925e-11	6.90729e-10
CDS1	-0.359505	6.54022e-11	6.91534e-10
CLIC2	0.644795	6.60108e-11	6.9761e-10
MRPL14	-0.341239	6.65766e-11	7.03228e-10
ITGB5	0.329237	6.67807e-11	7.05022e-10
CISD3	-0.379175	6.73229e-11	7.10381e-10
CHCHD10	-0.554067	6.84969e-11	7.22398e-10
DPY19L2	0.921751	6.85732e-11	7.22832e-10
TLR1	0.744627	6.91227e-11	7.28251e-10
CRB3	-0.356235	6.93744e-11	7.30528e-10
LRRC17	0.659002	7.15236e-11	7.52774e-10
MAP4K4	0.3611	7.17398e-11	7.54663e-10
PCBP3	0.760334	7.31374e-11	7.68972e-10
RGS2	0.686955	7.32511e-11	7.69773e-10
PDLIM1	-0.289748	7.46389e-11	7.83957e-10
LINC02099	0.897557	7.52059e-11	7.89508e-10
CCNI2	-0.517985	7.7412e-11	8.12253e-10
RAB9B	0.732793	7.78897e-11	8.16848e-10
NFATC1	0.716582	7.80597e-11	8.18214e-10
CAVIN4	0.603693	7.87409e-11	8.24933e-10
OLFML2A	0.496148	7.9313e-11	8.30504e-10
RFX3-AS1	0.803152	7.98164e-11	8.35349e-10
SIGLEC14	0.933077	8.01541e-11	8.38456e-10
ACTBP12	1.80387	8.03518e-11	8.40097e-10
TMEM74	0.938314	8.04649e-11	8.40852e-10
SMIM10L2B	0.642974	8.13308e-11	8.49468e-10
FAM118B	-0.330761	8.21043e-11	8.57112e-10
C6orf15	1.72644	8.247e-11	8.60488e-10
CSF3R	0.866496	8.25114e-11	8.60488e-10
CA11	0.554016	8.32026e-11	8.67256e-10
CUX2	1.23044	8.34099e-11	8.68977e-10
NDST1	0.335634	8.48344e-11	8.83369e-10
DNPH1	-0.518129	8.60777e-11	8.95862e-10
ENDOG	-0.584695	8.75937e-11	9.11178e-10
ANKRD55	0.919632	8.79921e-11	9.14859e-10
PXMP2	-0.350028	8.88495e-11	9.23307e-10
CTSG	1.28802	8.96061e-11	9.30699e-10
CTSO	0.472975	8.96596e-11	9.30784e-10
NUDT8	-0.62855	9.0353e-11	9.37509e-10
IMPG2	0.738355	9.12601e-11	9.46444e-10
SHISA7	1.50389	9.47779e-11	9.82097e-10
NRARP	-0.515522	9.47935e-11	9.82097e-10
PLPPR2	0.460362	9.68754e-11	1.00316e-09
SMARCD3	0.433749	9.81567e-11	1.01592e-09
ADGRB1	0.826316	9.89359e-11	1.02347e-09
KIF26B	0.830407	9.92117e-11	1.0258e-09
MAP7D1	0.319619	1.00989e-10	1.04366e-09
RN7SL2	1.66226	1.02063e-10	1.05422e-09
TMEM273	0.629669	1.03498e-10	1.06851e-09
SNRPF	-0.354592	1.04186e-10	1.07507e-09
NCAN	1.73849	1.04698e-10	1.07981e-09
IGLV2-18	-1.53136	1.05175e-10	1.08419e-09
ACTN1	0.331502	1.06022e-10	1.09237e-09
MFAP2	0.666925	1.06395e-10	1.09527e-09
TFEC	0.8019	1.06445e-10	1.09527e-09
RIMS4	1.5649	1.06463e-10	1.09527e-09
[truncated: 18,557 more rows]
