# Supplementary material for: Integrating bulk RNA-seq and scRNA-seq analyses revealed the function and clinical value of thrombospondins in colon cancer
Source: Comput Struct Biotechnol J. 2024 May 17;23:2251–66. doi: 10.1016/j.csbj.2024.05.021 (PMC11140486; doi:10.1016/j.csbj.2024.05.021)
Supplement: Supplementary file 8 — Supplementary material [file mmc8.xlsx]

## Sheet: nrDEG_COMP(GSEA)
Table S5. Differentially expressed genes of COMP obtained based on edgeR package
Genes	LogFC	PValue	FDR
COMP	4.15224	2.23167e-143	4.5872e-139
PRELP	3.05027	1.47895e-105	1.51999e-101
SFRP4	3.07562	3.4279e-98	2.34868e-94
FNDC1	2.56497	3.80457e-95	1.95507e-91
ITGBL1	2.85546	1.21866e-94	5.00989e-91
AEBP1	2.01807	4.64659e-88	1.59184e-84
COL8A2	1.98116	1.69318e-87	4.97191e-84
MGP	2.2478	5.4863e-86	1.40964e-82
CCDC80	2.32343	1.05293e-85	2.40477e-82
HMCN1	1.96874	1.27363e-82	2.61796e-79
THBS2	2.36209	1.93223e-81	3.61063e-78
LRRC4C	2.93524	1.05456e-79	1.80637e-76
TNS1	1.94569	2.64962e-79	4.18945e-76
COL8A1	2.08582	8.76909e-79	1.28749e-75
FXYD6	1.81262	8.37735e-78	1.14798e-74
BOC	2.02623	2.20722e-77	2.83559e-74
EVC	1.8117	3.08213e-76	3.72666e-73
SSC5D	2.15278	8.22117e-76	9.38812e-73
CILP	3.27524	4.10288e-75	4.43867e-72
FBN1	1.79543	6.02214e-75	6.18926e-72
TAGLN	1.92447	4.0473e-74	3.96154e-71
ADAMTS16	2.60666	8.40702e-74	7.85483e-71
FABP4	4.46707	2.3464e-73	2.09697e-70
CCDC8	1.76081	4.28295e-73	3.66817e-70
PTGIS	2.45059	9.13818e-73	7.51341e-70
LMOD1	2.29998	1.50526e-72	1.19002e-69
ITGA11	1.87507	2.4256e-72	1.8466e-69
EFEMP1	1.85645	7.45464e-72	5.47251e-69
AOC3	1.94649	2.56019e-71	1.81465e-68
MSRB3	1.78283	5.153e-71	3.53067e-68
CHRDL1	3.15476	5.55113e-71	3.68076e-68
COL11A1	2.43841	7.69951e-71	4.82621e-68
DDR2	1.83017	7.74823e-71	4.82621e-68
MAP1A	1.56704	2.82885e-70	1.71021e-67
SULF1	1.92362	3.02911e-70	1.77895e-67
NAP1L3	1.87419	3.62036e-70	2.06713e-67
PLXNA4	2.08737	9.97136e-70	5.5395e-67
ANTXR1	1.76476	3.65107e-69	1.97494e-66
P4HA3	1.78607	1.42155e-68	7.4923e-66
ARHGEF25	1.49824	4.82433e-68	2.4791e-65
MFAP5	2.47174	7.86781e-68	3.94446e-65
NALCN	2.69608	3.04919e-67	1.49229e-64
NOX4	1.86448	3.26966e-67	1.56298e-64
ACTA2	1.5654	3.47494e-67	1.62335e-64
ASPN	2.309	5.13668e-67	2.34632e-64
PRICKLE1	1.81528	6.6537e-67	2.97319e-64
STON1	1.59198	1.68731e-65	7.33118e-63
VCAN	1.71966	1.71198e-65	7.33118e-63
MYH11	2.85273	2.93128e-65	1.22964e-62
GLIS2	1.41822	7.62296e-65	3.1338e-62
GLI3	1.85506	8.0349e-65	3.23838e-62
MATN3	2.10834	8.33814e-65	3.29597e-62
SLIT3	1.85749	1.15214e-64	4.46834e-62
TENM4	1.8055	1.70928e-64	6.50633e-62
CSDC2	2.06198	1.94413e-64	7.26576e-62
BGN	1.66266	2.00213e-64	7.34889e-62
OLFML2B	1.51035	2.51033e-64	9.05261e-62
JAM3	1.08591	3.61128e-64	1.27982e-61
SGCD	1.75624	3.94544e-64	1.37455e-61
GAP43	2.70298	4.16412e-64	1.42656e-61
ECM2	1.72522	9.19477e-64	3.09834e-61
SUSD5	2.12865	1.26283e-63	4.18668e-61
PDGFRB	1.30829	2.40805e-63	7.85675e-61
SLIT2	2.14303	3.65401e-63	1.17356e-60
HSPB8	2.02554	4.44414e-63	1.40537e-60
CLIP3	1.29379	4.76093e-63	1.48274e-60
HAND2	2.67874	9.27456e-63	2.84535e-60
BNC2	1.8396	1.64419e-62	4.97004e-60
MRC2	1.47435	1.80898e-62	5.38893e-60
EVC2	1.50332	2.3517e-62	6.90559e-60
COL6A3	1.64648	2.85049e-62	8.25238e-60
TIMP2	1.42078	4.82724e-62	1.37248e-59
MYL9	1.63767	4.87428e-62	1.37248e-59
SPOCK1	2.23415	5.2132e-62	1.44807e-59
RNF150	2.00857	6.79541e-62	1.8624e-59
ATP10A	1.43026	9.37211e-62	2.53479e-59
COL1A2	1.71344	1.54811e-61	4.13266e-59
LHFPL6	1.23612	3.79764e-61	1.00078e-58
CNN1	2.4229	4.20018e-61	1.09284e-58
PDZRN4	2.8059	6.45993e-61	1.6598e-58
C1R	1.35585	7.03018e-61	1.78402e-58
PRDM6	1.73743	9.17202e-61	2.29916e-58
ADAM12	2.15566	1.00973e-60	2.50061e-58
CYS1	1.63835	1.09841e-60	2.68782e-58
FAM180A	2.08927	1.29548e-60	3.13277e-58
KCNE4	1.50546	1.96791e-60	4.70352e-58
THBS4	3.09516	2.34531e-60	5.54114e-58
FIBIN	1.59004	2.96937e-60	6.93584e-58
CDO1	2.3883	4.09128e-60	9.44902e-58
C1S	1.44518	5.39367e-60	1.23185e-57
DNAJB5	1.36882	1.0646e-59	2.40471e-57
C3orf80	1.5602	1.32541e-59	2.96129e-57
MAB21L2	1.99641	4.58312e-59	1.01297e-56
ISLR	1.62182	1.08471e-58	2.37193e-56
FBXL7	1.29087	1.20141e-58	2.59948e-56
LTBP2	1.50932	1.25165e-58	2.67997e-56
PRG4	2.76129	1.42672e-58	3.02332e-56
HTRA3	1.54385	4.33793e-58	9.09858e-56
CYP1B1	2.52862	9.95205e-58	2.06631e-55
COL14A1	1.73093	1.08365e-57	2.22745e-55
CRISPLD1	1.6712	2.02326e-57	4.11764e-55
ZNF521	1.40447	2.05744e-57	4.14615e-55
COL5A2	1.55721	2.07877e-57	4.14846e-55
VGLL3	1.98294	2.3833e-57	4.71045e-55
COL3A1	1.67768	2.72668e-57	5.33779e-55
SERPING1	1.46945	3.84492e-57	7.45588e-55
DPYSL3	1.55762	4.16995e-57	8.01058e-55
FBLN2	1.93796	5.45819e-57	1.03882e-54
NTM	1.80696	9.01809e-57	1.70061e-54
THY1	1.22237	9.41831e-57	1.75994e-54
LMO3	2.4312	9.90609e-57	1.83441e-54
CMTM3	1.11074	1.00746e-56	1.84896e-54
PLA2G5	1.9115	1.16201e-56	2.11372e-54
PTGER3	1.81174	1.32071e-56	2.38133e-54
MMP2	1.58902	1.34864e-56	2.41054e-54
FGF1	1.67351	1.81654e-56	3.21888e-54
LRRC15	1.89784	2.26723e-56	3.98315e-54
NRK	2.66638	2.29654e-56	4.00045e-54
ZEB1	1.31534	2.65271e-56	4.58205e-54
PLN	2.264	3.13033e-56	5.36199e-54
PNMA8B	1.57385	3.22307e-56	5.47522e-54
GAS7	1.35758	4.97049e-56	8.37446e-54
GUCY1A1	1.60926	5.45196e-56	9.11097e-54
MXRA8	1.29994	8.87807e-56	1.47168e-53
MAGI2-AS3	1.45589	1.22674e-55	2.01725e-53
TGFB3	1.8105	1.76483e-55	2.87905e-53
DACT3	1.58658	2.82058e-55	4.56513e-53
TMEM200B	1.5017	2.99054e-55	4.80239e-53
JPH2	1.99095	3.47649e-55	5.53948e-53
CALD1	1.43794	3.56599e-55	5.63838e-53
MPDZ	1.50576	4.39982e-55	6.90369e-53
OMD	3.03376	5.19249e-55	8.08573e-53
HAND2-AS1	2.65458	5.36718e-55	8.29492e-53
MYLK	1.6859	6.57926e-55	1.00923e-52
FLRT2	1.68766	8.84555e-55	1.34682e-52
MEOX2	2.57877	1.15329e-54	1.74308e-52
VIM	1.13977	1.20685e-54	1.81071e-52
FBLN5	1.29067	1.43707e-54	2.14051e-52
NRP2	1.36944	1.80801e-54	2.67364e-52
SYNPO2	2.26076	1.9059e-54	2.79827e-52
RUNX1T1	1.46081	2.28585e-54	3.33232e-52
GPR1	1.96972	2.74073e-54	3.9673e-52
CORIN	1.78144	2.76531e-54	3.97489e-52
C14orf132	1.59795	2.81823e-54	4.02283e-52
CCDC144NL-AS1	1.83064	3.42016e-54	4.82021e-52
LOC339260	1.83064	3.42374e-54	4.82021e-52
ZNF667-AS1	1.30765	3.48115e-54	4.8677e-52
IRAG1	1.30518	3.99306e-54	5.54576e-52
ZFPM2	1.65573	4.74491e-54	6.54575e-52
MRAS	1.32445	4.90832e-54	6.72604e-52
HEG1	1.29985	6.73366e-54	9.16625e-52
THSD7A	1.70858	7.34955e-54	9.93882e-52
MIR100HG	1.69752	1.1623e-53	1.56151e-51
C20orf194	1.35319	1.25907e-53	1.68053e-51
COL10A1	2.61663	1.30485e-53	1.7304e-51
LINC01638	2.38359	1.36719e-53	1.80145e-51
ISM1	2.19425	1.66303e-53	2.1773e-51
MEIS1	1.38855	1.70305e-53	2.21558e-51
DOK5	1.54205	2.8069e-53	3.62866e-51
NPR3	2.44709	2.94094e-53	3.77818e-51
COL5A1	1.45838	3.4128e-53	4.35715e-51
IGFBP5	1.54959	4.05814e-53	5.14908e-51
AMOTL1	1.48	4.5213e-53	5.70155e-51
ZFHX4	2.2452	4.85906e-53	6.09013e-51
RFTN1	1.01578	5.58771e-53	6.96093e-51
CNTN1	2.60516	6.09843e-53	7.5514e-51
PPFIA2	1.75635	9.43658e-53	1.16149e-50
CRISPLD2	1.31804	9.56918e-53	1.1708e-50
POPDC2	1.58345	1.10428e-52	1.34311e-50
DZIP1	1.1981	1.16499e-52	1.40862e-50
NCAM2	1.89668	1.24183e-52	1.49274e-50
CALHM5	1.41683	1.29603e-52	1.54883e-50
ZDHHC15	1.6737	1.57444e-52	1.87067e-50
GASK1A	1.8841	2.09942e-52	2.48009e-50
GNAO1	1.95012	2.25562e-52	2.64938e-50
MAP6	1.5923	2.39898e-52	2.80177e-50
FBLN1	1.63721	3.45277e-52	4.0097e-50
CAVIN1	1.17908	4.03503e-52	4.65956e-50
COL1A1	1.71709	4.1665e-52	4.78449e-50
C7	2.57225	4.78324e-52	5.46219e-50
NTRK3	2.63529	4.86026e-52	5.51948e-50
KCNMB1	1.9344	6.01565e-52	6.79405e-50
FERMT2	1.34258	6.61452e-52	7.42959e-50
EMILIN1	1.32955	8.15164e-52	9.10636e-50
ANGPTL2	1.41099	8.78833e-52	9.76455e-50
PCDH7	1.55497	9.7932e-52	1.08225e-49
ANK2	1.73289	1.10684e-51	1.21663e-49
SPARC	1.30164	1.13633e-51	1.24241e-49
SPARCL1	1.50875	1.28833e-51	1.40114e-49
ENOX1	1.32842	1.72758e-51	1.86897e-49
PDLIM3	1.5025	1.77256e-51	1.90759e-49
SERPINF1	1.30368	2.1055e-51	2.25409e-49
ADAMTSL3	1.95499	3.23183e-51	3.44199e-49
VSTM4	1.2665	3.45963e-51	3.6656e-49
TSHZ3	1.27169	4.55132e-51	4.79756e-49
BHMT2	1.88073	4.63553e-51	4.86139e-49
PLIN1	3.09103	5.02035e-51	5.23824e-49
LAMP5	2.01911	6.06914e-51	6.30057e-49
ANGPTL1	2.71098	8.92284e-51	9.21654e-49
PNMA8A	1.69966	9.66517e-51	9.93338e-49
MOXD1	1.51337	9.83258e-51	1.00552e-48
MRGPRF	1.57191	1.0222e-50	1.04017e-48
SYNC	1.68432	1.20016e-50	1.21524e-48
TNXB	1.93989	1.21357e-50	1.22279e-48
KANK2	0.914816	1.23889e-50	1.24222e-48
HSPB7	2.29281	1.25986e-50	1.25711e-48
EFS	1.24836	1.3963e-50	1.38652e-48
RAB31	1.42001	1.58912e-50	1.5704e-48
ELN	1.52693	1.77419e-50	1.74491e-48
ADAMTS12	1.45354	1.87798e-50	1.83819e-48
MN1	1.55433	2.00407e-50	1.95231e-48
LZTS1	1.23856	2.24173e-50	2.17353e-48
FAM43B	2.24803	2.96049e-50	2.85694e-48
MFGE8	1.11407	6.24871e-50	6.00197e-48
GFPT2	1.89535	6.30301e-50	6.02597e-48
INSYN1	1.53757	9.52587e-50	9.06501e-48
PLIN4	3.33663	1.2696e-49	1.20261e-47
CHRNA3	2.04305	2.53332e-49	2.38864e-47
ZNF667	1.36228	3.00466e-49	2.82013e-47
INHBA	1.55774	3.37145e-49	3.15001e-47
HECW1	1.63555	3.55924e-49	3.31042e-47
EFEMP2	1.17916	4.11983e-49	3.81455e-47
PAEP	-5.32425	6.05115e-49	5.57764e-47
RBPMS2	1.81536	6.44877e-49	5.91761e-47
CRYAB	1.53114	8.53679e-49	7.79884e-47
LINC01711	1.80459	9.44745e-49	8.59258e-47
ATP1A2	2.76775	9.63775e-49	8.72704e-47
VEGFC	1.24141	1.14739e-48	1.03441e-46
PCDHB5	1.77844	1.35087e-48	1.21254e-46
HTR2B	2.3707	1.37963e-48	1.23297e-46
GAS1	2.23539	1.51529e-48	1.34835e-46
CERCAM	1.32315	1.85093e-48	1.63991e-46
SYNM	2.34144	1.95379e-48	1.72361e-46
ADGRD1	1.70076	2.00444e-48	1.76074e-46
SEMA3G	1.44559	2.85954e-48	2.50119e-46
MMP14	1.0991	3.44893e-48	3.00393e-46
LTBP1	1.16261	3.62179e-48	3.14118e-46
CACNA2D1	1.54794	3.88528e-48	3.35555e-46
LUM	1.52478	5.23192e-48	4.49967e-46
GGT5	1.30697	5.72898e-48	4.90663e-46
SFRP2	2.76398	6.05035e-48	5.15163e-46
CDK14	1.44471	6.06516e-48	5.15163e-46
DPT	2.07848	6.21943e-48	5.26092e-46
EGR2	1.53274	6.31371e-48	5.31878e-46
SYNDIG1	1.58197	6.83901e-48	5.73779e-46
FRMD6	1.42575	1.0893e-47	9.10185e-46
CCN2	1.25513	1.32277e-47	1.10079e-45
PPP1R3C	1.6594	1.36499e-47	1.13134e-45
C3	1.91862	1.37862e-47	1.13805e-45
LINC02544	2.82716	1.45953e-47	1.20003e-45
GLI1	1.23059	1.87592e-47	1.53623e-45
CNGA3	3.39677	2.08744e-47	1.70267e-45
OLFML1	1.19159	2.21926e-47	1.80304e-45
FSTL1	1.11565	3.13438e-47	2.5365e-45
JAM2	1.39132	3.47947e-47	2.80473e-45
NNAT	2.7929	3.68602e-47	2.95961e-45
NACAD	1.31505	3.87685e-47	3.10073e-45
FGF7	1.80905	4.37429e-47	3.48502e-45
GJA5	1.27355	4.40202e-47	3.49357e-45
EPHA3	1.50541	6.37235e-47	5.03783e-45
HTRA1	1.179	6.55109e-47	5.1593e-45
HSD17B6	1.23079	9.63306e-47	7.55754e-45
CDH11	1.3428	1.51885e-46	1.18707e-44
PKD2	0.949205	1.62862e-46	1.26804e-44
FAP	1.74787	1.78401e-46	1.38379e-44
SLC24A3	1.36521	1.85822e-46	1.43593e-44
TIE1	1.13642	2.38304e-46	1.83458e-44
ACTG2	2.24012	3.12268e-46	2.39503e-44
PRKD1	1.40569	3.17152e-46	2.42344e-44
COL12A1	1.42616	3.29183e-46	2.50606e-44
LAMA4	1.01007	3.59431e-46	2.72624e-44
PHYHIP	1.72561	4.0286e-46	3.0444e-44
LINC00578	1.69094	5.97432e-46	4.49825e-44
ABCC9	1.58236	6.60611e-46	4.95579e-44
NUAK1	1.12457	8.90178e-46	6.65368e-44
GREM1	1.85044	1.05685e-45	7.87084e-44
NEXN	1.61868	1.0903e-45	8.09068e-44
FLNA	1.3327	1.12475e-45	8.31628e-44
GPC6	1.39957	1.14469e-45	8.4334e-44
C1QTNF7	1.85497	1.22587e-45	8.9992e-44
FGFR1	1.20273	1.56824e-45	1.14716e-43
CDH2	1.88002	1.95698e-45	1.42644e-43
DGKI	1.64299	2.02963e-45	1.47254e-43
PIEZO2	1.45528	2.03454e-45	1.47254e-43
ATP8B2	1.18377	2.14954e-45	1.55031e-43
GSDME	1.37698	3.67682e-45	2.64255e-43
ZNF532	1.05684	7.35718e-45	5.26923e-43
MSC-AS1	1.22432	8.19919e-45	5.85189e-43
RGMA	1.74782	8.69118e-45	6.18156e-43
C1QTNF3	1.30241	9.04277e-45	6.40945e-43
ST6GALNAC5	1.6631	1.00597e-44	7.10573e-43
RNF180	1.4448	1.09391e-44	7.70046e-43
CCBE1	2.31591	1.29099e-44	9.05674e-43
FN1	1.85615	1.42627e-44	9.97174e-43
PDGFC	1.26325	1.58675e-44	1.10562e-42
AKAP12	1.80588	1.7535e-44	1.21767e-42
PTPRM	0.979576	1.95884e-44	1.35569e-42
PGR	1.66001	2.1932e-44	1.51279e-42
TUB	1.54057	2.75068e-44	1.89098e-42
SYPL2	1.56256	5.43409e-44	3.72326e-42
CADM3	2.53243	5.70395e-44	3.89517e-42
FILIP1	1.43186	6.50389e-44	4.42673e-42
FILIP1L	1.0629	6.987e-44	4.73986e-42
ZEB2	1.23729	7.43082e-44	5.02436e-42
GPIHBP1	2.01445	8.06795e-44	5.43727e-42
MITF	1.32152	8.29412e-44	5.57142e-42
FGF14	2.06247	9.09458e-44	6.08922e-42
MFAP4	1.55101	1.20664e-43	8.05278e-42
A2M	1.05943	1.44712e-43	9.62639e-42
LAYN	1.21027	1.99976e-43	1.32597e-41
DCN	1.4565	2.05415e-43	1.35765e-41
CNTNAP1	1.30651	2.28283e-43	1.50396e-41
PALMD	1.43256	2.45888e-43	1.61477e-41
PDZD4	1.68245	2.67074e-43	1.74831e-41
FGF10	1.84036	3.05641e-43	1.99443e-41
LRRC32	0.987494	3.28606e-43	2.1375e-41
COLEC12	1.69095	4.32497e-43	2.80441e-41
MMP11	1.62653	4.67375e-43	3.02104e-41
BEND6	1.65288	5.3165e-43	3.42572e-41
PODN	1.43469	5.4585e-43	3.50623e-41
EHD2	1.1788	6.07169e-43	3.88796e-41
SYT11	1.10441	6.73113e-43	4.29684e-41
HHIPL1	1.3315	8.40312e-43	5.34756e-41
FAM110B	1.33313	1.03149e-42	6.54389e-41
KLHL4	1.63372	1.06274e-42	6.72142e-41
FHL1	1.46188	1.26062e-42	7.94845e-41
PLXDC2	1.38286	1.33138e-42	8.36897e-41
SCN2B	2.31116	1.59027e-42	9.96588e-41
ARHGEF17	1.00448	1.77474e-42	1.10881e-40
OSMR	1.24957	2.16904e-42	1.35105e-40
LDB3	1.97892	2.2203e-42	1.3788e-40
PLPP4	1.92282	2.28659e-42	1.41569e-40
RTL5	1.31485	2.99638e-42	1.84957e-40
CLDN11	1.75494	3.07244e-42	1.89084e-40
NOTCH3	1.07826	3.46951e-42	2.12883e-40
GALNT15	1.70266	3.53557e-42	2.16291e-40
TAFA5	1.2397	3.55372e-42	2.16756e-40
TCF4	1.07071	4.46179e-42	2.71338e-40
MCC	1.14168	4.61239e-42	2.79668e-40
IL1R1	1.15445	5.47136e-42	3.30776e-40
CHRDL2	2.67814	6.3623e-42	3.8351e-40
OGN	2.76207	1.21721e-41	7.31574e-40
MAP1B	1.30079	1.22728e-41	7.35476e-40
LEP	4.2129	1.25076e-41	7.47367e-40
ABCA6	1.67119	1.341e-41	7.98963e-40
NUDT10	1.87606	1.39013e-41	8.25839e-40
JCAD	1.31379	1.45202e-41	8.5873e-40
NKX3-2	1.48083	1.45385e-41	8.5873e-40
CASQ2	2.96091	1.47575e-41	8.6917e-40
PALM	1.46789	1.50932e-41	8.86402e-40
TCEAL2	3.4197	1.59743e-41	9.35477e-40
EBF3	1.6307	1.66126e-41	9.70092e-40
S1PR3	1.10948	1.83466e-41	1.06552e-39
C9orf47	1.10948	1.83505e-41	1.06552e-39
BICC1	1.25159	1.88836e-41	1.09339e-39
LSAMP	1.31777	1.90718e-41	1.10118e-39
PCDHGA12	1.4611	1.91888e-41	1.10483e-39
SLC22A17	1.18571	2.55295e-41	1.46581e-39
COL6A2	1.28702	3.53134e-41	2.02192e-39
AKT3	1.19366	3.60333e-41	2.0574e-39
PCOLCE	1.1306	3.7812e-41	2.15298e-39
FMO2	2.46984	4.25647e-41	2.4169e-39
GLT8D2	1.20353	4.83398e-41	2.73726e-39
PDE1A	1.28244	5.39054e-41	3.04402e-39
PABPC4L	1.38574	6.03132e-41	3.39654e-39
CCN5	2.55694	6.50538e-41	3.6535e-39
DES	2.84709	7.80919e-41	4.37379e-39
MEDAG	1.62403	8.29296e-41	4.62077e-39
ZNF365	1.97135	8.29514e-41	4.62077e-39
MMRN2	0.999111	8.36027e-41	4.64447e-39
CTSK	1.20264	1.11397e-40	6.1719e-39
TRO	1.13687	1.13722e-40	6.2798e-39
ZNF469	1.45249	1.13956e-40	6.2798e-39
HSPB2	1.30049	1.38194e-40	7.59511e-39
ADAM23	1.42728	1.58153e-40	8.66887e-39
ZNF385D	1.90162	2.07299e-40	1.13325e-38
TPM2	1.21835	2.95937e-40	1.61352e-38
CTHRC1	1.49284	3.13545e-40	1.705e-38
RBMS3	1.14645	3.14731e-40	1.70694e-38
POSTN	1.76172	3.36534e-40	1.82039e-38
MMP16	1.34889	3.42392e-40	1.84721e-38
COPZ2	1.148	3.76861e-40	2.02785e-38
LDB2	0.948226	3.98118e-40	2.13664e-38
TMEM59L	2.04238	6.46186e-40	3.45895e-38
PSD	1.46506	7.47771e-40	3.99232e-38
CLEC14A	0.920307	8.60492e-40	4.58223e-38
CNTN4	1.32174	9.47506e-40	5.03255e-38
CLMP	1.34932	1.02348e-39	5.42209e-38
RELN	2.041	1.15219e-39	6.08825e-38
METTL24	1.86028	1.19579e-39	6.30243e-38
FEZ1	1.04615	1.26799e-39	6.65203e-38
STT3A-AS1	1.04615	1.26859e-39	6.65203e-38
SLITRK4	2.65705	1.30665e-39	6.83414e-38
PI16	2.64208	1.42895e-39	7.45483e-38
SHISAL1	1.66216	1.92995e-39	1.0043e-37
HMGA2-AS1	1.70057	2.79642e-39	1.45153e-37
CYP27C1	1.56286	3.11409e-39	1.61235e-37
RTL8B	1.10619	3.72786e-39	1.92528e-37
SPEG	1.8473	3.788e-39	1.95144e-37
CRMP1	1.1066	7.11709e-39	3.6573e-37
MMP19	1.18549	7.35556e-39	3.77041e-37
MXRA5	1.49518	7.52982e-39	3.85013e-37
ISLR2	1.51309	9.77033e-39	4.98335e-37
ADGRB3	2.1563	1.25212e-38	6.37061e-37
RHOJ	1.04084	1.30484e-38	6.62247e-37
ARMCX1	1.14874	1.65387e-38	8.37324e-37
NHSL2	1.73691	1.67273e-38	8.42804e-37
FLJ44635	1.73691	1.6729e-38	8.42804e-37
TUBB6	1.08867	1.86229e-38	9.35928e-37
TMEM119	1.16125	1.9319e-38	9.68543e-37
FAM124B	1.34641	1.9613e-38	9.8089e-37
DCLK1	1.68278	1.97525e-38	9.85469e-37
DOK6	1.25752	2.27635e-38	1.13294e-36
SGCA	1.91803	2.44353e-38	1.2132e-36
KCND2	2.14297	2.53598e-38	1.25607e-36
KERA	2.33907	2.70473e-38	1.33644e-36
LINC01561	2.0373	2.74139e-38	1.3513e-36
SALL2	1.38648	2.80936e-38	1.38149e-36
LONRF2	2.61898	3.33764e-38	1.63736e-36
CCDC184	1.19217	3.44159e-38	1.68433e-36
TLL1	1.87161	3.53375e-38	1.72532e-36
SV2B	1.86446	3.78167e-38	1.842e-36
SCN7A	2.74499	4.01481e-38	1.95093e-36
SMIM10	1.27205	4.02893e-38	1.95317e-36
GEM	1.00371	4.18069e-38	2.02198e-36
ANKRD35	1.1746	4.43333e-38	2.13913e-36
LYVE1	1.69328	4.61673e-38	2.22241e-36
CAVIN2	1.40104	4.78552e-38	2.29828e-36
COL15A1	1.24506	5.37792e-38	2.57676e-36
TMEM130	1.73512	8.12292e-38	3.88295e-36
CPZ	1.35993	9.35178e-38	4.46e-36
MYOZ3	1.54952	1.05772e-37	5.03272e-36
ADGRA2	1.04886	1.25373e-37	5.95159e-36
NGFR	1.93714	1.30137e-37	6.1635e-36
SCRG1	2.54314	1.506e-37	7.1163e-36
B4GALNT1	1.13322	1.80242e-37	8.49743e-36
SCARF2	1.26131	2.63218e-37	1.23809e-35
ZFHX4-AS1	2.46621	2.88151e-37	1.35227e-35
ALDH1A3	1.15565	3.49144e-37	1.63477e-35
SYNE1	1.22471	4.50073e-37	2.10256e-35
TSHZ2	1.45484	5.29785e-37	2.46933e-35
BASP1	1.19452	5.69044e-37	2.64631e-35
TRARG1	5.2004	5.91323e-37	2.74371e-35
CNPY4	0.61253	7.08211e-37	3.27867e-35
CPEB1	1.76022	8.65647e-37	3.99851e-35
ADGRL2	1.09228	8.68764e-37	4.00391e-35
C2orf74	1.39328	8.72263e-37	4.01104e-35
PYGM	1.60332	1.11934e-36	5.13574e-35
TEK	1.05836	1.64348e-36	7.52376e-35
LRCH2	1.37405	1.73607e-36	7.92996e-35
ELOVL4	1.19397	1.85954e-36	8.47512e-35
CAND2	1.07914	1.98938e-36	9.04685e-35
RASL12	0.977249	2.6439e-36	1.19968e-34
NECAB1	1.59294	2.77806e-36	1.25778e-34
PDE2A	1.16111	3.16585e-36	1.4302e-34
NPTX1	2.40741	3.20849e-36	1.44628e-34
ERG	1.024	3.9108e-36	1.759e-34
SGIP1	1.04025	4.19243e-36	1.88156e-34
NLGN4X	1.45589	4.67643e-36	2.0942e-34
PXDN	1.12571	4.88311e-36	2.18201e-34
LBH	0.897803	5.29962e-36	2.36299e-34
SDC2	1.00415	5.55841e-36	2.47301e-34
VASH1	0.906082	8.66708e-36	3.84777e-34
ZNF677	1.1476	9.91998e-36	4.39451e-34
HLX	0.861926	1.03825e-35	4.58949e-34
SYDE1	0.917918	1.17736e-35	5.19325e-34
GPNMB	1.48744	1.33883e-35	5.89286e-34
LINC02381	1.17179	1.54395e-35	6.78119e-34
PRRX1	1.4582	1.59974e-35	7.01124e-34
OLR1	1.76222	1.70888e-35	7.4736e-34
TUBA1A	1.00682	2.58309e-35	1.12729e-33
ZNF135	1.26998	3.34332e-35	1.45597e-33
CCN4	1.23847	3.74056e-35	1.62552e-33
KIRREL1	0.926159	3.95667e-35	1.71581e-33
APCDD1L	2.05873	4.9503e-35	2.14218e-33
NIBAN1	1.25668	5.25226e-35	2.26807e-33
AGTR1	2.45861	6.68131e-35	2.87913e-33
ECRG4	2.29719	7.24937e-35	3.11738e-33
CHRM2	3.6242	8.10828e-35	3.47945e-33
SHE	1.09362	8.67482e-35	3.71481e-33
HEYL	0.89572	9.19508e-35	3.92942e-33
RAB3IL1	1.00882	9.50853e-35	4.05493e-33
EBF2	1.7084	1.20356e-34	5.12199e-33
HTR2A	1.69443	1.30983e-34	5.56272e-33
BVES	1.29501	1.34014e-34	5.67969e-33
FNDC4	1.02488	1.44455e-34	6.10963e-33
PECAM1	0.91197	1.57143e-34	6.63258e-33
MASP1	2.21866	1.89157e-34	7.96745e-33
GDF5	2.37867	1.9688e-34	8.27583e-33
DIPK2B	0.953255	2.23377e-34	9.37042e-33
TPST1	1.04911	2.39533e-34	1.00277e-32
PCDH9	1.84197	2.48134e-34	1.03666e-32
SSPN	1.09041	3.15675e-34	1.31617e-32
ITGA5	1.15286	3.39784e-34	1.41382e-32
APBB1	1.06282	3.41298e-34	1.41725e-32
FZD4	0.782059	3.45872e-34	1.43335e-32
DEPP1	1.18705	3.50365e-34	1.44904e-32
GUCY1B1	1.02768	3.59958e-34	1.48573e-32
MFAP2	1.16929	3.70803e-34	1.52605e-32
ARHGEF15	0.932656	3.71211e-34	1.52605e-32
GPR68	1.13505	3.80986e-34	1.56311e-32
SEPTIN4	0.834562	4.3188e-34	1.76839e-32
TNC	1.58147	4.59722e-34	1.87865e-32
TP73-AS1	1.09037	4.78725e-34	1.95242e-32
PRND	2.09312	4.92025e-34	2.00269e-32
EFNB3	1.26079	5.39119e-34	2.18932e-32
YPEL4	1.28814	5.40007e-34	2.18932e-32
NEFH	1.31028	5.52237e-34	2.23449e-32
SORCS2	1.278	5.63275e-34	2.27468e-32
NNMT	1.23538	6.74682e-34	2.71923e-32
ITGAM	1.48018	7.15744e-34	2.87908e-32
SLC45A1	1.03298	8.6043e-34	3.45432e-32
FZD1	0.70785	9.52768e-34	3.81757e-32
FIGN	1.29819	9.69578e-34	3.87737e-32
TSPYL5	1.13898	9.93272e-34	3.96441e-32
CHRD	1.08565	1.02446e-33	4.08098e-32
CCN1	1.23947	1.13637e-33	4.51799e-32
PCDHB6	1.81047	1.15855e-33	4.59729e-32
MSN	0.899378	1.27899e-33	5.06544e-32
EBF1	1.0928	1.29492e-33	5.11868e-32
ACKR1	1.83572	1.44698e-33	5.70878e-32
RBMS1	1.08013	1.50599e-33	5.93019e-32
HOPX	1.39824	1.57403e-33	6.18627e-32
PENK	3.00573	1.99338e-33	7.81947e-32
CPT1C	1.10187	2.05298e-33	8.03789e-32
CFH	1.19282	2.36506e-33	9.24216e-32
AMPH	1.49256	2.43971e-33	9.51578e-32
DIO2	1.18652	3.1493e-33	1.22602e-31
ADAMTS2	1.32572	3.16089e-33	1.2282e-31
ENTPD1	0.622803	3.55402e-33	1.37836e-31
PABPC5	1.27409	3.68839e-33	1.42778e-31
PDE1B	1.32816	3.82307e-33	1.47713e-31
PLEKHO1	0.891577	4.90844e-33	1.89293e-31
GAS1RR	1.97136	5.16531e-33	1.98826e-31
NRXN1	2.6939	5.52893e-33	2.12425e-31
KIF5A	1.58822	5.62814e-33	2.15833e-31
DAAM2	0.999501	7.31971e-33	2.8018e-31
BCL6B	0.956784	7.46884e-33	2.85357e-31
PTH1R	1.52127	7.99175e-33	3.04769e-31
PLXDC1	0.830675	9.06888e-33	3.45205e-31
COL4A2	0.896674	9.40872e-33	3.57479e-31
RECK	0.877175	9.99081e-33	3.78895e-31
ACTC1	1.94668	1.00936e-32	3.82087e-31
LOC100996333	1.49349	1.12755e-32	4.26044e-31
WWTR1	1.11125	1.13754e-32	4.29029e-31
ST8SIA1	1.1312	1.18348e-32	4.45538e-31
TGFB1I1	0.828898	1.2067e-32	4.53451e-31
DKK3	0.89541	1.21351e-32	4.55176e-31
PCDH12	0.799884	1.48026e-32	5.54222e-31
IGFBP6	1.35076	1.5125e-32	5.65262e-31
FLT4	0.962872	1.5273e-32	5.69759e-31
NUDT11	1.38699	1.71313e-32	6.37922e-31
GPR176	1.03121	1.76012e-32	6.54237e-31
GLI2	1.20909	1.79242e-32	6.6504e-31
CSGALNACT2	0.733823	1.81099e-32	6.70718e-31
COL18A1	0.973875	1.96174e-32	7.25243e-31
COL22A1	1.48511	1.97688e-32	7.29529e-31
S1PR1	0.941166	1.98066e-32	7.29613e-31
GSTM5	1.18996	2.02882e-32	7.46016e-31
COL24A1	1.51426	2.12978e-32	7.81743e-31
CHSY3	1.09117	2.42802e-32	8.89625e-31
PCDHGB7	1.47347	2.55965e-32	9.36187e-31
CILP2	1.83477	2.77421e-32	1.01286e-30
ATP2B4	0.925515	2.87268e-32	1.04695e-30
ANKRD65	1.31833	3.09208e-32	1.12491e-30
GRID1	1.12566	3.10122e-32	1.12625e-30
DPP6	2.20377	3.11789e-32	1.13031e-30
ADCYAP1R1	2.35224	3.36201e-32	1.21666e-30
PRPH2	1.15321	3.87012e-32	1.39807e-30
CD248	1.06468	4.29406e-32	1.5485e-30
RAB34	0.980985	4.72971e-32	1.70261e-30
CPXM2	1.54684	4.98543e-32	1.79153e-30
CYP7B1	1.37704	5.33974e-32	1.9155e-30
SFRP1	2.25164	7.88612e-32	2.82403e-30
LOC339803	1.02617	8.60559e-32	3.07631e-30
GPM6A	2.7639	8.80509e-32	3.14216e-30
TNFSF4	1.24961	8.84767e-32	3.15189e-30
F2R	0.793468	1.06767e-31	3.79688e-30
CD34	0.811183	1.11061e-31	3.94278e-30
DLC1	0.878541	1.17225e-31	4.15442e-30
RERG	1.3919	1.32389e-31	4.68375e-30
MYO5A	0.998697	1.3336e-31	4.70998e-30
ANKRD6	1.12676	1.34693e-31	4.74892e-30
SPSB1	0.611304	2.22335e-31	7.8255e-30
IGF1	1.78355	2.42008e-31	8.50339e-30
FST	1.38738	2.68032e-31	9.40171e-30
MAMDC2	1.97971	2.86148e-31	1.00201e-29
CRTAC1	2.17426	3.04932e-31	1.06596e-29
PEG3	1.39465	3.77426e-31	1.31557e-29
THSD7B	2.74407	3.77615e-31	1.31557e-29
MEIS3	1.04728	4.27625e-31	1.48728e-29
FOXC2	1.78999	4.4354e-31	1.54003e-29
TRPS1	1.24924	4.45807e-31	1.54529e-29
LURAP1	1.0451	4.78511e-31	1.65586e-29
SEZ6L	2.68197	4.80591e-31	1.66026e-29
ADAMTS10	1.09007	5.48993e-31	1.89338e-29
DLG2	1.21253	5.95743e-31	2.05117e-29
MYH10	1.09351	6.472e-31	2.22462e-29
CPXM1	1.08531	7.30883e-31	2.50806e-29
PLPP7	1.07037	7.64509e-31	2.61908e-29
TCEAL3	0.95606	7.7995e-31	2.66753e-29
CNIH3	0.925539	8.16539e-31	2.78803e-29
NRP1	0.99275	8.48808e-31	2.89341e-29
ADAMTS3	1.13459	1.10931e-30	3.77515e-29
SAMD11	1.11349	1.16021e-30	3.94185e-29
MAF	0.915501	1.17195e-30	3.97516e-29
GLRB	1.33393	1.29239e-30	4.37644e-29
REEP2	1.2272	1.49563e-30	5.05636e-29
LOC283731	1.51282	1.62252e-30	5.47634e-29
CLIP4	1.24313	1.67772e-30	5.65338e-29
LIMS2	1.19977	1.68744e-30	5.6768e-29
DSEL	1.17747	1.69221e-30	5.68355e-29
CDH5	0.889208	2.03578e-30	6.8233e-29
MEX3B	0.93696	2.03819e-30	6.8233e-29
KCNT2	1.46014	2.12573e-30	7.10479e-29
GNB4	1.02889	2.14957e-30	7.17279e-29
LOC107987457	0.780726	2.27149e-30	7.55626e-29
PPP1R18	0.780726	2.27184e-30	7.55626e-29
VCAM1	1.07732	2.31798e-30	7.69728e-29
ADAMTS1	1.03352	2.79502e-30	9.26638e-29
CHST3	1.06342	3.47172e-30	1.14913e-28
CALCRL	1.0286	3.4791e-30	1.14973e-28
FAM13C	1.13828	3.98966e-30	1.31633e-28
MYOM1	1.25641	4.18307e-30	1.37793e-28
SEMA3D	2.10911	4.38551e-30	1.44231e-28
SORCS1	2.07435	5.13431e-30	1.68588e-28
C8orf88	1.49504	5.45631e-30	1.78875e-28
PALLD	0.834055	6.9759e-30	2.28327e-28
ITPR1	0.905758	7.29067e-30	2.38251e-28
NR2F2-AS1	1.18537	7.517e-30	2.45257e-28
NID2	0.953947	7.84133e-30	2.55433e-28
KRT14	4.9965	8.74167e-30	2.84312e-28
CD93	0.944123	8.75562e-30	2.84316e-28
ZIK1	0.958574	9.14598e-30	2.96523e-28
TCHH	2.29912	9.6384e-30	3.11996e-28
JAKMIP2	1.35198	1.0344e-29	3.34311e-28
MBNL1-AS1	1.05791	1.08256e-29	3.49324e-28
ZNF835	1.29092	1.08885e-29	3.50805e-28
ARSI	1.37726	1.0979e-29	3.53166e-28
BCAT1	1.29355	1.13801e-29	3.65497e-28
ABI3BP	1.34744	1.14891e-29	3.68421e-28
GPRASP1	1.05922	1.17125e-29	3.75002e-28
ALPK2	1.28536	1.28456e-29	4.1064e-28
MDGA1	1.26167	1.45592e-29	4.64698e-28
GPBAR1	1.08113	1.58525e-29	5.05192e-28
KLHL38	1.61701	1.64062e-29	5.22026e-28
PRIMA1	2.30908	1.69137e-29	5.37345e-28
STMN2	1.71957	1.77001e-29	5.61459e-28
NKAIN4	1.58374	2.04183e-29	6.46683e-28
KIF3C	0.765928	2.05403e-29	6.49547e-28
EFHD1	1.07895	2.17416e-29	6.86479e-28
CCIN	1.6062	2.22902e-29	7.02722e-28
MAFB	1.13252	2.40751e-29	7.57831e-28
CYYR1	0.854029	2.42955e-29	7.63598e-28
CNRIP1	0.872339	2.82854e-29	8.87644e-28
AXL	0.947801	3.11607e-29	9.76383e-28
ADAMTS9-AS2	1.44895	3.23991e-29	1.01364e-27
ZNF512B	0.947141	3.3712e-29	1.05312e-27
TWIST1	1.27992	3.56959e-29	1.1134e-27
SLC7A14	2.90111	3.86704e-29	1.20435e-27
QKI	0.946768	4.30906e-29	1.33998e-27
CYBRD1	1.09143	4.36894e-29	1.35655e-27
LOX	1.17769	4.37577e-29	1.35662e-27
LDOC1	1.06067	4.43457e-29	1.37278e-27
TMTC1	1.10212	4.50639e-29	1.39292e-27
PCDH10	2.14186	4.74688e-29	1.46505e-27
TENM2	1.90283	5.36539e-29	1.65346e-27
SYT4	2.94639	5.70909e-29	1.75674e-27
COL6A1	1.07627	6.31571e-29	1.9405e-27
NXN	1.13331	6.39907e-29	1.96318e-27
BHLHE22	1.17409	6.98834e-29	2.14076e-27
JPH4	1.44928	7.47638e-29	2.28686e-27
PREX2	1.04178	7.74056e-29	2.36415e-27
C5orf46	2.07685	8.02614e-29	2.44773e-27
LOXL4	1.18287	9.80078e-29	2.98452e-27
USHBP1	0.795477	9.83091e-29	2.98927e-27
SELP	1.54589	1.01693e-28	3.0876e-27
IQCA1	1.3121	1.10315e-28	3.34442e-27
DENND5A	0.710744	1.13077e-28	3.42313e-27
IGLON5	1.62487	1.28581e-28	3.88673e-27
PLEKHO2	0.763164	1.50317e-28	4.53711e-27
NSG2	2.12719	1.50656e-28	4.54066e-27
ERVH48-1	2.67633	1.57477e-28	4.73931e-27
FAM20C	0.959271	1.67072e-28	5.02071e-27
SDK1	1.2724	1.67832e-28	5.0362e-27
SNED1	0.931374	1.99123e-28	5.96644e-27
TENM3	1.72189	2.03612e-28	6.09205e-27
SPART	1.06409	2.04249e-28	6.10225e-27
ACSM5	1.7022	2.12821e-28	6.34912e-27
SV2A	1.02244	2.22568e-28	6.63027e-27
TCF7L1	0.704496	2.24507e-28	6.67835e-27
TIMP3	1.27485	2.357e-28	7.00119e-27
UNC5B	0.860908	3.13054e-28	9.28545e-27
NPR1	1.03137	3.15872e-28	9.35555e-27
IFFO1	0.794927	3.4363e-28	1.01631e-26
RASSF2	0.99038	3.71691e-28	1.09772e-26
LOC101929331	1.44884	4.05839e-28	1.19685e-26
PRAM1	1.09428	5.36601e-28	1.5802e-26
EML1	0.97362	6.67909e-28	1.96407e-26
FAM20A	1.17796	7.4082e-28	2.17536e-26
GPX3	1.21915	7.4602e-28	2.18751e-26
NDN	0.964547	7.9419e-28	2.32544e-26
LINC01140	1.27027	1.09299e-27	3.19578e-26
CLVS2	2.72086	1.21887e-27	3.5588e-26
LAMB2	0.793511	1.24041e-27	3.61653e-26
MYCT1	0.901239	1.32281e-27	3.85132e-26
TMEM255A	1.32741	1.41232e-27	4.1061e-26
KCNB1	2.09939	1.64065e-27	4.76321e-26
ADAMTS18	1.68375	1.65547e-27	4.79946e-26
NEFM	1.8756	1.78393e-27	5.16461e-26
RCN3	0.887747	1.83033e-27	5.29148e-26
FAM107A	1.21571	1.85657e-27	5.3598e-26
PTN	1.08954	1.8741e-27	5.40281e-26
RORB	1.77657	2.03233e-27	5.85076e-26
TMEM47	1.07111	2.38369e-27	6.85268e-26
NLGN2	0.947411	2.43525e-27	6.99114e-26
ADAMTS5	0.934862	2.58078e-27	7.3986e-26
RAI14	0.750993	2.60451e-27	7.45622e-26
ACTA2-AS1	1.01376	2.88918e-27	8.25967e-26
HSPB6	1.78625	2.95768e-27	8.44376e-26
MXRA7	0.84987	3.60874e-27	1.02882e-25
GRIK5	1.42465	3.75884e-27	1.07012e-25
CCL21	1.66181	4.87959e-27	1.38728e-25
KCNK2	2.10968	5.02662e-27	1.4271e-25
GYPC	0.948753	5.0346e-27	1.4274e-25
CHST11	1.00892	5.1528e-27	1.45889e-25
NKAPL	1.36652	5.61217e-27	1.58677e-25
CXCL12	1.11455	6.09365e-27	1.72053e-25
ZBTB47	0.738053	6.35364e-27	1.79148e-25
TMEM204	0.841138	6.66009e-27	1.87532e-25
ARHGAP31	0.828745	7.33266e-27	2.06187e-25
WNT2	1.02055	7.72927e-27	2.17043e-25
IGFBP3	0.938075	8.15206e-27	2.28603e-25
MMP9	1.42627	8.28732e-27	2.32079e-25
MAP3K3	0.520164	8.30778e-27	2.32335e-25
GRP	1.67571	8.58389e-27	2.39731e-25
PDLIM7	0.775551	8.6668e-27	2.41718e-25
NTNG2	0.980915	1.13923e-26	3.17301e-25
LINC00924	1.71586	1.16323e-26	3.23548e-25
FAT4	1.04787	1.18428e-26	3.28959e-25
NR3C1	0.947266	1.23353e-26	3.42177e-25
MSC	0.888653	1.30789e-26	3.62314e-25
MPPED2	1.35583	1.42505e-26	3.94239e-25
LMCD1	0.810583	1.4458e-26	3.99441e-25
MAP3K12	0.680463	1.46268e-26	4.03562e-25
SH3PXD2B	0.626473	1.64662e-26	4.53702e-25
THRSP	2.48567	1.69481e-26	4.66357e-25
LOXL2	0.854742	1.80226e-26	4.9526e-25
C1QTNF6	0.725695	1.87787e-26	5.15347e-25
ARMCX2	1.03144	1.99133e-26	5.45758e-25
PHF24	1.65505	2.13873e-26	5.85375e-25
MOV10L1	1.08457	2.19671e-26	6.00442e-25
NOS1	2.25073	2.21452e-26	6.04508e-25
UCHL1	1.46825	2.2244e-26	6.064e-25
APOD	1.64694	2.43528e-26	6.6301e-25
AFAP1L1	0.796067	2.51642e-26	6.84194e-25
NLGN1	2.23499	2.59306e-26	7.041e-25
CD36	1.46525	2.61403e-26	7.08858e-25
ATP1B2	1.18196	2.63686e-26	7.14107e-25
KCNJ8	0.947045	2.68166e-26	7.25284e-25
TRPC1	1.02143	2.69074e-26	7.26322e-25
SETBP1	1.03653	2.69257e-26	7.26322e-25
TWIST2	1.26118	2.8013e-26	7.54662e-25
PAK3	1.34114	2.87484e-26	7.73461e-25
GREM2	1.76491	2.9296e-26	7.86528e-25
BACH2	1.34045	2.93106e-26	7.86528e-25
CLEC3B	0.997822	3.00478e-26	8.05257e-25
ECSCR	0.847319	4.04419e-26	1.0824e-24
MAPK10	1.02737	4.1144e-26	1.09976e-24
UBE2E2	0.99536	4.58057e-26	1.22277e-24
ZCCHC24	0.942514	5.08562e-26	1.35584e-24
BCHE	1.90251	5.23862e-26	1.39482e-24
SERTM2	2.11722	5.25188e-26	1.39654e-24
SPON2	0.835491	5.29994e-26	1.4075e-24
LPAR4	1.30439	5.73026e-26	1.51981e-24
PRL	2.30855	5.78241e-26	1.53167e-24
THBS1	0.961172	5.97961e-26	1.58186e-24
MAGEL2	1.4737	6.52735e-26	1.72455e-24
THBD	0.777141	6.62113e-26	1.74708e-24
REM1	1.12726	6.80362e-26	1.79293e-24
KCNMA1	1.47311	6.8809e-26	1.81097e-24
SVIL	0.679439	6.92881e-26	1.82125e-24
DHH	1.18761	6.99677e-26	1.83676e-24
NAV3	1.44745	7.15698e-26	1.87643e-24
ADGRF5	0.841885	7.17575e-26	1.87895e-24
STEAP4	1.36937	7.42671e-26	1.94219e-24
MEF2C	0.87502	8.21776e-26	2.14633e-24
TM6SF1	1.081	8.89414e-26	2.32004e-24
CCM2L	0.793109	9.03266e-26	2.35319e-24
SLC9A9	0.97922	9.22011e-26	2.39898e-24
ARL10	0.867576	1.01249e-25	2.63105e-24
TSC22D3	0.791538	1.03464e-25	2.68524e-24
CARTPT	2.77494	1.21469e-25	3.14855e-24
FKBP7	0.645746	1.36312e-25	3.52882e-24
CLU	1.2724	1.39246e-25	3.60024e-24
SVEP1	1.09418	1.51042e-25	3.90033e-24
SOX7	1.03928	1.53679e-25	3.96345e-24
ATCAY	2.07704	1.60734e-25	4.1402e-24
STARD8	0.836194	1.68557e-25	4.33628e-24
NEGR1	1.12864	1.70989e-25	4.39335e-24
ADCYAP1	1.75913	1.71592e-25	4.40334e-24
SERPINE1	1.32156	1.82037e-25	4.66554e-24
KIF17	0.947237	1.86361e-25	4.77042e-24
PLPPR4	1.05311	2.16351e-25	5.53121e-24
ZNF843	0.938777	2.20114e-25	5.62043e-24
STK32B	1.06315	2.22107e-25	5.66428e-24
EVL	0.849793	2.50174e-25	6.37214e-24
PHYHD1	1.16475	2.58113e-25	6.56623e-24
MYOC	3.46364	2.6346e-25	6.69396e-24
ITGA7	0.905897	2.81607e-25	7.1462e-24
FLI1	0.846215	2.81985e-25	7.14699e-24
MAP2	1.39202	2.85722e-25	7.23278e-24
APLNR	0.945541	2.89137e-25	7.31023e-24
VASN	0.843962	3.16316e-25	7.98756e-24
TCEAL7	1.07742	3.22075e-25	8.12301e-24
HSPA12B	0.84507	3.31541e-25	8.35149e-24
PRICKLE2	0.946538	3.36535e-25	8.46693e-24
PPP1R12B	0.98997	3.41955e-25	8.59277e-24
OPRL1	1.0924	3.42934e-25	8.60684e-24
ADIPOQ	5.91776	3.47697e-25	8.71574e-24
ABCA9	1.41298	3.52538e-25	8.82633e-24
SFTPA1	5.13902	3.57572e-25	8.94149e-24
WSCD2	2.01318	3.74942e-25	9.36444e-24
SLITRK3	2.7411	3.85928e-25	9.62713e-24
WIPF1	0.821638	3.87855e-25	9.66347e-24
KLF17	1.87842	3.89581e-25	9.69472e-24
LINC01197	1.14691	4.1948e-25	1.04261e-23
LINC01914	1.49743	4.57145e-25	1.13486e-23
FOXS1	0.858812	4.61892e-25	1.14526e-23
C1orf162	0.932154	5.71896e-25	1.4163e-23
PPP2R2B	1.23554	5.78534e-25	1.43102e-23
PCSK2	2.81674	5.85598e-25	1.44675e-23
TREM2	1.29331	6.30166e-25	1.55499e-23
PALM2AKAP2	1.41908	7.86627e-25	1.93783e-23
FBXO32	0.903379	7.87198e-25	1.93783e-23
ZNF154	0.84671	7.95451e-25	1.9558e-23
F13A1	1.47427	9.24112e-25	2.26943e-23
COL16A1	0.975475	9.6028e-25	2.35544e-23
NOTCH4	0.672162	9.66553e-25	2.368e-23
FGF5	2.03243	1.01658e-24	2.48759e-23
FAT3	1.35771	1.02446e-24	2.5039e-23
LRFN5	1.41059	1.06792e-24	2.60703e-23
ADD2	1.71558	1.26688e-24	3.08906e-23
HSD17B14	0.870943	1.28458e-24	3.1285e-23
ADAMTS7	0.844013	1.30147e-24	3.16588e-23
P2RX7	1.06105	1.30353e-24	3.16714e-23
SYT3	1.6372	1.31607e-24	3.19384e-23
UBE2QL1	1.27834	1.33806e-24	3.24338e-23
LYNX1	1.23728	1.45277e-24	3.51729e-23
CYTH3	0.522319	1.51708e-24	3.66866e-23
EHD3	0.823518	1.5675e-24	3.78614e-23
GDF6	1.79387	1.5932e-24	3.84368e-23
MMP8	2.77603	1.59578e-24	3.84539e-23
NCKAP5L	0.606727	1.64129e-24	3.95045e-23
HSPG2	0.924855	1.89166e-24	4.54773e-23
CTIF	0.592447	1.94179e-24	4.66279e-23
LATS2	0.653698	1.96899e-24	4.72258e-23
LAMC1	0.571302	1.97696e-24	4.73617e-23
PTPN5	1.52222	2.27551e-24	5.44507e-23
SFTPC	6.88597	2.31151e-24	5.52478e-23
SLC12A4	0.624689	2.45495e-24	5.8608e-23
COX7A1	0.874023	2.59329e-24	6.18388e-23
SNX29	0.534753	2.62846e-24	6.26049e-23
ABCA8	1.67665	2.89205e-24	6.88033e-23
ZNF454	1.09475	3.08454e-24	7.3298e-23
ANGPT1	1.05249	3.35486e-24	7.96294e-23
ADAMTS9-AS1	1.65755	3.40095e-24	8.06304e-23
TNS3	0.534761	4.13121e-24	9.78306e-23
CMYA5	0.889976	4.57078e-24	1.08115e-22
NGF	1.23344	4.68666e-24	1.10729e-22
RUSC2	0.677419	4.80459e-24	1.13385e-22
KIF26B	1.24836	5.00152e-24	1.17897e-22
SOX11	1.18566	5.5789e-24	1.31356e-22
A4GALT	0.982486	5.7263e-24	1.34673e-22
SHANK1	1.35482	6.74987e-24	1.58564e-22
SIRPB2	1.13452	6.84196e-24	1.60544e-22
DKK2	1.40714	7.72357e-24	1.81024e-22
KRT6A	2.9301	7.87551e-24	1.84375e-22
FAM225B	1.24793	8.19962e-24	1.91744e-22
SGCE	0.953052	8.28192e-24	1.93449e-22
C3orf18	0.748481	8.38054e-24	1.9553e-22
FGD5	0.877201	9.11597e-24	2.12448e-22
MYOCD	1.34096	1.03186e-23	2.40202e-22
AOC4P	1.39887	1.06544e-23	2.47739e-22
EXTL1	1.4227	1.14098e-23	2.65003e-22
LOC93429	1.68898	1.16942e-23	2.71303e-22
LOC100507516	1.29763	1.22347e-23	2.83522e-22
GIMAP8	0.867796	1.24481e-23	2.88142e-22
COL4A1	0.7864	1.27412e-23	2.94595e-22
MAN1C1	0.873578	1.35515e-23	3.1298e-22
CHST1	0.973553	1.57536e-23	3.63429e-22
COX5A	-0.510477	1.60442e-23	3.69719e-22
PCDHGA9	1.08824	1.98243e-23	4.56315e-22
MAGEH1	0.821202	2.11662e-23	4.86657e-22
SHC4	1.03681	2.1516e-23	4.94147e-22
LINC01615	1.28526	2.41287e-23	5.53532e-22
ZBTB16	1.9354	2.51569e-23	5.76476e-22
TMEM52B	1.33076	2.56536e-23	5.87204e-22
PTCH2	0.867389	2.84728e-23	6.51011e-22
EPHA6	2.18156	2.8856e-23	6.59039e-22
KIAA1755	0.899227	2.99904e-23	6.84186e-22
HS3ST3A1	1.14957	3.10118e-23	7.06704e-22
PTGIR	0.891289	3.17851e-23	7.23525e-22
TAMALIN	0.689865	3.24754e-23	7.3842e-22
SCHIP1	0.979508	3.33526e-23	7.57528e-22
SH3BP5	0.796566	3.49948e-23	7.9395e-22
FCGR1A	1.1754	3.55891e-23	8.06543e-22
LIFR	1.14895	3.76976e-23	8.53385e-22
GPR162	0.796868	3.87426e-23	8.76078e-22
HIP1	0.659411	3.96065e-23	8.94629e-22
LRRN4CL	0.931139	4.43504e-23	1.00068e-21
SRPX	1.06457	4.45464e-23	1.004e-21
RAB7B	0.871758	4.50959e-23	1.01528e-21
IQSEC3	1.18884	4.59641e-23	1.03369e-21
DPEP2	1.02524	4.79538e-23	1.07726e-21
TLN1	0.495284	5.08334e-23	1.1407e-21
LCN6	2.08516	5.15963e-23	1.15656e-21
GJA1	0.827545	5.7033e-23	1.27703e-21
EPYC	2.48128	5.72472e-23	1.28043e-21
ANOS1	1.19079	6.04723e-23	1.3511e-21
CD163	1.33163	6.07985e-23	1.35691e-21
TSPAN9	0.559669	6.61412e-23	1.47455e-21
APOC1	1.24828	8.1699e-23	1.81942e-21
FLNC	1.30443	8.18621e-23	1.82108e-21
DPYSL4	1.35961	8.60121e-23	1.91133e-21
LTBP3	0.856639	8.79428e-23	1.95212e-21
FNBP1	0.674164	1.021e-22	2.26394e-21
LINC00987	0.865635	1.02803e-22	2.27707e-21
FHL3	0.706497	1.0676e-22	2.36216e-21
RARB	0.838904	1.07397e-22	2.3737e-21
PDPN	0.910331	1.38827e-22	3.06508e-21
MIR99AHG	1.38347	1.48734e-22	3.28029e-21
MARCO	1.97723	1.56052e-22	3.43799e-21
SORBS1	0.985337	1.56569e-22	3.44569e-21
TACR1	1.63186	1.62349e-22	3.56907e-21
TP63	1.89817	1.66034e-22	3.64619e-21
SH2D3C	0.746305	1.70562e-22	3.74162e-21
GALNT17	1.16757	1.93792e-22	4.24668e-21
DIP2C	0.718364	1.977e-22	4.32772e-21
COL26A1	1.6572	2.03075e-22	4.44065e-21
TACR2	1.51974	2.06326e-22	4.50693e-21
TMCC2	0.834462	2.14001e-22	4.66963e-21
DSE	0.9086	2.24224e-22	4.88752e-21
SHISA4	0.885105	2.53588e-22	5.52172e-21
LINC02798	1.57781	2.58825e-22	5.62978e-21
PCDH17	0.82066	2.70186e-22	5.87069e-21
FAM225A	0.989205	2.72814e-22	5.92154e-21
JAZF1	0.761543	2.74067e-22	5.94246e-21
ARHGEF6	0.824141	2.7844e-22	6.0309e-21
C5AR1	0.962479	2.87991e-22	6.23122e-21
FBXL22	0.789156	2.89941e-22	6.26681e-21
SLC8A1	0.772098	2.99453e-22	6.4656e-21
ATP8A2	1.00075	3.11721e-22	6.72344e-21
DCHS1	0.8054	3.29674e-22	7.1032e-21
ADAMTSL4	0.907825	3.35555e-22	7.22234e-21
ANXA6	0.69154	3.49186e-22	7.50786e-21
PGM5-AS1	2.73247	3.55857e-22	7.6433e-21
HP	2.37962	3.65102e-22	7.83369e-21
PTPRZ1	2.02788	3.67712e-22	7.88145e-21
NAP1L2	1.47626	3.74834e-22	8.02574e-21
SCG2	1.35202	3.78742e-22	8.10098e-21
TNFSF12	0.6795	4.9186e-22	1.05096e-20
PCDHB4	1.20312	4.96832e-22	1.06048e-20
RFLNB	0.674545	4.97376e-22	1.06054e-20
USP51	0.925242	5.17208e-22	1.10168e-20
SEMA3E	2.42081	5.17914e-22	1.10204e-20
P3H1	0.51662	5.31755e-22	1.13032e-20
RGL1	0.701755	5.33683e-22	1.13325e-20
PCDHB18P	0.944169	5.34502e-22	1.13382e-20
SLC1A3	1.25152	6.20407e-22	1.31469e-20
EMCN	0.860661	6.25865e-22	1.32489e-20
NOVA2	0.79444	6.80589e-22	1.43925e-20
LRRC17	0.935838	7.3039e-22	1.54298e-20
ITGB3	0.919084	7.48802e-22	1.58025e-20
CYP46A1	1.10603	7.89901e-22	1.66527e-20
IHO1	0.997228	8.27593e-22	1.74295e-20
ADGRL4	0.789821	8.56231e-22	1.80142e-20
PNMT	2.07212	8.7168e-22	1.83204e-20
KLHDC8B	0.683372	8.8346e-22	1.8549e-20
NREP	0.667389	9.26622e-22	1.94354e-20
ZNF208	1.25702	9.30324e-22	1.94932e-20
REG3A	-2.98979	9.56239e-22	2.00158e-20
TMEM233	0.900365	1.07813e-21	2.25442e-20
RNF175	1.12281	1.13277e-21	2.36628e-20
CYRIA	0.92911	1.20233e-21	2.50869e-20
EDIL3	0.857919	1.20339e-21	2.50869e-20
VIPR2	1.24745	1.32163e-21	2.7524e-20
THBS3	0.62339	1.381e-21	2.87312e-20
PRR16	0.88013	1.45658e-21	3.0273e-20
CCDC88A	0.945173	1.46211e-21	3.03572e-20
ADPRH	0.593849	1.47181e-21	3.05279e-20
TCEAL5	2.29122	1.67358e-21	3.46779e-20
PCDHGA4	1.24961	1.95686e-21	4.05068e-20
ADAM33	1.21831	2.04373e-21	4.22436e-20
DYSF	0.770058	2.04488e-21	4.22436e-20
TCTEX1D1	0.984654	2.09355e-21	4.32057e-20
SNAI2	0.838096	2.13768e-21	4.40722e-20
TTC28	0.80395	2.14334e-21	4.41447e-20
LOC105369203	1.31012	2.15063e-21	4.42505e-20
VWF	0.874078	2.31414e-21	4.75672e-20
TECTA	0.855189	2.40624e-21	4.94108e-20
SELE	1.33191	2.42162e-21	4.96771e-20
LINC00968	1.53287	2.48388e-21	5.09035e-20
KCNN3	0.843762	2.52855e-21	5.17672e-20
GJC1	0.848266	2.77086e-21	5.66716e-20
TMOD1	1.25184	2.81028e-21	5.74208e-20
LINC02593	1.05965	2.84308e-21	5.80333e-20
TDRD12	1.73165	2.9399e-21	5.995e-20
PODNL1	0.873972	2.98917e-21	6.08942e-20
CCR8	1.16925	2.99628e-21	6.09788e-20
ELK3	0.587235	3.09342e-21	6.28935e-20
SLC11A1	1.09872	3.1048e-21	6.30624e-20
LSP1	0.830623	3.43061e-21	6.96113e-20
ATRNL1	1.5683	3.43674e-21	6.96669e-20
LCA5	0.78225	3.61177e-21	7.31428e-20
DLG4	0.714428	3.82678e-21	7.74208e-20
LEF1-AS1	0.872098	3.86419e-21	7.81006e-20
DCSTAMP	1.60595	3.88226e-21	7.83889e-20
RBM20	1.29171	4.11088e-21	8.29236e-20
FCGR2B	1.2176	4.22042e-21	8.50498e-20
NMUR1	0.892276	4.25232e-21	8.56087e-20
PLXNC1	0.887245	4.29252e-21	8.63335e-20
SHANK3	0.696315	4.60228e-21	9.24729e-20
CALHM2	0.747594	4.61177e-21	9.25732e-20
SAMD4A	0.72282	4.71137e-21	9.44802e-20
AQP1	0.962036	5.10601e-21	1.02294e-19
TMEM86A	0.679208	5.2183e-21	1.04442e-19
TNS2	0.643599	5.40167e-21	1.08007e-19
FAM168A	0.400394	5.5319e-21	1.10504e-19
DTX3	0.814251	5.68078e-21	1.13368e-19
NUMBL	0.590423	6.0065e-21	1.19751e-19
DIRAS1	1.4186	6.21981e-21	1.23884e-19
MCAM	0.65542	6.2571e-21	1.24506e-19
SMARCA1	1.01075	6.87143e-21	1.36598e-19
GIMAP4	0.822231	7.45808e-21	1.48117e-19
PINLYP	0.753733	7.48521e-21	1.48512e-19
ADCY5	1.22211	7.63458e-21	1.5133e-19
PCDHB7	1.04804	7.74215e-21	1.53314e-19
GRIA3	1.342	8.03719e-21	1.59003e-19
ROR2	1.12579	8.10743e-21	1.60239e-19
DOCK10	0.846178	8.95832e-21	1.76886e-19
GJA4	0.755711	9.21784e-21	1.81836e-19
GRASLND	1.00472	9.3175e-21	1.83625e-19
SRSF12	1.16369	9.86792e-21	1.94287e-19
LOXL1	0.86194	1.01584e-20	1.99813e-19
AOX1	1.20116	1.02422e-20	2.0127e-19
PCAT19	0.796731	1.07615e-20	2.11273e-19
KRT5	3.06289	1.12389e-20	2.20435e-19
LRRN2	1.2279	1.13738e-20	2.22869e-19
GIMAP1	0.806858	1.22427e-20	2.39666e-19
FH	-0.401755	1.23861e-20	2.42243e-19
CSMD2	1.25725	1.2643e-20	2.4703e-19
KCNJ5	1.28799	1.29867e-20	2.53506e-19
BMERB1	0.828386	1.32048e-20	2.57519e-19
PKNOX2	1.14046	1.37463e-20	2.67824e-19
SUGCT	0.878053	1.52957e-20	2.97729e-19
ITGB2	1.05413	1.54712e-20	3.00861e-19
FSTL5	2.57456	1.61627e-20	3.14013e-19
AKAP6	0.874666	1.76761e-20	3.4309e-19
PRKG1	0.819361	1.77071e-20	3.43367e-19
ZNF385B	1.7403	1.80114e-20	3.48939e-19
CDH19	2.13813	1.87524e-20	3.62953e-19
ZCCHC18	0.880584	2.03192e-20	3.92908e-19
ARHGAP20	1.1062	2.11818e-20	4.09203e-19
KCNA1	2.39581	2.26538e-20	4.37229e-19
RFTN2	0.684082	2.5922e-20	4.99837e-19
DACT1	0.969604	2.64864e-20	5.10242e-19
OLFML3	0.928811	2.74137e-20	5.27612e-19
PYGO1	1.10057	2.78173e-20	5.34879e-19
TNN	1.17607	2.925e-20	5.619e-19
IDS	0.54434	3.06874e-20	5.88963e-19
RASGRP3	0.728586	3.15477e-20	6.04909e-19
CASP5	-1.06386	3.16781e-20	6.06843e-19
CSF1R	0.953535	3.19927e-20	6.11744e-19
NID1	0.714751	3.19934e-20	6.11744e-19
LAIR1	0.908117	3.45105e-20	6.59261e-19
OSCAR	0.949789	3.46224e-20	6.60783e-19
HS3ST2	1.39678	3.54042e-20	6.75077e-19
FGF12	0.990572	3.58916e-20	6.83737e-19
ZNF626	0.970702	3.71826e-20	7.07674e-19
PXDNL	1.00665	4.19938e-20	7.98503e-19
SLC2A3	0.933194	4.48062e-20	8.51194e-19
PPEF1	1.04685	4.70505e-20	8.93004e-19
CHST8	2.26347	5.34397e-20	1.01333e-18
TCAP	1.48073	5.35417e-20	1.01433e-18
ITGAX	0.966371	5.45296e-20	1.0321e-18
EDNRA	0.9596	5.47972e-20	1.03621e-18
COL2A1	2.47487	5.54327e-20	1.04726e-18
FMNL3	0.605522	5.55685e-20	1.04886e-18
FRMPD4	2.35224	5.58362e-20	1.05295e-18
PCDHGC3	1.02619	5.59929e-20	1.05494e-18
ADCY2	1.08494	5.85166e-20	1.10147e-18
ETS1	0.722136	5.95026e-20	1.11901e-18
PILRA	0.969557	6.11402e-20	1.14875e-18
RUNX2	0.80447	6.22813e-20	1.16913e-18
LGALS1	0.836344	6.29404e-20	1.18042e-18
ANGPTL7	1.95223	6.33764e-20	1.18751e-18
TSPYL2	0.535939	6.37169e-20	1.19281e-18
PTPN14	0.660158	6.55087e-20	1.22523e-18
TGFB2	1.06056	6.7075e-20	1.25339e-18
TRPC4	0.877944	6.80017e-20	1.26955e-18
ADAMTS4	0.905284	7.11572e-20	1.32726e-18
HNRNPA1P21	0.915393	7.15508e-20	1.33339e-18
WDFY4	0.989189	7.19819e-20	1.34021e-18
OLFML2A	0.673479	7.22452e-20	1.34389e-18
DIXDC1	0.587611	7.67165e-20	1.42578e-18
ABCB5	2.10816	8.4626e-20	1.57135e-18
PLAC9	0.751462	8.50466e-20	1.57774e-18
FLG-AS1	1.40091	8.8156e-20	1.63395e-18
PHOX2B	2.36802	1.05842e-19	1.95998e-18
C4B	1.12313	1.05956e-19	1.96032e-18
ASTN1	2.22495	1.06571e-19	1.96993e-18
RPRM	1.72169	1.07655e-19	1.98819e-18
PTPRN	1.39839	1.09573e-19	2.02179e-18
KRT16	2.31689	1.1208e-19	2.06619e-18
ADAMTS6	0.893421	1.12741e-19	2.07652e-18
RAMP3	0.646779	1.13698e-19	2.09227e-18
PROK1	3.13755	1.2101e-19	2.22483e-18
MORN5	2.66066	1.22074e-19	2.24239e-18
HAMP	1.32489	1.28941e-19	2.36641e-18
ZFP92	1.07064	1.30719e-19	2.39691e-18
FCN1	1.36799	1.30913e-19	2.39831e-18
AARD	1.35378	1.39768e-19	2.55827e-18
HAS1	1.71436	1.40518e-19	2.5697e-18
CD300LG	2.62936	1.43995e-19	2.63095e-18
CD84	1.06906	1.51096e-19	2.75824e-18
ARMC9	0.498311	1.72097e-19	3.13882e-18
SLAMF8	0.982597	1.79668e-19	3.27399e-18
LGI2	1.0507	1.85909e-19	3.38472e-18
KDR	0.656164	1.98357e-19	3.60817e-18
HACD4	0.760239	2.04916e-19	3.72418e-18
SCN1B	0.817853	2.17043e-19	3.9411e-18
ANGPT4	1.19865	2.2615e-19	4.10283e-18
TENT5B	1.10755	2.32821e-19	4.22014e-18
PDGFRL	1.25202	2.40721e-19	4.35949e-18
PDLIM4	0.949048	2.41931e-19	4.37754e-18
CHN1	0.76032	2.45611e-19	4.44023e-18
MLC1	1.21034	2.48657e-19	4.49134e-18
FLT1	0.635549	2.55769e-19	4.61574e-18
CNIH3-AS2	1.4183	2.6622e-19	4.80013e-18
PLP1	1.80751	2.68018e-19	4.82831e-18
L1CAM	1.66573	2.83296e-19	5.09907e-18
MLLT11	0.681061	2.92508e-19	5.26029e-18
SYT15	1.36516	2.97905e-19	5.35265e-18
FLJ16779	1.69077	2.9817e-19	5.35273e-18
PRPH	1.47835	3.06576e-19	5.49885e-18
GPRC5B	0.769717	3.10135e-19	5.55783e-18
KCNJ15	1.30886	3.28495e-19	5.88172e-18
IGFBP7	0.709187	3.33098e-19	5.95895e-18
CCL19	1.60414	3.44997e-19	6.16645e-18
GALNT16	1.28692	3.50342e-19	6.25654e-18
SLC6A1	0.85112	3.5223e-19	6.28479e-18
ENG	0.613331	3.73044e-19	6.65041e-18
ALPL	0.928069	3.8289e-19	6.82002e-18
ANKRD33B	0.993508	3.87255e-19	6.8918e-18
FBLN7	0.817916	3.88665e-19	6.91091e-18
PBX3	0.572567	3.91113e-19	6.94842e-18
MEG3	0.888302	3.9307e-19	6.97717e-18
LOC107984360	1.06759	4.19854e-19	7.44616e-18
BEX4	0.969691	4.29129e-19	7.60409e-18
HRH2	1.26611	4.38423e-19	7.76209e-18
STMN4	1.88617	4.51337e-19	7.98385e-18
CIDEA	4.658	4.59532e-19	8.12182e-18
UTS2B	2.00461	4.62842e-19	8.1733e-18
FLG	1.51502	4.84675e-19	8.5515e-18
ADH1B	1.96099	4.88452e-19	8.61075e-18
CHST15	0.854421	4.94031e-19	8.70163e-18
XKR4	1.7612	5.20155e-19	9.15393e-18
ADRB3	2.07226	5.30502e-19	9.32803e-18
CTNNA3	1.65321	5.43372e-19	9.54617e-18
SLC5A7	2.25743	5.54294e-19	9.72973e-18
CPAMD8	0.81427	6.23921e-19	1.09426e-17
PGM5	1.31738	6.40233e-19	1.12191e-17
GPR88	1.45941	6.44377e-19	1.12821e-17
ZNF781	0.858799	6.93118e-19	1.21251e-17
HGF	0.91021	7.13332e-19	1.24681e-17
PDGFB	0.633936	7.22144e-19	1.26114e-17
GPX8	0.802884	7.83369e-19	1.3669e-17
GPSM1	0.869636	7.96128e-19	1.38799e-17
GIPC3	0.668709	8.31958e-19	1.44923e-17
VIP	1.61251	9.10626e-19	1.58492e-17
ADA2	0.932983	9.26769e-19	1.61165e-17
NLRP1	0.86222	9.36557e-19	1.6273e-17
MGAT4C	2.02355	9.79918e-19	1.7012e-17
RIC3	1.47269	1.04686e-18	1.81588e-17
GIMAP7	0.798425	1.10099e-18	1.90816e-17
PHLDB2	0.989622	1.10662e-18	1.91631e-17
OR51E2	1.18003	1.12731e-18	1.95049e-17
CYGB	0.637405	1.22562e-18	2.11881e-17
MAB21L1	1.51516	1.24338e-18	2.14771e-17
PIANP	1.02212	1.2967e-18	2.23793e-17
PLEKHG4B	1.58055	1.43434e-18	2.47339e-17
LOXHD1	1.17822	1.44083e-18	2.4825e-17
SLC9A7P1	1.12646	1.50345e-18	2.58799e-17
SIGLEC9	0.954523	1.50457e-18	2.58799e-17
KLHL5	0.722102	1.56319e-18	2.68656e-17
PURG	1.28106	1.58809e-18	2.72709e-17
LILRB4	1.07074	1.66144e-18	2.85066e-17
IRGM	2.49881	1.70317e-18	2.91981e-17
GNG11	0.69227	1.85059e-18	3.16991e-17
DYNC2H1	0.921338	1.86672e-18	3.19487e-17
ANXA8L1	1.67261	1.93327e-18	3.30601e-17
MMP13	1.76396	2.01998e-18	3.45143e-17
SLC6A17	1.33927	2.09422e-18	3.5753e-17
ACTN1	0.434619	2.15311e-18	3.6728e-17
FSTL3	0.875928	2.16415e-18	3.68856e-17
NOVA1	1.34562	2.54119e-18	4.3276e-17
LINC01010	1.7235	2.54824e-18	4.33602e-17
CASQ1	1.19449	2.64809e-18	4.50219e-17
SYNPO	0.597238	2.68155e-18	4.55531e-17
TAGLN3	1.79334	3.03205e-18	5.14647e-17
PREX1	0.626933	3.08141e-18	5.22593e-17
ZNF366	0.913165	3.12964e-18	5.30337e-17
TAFA1	1.29551	3.2246e-18	5.45977e-17
HVCN1	0.6807	3.38819e-18	5.73204e-17
RGS7BP	1.11635	3.41798e-18	5.77768e-17
APCDD1L-DT	1.2199	3.72915e-18	6.29849e-17
PLAT	0.69386	4.03413e-18	6.80801e-17
MPP2	0.842459	4.16553e-18	7.02399e-17
CLEC1A	0.769746	4.44856e-18	7.4951e-17
PBXIP1	0.504539	4.48876e-18	7.55662e-17
ARHGAP36	2.88329	4.67048e-18	7.85612e-17
SPOCD1	0.907455	4.68849e-18	7.87997e-17
F2RL3	0.741288	4.74373e-18	7.96629e-17
TAFA4	2.49243	4.90503e-18	8.23044e-17
KATNAL1	0.644197	4.94201e-18	8.28572e-17
HIGD1B	0.706038	4.98192e-18	8.34583e-17
WNT7A	2.61632	5.2176e-18	8.73352e-17
MYBPC3	-1.41742	5.28749e-18	8.84332e-17
SCN5A	1.39394	5.31397e-18	8.88038e-17
MIR497HG	0.801622	6.20822e-18	1.03664e-16
ITIH5	0.874408	6.24541e-18	1.042e-16
FGR	0.917907	6.74546e-18	1.12452e-16
ZDHHC22	2.64058	6.9773e-18	1.16222e-16
FCGR1CP	1.36557	7.50743e-18	1.24952e-16
PLEKHG2	0.55905	8.17191e-18	1.35901e-16
GPR161	0.755326	8.25228e-18	1.37127e-16
CLDN6	2.24333	8.50091e-18	1.41144e-16
CDH23	0.884209	9.07657e-18	1.5058e-16
HCLS1	0.756588	9.1407e-18	1.51522e-16
CPQ	0.654008	9.28277e-18	1.53753e-16
A2M-AS1	0.772901	1.12871e-17	1.86707e-16
SFTPD	1.57269	1.12905e-17	1.86707e-16
INMT	0.797668	1.15345e-17	1.90589e-16
MDFIC	0.819712	1.16625e-17	1.92548e-16
GPR146	0.747823	1.17769e-17	1.94281e-16
RCAN2	0.716198	1.19843e-17	1.97545e-16
SLC27A6	1.83605	1.2452e-17	2.05089e-16
SIGLEC1	1.08732	1.24739e-17	2.05284e-16
ZNF229	1.04303	1.27119e-17	2.09035e-16
LOC283856	1.41865	1.2916e-17	2.1222e-16
APOE	1.1621	1.35605e-17	2.22633e-16
COL5A3	0.824778	1.37802e-17	2.26059e-16
DOCK2	0.904408	1.43566e-17	2.35326e-16
C1orf54	0.520732	1.49921e-17	2.45548e-16
ADARB1	0.565125	1.5114e-17	2.47347e-16
SERPINH1	0.503333	1.57753e-17	2.57965e-16
RANBP3L	1.33597	1.62384e-17	2.65326e-16
GIMAP6	0.757725	1.66343e-17	2.71579e-16
MAGEA10	4.46015	1.73068e-17	2.82335e-16
THSD1	0.64726	1.7562e-17	2.8627e-16
HK3	1.07627	1.81127e-17	2.95013e-16
ARL4C	0.854879	1.82704e-17	2.97347e-16
PIK3R5	0.865018	1.86459e-17	3.03218e-16
CST6	1.76888	1.96212e-17	3.18826e-16
GGTA1	0.93018	2.19591e-17	3.56532e-16
CD72	0.767201	2.2006e-17	3.57011e-16
ITGB5	0.416268	2.25437e-17	3.65446e-16
ZNF582-AS1	0.859536	2.28874e-17	3.70725e-16
GDF7	1.09074	2.39724e-17	3.87995e-16
RASGRP2	0.844381	2.57937e-17	4.17143e-16
BRI3BP	-0.43322	2.61895e-17	4.23211e-16
ABCA1	0.72575	2.68633e-17	4.33758e-16
RIMKLB	0.881843	2.74817e-17	4.43396e-16
PXDC1	0.633995	2.79321e-17	4.5031e-16
EPHA5	1.54862	2.84848e-17	4.58859e-16
ITPRIP	0.546547	3.06367e-17	4.93138e-16
RAB3C	1.43309	3.09449e-17	4.97709e-16
ARMH4	0.829007	3.27391e-17	5.26154e-16
TRPV4	0.923382	3.31375e-17	5.32142e-16
PHF21A	0.347891	3.33422e-17	5.35011e-16
PLPP3	0.472369	3.42014e-17	5.48369e-16
ILK	0.493573	3.42427e-17	5.48603e-16
UQCRFS1	-0.383059	3.60981e-17	5.77878e-16
ENPP2	0.907851	3.70625e-17	5.92856e-16
PHLDB1	0.519962	3.70991e-17	5.9298e-16
CDK15	1.33609	3.7497e-17	5.98875e-16
TRABD2B	0.97232	4.42435e-17	7.06076e-16
BTBD19	0.708889	4.58386e-17	7.30964e-16
WWC2	0.802741	4.66298e-17	7.43004e-16
CHST10	0.88293	4.68347e-17	7.45692e-16
SOX17	0.786991	4.858e-17	7.72687e-16
WNT9A	0.997285	4.86054e-17	7.72687e-16
NCCRP1	1.72663	4.87169e-17	7.73861e-16
LIX1L	0.620109	5.06373e-17	8.03745e-16
SFMBT2	0.825494	5.34783e-17	8.48183e-16
CAP2	0.750164	5.35281e-17	8.48319e-16
SCUBE2	0.958869	5.46193e-17	8.64945e-16
WTIP	0.733563	5.47734e-17	8.66719e-16
PTGFR	1.04745	5.87506e-17	9.28937e-16
IGHG1	1.51006	5.92527e-17	9.36155e-16
LINC02099	1.12625	6.05374e-17	9.55719e-16
LOXL3	0.522486	6.06994e-17	9.57541e-16
CFL2	0.728171	6.20764e-17	9.78513e-16
LNCOG	1.15304	6.24103e-17	9.83022e-16
CNTN2	1.65823	6.55428e-17	1.03157e-15
CCL28	-0.989422	6.96734e-17	1.09574e-15
KIAA1614	0.664575	7.06967e-17	1.11099e-15
LIFR-AS1	1.1062	7.27628e-17	1.14258e-15
LY86	0.82032	7.33279e-17	1.15058e-15
NDRG4	0.691216	7.56359e-17	1.18589e-15
DPY19L2	1.15758	7.77095e-17	1.21747e-15
PACS1	0.418853	8.0897e-17	1.26644e-15
DZIP1L	0.797132	8.12152e-17	1.27046e-15
GNAI2	0.469794	8.32529e-17	1.30106e-15
SCN11A	1.30229	8.32982e-17	1.30106e-15
FHL5	0.854391	9.108e-17	1.42153e-15
RARRES2	0.76365	9.54183e-17	1.48811e-15
POU2F2	0.805575	1.03847e-16	1.61832e-15
NFAM1	0.735292	1.06684e-16	1.66128e-15
RETN	1.59441	1.09622e-16	1.70573e-15
NRROS	0.69243	1.12686e-16	1.75209e-15
CLEC11A	0.679314	1.17136e-16	1.8199e-15
VAT1	0.529083	1.2125e-16	1.8824e-15
ANXA8	2.73095	1.23163e-16	1.91066e-15
SPP1	1.46135	1.24581e-16	1.9312e-15
LINC01235	1.04543	1.27632e-16	1.977e-15
LINC01419	4.28479	1.35344e-16	2.09487e-15
SHISA2	0.985666	1.40478e-16	2.1727e-15
TNNT3	1.72443	1.42467e-16	2.20181e-15
CSF1	0.637581	1.45991e-16	2.25458e-15
LINC02611	0.904394	1.47536e-16	2.27673e-15
ATP5MC3	-0.376691	1.61328e-16	2.4877e-15
LAPTM5	0.789386	1.62371e-16	2.5019e-15
SCN9A	1.16358	1.64199e-16	2.52818e-15
LGALS12	1.57515	1.66989e-16	2.5692e-15
MS4A14	0.893046	1.73979e-16	2.67475e-15
RTN1	0.949934	1.77043e-16	2.71982e-15
GLP1R	2.22839	1.78393e-16	2.73852e-15
SCN3B	1.18294	1.8144e-16	2.7832e-15
IL10RA	0.828498	1.81589e-16	2.78342e-15
MEF2C-AS1	1.17714	1.85958e-16	2.84826e-15
CTSL	0.71013	1.87598e-16	2.87124e-15
CD99L2	0.423835	1.90201e-16	2.90892e-15
HSD11B1	1.12811	1.96104e-16	2.99696e-15
SNCA	1.04908	1.98684e-16	3.03413e-15
CRIP2	0.687583	2.01245e-16	3.07097e-15
SLC17A7	0.923193	2.02421e-16	3.08663e-15
FRMD4A	0.586925	2.18236e-16	3.32531e-15
CMA1	1.93507	2.22584e-16	3.38905e-15
DNAJC5B	1.05563	2.28543e-16	3.47721e-15
SRGAP2B	0.718809	2.34478e-16	3.56486e-15
SEMA7A	0.822122	2.4903e-16	3.7833e-15
BMP1	0.487381	2.51913e-16	3.82428e-15
INSYN2B	1.47494	2.67761e-16	4.06186e-15
LINC02202	0.866087	2.69351e-16	4.08297e-15
ITIH3	1.01083	2.91427e-16	4.41436e-15
PIK3IP1	0.516456	2.97624e-16	4.50441e-15
VSIG4	1.05686	2.97811e-16	4.50441e-15
POM121L9P	0.937588	3.09759e-16	4.68169e-15
TM4SF19	1.13392	3.10075e-16	4.68301e-15
CBX6	0.764737	3.23445e-16	4.88136e-15
SOX5	0.940934	3.24167e-16	4.88866e-15
ZSWIM4	0.451394	3.38306e-16	5.09573e-15
ZNF568	0.84445	3.38393e-16	5.09573e-15
NPTXR	1.18982	3.40998e-16	5.13119e-15
FCGR3A	1.04915	3.56645e-16	5.36272e-15
NR2F1-AS1	0.689177	3.69225e-16	5.54782e-15
BEND5	0.942513	3.77324e-16	5.66537e-15
MRAP	1.99963	3.84717e-16	5.77216e-15
FBXO17	1.0819	3.87558e-16	5.81055e-15
SLA	0.812215	4.08045e-16	6.11325e-15
GBP6	1.65842	4.2778e-16	6.40424e-15
HADH	-0.422044	4.4712e-16	6.68891e-15
MACF1	0.526545	4.51892e-16	6.75537e-15
ZNF671	0.693695	4.72769e-16	7.06233e-15
BNC1	2.17462	4.8639e-16	7.26053e-15
PRRX2	1.06737	4.94883e-16	7.38195e-15
LRRC55	1.07135	5.01888e-16	7.48101e-15
RGCC	0.712182	5.06057e-16	7.53768e-15
ACSS3	1.04662	5.09889e-16	7.58926e-15
ZNF362	0.465329	5.16525e-16	7.68058e-15
CCDC3	0.589892	5.16772e-16	7.68058e-15
CSRP1	0.467149	5.18018e-16	7.69354e-15
SYNE3	0.690601	5.22912e-16	7.76062e-15
FAM110D	0.729726	5.26354e-16	7.80606e-15
FCGR1B	1.0576	5.54752e-16	8.22129e-15
NIPAL4	1.2555	5.57009e-16	8.24879e-15
NPR2	0.486428	5.58279e-16	8.26164e-15
VPS29	-0.356157	5.69743e-16	8.42523e-15
THEMIS2	0.667154	6.03246e-16	8.91424e-15
SLC18A3	2.53889	6.07299e-16	8.96769e-15
SP7	2.05675	6.20001e-16	9.14869e-15
RHOQ	0.445241	6.51978e-16	9.61363e-15
TAL1	0.77387	6.65579e-16	9.80715e-15
CTSF	0.777855	6.81185e-16	1.00299e-14
HECW2	0.730884	7.04396e-16	1.03642e-14
C6orf136	-0.363111	7.06649e-16	1.039e-14
TMEM108	0.824884	7.11047e-16	1.04472e-14
RIPOR1	0.448897	7.19157e-16	1.05588e-14
AHNAK2	1.11071	7.39567e-16	1.08507e-14
PELATON	0.692897	7.72359e-16	1.13237e-14
LILRA6	0.955443	7.99042e-16	1.17066e-14
RNA5SP383	-1.43765	7.99652e-16	1.17072e-14
CHRNB4	1.0259	8.13279e-16	1.18982e-14
PDZD2	0.718334	8.74729e-16	1.27881e-14
TCF21	0.757259	8.82119e-16	1.2887e-14
MAP7D1	0.389138	8.98324e-16	1.31144e-14
PPA2	-0.402817	9.18837e-16	1.34043e-14
SEMA6C	0.612376	9.34248e-16	1.36195e-14
MEIS2	0.984236	9.37767e-16	1.36611e-14
C6orf15	2.12845	9.45066e-16	1.37531e-14
PEA15	0.377484	9.4542e-16	1.37531e-14
XDH	-0.955571	9.99377e-16	1.45277e-14
FBXO27	1.0607	1.07467e-15	1.56112e-14
HIC1	0.679154	1.09222e-15	1.58549e-14
FAM171B	0.801472	1.10977e-15	1.60983e-14
FRY	0.713041	1.14099e-15	1.65319e-14
BACE1	0.476398	1.14127e-15	1.65319e-14
PCDHGA3	1.14233	1.1835e-15	1.71315e-14
FAM124A	0.878261	1.18991e-15	1.72122e-14
STUM	1.60326	1.24756e-15	1.80334e-14
GABARAPL1	0.53012	1.2646e-15	1.82669e-14
ARMCX5-GPRASP2	0.502301	1.29393e-15	1.86655e-14
GPRASP2	0.502301	1.29401e-15	1.86655e-14
TCEAL4	0.503647	1.30687e-15	1.88378e-14
MEOX1	0.950143	1.31446e-15	1.89339e-14
ARHGAP25	0.68019	1.45096e-15	2.08855e-14
EDARADD	0.972993	1.4941e-15	2.14914e-14
ASB2	0.950988	1.57962e-15	2.27056e-14
KCNK12	1.05537	1.65519e-15	2.37752e-14
PLA1A	0.885585	1.67308e-15	2.40155e-14
ARHGAP30	0.761686	1.67781e-15	2.40666e-14
SDHB	-0.358425	1.82229e-15	2.61207e-14
CA11	0.66679	1.83031e-15	2.62175e-14
GABRA4	-1.9975	1.89357e-15	2.71047e-14
NLRP12	1.0188	1.96386e-15	2.80913e-14
CEP170P1	0.689687	2.02444e-15	2.89211e-14
CEP170	0.689687	2.02469e-15	2.89211e-14
STARD9	0.714155	2.04527e-15	2.91948e-14
HOMER3	0.671622	2.07579e-15	2.96098e-14
NCKAP1L	0.793612	2.11714e-15	3.01788e-14
TNFAIP6	1.07228	2.14722e-15	3.05864e-14
SPC24	-0.45783	2.16222e-15	3.07787e-14
PXMP2	-0.419979	2.16594e-15	3.08103e-14
TSPAN32	1.39529	2.24606e-15	3.1928e-14
SEPTIN5	0.700119	2.42223e-15	3.44054e-14
RASSF8	0.88672	2.4237e-15	3.44054e-14
GABRG3	3.09485	2.46706e-15	3.49969e-14
TNFSF13B	0.88696	2.53804e-15	3.59789e-14
C3AR1	0.870593	2.60166e-15	3.68554e-14
LILRB3	0.843959	2.60714e-15	3.69014e-14
LOC102725035	0.843959	2.60915e-15	3.69014e-14
LOC107987425	0.843959	2.6103e-15	3.69014e-14
LOC107987462	0.843959	2.61315e-15	3.69164e-14
LHX3	3.03173	2.66046e-15	3.75588e-14
SCUBE3	1.18714	2.66947e-15	3.76603e-14
RAMP2	0.606242	2.84565e-15	4.01182e-14
CBX7	0.488502	2.91506e-15	4.10685e-14
CLIC4	0.635056	2.97036e-15	4.18189e-14
TSPAN11	0.786421	2.98951e-15	4.20598e-14
NLRP3	0.752385	3.03491e-15	4.26694e-14
CMKLR1	0.840297	3.04773e-15	4.28202e-14
WDR91	0.413133	3.10006e-15	4.35258e-14
PGAM5	-0.384072	3.12181e-15	4.38012e-14
CLDN5	0.903668	3.20055e-15	4.48754e-14
EGFLAM	0.644758	3.20524e-15	4.49105e-14
MATK	0.961405	3.4338e-15	4.80802e-14
SPI1	0.772407	3.50142e-15	4.89937e-14
SCN4B	0.808755	3.53901e-15	4.94859e-14
IGSF21	0.918737	3.64297e-15	5.08985e-14
CD300E	1.15931	3.64498e-15	5.08985e-14
GDPGP1	-0.441409	3.67807e-15	5.13256e-14
SRGAP2C	0.812137	3.74318e-15	5.21988e-14
EMP3	0.687538	3.78819e-15	5.27906e-14
MYOZ1	1.00428	3.79534e-15	5.28544e-14
FXYD1	1.09434	3.81679e-15	5.31173e-14
PAPLN	0.74514	4.02998e-15	5.60461e-14
CCDC69	0.724247	4.15649e-15	5.77665e-14
TNFRSF8	0.829192	4.16961e-15	5.79096e-14
CR1	1.22947	4.18063e-15	5.80235e-14
ST3GAL6	0.720031	4.33746e-15	6.01459e-14
LRRC25	0.783168	4.3394e-15	6.01459e-14
LRRC8C	0.627459	4.35835e-15	6.03679e-14
ROBO1	0.770962	4.36987e-15	6.04866e-14
OLFM2	0.916539	4.39353e-15	6.07732e-14
STOX2	0.903795	4.43638e-15	6.13247e-14
RBFOX2	0.276528	4.54534e-15	6.27591e-14
TSPAN4	0.680074	4.54625e-15	6.27591e-14
SIGLEC7	0.913297	4.55426e-15	6.28273e-14
MPC1	-0.440728	4.58249e-15	6.31744e-14
FOXF1	0.647606	4.58947e-15	6.32282e-14
TMEM106C	-0.467977	4.65037e-15	6.40243e-14
SMIM10L2B	0.762997	4.69429e-15	6.45858e-14
LOC110384692	1.00484	4.80949e-15	6.60828e-14
C4A	1.00484	4.80953e-15	6.60828e-14
CACNA1H	0.822195	4.96647e-15	6.81936e-14
CLEC5A	1.09138	4.99305e-15	6.85128e-14
C4orf19	-0.526141	5.93644e-15	8.14033e-14
SDC3	0.475502	5.94335e-15	8.14437e-14
NOS2	-1.24036	6.09135e-15	8.34161e-14
APBB1IP	0.7881	6.61284e-15	9.04973e-14
PMP22	0.680187	6.66524e-15	9.11537e-14
IGFBP4	0.496717	6.83983e-15	9.34793e-14
CD37	0.848973	7.02158e-15	9.58994e-14
HEY1	0.52383	7.41637e-15	1.01224e-13
IGHG4	1.54648	7.78441e-15	1.06177e-13
TEX41	1.25412	7.843e-15	1.06905e-13
KANK3	0.688329	8.09677e-15	1.10291e-13
LMO2	0.581519	8.67915e-15	1.18146e-13
TSPAN2	0.919166	8.68875e-15	1.18198e-13
SCGB3A2	2.2671	8.77613e-15	1.19308e-13
CDON	0.669	8.85983e-15	1.20366e-13
IQSEC1	0.403479	9.07388e-15	1.23193e-13
BCL6	0.539502	9.13082e-15	1.23884e-13
TNR	1.22148	9.36494e-15	1.26977e-13
GRIN2A	1.54878	9.93504e-15	1.34618e-13
APBA2	0.760177	1.00314e-14	1.35833e-13
IGDCC4	0.680858	1.03435e-14	1.39967e-13
GPR4	0.548097	1.04922e-14	1.41887e-13
RSPO1	1.36485	1.05096e-14	1.42028e-13
RPL15P18	-1.2583	1.07093e-14	1.44632e-13
CLSTN3	0.467267	1.17034e-14	1.57953e-13
MRC1	1.06941	1.27184e-14	1.7154e-13
KCNK3	1.43596	1.31997e-14	1.77915e-13
AMIGO2	0.7778	1.32682e-14	1.7872e-13
SCARA3	0.856266	1.35551e-14	1.82466e-13
LY96	0.839429	1.41321e-14	1.90108e-13
ATP2B2	1.38157	1.41889e-14	1.90748e-13
SLC7A10	2.00267	1.43278e-14	1.92489e-13
OBSL1	0.972674	1.44663e-14	1.94223e-13
NPAS4	1.26327	1.45855e-14	1.95696e-13
TLR7	0.898494	1.46266e-14	1.96118e-13
C1QBP	-0.506767	1.46915e-14	1.9686e-13
FAM229B	0.678023	1.47399e-14	1.9738e-13
FOXN3	0.453928	1.50037e-14	2.00781e-13
CRY2	0.325616	1.5438e-14	2.0646e-13
GNG5	-0.307124	1.54973e-14	2.07118e-13
TDRD10	0.806809	1.62551e-14	2.17104e-13
ALOX5AP	0.754327	1.68496e-14	2.24898e-13
TCEA2	0.778136	1.69899e-14	2.26623e-13
ZNF790-AS1	0.844485	1.76211e-14	2.34877e-13
RORA	0.696796	1.76315e-14	2.34877e-13
HDAC7	0.334664	1.76868e-14	2.35462e-13
CCR1	0.785639	1.7861e-14	2.37627e-13
FLT3LG	0.588138	1.80597e-14	2.40115e-13
ATP6V1G2	0.728657	1.83945e-14	2.44408e-13
CDC42EP3	0.519362	1.85701e-14	2.46582e-13
CYP17A1-AS1	0.283515	1.88869e-14	2.50503e-13
WBP1L	0.283515	1.88898e-14	2.50503e-13
IL17C	-1.52741	2.01454e-14	2.66981e-13
FMNL1	0.646848	2.02663e-14	2.68411e-13
VEGFD	1.22933	2.09156e-14	2.76833e-13
LAMA2	0.917923	2.09948e-14	2.77702e-13
ARL4D	0.731691	2.10633e-14	2.78428e-13
SERTM1	2.62657	2.13126e-14	2.81543e-13
STAB1	0.712208	2.17156e-14	2.86683e-13
TTYH2	0.660007	2.3283e-14	3.07177e-13
PLPPR2	0.535225	2.35209e-14	3.10117e-13
HIVEP2	0.430824	2.37025e-14	3.12311e-13
CD33	0.775991	2.41626e-14	3.1817e-13
GNA12	0.280373	2.49411e-14	3.2821e-13
PDGFRA	0.703819	2.57858e-14	3.39109e-13
ARHGAP23	0.678215	2.70109e-14	3.54992e-13
ADAMTSL1	0.827169	2.70523e-14	3.5531e-13
HLA-DQA1	0.950358	2.72063e-14	3.57104e-13
MRPL37	-0.311946	2.72573e-14	3.57545e-13
LINC01857	1.17746	2.89009e-14	3.78864e-13
TIMP1	0.538276	2.90132e-14	3.80093e-13
SMARCD3	0.502562	2.95227e-14	3.86522e-13
ETFA	-0.388148	2.98631e-14	3.90729e-13
PKMP3	0.709293	3.03073e-14	3.96175e-13
TRPV2	0.632163	3.03179e-14	3.96175e-13
OLFM1	0.946285	3.1101e-14	4.06151e-13
AR	1.06772	3.14185e-14	4.10037e-13
MLX	-0.291652	3.23605e-14	4.22062e-13
TMEM35A	1.16919	3.29117e-14	4.28979e-13
SYNGR1	0.947845	3.34041e-14	4.35122e-13
FAM126A	0.754999	3.37936e-14	4.39916e-13
IL18BP	0.585016	3.43786e-14	4.47248e-13
RUNX1	0.425005	3.45537e-14	4.48969e-13
LOC100506403	0.425005	3.45546e-14	4.48969e-13
CCL2	0.836469	3.58171e-14	4.65079e-13
SSH1	0.33381	3.61022e-14	4.68485e-13
COLEC10	1.34994	3.77442e-14	4.89485e-13
GNG2	0.615527	3.8039e-14	4.92996e-13
AVPR1A	1.01536	4.00077e-14	5.18184e-13
PHGR1	-1.04461	4.04451e-14	5.2352e-13
PARVG	0.70595	4.07982e-14	5.27758e-13
MYO16	0.879924	4.10252e-14	5.30361e-13
ATP5F1C	-0.338357	4.12746e-14	5.33249e-13
MIR1915HG	0.702838	4.15586e-14	5.36581e-13
NR4A3	0.971138	4.22729e-14	5.45461e-13
SENCR	0.75526	4.28808e-14	5.52958e-13
NGB	2.18189	4.30388e-14	5.54647e-13
GIHCG	0.640689	4.35811e-14	5.61284e-13
RERGL	1.73392	4.37677e-14	5.63334e-13
ADHFE1	0.760276	4.40985e-14	5.67237e-13
FAM162A	-0.390254	4.53066e-14	5.82412e-13
PTGDS	0.957706	5.05341e-14	6.49205e-13
SPHK1	0.890874	5.13536e-14	6.59322e-13
ZFR2	1.6514	5.22126e-14	6.69932e-13
MYADM	0.55078	5.26905e-14	6.75642e-13
NAV1	0.614207	5.38372e-14	6.89915e-13
RCSD1	0.65831	5.42924e-14	6.95315e-13
TENM1	1.49472	5.50639e-14	7.04757e-13
IVL	3.88416	5.57678e-14	7.13322e-13
PRCD	0.591981	5.58545e-14	7.13986e-13
FPR3	0.864171	5.8051e-14	7.41603e-13
ZBTB46	0.506478	5.87157e-14	7.49628e-13
NEXMIF	1.44589	5.90521e-14	7.53455e-13
MRPS35	-0.443498	6.21973e-14	7.93093e-13
PIP4K2A	0.366104	6.8142e-14	8.68356e-13
NEUROD2	1.92714	7.25406e-14	9.23836e-13
PDZRN3	0.717909	7.31754e-14	9.31343e-13
DPYD	0.884703	7.32982e-14	9.32329e-13
ATXN1	0.401851	7.36089e-14	9.35703e-13
ACVR1	0.271062	7.50044e-14	9.52852e-13
SLIT1	1.25464	7.54365e-14	9.5775e-13
WAS	0.696796	7.64665e-14	9.70228e-13
RNASE2	0.835092	7.68986e-14	9.75109e-13
CCL20	-0.98488	7.86453e-14	9.96642e-13
TGFB2-AS1	1.25527	8.14473e-14	1.03152e-12
CHL1	1.00398	8.31545e-14	1.05249e-12
CUBN	0.634347	8.7156e-14	1.10246e-12
SIRPA	0.720833	8.87276e-14	1.12165e-12
TTC7B	0.56661	9.04018e-14	1.14211e-12
LOC647132	-2.19743	9.05679e-14	1.1435e-12
CALCA	2.28053	9.50982e-14	1.19997e-12
C8orf48	0.894218	9.53811e-14	1.2028e-12
BMF	0.528757	9.55189e-14	1.2038e-12
PIK3R6	0.683116	1.03489e-13	1.30344e-12
BAALC	0.92886	1.04476e-13	1.31506e-12
SNHG25	-1.50772	1.05217e-13	1.32358e-12
ZC3H12A	-0.685055	1.05701e-13	1.32886e-12
CD4	0.697769	1.05802e-13	1.32932e-12
PRKCH	0.493641	1.07109e-13	1.34492e-12
SLC25A3	-0.297947	1.08407e-13	1.36038e-12
ENTHD1	1.27083	1.09049e-13	1.36761e-12
TASL	0.793758	1.12071e-13	1.40464e-12
ATP2B3	2.15018	1.15994e-13	1.45293e-12
SETBP1-DT	0.778425	1.18982e-13	1.48945e-12
SLC26A10	0.948909	1.22157e-13	1.52827e-12
CUX2	1.39278	1.2755e-13	1.59476e-12
GOT1	-0.377648	1.31797e-13	1.64686e-12
SDS	0.749247	1.32646e-13	1.65636e-12
ABLIM3	0.884824	1.32718e-13	1.65636e-12
BTK	0.7823	1.33512e-13	1.66525e-12
TSPAN18	0.797112	1.36622e-13	1.70302e-12
APLP1	0.946895	1.38701e-13	1.72788e-12
LILRB1	0.793517	1.40043e-13	1.74353e-12
EIF2D	-0.292198	1.40932e-13	1.75355e-12
PIRT	1.45403	1.41507e-13	1.75963e-12
CCNA2	-0.442901	1.43793e-13	1.78665e-12
LINC00472	1.04116	1.43854e-13	1.78665e-12
SULF2	0.599873	1.45921e-13	1.81123e-12
TMEM140	0.420878	1.46542e-13	1.81785e-12
MSR1	0.983316	1.4719e-13	1.82478e-12
MICU3	0.913928	1.49479e-13	1.85205e-12
LPP	0.456543	1.51264e-13	1.87303e-12
SNX18	0.396718	1.58056e-13	1.95561e-12
PDSS1	-0.356656	1.58124e-13	1.95561e-12
CSF2RB	0.828308	1.59996e-13	1.97758e-12
SPRED3	0.713929	1.61885e-13	1.99973e-12
PCDHGB4	1.35311	1.63384e-13	2.01704e-12
NFATC1	0.805078	1.66726e-13	2.05706e-12
ELOVL2	1.35516	1.73034e-13	2.13361e-12
TXLNB	0.87845	1.74032e-13	2.14462e-12
CNR1	1.41619	1.74159e-13	2.1449e-12
SMIM28	2.09837	1.75464e-13	2.15968e-12
MYO1F	0.603296	1.7992e-13	2.2132e-12
CHST14	0.403014	1.86035e-13	2.28705e-12
ST3GAL3	0.418274	1.86237e-13	2.28816e-12
PGF	0.678264	1.88074e-13	2.30936e-12
CCNB1	-0.451867	1.90506e-13	2.33782e-12
MNDA	0.876536	1.95368e-13	2.39606e-12
CALCB	-3.08855	1.96059e-13	2.40309e-12
SLC46A2	1.00341	2.08019e-13	2.54817e-12
RPSAP61	-0.905648	2.12601e-13	2.60275e-12
GPC1	0.650367	2.14016e-13	2.61852e-12
OTOAP1	0.822673	2.18335e-13	2.66977e-12
DESI1	-0.284669	2.28944e-13	2.79782e-12
ANKRD53	0.756034	2.29673e-13	2.80507e-12
SLITRK2	1.51152	2.35723e-13	2.87725e-12
KRT6C	2.46397	2.36914e-13	2.89008e-12
KRT78	3.00518	2.37298e-13	2.89304e-12
SFXN4	-0.347059	2.54718e-13	3.10357e-12
HOXC10	1.95176	2.63886e-13	3.21337e-12
TNFSF8	0.857814	2.64192e-13	3.21519e-12
ELMO1	0.648723	2.70432e-13	3.28918e-12
NDUFAB1	-0.368127	2.7082e-13	3.29196e-12
FES	0.577827	2.77819e-13	3.37504e-12
BMPR2	0.427122	2.79145e-13	3.38915e-12
ROR1-AS1	1.52012	2.86959e-13	3.48197e-12
LOC101928731	1.68222	2.89309e-13	3.5084e-12
NAPSA	0.94897	2.95427e-13	3.58048e-12
MAP4K4	0.400341	2.96713e-13	3.59395e-12
BPNT1	-0.379942	3.02888e-13	3.66581e-12
CBLN3	0.518904	3.03003e-13	3.66581e-12
SNHG3	-0.495082	3.04824e-13	3.68568e-12
UBE2T	-0.430609	3.12138e-13	3.77189e-12
ST8SIA4	0.67877	3.12682e-13	3.77625e-12
CLEC4G	1.39708	3.19037e-13	3.85074e-12
NDUFB8P2	-0.800959	3.21868e-13	3.88263e-12
VSIG1	-1.48286	3.23539e-13	3.9005e-12
SMO	0.751148	3.31669e-13	3.99617e-12
TGFBR1	0.406558	3.3465e-13	4.02972e-12
PDE7B	0.732773	3.51647e-13	4.23191e-12
SCIMP	0.805315	3.52284e-13	4.2371e-12
ESAM	0.47883	3.61968e-13	4.35103e-12
ASB5	2.56658	3.6258e-13	4.35583e-12
CXCL3	-0.854848	3.65965e-13	4.39393e-12
TMEM43	0.263875	3.71918e-13	4.4628e-12
PRR29	0.623186	3.85459e-13	4.62258e-12
NDST1	0.371626	3.92337e-13	4.70233e-12
PPP1R1A	1.39481	3.93191e-13	4.70758e-12
GRM2	0.757562	3.93234e-13	4.70758e-12
ADAMTS14	0.605141	3.96179e-13	4.74008e-12
CLDN7	-0.395652	3.98973e-13	4.77074e-12
ADAM19	0.630758	4.04581e-13	4.83498e-12
TMEM100	1.05369	4.20295e-13	5.01985e-12
CNOT9	-0.218336	4.23046e-13	5.04978e-12
CD86	0.784537	4.47808e-13	5.34225e-12
NLGN3	0.673938	4.66649e-13	5.56379e-12
UPK2	1.76788	4.72136e-13	5.62595e-12
CSGALNACT1	0.667713	4.73103e-13	5.6342e-12
DOCK4	0.6335	4.84656e-13	5.76844e-12
CSPG4	0.687445	4.86181e-13	5.78325e-12
RGS9	0.744303	4.87844e-13	5.79967e-12
SLC16A2	0.880965	4.91405e-13	5.83863e-12
ANKS1B	1.06562	4.9665e-13	5.89754e-12
FOXI2	1.33011	5.08013e-13	6.02899e-12
FAM155A	1.02123	5.24536e-13	6.22149e-12
C1orf216	0.383821	5.45548e-13	6.46697e-12
CACNG6	2.6058	5.50807e-13	6.52556e-12
HEY2	0.703741	5.53932e-13	6.5588e-12
FLT3	1.0296	5.60866e-13	6.63708e-12
LVRN	1.0347	5.75998e-13	6.81222e-12
TRDN	2.81881	5.77145e-13	6.82185e-12
FAR2	-0.421694	6.13905e-13	7.25219e-12
KLF7	0.58861	6.22111e-13	7.34491e-12
ZNF354C	0.830874	6.48419e-13	7.65112e-12
GLIPR2	0.561637	6.5266e-13	7.69674e-12
CD300LB	0.794387	6.68893e-13	7.88365e-12
SKA1	-0.496128	6.82565e-13	8.04019e-12
ZNF542P	0.751964	7.6022e-13	8.94979e-12
H2AZ1	-0.367934	7.61006e-13	8.95391e-12
KRT81	1.3381	7.70305e-13	9.05813e-12
NAT1	-0.57679	7.73128e-13	9.08613e-12
SLFN11	0.759077	7.94118e-13	9.32748e-12
ATP5PB	-0.33113	7.97731e-13	9.36457e-12
KIRREL2	1.36723	7.99326e-13	9.37794e-12
CARD8	0.36209	8.07403e-13	9.4673e-12
CXCL1	-0.873158	8.16916e-13	9.57338e-12
MRO	1.0212	8.17985e-13	9.58045e-12
CDC42EP5	-0.709743	8.27259e-13	9.68355e-12
PRX	0.563656	8.40038e-13	9.82753e-12
CCR5	0.761107	8.42699e-13	9.85306e-12
CDH6	0.542301	8.54367e-13	9.98381e-12
TMEM196	1.9417	8.5914e-13	1.00339e-11
SELENBP1	-0.905702	8.61094e-13	1.0051e-11
PIK3CD	0.664568	8.65498e-13	1.00967e-11
CNBD2	1.1263	8.77626e-13	1.02323e-11
ATP5F1B	-0.339849	8.80299e-13	1.02577e-11
CAMK1G	0.746289	8.94485e-13	1.04171e-11
WNK3	0.664103	9.05643e-13	1.0541e-11
PLVAP	0.569878	9.17118e-13	1.06686e-11
FCHSD2	0.322848	9.64561e-13	1.12141e-11
ATP1B1	-0.559198	9.77843e-13	1.13621e-11
ACP5	0.656573	9.78426e-13	1.13625e-11
PLXND1	0.571006	1.00618e-12	1.16781e-11
SMAGP	-0.3976	1.00894e-12	1.17036e-11
GLIS1	0.859693	1.01717e-12	1.17924e-11
CLIC2	0.699099	1.05009e-12	1.21672e-11
KLF9	0.627906	1.06994e-12	1.23902e-11
ZNF829	0.826384	1.12251e-12	1.29917e-11
CAMK2B	1.36423	1.12573e-12	1.30217e-11
RARA	0.519205	1.14004e-12	1.31797e-11
RCBTB2	0.416592	1.1462e-12	1.32435e-11
HCK	0.711306	1.14789e-12	1.32555e-11
LOC728485	1.21719	1.16333e-12	1.34263e-11
ITGB1	0.399819	1.17355e-12	1.35367e-11
TLR6	0.757739	1.19521e-12	1.37788e-11
SSTR2	0.754167	1.22563e-12	1.41215e-11
ZNF25	0.40542	1.25239e-12	1.44218e-11
DAZL	1.35571	1.25918e-12	1.44918e-11
PCDHB15	0.756709	1.28335e-12	1.47558e-11
BMP8A	0.6237	1.28355e-12	1.47558e-11
NLRC4	0.588797	1.28582e-12	1.47736e-11
MTFMT	-0.298752	1.32456e-12	1.52102e-11
SHISA7	1.63872	1.37567e-12	1.57884e-11
EEF1A2	1.4541	1.38154e-12	1.58468e-11
GASK1B	0.718179	1.44374e-12	1.65511e-11
RGS4	1.02357	1.47194e-12	1.68649e-11
IBSP	1.42549	1.4806e-12	1.69547e-11
KRT17	1.34037	1.50272e-12	1.71984e-11
ERMN	0.96302	1.51073e-12	1.72805e-11
SEC14L6	0.995272	1.52184e-12	1.73979e-11
TLR2	0.70761	1.5253e-12	1.74278e-11
TFG	-0.234703	1.5547e-12	1.77538e-11
UBTD1	0.517335	1.55769e-12	1.77781e-11
CCDC89	0.76117	1.61722e-12	1.84472e-11
DEFA6	-2.06825	1.62062e-12	1.84758e-11
DHRS2	1.28661	1.64503e-12	1.87437e-11
SLC6A2	2.77188	1.66134e-12	1.8919e-11
CST5	1.62962	1.72904e-12	1.9679e-11
LINC01679	0.690149	1.74126e-12	1.98072e-11
CHP1	-0.364519	1.78123e-12	2.02506e-11
TGFB1	0.639864	1.78721e-12	2.03074e-11
SIAE	-0.458677	1.81393e-12	2.05996e-11
CATSPER1	0.828771	1.8279e-12	2.07468e-11
PER1	0.581947	1.85132e-12	2.10011e-11
LINC00632	1.23667	1.89094e-12	2.14387e-11
PLEKHH2	0.787572	1.89512e-12	2.14742e-11
GPX7	0.661096	1.95056e-12	2.20903e-11
ANKRD55	0.992194	1.97214e-12	2.23223e-11
TBXA2R	0.53554	1.99106e-12	2.25241e-11
SARDH	0.685714	2.01039e-12	2.27303e-11
FYB1	0.783068	2.01828e-12	2.28069e-11
ESR1	0.839876	2.03225e-12	2.29518e-11
INHBA-AS1	0.904308	2.03333e-12	2.29518e-11
GALR1	1.65791	2.0415e-12	2.30225e-11
SYT5	1.16606	2.04184e-12	2.30225e-11
CCDC81	0.585905	2.0934e-12	2.3591e-11
RASSF4	0.504362	2.14128e-12	2.41173e-11
NBPF26	0.667126	2.22651e-12	2.50635e-11
CADM1	0.834007	2.25445e-12	2.53641e-11
COX7A2	-0.392251	2.27456e-12	2.55763e-11
NOTCH2	0.420483	2.27673e-12	2.55868e-11
USP11	0.393452	2.28043e-12	2.56144e-11
FCGR2A	0.733647	2.29324e-12	2.57442e-11
SUSD6	0.351234	2.33284e-12	2.61744e-11
MCRIP2	-0.533061	2.35241e-12	2.63796e-11
TMEM74	1.00542	2.387e-12	2.67529e-11
NECAB2	1.17106	2.42566e-12	2.71714e-11
RNA5SP221	-3.89465	2.50864e-12	2.80856e-11
RIMS1	1.47686	2.60357e-12	2.91325e-11
TKTL1	2.50332	2.60687e-12	2.91536e-11
FOXP3	0.671257	2.61875e-12	2.92705e-11
CYBB	0.7853	2.63747e-12	2.94637e-11
NATD1	0.520327	2.67628e-12	2.9881e-11
NAT8L	1.29929	2.72377e-12	3.03948e-11
NFATC4	0.527712	2.74289e-12	3.05914e-11
PLA2G4C	0.658899	2.91106e-12	3.24494e-11
GPA33	-0.674033	3.02457e-12	3.36965e-11
TMEM62	-0.330219	3.04254e-12	3.38783e-11
RGS5	0.662196	3.09374e-12	3.44298e-11
NDUFC1	-0.315014	3.10529e-12	3.45397e-11
IGHV1-24	1.45702	3.19881e-12	3.55606e-11
ZBTB4	0.386879	3.271e-12	3.63435e-11
CCDC102A	0.487668	3.37133e-12	3.74379e-11
C17orf107	0.616004	3.38451e-12	3.7564e-11
GSC	1.08222	3.41716e-12	3.78899e-11
SERINC1	0.318717	3.41756e-12	3.78899e-11
ZNF853	0.824438	3.51498e-12	3.8949e-11
PCDHB10	0.693532	3.57356e-12	3.95768e-11
AMZ1	0.855302	3.70979e-12	4.10564e-11
ITGAV	0.497929	3.71116e-12	4.10564e-11
ID1	-0.884504	4.0513e-12	4.47953e-11
CD1C	0.840276	4.17262e-12	4.6112e-11
NXPH3	1.06825	4.22019e-12	4.66126e-11
SYT14	1.12858	4.28364e-12	4.7265e-11
CD14	0.668294	4.28386e-12	4.7265e-11
MRS2	-0.297436	4.34409e-12	4.79038e-11
C11orf21	1.22739	4.4256e-12	4.87765e-11
MCEMP1	1.19294	4.45772e-12	4.91042e-11
HAVCR2	0.737716	4.60851e-12	5.0738e-11
CDS1	-0.378907	4.638e-12	5.10354e-11
STAB2	0.749241	4.66983e-12	5.13582e-11
PAPPA	0.774116	4.74071e-12	5.21098e-11
XIAPP3	-1.55574	4.78412e-12	5.25589e-11
KCNAB1	0.649605	4.90901e-12	5.3902e-11
CTSO	0.50137	4.93592e-12	5.41686e-11
MRPS16	-0.239314	5.00291e-12	5.48745e-11
MRPS30	-0.284025	5.05498e-12	5.5416e-11
KIF1A	1.56024	5.06251e-12	5.5469e-11
ANAPC1P4	0.655383	5.21735e-12	5.71351e-11
NDST3	0.859158	5.22876e-12	5.72296e-11
F8	0.568388	5.28855e-12	5.78532e-11
ZNF80	1.33514	5.34946e-12	5.84883e-11
LRP1B	-1.83622	5.41015e-12	5.91205e-11
RGS16	0.588165	5.58072e-12	6.0952e-11
ODC1	-0.386761	5.69581e-12	6.2176e-11
RBP7	0.845466	5.80849e-12	6.33724e-11
PARPBP	-0.49235	5.84976e-12	6.37887e-11
FAM78A	0.610072	5.94414e-12	6.47836e-11
HTRA4	0.933241	5.99819e-12	6.5338e-11
ANKDD1A	0.463313	6.0351e-12	6.57053e-11
PRELID2	-0.419982	6.05683e-12	6.59069e-11
PSMA5	-0.290227	6.08066e-12	6.61311e-11
CDH13	0.529028	6.08507e-12	6.61441e-11
LTF	0.956619	6.36925e-12	6.91966e-11
CFAP54	0.822603	6.43088e-12	6.98107e-11
NTRK1	0.863226	6.43257e-12	6.98107e-11
FCER2	1.4915	6.49624e-12	7.04645e-11
GALE	-0.400497	6.52758e-12	7.07671e-11
UNC79	0.645111	6.62364e-12	7.17707e-11
ASPA	0.914989	6.63811e-12	7.18895e-11
RPL23AP65	-1.10479	6.82045e-12	7.38254e-11
SPINT1-AS1	-0.405886	7.18139e-12	7.76913e-11
POU6F1	0.466866	7.22541e-12	7.81264e-11
C16orf86	0.564068	7.25937e-12	7.84524e-11
SIGLEC10	0.73525	7.61784e-12	8.22831e-11
LOC118142757	1.17021	7.66398e-12	8.27164e-11
GUCA1A	1.17021	7.66601e-12	8.27164e-11
CCDC102B	0.625518	7.7794e-12	8.38959e-11
RND2	0.880466	7.90078e-12	8.51602e-11
SOGA3	1.11562	8.07607e-12	8.7004e-11
KIDINS220	0.326937	8.10269e-12	8.72451e-11
MRPL22	-0.363279	8.14596e-12	8.7665e-11
C5orf58	1.16269	8.4008e-12	9.03602e-11
TMIGD3	0.70781	8.44272e-12	9.07637e-11
AIF1	0.631526	8.48921e-12	9.12157e-11
NOG	1.23222	8.67992e-12	9.32161e-11
LINC00327	1.13774	8.74987e-12	9.39183e-11
TMPRSS2	-0.439939	8.75948e-12	9.39724e-11
SLC39A13	0.324275	8.88452e-12	9.52641e-11
RARA-AS1	0.656796	8.99191e-12	9.63653e-11
PTHLH	0.878726	9.28625e-12	9.94679e-11
RASL11A	-0.710736	9.30983e-12	9.96686e-11
SRGAP2	0.431703	9.45909e-12	1.01214e-10
TIGD7	0.592034	9.52928e-12	1.01912e-10
VCL	0.36543	9.57799e-12	1.02379e-10
HES5	-1.15707	9.71206e-12	1.03759e-10
NBEA	0.985362	9.78026e-12	1.04433e-10
PHACTR1	0.581946	9.89155e-12	1.05566e-10
CIB4	-1.9797	9.95294e-12	1.06166e-10
NUDT5	-0.280607	1.07958e-11	1.15097e-10
ARHGAP1	0.27636	1.09509e-11	1.1669e-10
NCAM1	0.839555	1.12023e-11	1.19308e-10
PPM1M	0.441735	1.14266e-11	1.21633e-10
E2F2	-0.470355	1.14878e-11	1.22221e-10
WFDC1	0.620845	1.16259e-11	1.23626e-10
NKILA	0.780704	1.20094e-11	1.27639e-10
SCPEP1	0.464306	1.20719e-11	1.28226e-10
CYTH4	0.668902	1.20771e-11	1.28226e-10
CC2D2A	0.599553	1.21557e-11	1.28994e-10
CHCHD1	-0.313121	1.22207e-11	1.29617e-10
RDH13	-0.288278	1.23389e-11	1.30803e-10
LILRB2	0.739937	1.24488e-11	1.319e-10
SLC37A1	-0.409061	1.25681e-11	1.33095e-10
LINC01133	-0.66187	1.28167e-11	1.35658e-10
SFTPB	1.99485	1.28422e-11	1.35858e-10
ITGA10	0.769405	1.3102e-11	1.38534e-10
CD83	0.441247	1.3296e-11	1.40514e-10
SLC15A3	0.627618	1.34814e-11	1.424e-10
PCED1B-AS1	0.670927	1.37367e-11	1.45022e-10
ATP5IF1	-0.368845	1.38917e-11	1.46584e-10
ADAP2	0.505632	1.47756e-11	1.5583e-10
CCDC136	0.758556	1.48808e-11	1.56859e-10
LGI1	1.82098	1.5001e-11	1.58045e-10
PLD3	0.348999	1.52414e-11	1.60495e-10
THCAT158	0.735393	1.53797e-11	1.61868e-10
COL13A1	0.627578	1.54068e-11	1.62071e-10
CCNB2	-0.388307	1.60935e-11	1.69131e-10
NTN1	0.755078	1.60944e-11	1.69131e-10
MGST1	-0.496085	1.62199e-11	1.70363e-10
ELFN1	0.576081	1.63508e-11	1.71649e-10
ELAVL4	0.99908	1.68257e-11	1.76546e-10
RN7SL434P	2.86991	1.72695e-11	1.81109e-10
TNFSF14	0.736886	1.77634e-11	1.86194e-10
PDCD1LG2	0.856431	1.78066e-11	1.86551e-10
CRYGN	1.0916	1.7831e-11	1.86712e-10
DCLK2	0.646552	1.79043e-11	1.87384e-10
JTB	-0.280618	1.8412e-11	1.926e-10
DTYMK	-0.349687	1.8469e-11	1.93097e-10
FGF14-AS2	0.857382	1.86838e-11	1.95245e-10
DPYS	1.50999	1.87839e-11	1.96191e-10
ADGRB1	0.855376	1.91173e-11	1.99571e-10
TYROBP	0.705243	1.92407e-11	2.00758e-10
ARHGAP15	0.578978	1.94372e-11	2.02705e-10
SPINK6	1.56282	1.94551e-11	2.02788e-10
LCP1	0.703633	1.95513e-11	2.03688e-10
CPED1	0.728207	1.96088e-11	2.04184e-10
EID2B	0.535224	1.97345e-11	2.05389e-10
LRRC59	-0.277371	1.99241e-11	2.07257e-10
MEGF10	1.02046	1.99598e-11	2.07524e-10
CORO6	0.662383	2.02596e-11	2.10534e-10
GOT2	-0.272105	2.03196e-11	2.11051e-10
ANKRD34A	0.578138	2.03584e-11	2.11347e-10
POGLUT2	0.447354	2.05692e-11	2.13428e-10
LINC01829	1.36663	2.07965e-11	2.15677e-10
TXNL4A	-0.314144	2.11872e-11	2.19618e-10
IL21R	0.778671	2.13141e-11	2.20822e-10
BIRC5	-0.403116	2.17173e-11	2.24887e-10
NXPE3	0.47802	2.17983e-11	2.25612e-10
INTS7	-0.266506	2.18568e-11	2.26065e-10
LRAT	1.35394	2.18641e-11	2.26065e-10
HDAC9	0.784568	2.24696e-11	2.32208e-10
PPM1F	0.300043	2.29317e-11	2.36865e-10
SYNDIG1L	1.22951	2.34666e-11	2.42268e-10
OXNAD1	-0.284212	2.36306e-11	2.43839e-10
SFXN3	0.347867	2.38583e-11	2.46065e-10
LRRC3B	1.52145	2.39375e-11	2.46758e-10
MED18	-0.325808	2.39843e-11	2.47116e-10
COL7A1	0.778793	2.45953e-11	2.53285e-10
GBP5	0.992347	2.46866e-11	2.54098e-10
EIF5AP2	-0.922008	2.51793e-11	2.59039e-10
[truncated: 18,557 more rows]
