# Supplementary material for: Integrating bulk RNA-seq and scRNA-seq analyses revealed the function and clinical value of thrombospondins in colon cancer
Source: Comput Struct Biotechnol J. 2024 May 17;23:2251–66. doi: 10.1016/j.csbj.2024.05.021 (PMC11140486; doi:10.1016/j.csbj.2024.05.021)
Supplement: Supplementary file 9 — Supplementary material [file mmc9.xls]

## Sheet: Sheet1
Table S6. Tools and sources
Resource	Source	Purpose	Identifier
Included datasets
TCGA-COAD (n = 496)	UCSC Xena	Analysis of TSP expression, function and prognostic value	https://xenabrowser.net/datapages/?cohort=GDC%20TCGA%20Colon%20Cancer%20(COAD)&removeHub=https%3A%2F%2Fxena.treehouse.gi.ucsc.edu%3A443
GSE39582 (n = 585)	Marisa L et al., 2013	Analysis of TSP expression and survival	https://www.ncbi.nlm.nih.gov/geo/query/acc.cgi?acc=GSE39582
GSE68468 (n = 240)	Sheffer M et al., 2009	Analysis of TSP expression	https://www.ncbi.nlm.nih.gov/geo/query/acc.cgi?acc=GSE68468
GSE33113 (n = 96)	Kemper K et al., 2012	Analysis of TSP expression	https://www.ncbi.nlm.nih.gov/geo/query/acc.cgi?acc=GSE33113
GSE14333 (n =251)	Jorissen RN et al., 2009	Analysis of TSP expression and survival	https://www.ncbi.nlm.nih.gov/geo/query/acc.cgi?acc=GSE14333
GSE17536 (n = 177)	Chen MS et al., 2019	Analysis of TSP expression and survival	https://www.ncbi.nlm.nih.gov/geo/query/acc.cgi?acc=GSE17536
GSE200997(n =16)	Khaliq AM et al., 2022	Single-cell localization	https://www.ncbi.nlm.nih.gov/geo/query/acc.cgi?acc=GSE200997
GSE188711 (n = 6)	Guo W et al., 2022	Single-cell localization	https://www.ncbi.nlm.nih.gov/geo/query/acc.cgi?acc=GSE188711
GSE166555 (n = 12)	Uhlitz F et al., 2021	single cell analysis	https://www.ncbi.nlm.nih.gov/geo/query/acc.cgi?acc=GSE166555
scCRLM Atlas(n=3)	Yingcheng Wu et al., 2022	spatial co-localization	http://www.cancerdiversity.asia/scCRLM
Signature
28 immune cells	Pornpimol Charoentong et al., 2017	Immune analysis	N/A
20 immune molecules	Jiao Hu et al., 2021	Immune analysis	N/A
14 T cell exhaustion marker genes	Chen D et al., 2021;Zhang Z et al., 2022	Immune analysis	N/A
34 fibroblast marker genes	Phillip M. Galbo, Jr et al., 2021;Becker WR et al., 2022	Cell population identification	N/A
Software and algorithms
R project	N/A	Data analysis	https://www.r-project.org
Cytoscape	Shannon P et al., 2003	Network construction and analysis	http://www.cytoscape.org/
GISTIC2.0	Mermel C H et al., 2011	CNV analysis	ftp://ftp.broadinstitute.org/pub/GISTIC2.0/GISTIC_2_0_23.tar.gz
STRING	Szklarczyk D., 2021	PPI network construction	https://cn.string-db.org/
Human Protein Atlas	Uhlen M et al., 2017	Acquire immunohistochemistry images	https://www.proteinatlas.org/
Sangerbox	Weitao Shen., 2022	Visualization	https://www.sangerbox.com/
TIDE	Jiang P., 2018	Immune escape analysis	http://tide.dfci.harvard.edu
CIBERSORT	Newman A M et al., 2015	Immune analysis	https://rdrr.io/github/singha53/amritr/src/R/supportFunc_cibersort.R
GEO	Barrett T et al., 2012	Data Acquisition	http://www.ncbi.nlm.nih.gov/geo/
UCSC Xena	Goldman M J et al., 2020	Data Acquisition	http://xena.ucsc.edu/
MSigDB	Subramanian A et al., 2005	Pathway gene sets extraction	http://www.gsea-msigdb.org/gsea/index.jsp
R package
ConsensusClusterPlus	Wilkerson et al., 2010	Hierarchical clustering	R package
IOBR	Zeng D et al., 2021	Characterization of tumor immune microenvironment	R package
cytoTRACE	Gulati GS et al., 2020	Assess cell differentiation	R package
slingshot	Street K et al., 2018	Assess cell differentiation	R package
maftools	Mayakonda A et al., 2018	Somatic variants analysis	R package
pheatmap	Kolde R et al., 2015	Subtype analysis	R package
clusterProfiler	Wu T et al., 2021	Gene function analysis	R package
GSEA	Subramanian A., 2005	Gene function analysis	R package
GSVA	Hänzelmann S., 2013	Gene function analysis	R package
ssGSEA	Guinney J., 2013	Immune and hypoxia analysis	R package
corrplot	Taiyun W., 2021	Correlation analysis	R package
Seurat	Butler A., 2018	Single-cell analysis and spatial localization	R package
monocle2	Qiu X., 2017	Pseudo-time analysis	R package
cellphonedb	Efremova M.,2020	Cell communication analysis	R package
oncoPredict	Maeser D., 2021	Drug response analysis	R package
survival	Therneau T M et al., 2015	Survival analysis	R package
