# Supplementary material for: Integrating bulk RNA-seq and scRNA-seq analyses revealed the function and clinical value of thrombospondins in colon cancer
Source: Comput Struct Biotechnol J. 2024 May 17;23:2251–66. doi: 10.1016/j.csbj.2024.05.021 (PMC11140486; doi:10.1016/j.csbj.2024.05.021)
Supplement: Supplementary file 10 — Supplementary material [file mmc10.xlsx]

## Sheet: Sheet1
Table S7.Differential expression of TSPs in colon cancer patients with different stages of TCGA-COAD based on wilicox and Kruskal-Wallis analyses.
Genes	Comparison group(mean±std)	Control group(mean±std)	Wilcoxon rank-sum test	Kruskal-Wallis rank sum test
THBS4	Stage I(3.43±1.42)	Stage II(3.73±1.58)	0.18	0.04
	Stage I(3.43±1.42)	Stage III(3.79±1.63)	0.15
	Stage I(3.43±1.42)	Stage IV(4.21±1.52)	0.004
	Stage II(3.73±1.58)	Stage III(3.79±1.63)	0.89
	Stage II(3.73±1.58)	Stage IV(4.21±1.52)	0.04
	Stage III(3.79±1.63)	Stage IV(4.21±1.52)	0.07
THBS3	Stage I(5.67±0.33)	Stage II(5.66±0.38)	0.92	0.0037
	Stage I(5.67±0.33)	Stage III(5.79±0.36)	0.0084
	Stage I(5.67±0.33)	Stage IV(5.78±0.37)	0.04
	Stage II(5.66±0.38)	Stage III(5.79±0.36)	0.0022
	Stage II(5.66±0.38)	Stage IV(5.78±0.37)	0.03
	Stage III(5.79±0.36)	Stage IV(5.78±0.37)	0.75
THBS2	Stage I(6.07±1.08)	Stage II(6.40±0.69)	0.05	0.12
	Stage I(6.07±1.08)	Stage III(6.39±0.76)	0.04
	Stage I(6.07±1.08)	Stage IV(6.44±0.73)	0.04
	Stage II(6.40±0.69)	Stage III(6.39±0.76)	0.89
	Stage II(6.40±0.69)	Stage IV(6.44±0.73)	0.51
	Stage III(6.39±0.76)	Stage IV(6.44±0.73)	0.63
THBS1	Stage I(6.67±0.34)	Stage II(6.78±0.31)	0.02	0.08
	Stage I(6.67±0.34)	Stage III(6.77±0.35)	0.03
	Stage I(6.67±0.34)	Stage IV(6.80±0.31)	0.03
	Stage II(6.78±0.31)	Stage III(6.77±0.35)	0.98
	Stage II(6.78±0.31)	Stage IV(6.80±0.31)	0.67
	Stage III(6.77±0.35)	Stage IV(6.80±0.31)	0.75
COMP	Stage I(4.43±1.86)	Stage II(4.95±1.53)	0.06	0.0057
	Stage I(4.43±1.86)	Stage III(5.15±1.58)	0.0037
	Stage I(4.43±1.86)	Stage IV(5.31±1.48)	0.0017
	Stage II(4.95±1.53)	Stage III(5.15±1.58)	0.14
	Stage II(4.95±1.53)	Stage IV(5.31±1.48)	0.06
	Stage III(5.15±1.58)	Stage IV(5.31±1.48)	0.58
