# Supplementary material for: Integrating bulk RNA-seq and scRNA-seq analyses revealed the function and clinical value of thrombospondins in colon cancer
Source: Comput Struct Biotechnol J. 2024 May 17;23:2251–66. doi: 10.1016/j.csbj.2024.05.021 (PMC11140486; doi:10.1016/j.csbj.2024.05.021)
Supplement: Supplementary file 11 — Supplementary material [file mmc11.xlsx]

## Sheet: Table S2(GSEA)
Table S8.Functional pathways were significantly enriched by the TSP family based on GSEA.
ID	EnrichmentScore	NES	Pvalue	P.adjust	Qvalues	Gene
HALLMARK_EPITHELIAL_MESENCHYMAL_TRANSITION	0.742169	2.00062	1e-10	2.25e-09	1.58e-09	COMP
HALLMARK_MYOGENESIS	0.667561	1.79565	1e-10	2.25e-09	1.58e-09	COMP
HALLMARK_APICAL_JUNCTION	0.629629	1.69505	1.95e-09	2.93e-08	2.05e-08	COMP
HALLMARK_UV_RESPONSE_DN	0.60786	1.62017	3.4e-06	3.83e-05	2.69e-05	COMP
HALLMARK_KRAS_SIGNALING_UP	0.562914	1.51741	1.67e-05	0.000150745	0.000105786	COMP
HALLMARK_INFLAMMATORY_RESPONSE	0.561564	1.51377	2.18e-05	0.000163623	0.000114823	COMP
HALLMARK_MYC_TARGETS_V2	-0.572009	-2.01747	4.04e-05	0.000259532	0.000182128	COMP
HALLMARK_ALLOGRAFT_REJECTION	0.536502	1.44434	0.000512932	0.00288524	0.00202473	COMP
HALLMARK_COAGULATION	0.569293	1.5065	0.000632118	0.00316059	0.00221796	COMP
HALLMARK_ADIPOGENESIS	0.5245	1.41329	0.000900182	0.00405082	0.00284268	COMP
HALLMARK_COMPLEMENT	0.512621	1.38184	0.00371097	0.0151812	0.0106535	COMP
HALLMARK_ANGIOGENESIS	0.669463	1.58562	0.00471286	0.0176732	0.0124023	COMP
HALLMARK_UNFOLDED_PROTEIN_RESPONSE	-0.341432	-1.31911	0.0136132	0.0471225	0.0330684	COMP
HALLMARK_EPITHELIAL_MESENCHYMAL_TRANSITION	0.726477	2.33709	1e-10	2.5e-09	1.79e-09	THBS1
HALLMARK_OXIDATIVE_PHOSPHORYLATION	-0.583196	-2.33116	1e-10	2.5e-09	1.79e-09	THBS1
HALLMARK_MYOGENESIS	0.589122	1.89289	1.4e-08	2.34e-07	1.67e-07	THBS1
HALLMARK_KRAS_SIGNALING_UP	0.553358	1.78016	4.06e-07	5.08e-06	3.63e-06	THBS1
HALLMARK_MYC_TARGETS_V1	-0.432379	-1.72831	5.74e-06	5.74e-05	4.11e-05	THBS1
HALLMARK_UV_RESPONSE_DN	0.558161	1.74545	7.86e-06	6.55e-05	4.69e-05	THBS1
HALLMARK_INFLAMMATORY_RESPONSE	0.520005	1.67188	2.77e-05	0.000198148	0.000141833	THBS1
HALLMARK_ANGIOGENESIS	0.67688	1.75703	0.000823593	0.00514746	0.00368449	THBS1
HALLMARK_APICAL_JUNCTION	0.47607	1.53135	0.00118785	0.00659918	0.00472363	THBS1
HALLMARK_DNA_REPAIR	-0.389472	-1.51262	0.00188802	0.00944008	0.00675711	THBS1
HALLMARK_ADIPOGENESIS	0.459351	1.47749	0.00342695	0.0155771	0.0111499	THBS1
HALLMARK_TNFA_SIGNALING_VIA_NFKB	0.448668	1.44337	0.00463215	0.0193006	0.0138152	THBS1
HALLMARK_ALLOGRAFT_REJECTION	0.448853	1.4438	0.00625006	0.0240387	0.0172066	THBS1
HALLMARK_COMPLEMENT	0.427427	1.37504	0.0128721	0.0459717	0.032906	THBS1
HALLMARK_IL2_STAT5_SIGNALING	0.431529	1.38801	0.0140054	0.0466848	0.0334165	THBS1
HALLMARK_EPITHELIAL_MESENCHYMAL_TRANSITION	0.758587	2.18363	1e-10	1e-09	5.68e-10	THBS2
HALLMARK_INFLAMMATORY_RESPONSE	0.647236	1.86428	1e-10	1e-09	5.68e-10	THBS2
HALLMARK_MYC_TARGETS_V1	-0.527544	-2.18823	1e-10	1e-09	5.68e-10	THBS2
HALLMARK_MYOGENESIS	0.631495	1.81012	1e-10	1e-09	5.68e-10	THBS2
HALLMARK_OXIDATIVE_PHOSPHORYLATION	-0.578461	-2.39943	1e-10	1e-09	5.68e-10	THBS2
HALLMARK_KRAS_SIGNALING_UP	0.622105	1.79076	2.41e-10	2.01e-09	1.14e-09	THBS2
HALLMARK_E2F_TARGETS	-0.477949	-1.98251	4.95e-10	3.53e-09	2.01e-09	THBS2
HALLMARK_APICAL_JUNCTION	0.594516	1.71035	6.53e-08	4.08e-07	2.32e-07	THBS2
HALLMARK_ALLOGRAFT_REJECTION	0.592025	1.70318	9.71e-08	5.4e-07	3.07e-07	THBS2
HALLMARK_INTERFERON_GAMMA_RESPONSE	0.57394	1.65139	4.96e-07	2.48e-06	1.41e-06	THBS2
HALLMARK_UV_RESPONSE_DN	0.59668	1.68715	1.66e-06	7.53e-06	4.28e-06	THBS2
HALLMARK_COMPLEMENT	0.549056	1.58048	1.14e-05	4.77e-05	2.71e-05	THBS2
HALLMARK_ANGIOGENESIS	0.709001	1.74869	0.00024741	0.000951575	0.000540895	THBS2
HALLMARK_TNFA_SIGNALING_VIA_NFKB	0.51923	1.49463	0.000278478	0.000994563	0.000565331	THBS2
HALLMARK_MYC_TARGETS_V2	-0.524733	-1.88601	0.000314726	0.00104909	0.000596322	THBS2
HALLMARK_IL6_JAK_STAT3_SIGNALING	0.572217	1.5613	0.000968936	0.00302793	0.00172114	THBS2
HALLMARK_IL2_STAT5_SIGNALING	0.508169	1.46389	0.00105057	0.0030899	0.00175636	THBS2
HALLMARK_COAGULATION	0.5325	1.49942	0.0014768	0.00410221	0.00233178	THBS2
HALLMARK_ADIPOGENESIS	0.484359	1.3953	0.00484475	0.0127493	0.00724699	THBS2
HALLMARK_HYPOXIA	0.466068	1.34245	0.00959607	0.0239902	0.0136365	THBS2
HALLMARK_DNA_REPAIR	-0.321025	-1.30023	0.0149199	0.0355235	0.0201923	THBS2
HALLMARK_EPITHELIAL_MESENCHYMAL_TRANSITION	0.692262	2.42489	1e-10	1.67e-09	1.19e-09	THBS3
HALLMARK_MYOGENESIS	0.602688	2.09	1e-10	1.67e-09	1.19e-09	THBS3
HALLMARK_OXIDATIVE_PHOSPHORYLATION	-0.604594	-2.31267	1e-10	1.67e-09	1.19e-09	THBS3
HALLMARK_APICAL_JUNCTION	0.533971	1.86788	3.48e-07	4.34e-06	3.11e-06	THBS3
HALLMARK_MYC_TARGETS_V1	-0.49855	-1.90704	8.8e-07	8.8e-06	6.3e-06	THBS3
HALLMARK_UV_RESPONSE_DN	0.499922	1.68636	0.000135713	0.00113094	0.000809515	THBS3
HALLMARK_E2F_TARGETS	-0.418819	-1.60206	0.000403283	0.00288059	0.0020619	THBS3
HALLMARK_KRAS_SIGNALING_UP	0.440128	1.5417	0.000581025	0.0036314	0.00259932	THBS3
HALLMARK_ADIPOGENESIS	0.434679	1.52028	0.00146709	0.00815051	0.00583405	THBS3
HALLMARK_PANCREAS_BETA_CELLS	0.623229	1.7268	0.00191354	0.00956768	0.00684845	THBS3
HALLMARK_KRAS_SIGNALING_DN	0.441303	1.52812	0.00214179	0.00973541	0.0069685	THBS3
HALLMARK_E2F_TARGETS	-0.602587	-2.36725	1e-10	1e-09	5.89e-10	THBS4
HALLMARK_EPITHELIAL_MESENCHYMAL_TRANSITION	0.713459	2.02926	1e-10	1e-09	5.89e-10	THBS4
HALLMARK_MYC_TARGETS_V1	-0.590911	-2.32138	1e-10	1e-09	5.89e-10	THBS4
HALLMARK_MYOGENESIS	0.648359	1.8389	1e-10	1e-09	5.89e-10	THBS4
HALLMARK_OXIDATIVE_PHOSPHORYLATION	-0.607835	-2.38786	1e-10	1e-09	5.89e-10	THBS4
HALLMARK_INFLAMMATORY_RESPONSE	0.582882	1.65686	2.39e-07	1.99e-06	1.17e-06	THBS4
HALLMARK_KRAS_SIGNALING_UP	0.582993	1.65818	4.24e-07	3.03e-06	1.79e-06	THBS4
HALLMARK_APICAL_JUNCTION	0.576316	1.63792	9.65e-07	6.03e-06	3.56e-06	THBS4
HALLMARK_ALLOGRAFT_REJECTION	0.572181	1.62617	1.73e-06	9.61e-06	5.67e-06	THBS4
HALLMARK_MYC_TARGETS_V2	-0.608707	-2.08229	1.22e-05	6.11e-05	3.6e-05	THBS4
HALLMARK_G2M_CHECKPOINT	-0.406073	-1.59525	4.62e-05	0.000209841	0.000123696	THBS4
HALLMARK_UV_RESPONSE_DN	0.543299	1.51681	0.000592558	0.00246899	0.00145541	THBS4
HALLMARK_ADIPOGENESIS	0.507516	1.4434	0.00144981	0.00557619	0.00328702	THBS4
HALLMARK_COMPLEMENT	0.501976	1.42775	0.00165559	0.00591281	0.00348544	THBS4
HALLMARK_DNA_REPAIR	-0.374561	-1.44831	0.00216733	0.00722444	0.00425862	THBS4
HALLMARK_ANGIOGENESIS	0.640471	1.57373	0.00739877	0.0231212	0.0136293	THBS4
HALLMARK_INTERFERON_GAMMA_RESPONSE	0.472344	1.34307	0.00950254	0.0279487	0.016475	THBS4
HALLMARK_COAGULATION	0.495553	1.37784	0.0167053	0.0464035	0.0273537	THBS4
