# Supplementary material for: Integrating bulk RNA-seq and scRNA-seq analyses revealed the function and clinical value of thrombospondins in colon cancer
Source: Comput Struct Biotechnol J. 2024 May 17;23:2251–66. doi: 10.1016/j.csbj.2024.05.021 (PMC11140486; doi:10.1016/j.csbj.2024.05.021)
Supplement: Supplementary file 12 — Supplementary material [file mmc12.xlsx]

## Sheet: GSVA_subkind_log2(TPM+1)_boxplo
Table S9. Hallmark pathways score between two clusters based on GSVA.
Tumor Sample Barcode	Cluster	OXIDATIVE PHOSPHORYLATION	MYC TARGETS V1	E2F TARGETS	MYC TARGETS V2	G2M CHECKPOINT	MTORC1 SIGNALING	UNFOLDED PROTEIN RESPONSE	DNA REPAIR	FATTY ACID METABOLISM	PEROXISOME	PROTEIN SECRETION	GLYCOLYSIS	REACTIVE OXYGEN SPECIES PATHWAY	CHOLESTEROL HOMEOSTASIS	PI3K AKT MTOR SIGNALING	ADIPOGENESIS	MITOTIC SPINDLE	IL2 STAT5 SIGNALING	APICAL SURFACE	COMPLEMENT	ALLOGRAFT REJECTION	KRAS SIGNALING DN	INFLAMMATORY RESPONSE	KRAS SIGNALING UP	COAGULATION	UV RESPONSE DN	APICAL JUNCTION	HEDGEHOG SIGNALING	ANGIOGENESIS	MYOGENESIS	EPITHELIAL MESENCHYMAL TRANSITION
TCGA.DM.A288.01A	TSPs-H	0.355905	0.526359	0.333061	0.335584	0.336694	0.126108	0.264107	0.265367	-0.0414075	-0.0692925	0.251953	0.146878	0.0458759	-0.104626	0.179976	0.02351	0.222001	-0.272629	-0.442808	-0.383606	-0.513412	-0.362907	-0.498138	-0.345262	-0.33914	-0.14581	-0.205059	-0.24316	-0.197601	-0.342805	-0.497298
TCGA.CM.6164.01A	TSPs-H	-0.525856	-0.428639	-0.282964	-0.183798	-0.251612	-0.455648	-0.331252	-0.283892	-0.434224	-0.265165	-0.282511	-0.373499	-0.334103	-0.319107	-0.24394	-0.369626	0.0330854	-0.107187	-0.144063	-0.235054	-0.236043	0.083093	-0.208162	-0.102661	-0.190242	0.0912468	-0.0579736	0.0198684	-0.261018	0.051176	-0.0506336
TCGA.G4.6299.01A	TSPs-H	-0.537514	-0.393039	-0.19846	-0.0778433	-0.0446176	-0.216477	-0.294775	-0.319945	-0.294302	-0.362756	-0.164667	-0.184389	-0.233688	-0.13831	-0.212014	-0.287532	0.256956	0.0660773	-0.055336	0.0455489	0.212671	0.0901572	0.0305899	0.00186733	-0.0666848	0.049562	0.0953834	0.219597	0.113152	0.227803	0.290646
TCGA.F4.6463.01A	TSPs-H	-0.484093	-0.350496	-0.43789	-0.393271	-0.169822	-0.327793	-0.221796	-0.397757	-0.362558	-0.169093	-0.0607439	-0.235887	-0.431005	-0.226409	-0.00397151	-0.129597	0.0442647	0.063404	0.18182	-0.035659	-0.126552	0.310107	-0.0732043	0.154719	0.127038	0.413483	0.148718	0.597619	0.395653	0.326212	0.533666
TCGA.AZ.4615.01A	TSPs-H	0.486179	0.391885	0.346109	-0.294982	0.267228	0.496835	0.284806	0.162092	0.305423	0.151645	0.505517	0.295255	0.448881	0.425644	0.224688	0.30138	0.14295	0.312323	-0.192236	0.339416	0.452022	-0.244383	0.218315	0.179889	0.0444534	0.26701	0.0370733	-0.069881	0.185448	0.0442599	0.34412
TCGA.AY.4071.01A	TSPs-H	-0.144856	-0.5918	-0.669181	-0.67677	-0.668995	-0.444316	-0.43747	-0.320631	-0.081355	-0.0493106	-0.239601	-0.0633686	0.0552358	0.035078	-0.0520857	0.0270703	-0.428038	0.199529	0.121541	0.338956	0.393794	0.174541	0.400484	0.224397	0.406191	-0.146722	0.164542	-0.0906459	-0.144665	0.252324	0.29391
TCGA.CM.4752.01A	TSPs-H	0.299817	-0.07924	-0.279378	-0.1892	-0.463823	-0.242822	-0.348659	0.096664	0.0422675	-0.0139986	-0.0693753	-0.219596	-0.103627	-0.245824	-0.0737499	0.0397983	-0.584341	-0.104838	-0.306542	0.0301388	0.323687	-0.077365	-0.0180581	-0.0536631	0.0163177	-0.408116	-0.312316	-0.372772	-0.225821	-0.122959	0.030684
TCGA.CM.6165.01A	TSPs-H	-0.230026	-0.478243	-0.358785	-0.570528	-0.280092	-0.293327	-0.324695	-0.386563	-0.0118148	-0.0582633	0.334044	-0.243885	-0.479241	-0.223597	0.0748227	0.0231033	0.0906566	-0.0956669	-0.160305	0.155421	0.0921733	-0.0439528	0.14276	0.257998	0.0650084	0.450606	0.0622679	0.0951587	0.267559	0.134909	0.307352
TCGA.CM.4751.01A	TSPs-H	-0.407995	-0.438185	-0.303124	-0.327633	-0.200108	-0.169154	-0.401532	-0.383273	-0.129727	-0.145995	-0.272948	-0.248998	-0.188561	0.153345	-0.04873	-0.173733	0.0455555	0.175003	0.172807	0.155821	0.378407	0.147208	0.293343	0.203136	0.123273	0.00947844	0.220596	-0.19428	0.0932479	0.207067	0.272444
TCGA.A6.5659.01A	TSPs-H	-0.595652	-0.407323	-0.237125	-0.44708	-0.142183	-0.387957	-0.442701	-0.460975	-0.444046	-0.372302	-0.172288	-0.425851	-0.577751	-0.421723	-0.399655	-0.447762	-0.122404	-0.38245	-0.375979	-0.453895	-0.477732	-0.225767	-0.425657	-0.276167	-0.431416	0.0468019	-0.424458	-0.222239	-0.289908	-0.258209	-0.21928
TCGA.CM.4750.01A	TSPs-H	0.530072	0.571126	0.420574	0.59257	0.166036	0.404931	0.308271	0.431119	0.173557	0.228111	-0.131916	0.278644	0.404154	0.258449	0.106295	0.191999	-0.137239	-0.105863	0.138539	-0.104008	0.00627484	-0.121874	-0.294073	-0.252862	0.140308	-0.429356	0.102304	-0.128999	-0.0591989	0.069808	0.122367
TCGA.G4.6625.01A	TSPs-H	-0.611884	-0.604215	-0.368392	-0.527015	-0.261976	-0.473114	-0.472173	-0.44591	-0.409495	-0.383953	-0.457349	-0.432622	-0.420241	-0.467838	-0.173728	-0.415073	-0.0437554	0.275415	0.0728708	0.213103	0.456338	0.335587	0.356071	0.225129	-0.0757837	0.0837068	0.00374676	0.178133	-0.0389511	0.0671095	0.122459
TCGA.DM.A0XF.01A	TSPs-H	0.395126	0.482997	0.450088	0.592743	0.228665	0.337468	0.371822	0.347874	0.0327355	0.0942674	0.0317475	0.0567836	0.211271	-0.190942	-0.00351398	0.0956719	-0.310496	-0.288557	-0.165053	-0.246068	-0.211547	-0.159066	-0.353661	-0.279848	-0.071516	-0.298971	-0.294416	-0.295067	-0.398703	-0.236218	-0.155736
TCGA.AA.3529.01A	TSPs-H	0.229349	0.314009	-0.0109315	0.507031	-0.078191	0.27992	0.185729	0.144248	0.2011	0.0424514	-0.0183968	0.0626136	-0.203912	0.120549	0.0825533	0.136748	-0.281941	-0.135776	0.0172697	-0.184602	-0.376763	0.0478415	-0.313881	-0.245757	-0.0195721	-0.290175	-0.114595	-0.031378	0.0100879	-0.0443894	-0.257713
TCGA.AA.3949.01A	TSPs-H	0.504805	0.431311	0.288047	-0.158669	0.163569	0.366484	0.200416	0.203323	0.262654	0.0717921	0.437309	0.246758	0.314054	-0.0605691	0.225925	0.247668	-0.353662	0.299119	-0.0187116	0.412904	0.60791	-0.114213	0.516144	0.279181	0.155048	-0.0403238	-0.0451184	-0.354125	0.294987	-0.0170568	0.300579
TCGA.AA.3848.01A	TSPs-H	-0.031392	-0.187743	-0.183767	0.177349	-0.230502	-0.199944	-0.134713	0.0232075	-0.0680393	-0.0472318	-0.567617	0.0391927	0.19669	0.0894682	-0.250511	-0.0417759	-0.1863	-0.120004	0.199571	-0.285525	-0.325122	0.240229	-0.307016	-0.31845	0.0498596	-0.377257	0.0121578	0.268979	-0.22838	0.176852	-0.299507
TCGA.AA.3818.01A	TSPs-H	0.458882	0.432178	0.0734876	0.19959	-0.0510293	0.365598	0.27767	0.106481	0.344543	0.300505	0.468062	0.343519	0.265409	0.272143	0.246628	0.270762	-0.161641	-0.0579961	0.11366	0.0639246	-0.0963621	-0.0462655	-0.0177704	-0.0350198	-0.0162482	-0.0838851	-0.0287624	-0.137514	-0.136916	-0.184183	-0.18836
TCGA.AA.3950.01A	TSPs-H	0.481711	0.564966	0.45331	0.278117	0.364308	0.558596	0.403848	0.163834	0.196172	0.10536	0.425464	0.32535	0.432847	0.0942952	0.384976	0.258193	-0.259341	0.310922	-0.0515207	0.424177	0.49249	-0.290139	0.491935	0.302965	0.283457	0.050983	-0.0425692	-0.296249	0.534909	-0.0206515	0.516915
TCGA.AA.A00N.01A	TSPs-H	0.325646	-0.482911	-0.497881	-0.472202	-0.409995	-0.179286	-0.217123	-0.226128	0.298367	0.178403	0.129181	0.374315	0.358683	-0.111752	-0.083468	0.310313	-0.111812	0.30437	0.265916	0.3989	0.185208	0.138018	0.426033	0.363401	0.474551	0.329056	0.268944	0.199314	0.581422	0.354595	0.587773
TCGA.A6.6138.01A	TSPs-H	-0.392684	-0.153604	-0.0435959	-0.253562	0.134891	0.22476	0.0790564	-0.199667	-0.357978	-0.198434	0.323542	0.0120681	0.0859507	-0.00231778	0.396521	0.0158461	0.241944	0.417334	0.227565	0.436518	0.582701	0.00875426	0.51858	0.395493	0.304062	0.388619	0.305748	0.392625	0.451918	0.181837	0.474496
TCGA.D5.6538.01A	TSPs-H	-0.203114	0.394974	0.284147	0.461283	0.345203	0.113637	0.382742	0.0585973	-0.166073	0.0031515	0.207871	-0.056839	-0.263502	-0.266527	-0.0190323	-0.110742	0.321581	-0.405232	-0.149639	-0.44446	-0.603299	-0.198271	-0.577923	-0.354997	-0.397722	0.0188822	-0.259242	0.368484	-0.447813	-0.147686	-0.519748
TCGA.AA.A00K.01A	TSPs-H	0.35142	0.261332	0.212312	0.493587	0.162122	0.295173	0.0868446	0.0502184	0.296909	0.25896	-0.278598	0.275853	0.359208	0.546895	0.129121	0.288482	0.0117298	0.109024	0.130831	-0.028525	-0.186872	-0.034146	-0.147804	-0.0798394	0.19816	-0.349652	-0.00335531	-0.180552	-0.0669473	0.258642	-0.021846
TCGA.AA.3715.01A	TSPs-H	-0.0760637	-0.199325	-0.244953	-0.0272345	-0.254604	0.0552521	-0.0295603	0.0767359	0.0193603	-0.140274	-0.420991	0.188819	0.404363	0.317861	0.0558578	0.10622	-0.123639	0.342665	0.325876	0.370054	0.408116	0.205594	0.482174	0.190518	0.395128	-0.0454222	0.373293	0.231767	0.41838	0.400266	0.54096
TCGA.AA.3506.01A	TSPs-H	0.260919	-0.0799313	-0.199345	0.123602	-0.263752	-0.0585573	-0.0121337	0.146012	0.149931	0.0947271	-0.419639	0.0618039	0.345547	0.0770202	0.0506003	0.232506	-0.252296	0.196797	0.321516	0.299393	0.281628	0.32737	0.263777	0.10444	0.43705	-0.255825	0.321614	0.3194	0.210039	0.35279	0.363945
TCGA.AU.3779.01A	TSPs-H	-0.334416	-0.382269	-0.482703	-0.287499	-0.521105	-0.346774	-0.168884	-0.273207	-0.351895	-0.193596	-0.00617465	-0.22347	-0.0533568	-0.32133	-0.108918	-0.310998	-0.373235	0.141377	0.135349	0.169349	0.385866	0.030017	0.319242	0.191686	0.124851	-0.137562	0.028272	0.144247	0.114621	0.0324937	0.265294
TCGA.CK.5916.01A	TSPs-H	0.351591	0.503008	0.550509	0.501309	0.548587	0.370717	0.204491	0.0772112	0.182532	0.0976322	0.291567	0.257584	0.419567	0.0926585	0.232778	0.281132	0.484212	0.30581	0.268803	0.3567	0.491476	-0.123455	0.321038	0.287262	-0.0141292	0.346548	0.198079	-0.0959941	0.174751	0.0831116	0.381583
TCGA.QG.A5Z1.01A	TSPs-H	-0.581822	-0.545892	-0.41694	-0.591126	-0.28081	-0.326798	-0.430497	-0.40379	-0.220264	-0.0565659	0.0815174	-0.245031	-0.439328	0.128432	-0.12289	-0.0954791	0.161521	-0.203774	0.0421925	-0.383341	-0.500061	-0.000789819	-0.305494	-0.170353	-0.268468	0.402126	0.150741	0.4304	0.0981903	0.30066	0.0667552
TCGA.AD.6890.01A	TSPs-H	0.181235	0.439745	0.421462	0.613081	0.398909	0.166713	0.167757	0.327537	0.0449607	-0.00229429	-0.468605	-0.0283387	-0.0874615	0.000363218	0.080831	-0.0235755	0.0929133	-0.166578	-0.180426	-0.143188	-0.266747	-0.152036	-0.284288	-0.149045	0.00593491	-0.29714	0.0294868	-0.245508	-0.0846712	-0.0194652	0.0366327
TCGA.A6.2685.01A	TSPs-H	-0.323087	-0.626856	-0.679636	-0.562675	-0.663248	-0.452533	-0.490315	-0.372199	-0.153815	-0.143354	-0.446578	-0.188877	0.0599835	-0.0605801	-0.357814	0.032377	-0.440816	0.245992	0.242627	0.278265	0.158959	0.306652	0.314049	0.335638	0.462913	0.0667195	0.372593	0.39333	0.325416	0.479801	0.559857
TCGA.A6.2686.01A	TSPs-H	0.00314818	-0.387137	-0.443435	-0.488952	-0.495166	-0.223192	-0.336051	-0.0698066	-0.0704667	-0.354762	-0.297592	-0.322827	-0.067563	-0.113593	-0.296533	-0.186699	-0.497026	0.0492313	-0.183608	0.183934	0.444356	0.00490937	0.309809	0.0519811	-0.00876509	-0.341022	-0.322587	-0.393239	-0.135613	-0.0797921	-0.00282098
TCGA.A6.A5ZU.01A	TSPs-H	-0.536329	-0.537389	-0.622208	-0.613364	-0.561252	-0.280597	-0.294209	-0.170435	-0.35519	-0.125315	-0.0368282	-0.246424	-0.325037	0.028749	-0.11034	-0.287752	-0.222708	0.00440483	-0.0603486	0.126716	0.0608066	0.00451395	0.0481627	0.163152	0.189582	0.191531	0.274005	0.477034	0.259328	0.190224	0.441483
TCGA.NH.A50V.01A	TSPs-H	-0.446629	-0.682768	-0.691414	-0.620558	-0.577107	-0.546847	-0.424049	-0.525265	-0.435412	-0.40399	-0.195429	-0.375915	-0.429568	-0.508987	-0.368387	-0.316115	-0.264774	-0.130136	-0.227669	-0.200438	-0.0233444	-0.0500175	0.097935	-0.0104078	-0.180062	0.118373	-0.138327	0.0716936	0.0763947	0.0416453	0.232573
TCGA.A6.2677.01A	TSPs-H	0.212836	0.434857	0.489301	0.281236	0.342986	0.111163	0.079569	0.0853239	0.227604	0.178824	0.336869	-0.0103383	-0.233272	0.0094728	-0.0331543	0.218678	0.0453122	-0.409146	-0.1274	-0.399124	-0.496442	-0.176696	-0.465973	-0.295449	-0.405842	-0.107375	-0.389531	-0.352019	-0.512742	-0.295561	-0.555694
TCGA.CA.6717.01A	TSPs-H	-0.508192	-0.417275	-0.298933	-0.279093	-0.146998	-0.058851	-0.282522	-0.396011	-0.246862	-0.275145	-0.249355	-0.333803	-0.303968	-0.157798	-0.12936	-0.167954	-0.0258836	0.0958744	0.166112	0.111864	0.355743	0.14668	0.219383	0.279758	-0.036796	0.35165	0.0905924	0.216116	0.227619	0.288247	0.382896
TCGA.A6.6649.01A	TSPs-H	-0.681271	-0.758889	-0.575544	-0.711907	-0.448581	-0.562207	-0.563704	-0.614015	-0.409372	-0.320318	-0.387952	-0.426153	-0.493446	-0.388537	-0.400953	-0.389093	0.116098	-0.0616283	-0.0747889	-0.0888476	-0.0853068	0.327467	0.122378	0.0794521	-0.0112504	0.296528	0.0314573	0.0816304	-0.128832	0.226351	0.075644
TCGA.NH.A6GC.01A	TSPs-H	-0.65242	-0.686407	-0.616998	-0.712882	-0.523061	-0.601876	-0.541078	-0.379682	-0.429041	-0.38119	-0.349943	-0.235563	-0.509185	-0.547627	-0.402894	-0.465416	-0.220613	-0.345516	-0.177968	-0.35166	-0.48966	0.106408	-0.433149	-0.315548	-0.0960938	0.120455	-0.055196	0.00907726	-0.326794	0.0929243	0.271333
TCGA.AA.3562.01A	TSPs-H	0.177178	-0.0635199	0.00876624	0.204403	-0.331985	-0.174631	-0.273346	0.260002	0.10368	0.0238651	-0.274789	-0.117539	0.048999	-0.200564	-0.189192	0.205833	-0.419947	-0.109074	-0.272356	-0.149508	-0.0886017	0.00990022	-0.0689344	-0.110254	0.203765	-0.312723	-0.148932	-0.300529	0.157326	-0.00156747	-0.0546224
TCGA.A6.6141.01A	TSPs-H	-0.279707	-0.557207	-0.484474	-0.557888	-0.355201	-0.278827	-0.425956	-0.334332	0.156472	0.192986	-0.239376	0.0514771	-0.245676	0.24719	0.0907573	-0.0584666	0.163772	0.0809921	0.168624	0.0139654	0.280082	0.101817	0.0153003	-0.0344884	0.00255694	0.110835	0.0978425	0.315094	-0.206942	0.140035	-0.196458
TCGA.AA.A00R.01A	TSPs-H	0.382844	0.427707	0.583937	0.412661	0.498601	0.075529	-0.0277006	0.293393	0.0519118	-0.175515	-0.274628	0.0844243	0.409645	-0.415169	0.058683	0.0174138	0.220829	0.239728	-0.0452769	0.258599	0.539918	-0.172127	0.366927	-0.128309	-0.208583	-0.334822	-0.049006	-0.355029	-0.276987	-0.225544	-0.264727
TCGA.AZ.4684.01A	TSPs-H	0.459682	0.305833	0.0299496	0.272954	-0.177697	0.321015	-0.0526105	0.18976	0.38119	0.357795	-0.109333	0.244009	0.326448	0.514382	0.0481946	0.400114	-0.298825	0.236453	0.331937	0.292423	0.346811	0.174273	0.368926	0.186381	0.428427	-0.0702537	0.265774	-0.000514027	0.488811	0.369677	0.50033
TCGA.AU.6004.01A	TSPs-H	-0.378593	-0.373215	-0.0410517	-0.248998	0.08926	-0.0203185	-0.211479	-0.328268	-0.165357	-0.206183	-0.122393	0.0756149	-0.276256	-0.0165995	-0.142501	-0.0954586	0.27036	0.264049	0.294966	0.371892	0.437578	-0.0241481	0.408624	0.232736	0.184656	0.186645	0.131774	-0.129409	0.382931	0.158533	0.259821
TCGA.A6.6780.01A	TSPs-H	0.0156587	-0.150832	0.28095	-0.19011	0.162328	0.127152	-0.184894	-0.372998	-0.0132605	-0.0409535	-0.0468153	-0.200172	-0.291865	-0.0975026	-0.201098	-0.215367	-0.0793564	-0.104299	-0.378543	0.0314518	0.321359	-0.278547	0.145349	-0.0548943	-0.379582	-0.337487	-0.478293	-0.495718	-0.370942	-0.47402	-0.514169
TCGA.F4.6459.01A	TSPs-H	-0.578427	-0.573072	-0.537342	-0.531931	-0.400327	-0.355648	-0.367643	-0.470341	-0.287998	0.0573014	0.111602	-0.0442316	-0.266182	-0.135824	-0.115981	-0.0239725	0.122368	0.0560105	0.296832	0.146214	-0.266546	0.275794	-0.0648483	0.214855	0.303733	0.40972	0.324931	0.507059	0.537993	0.500097	0.523435
TCGA.NH.A8F7.01A	TSPs-H	-0.297354	0.0578918	-0.0119744	0.182403	0.00701664	-0.294607	-0.021539	-0.193599	-0.310676	0.0640091	-0.0807995	-0.290962	-0.341366	-0.360055	-0.0736339	-0.205333	0.105705	-0.394582	-0.286713	-0.442186	-0.596038	-0.0402919	-0.477784	-0.477908	-0.411575	-0.185913	-0.298557	-0.214446	-0.567103	-0.287638	-0.586284
TCGA.AY.6196.01A	TSPs-H	-0.72034	-0.807521	-0.741701	-0.816112	-0.673844	-0.620372	-0.563644	-0.606404	-0.41512	-0.425972	-0.473234	-0.420093	-0.323013	-0.44814	-0.464902	-0.219423	-0.32422	0.189796	0.108865	0.213861	0.365548	0.316292	0.337752	0.232424	0.20658	0.213814	0.0889787	0.373993	0.415414	0.323555	0.503323
TCGA.AA.3524.01A	TSPs-H	0.601082	0.680884	0.574759	0.558235	0.468331	0.53918	0.415194	0.422797	0.465438	0.430739	0.450199	0.378649	0.366019	0.391304	0.307473	0.43911	-0.112455	0.116057	-0.0594179	0.135895	0.214591	-0.0956539	0.118707	0.228857	0.0374028	-0.0996239	-0.0984698	-0.460471	-0.0958299	-0.215199	0.0531809
TCGA.CM.6679.01A	TSPs-H	-0.676328	-0.700906	-0.609701	-0.691162	-0.515471	-0.638844	-0.522742	-0.467546	-0.483479	-0.450339	-0.379811	-0.492104	-0.540061	-0.514522	-0.357158	-0.453961	-0.16782	-0.184251	-0.0140414	-0.153339	-0.274461	0.0350951	-0.0312874	0.0609238	0.0516185	0.3494	0.160137	0.40096	0.151217	0.268803	0.474674
TCGA.AA.3672.01A	TSPs-H	0.0596462	-0.00110905	-0.0991276	0.247737	-0.108549	0.150097	-0.00180347	0.105731	0.13582	0.071788	-0.447941	0.209729	0.406996	0.251573	0.0873137	0.140994	-0.068213	0.326079	0.375973	0.309723	0.365385	0.144153	0.411292	0.0984081	0.368805	-0.166775	0.330577	0.404468	0.18095	0.347081	0.319795
TCGA.AA.3684.01A	TSPs-H	-0.102614	-0.482493	-0.554664	-0.320539	-0.540044	-0.30971	-0.276795	-0.195663	0.0444264	-0.016749	-0.534377	0.0921429	0.257097	0.212534	-0.15533	0.134116	-0.34483	0.197077	0.337232	0.234403	0.104261	0.33745	0.295041	0.193188	0.482939	-0.0345585	0.399013	0.317501	0.487084	0.494013	0.517225
TCGA.AZ.4323.01A	TSPs-H	-0.76927	-0.720691	-0.5642	-0.674654	-0.530269	-0.669714	-0.652575	-0.567317	-0.589336	-0.558989	-0.612562	-0.58759	-0.619199	-0.595182	-0.522494	-0.587633	-0.400429	-0.207465	-0.0350343	-0.214101	0.0377625	0.4086	-0.188695	-0.116892	-0.314895	-0.193045	-0.172054	0.0854176	-0.30265	0.129229	-0.125949
TCGA.AA.3971.01A	TSPs-H	-0.429854	-0.546695	-0.541826	-0.527349	-0.526025	-0.378166	-0.487868	-0.356126	-0.160024	-0.0511364	-0.312542	-0.134909	-0.188518	-0.296256	-0.275008	-0.162295	-0.466372	0.0898922	-0.187874	0.0669006	0.240245	0.17375	0.194193	0.11024	0.0213107	-0.155228	-0.271626	-0.386329	-0.412696	-0.0489938	-0.389008
TCGA.AA.A00D.01A	TSPs-H	-0.469445	-0.430524	-0.090886	-0.45649	-0.0608254	-0.353714	-0.351137	-0.281333	-0.321349	-0.300469	-0.139845	-0.400203	-0.196874	-0.511752	-0.344985	-0.333287	-0.187479	0.0965753	-0.0623889	0.175704	0.488717	-0.103808	0.221959	0.00534834	-0.154698	-0.204607	-0.295759	0.295123	-0.256431	-0.24539	-0.205873
TCGA.AD.6548.01A	TSPs-H	-0.226262	0.463585	0.530988	0.527	0.538015	0.410447	0.154957	-0.0294287	0.0106907	-0.149771	-0.164577	0.00704511	0.0796132	0.274076	0.0340217	-0.106635	0.200296	0.217217	0.0944591	0.330111	0.453093	-0.0149446	0.452871	0.305509	0.156231	0.0926346	0.13405	0.0333117	0.302012	0.0867239	0.420378
TCGA.G4.6302.01A	TSPs-H	-0.536678	-0.66268	-0.686858	-0.722773	-0.551564	-0.417016	-0.385949	-0.483077	-0.32699	-0.265367	-0.0673511	-0.258704	-0.290994	-0.0264758	-0.128452	-0.162092	-0.0863202	0.277617	0.34733	0.326359	0.316402	0.277952	0.412023	0.363359	0.37726	0.453744	0.428357	0.413003	0.50359	0.52172	0.624317
TCGA.A6.2679.01A	TSPs-H	0.28994	-0.0630626	-0.379158	0.251623	-0.403291	-0.0782507	-0.0282367	0.117773	0.217392	0.0374668	-0.513963	0.161246	0.483464	0.260976	-0.0642763	0.154576	-0.323182	0.169599	0.0320993	0.0751594	0.266501	0.0933026	0.0780964	0.056876	0.311799	-0.386646	0.246401	-0.00279548	-0.0136864	0.271006	0.186988
TCGA.A6.2674.01A	TSPs-H	-0.747571	-0.747714	-0.655256	-0.7644	-0.582417	-0.558424	-0.591088	-0.67173	-0.584866	-0.586747	-0.477726	-0.528516	-0.605051	-0.53869	-0.550306	-0.58752	-0.483135	-0.270859	-0.384759	-0.231139	-0.145619	-0.108086	0.199042	-0.054844	-0.262844	-0.178476	-0.364002	-0.280959	0.189484	-0.241645	0.204572
TCGA.NH.A5IV.01A	TSPs-H	-0.501588	-0.554511	-0.149382	-0.23045	-0.165699	-0.536138	-0.415184	-0.296328	-0.266428	-0.384578	-0.480208	-0.40278	-0.379182	-0.504227	-0.28989	-0.355437	-0.0942079	-0.254253	-0.117429	-0.363965	-0.125707	-0.0680485	-0.307726	-0.2838	-0.439755	-0.404524	-0.397594	-0.455439	-0.412881	-0.273647	-0.445916
TCGA.A6.5664.01A	TSPs-H	-0.568049	-0.493726	-0.277196	-0.487247	-0.110904	-0.318574	-0.367117	-0.49734	-0.30959	-0.30694	-0.25418	-0.155579	-0.342594	-0.200597	-0.0781765	-0.153441	0.161571	0.358173	0.331069	0.323798	0.337964	0.297064	0.477111	0.422962	0.401939	0.403853	0.299503	0.497497	0.492135	0.421174	0.560647
TCGA.F4.6806.01A	TSPs-H	-0.151741	-0.515806	-0.666916	-0.348736	-0.579323	-0.476724	-0.37152	-0.354326	0.057488	0.0958728	0.0379594	-0.311523	-0.258161	-0.405177	-0.262462	-0.131507	-0.134566	-0.0426686	0.101359	0.0172142	0.0180918	0.0132332	-0.0291441	0.152995	0.315435	0.205636	0.0570955	0.140785	0.0980153	0.16242	0.262771
TCGA.AA.3510.01A	TSPs-H	0.532054	0.253422	0.18077	0.392313	-0.0376192	0.0282761	-0.00649369	0.0945096	0.299058	0.0952076	-0.447713	0.109537	0.281419	0.0596724	-0.088914	0.228959	-0.350861	0.0239047	-0.271303	0.0295798	0.172689	-0.0757757	0.0952127	-0.0527335	-0.0598222	-0.399038	-0.227607	-0.237244	-0.0292033	0.0569302	-0.34003
TCGA.A6.5657.01A	TSPs-H	-0.530538	-0.253507	-0.0421213	0.042585	0.243579	-0.323355	-0.301027	-0.314492	-0.461404	-0.421873	-0.238782	-0.343746	-0.283178	-0.221512	-0.108359	-0.238242	0.121363	0.227596	0.299212	-0.0371111	0.189697	0.205872	0.119104	0.163736	0.0817932	0.401768	0.364717	0.414217	0.410134	0.417632	0.589516
TCGA.AA.3941.01A	TSPs-H	0.489093	0.208105	0.267711	-0.400834	0.174753	0.162086	-0.0349037	0.102095	0.407565	0.244273	0.188657	0.160979	0.250594	0.275963	-0.107852	0.226425	0.000332116	-0.167499	-0.2816	-0.11604	-0.337536	-0.129305	-0.255133	-0.0473858	-0.0113106	-0.111761	-0.231975	-0.0839069	-0.323017	-0.220911	-0.428934
TCGA.CM.5344.01A	TSPs-H	-0.350624	0.0603324	-0.151111	0.279922	-0.0622982	-0.0766789	0.0189451	0.0546705	-0.276171	-0.205562	0.0245925	-0.154429	-0.418142	0.0615971	0.0493392	-0.250836	0.0859713	-0.0359547	-0.151684	-0.186999	-0.379011	-0.106995	-0.233174	0.0673119	0.0499898	0.20637	0.244831	0.339731	0.266995	0.276409	0.522087
TCGA.AA.3517.01A	TSPs-H	-0.635166	-0.655399	-0.516643	-0.626467	-0.450427	-0.502244	-0.399961	-0.395932	-0.494106	-0.369008	-0.515127	-0.39855	-0.454454	-0.411796	-0.427544	-0.482081	-0.313704	-0.19821	-0.411222	-0.229019	-0.222213	0.162647	-0.0587739	-0.0628558	-0.148429	-0.140299	-0.204838	0.174684	-0.338082	-0.0622849	-0.167972
TCGA.AA.A01X.01A	TSPs-H	-0.0774551	-0.421705	-0.593275	-0.0824128	-0.5421	-0.375201	-0.27699	-0.1242	-0.144165	-0.00800633	-0.466593	-0.119096	-0.0380705	-0.177567	-0.295873	-0.018028	-0.333616	-0.180818	0.0617339	-0.322417	-0.447315	0.261317	-0.440049	-0.295106	0.00643972	-0.300777	0.153936	0.260478	-0.308847	0.342265	-0.243507
TCGA.AA.3821.01A	TSPs-H	-0.590156	-0.508948	0.0956562	-0.647918	-0.00763299	-0.35215	-0.349307	-0.28673	-0.236448	-0.346957	-0.00494315	-0.128352	-0.485821	-0.33814	-0.332693	-0.364573	0.0726004	-0.170059	-0.0595909	-0.133319	-0.00456203	-0.121655	0.113925	-0.178202	-0.134788	0.0751328	-0.212341	-0.260399	-0.0598316	-0.184163	-0.0306501
TCGA.CM.6677.01A	TSPs-H	0.109439	0.464218	0.550043	0.637995	0.461685	0.198643	-0.014958	0.13878	-0.0863673	-0.112108	-0.00901073	-0.166128	-0.268381	0.00269407	0.0447144	-0.0614564	0.179818	-0.0615793	-0.353584	-0.107383	0.116236	-0.299406	-0.190182	-0.0591334	-0.09301	-0.0410047	-0.0440813	-0.304996	0.0340957	-0.0986665	0.137498
TCGA.CM.5861.01A	TSPs-H	0.575903	0.476942	0.114983	-0.0743423	0.209813	0.403902	0.387148	0.265122	0.361631	0.255718	0.530408	0.439305	0.371651	0.235816	0.154027	0.356612	0.244308	0.0144162	0.210534	0.179596	-0.0697822	-0.0919441	-0.104371	-0.0257414	0.148762	0.0715102	0.0682663	-0.0308473	0.204155	0.102052	-0.00216236
TCGA.D5.6923.01A	TSPs-H	-0.559243	-0.251484	0.168059	0.266011	0.346031	-0.133157	-0.105633	-0.364823	-0.402811	-0.354671	-0.0354513	-0.220641	-0.509235	-0.332514	-0.348888	-0.329855	0.290814	0.0444099	0.00342732	-0.0962068	-0.199335	-0.0200307	0.144876	0.0255079	0.113823	0.416744	0.218176	0.374927	0.28365	0.185802	0.5625
TCGA.F4.6703.01A	TSPs-H	-0.601963	-0.585181	-0.535382	-0.643135	-0.407695	-0.176856	-0.280695	-0.436492	-0.325084	-0.31296	0.0339038	-0.190026	-0.00543895	-0.0757204	0.100547	-0.126691	0.0971865	0.383551	0.403696	0.476041	0.550534	0.227542	0.544467	0.418883	0.368513	0.275672	0.384189	0.394651	0.634137	0.379253	0.657371
TCGA.AZ.6605.01A	TSPs-H	-0.611408	-0.596152	-0.537312	-0.564404	-0.494268	-0.409865	-0.433299	-0.403158	-0.404595	-0.417691	-0.311457	-0.432118	-0.444969	-0.357695	-0.298508	-0.350304	-0.272604	0.208736	0.260229	0.326744	0.426095	0.217189	0.456148	0.332333	0.227215	0.350568	0.117453	0.223924	0.442801	0.298465	0.599311
TCGA.CM.5349.01A	TSPs-H	0.00637763	0.265011	0.00922321	-0.0718091	0.0199015	-0.15972	-0.2009	0.0639637	-0.0321855	0.018509	-0.087645	-0.159022	-0.146474	-0.339239	-0.00328334	-0.0481205	-0.00478869	0.0911137	0.11932	0.10756	0.0431225	0.000322977	0.0544284	0.211812	0.188839	0.171334	0.197001	0.205526	0.414015	0.293024	0.452436
TCGA.NH.A50U.01A	TSPs-H	-0.332749	-0.0831176	0.225714	0.319935	0.291285	-0.391745	-0.263175	-0.00663227	-0.254071	-0.357399	-0.315224	-0.224453	-0.289478	-0.377941	-0.167334	-0.222004	0.11778	-0.373188	-0.228998	-0.381273	-0.525474	-0.189039	-0.413607	-0.344566	-0.277781	-0.269932	-0.290219	-0.344928	-0.2109	-0.0360995	-0.374429
TCGA.G4.6627.01A	TSPs-H	-0.409109	-0.655209	-0.6455	-0.665008	-0.530188	-0.366931	-0.431904	-0.550361	-0.167201	-0.186943	-0.219755	-0.353451	-0.316787	-0.0146797	-0.14707	-0.0948626	-0.213986	0.374245	0.327064	0.412691	0.410331	0.295377	0.538906	0.430566	0.383778	0.387453	0.306184	0.281172	0.377032	0.417318	0.513478
TCGA.D5.5539.01A	TSPs-H	-0.446154	-0.35895	-0.377859	-0.435232	-0.192501	-0.384905	-0.279251	-0.290717	-0.261011	-0.222009	0.215003	-0.201991	-0.269269	-0.203813	-0.30103	-0.308811	0.0416067	-0.0632422	0.103504	0.111595	-0.0561867	0.19844	0.161696	0.343494	0.115469	0.355366	0.121744	0.300896	0.108062	0.0743286	0.376385
TCGA.CM.6163.01A	TSPs-H	-0.358968	-0.452131	-0.282598	-0.406211	-0.156054	-0.481769	-0.44159	-0.436603	-0.250899	-0.274292	-0.0521069	-0.408041	-0.454643	-0.452753	-0.190706	-0.344422	0.126013	-0.107467	-0.00432886	-0.140165	0.176323	0.0909607	-0.126865	0.0137214	-0.17529	0.0974999	-0.106976	-0.00174939	-0.337911	-0.084633	-0.100819
TCGA.A6.3808.01A	TSPs-H	-0.167161	-0.393032	-0.390387	-0.539228	-0.377476	-0.0522438	-0.330092	-0.319003	0.162133	-0.0547142	-0.0802524	0.0213161	0.0469917	0.186819	-0.176387	-0.0420455	-0.410966	0.305105	0.231496	0.314276	0.427068	0.263256	0.443854	0.448792	0.301814	0.362611	0.102857	0.0595604	0.372451	0.36417	0.547702
TCGA.AA.3837.01A	TSPs-H	0.315358	-0.232868	-0.386608	0.25679	-0.391816	0.0199164	-0.00779202	0.0121072	0.250446	0.103977	-0.200102	0.223145	0.193333	0.432151	0.223364	0.28555	-0.0398068	0.125439	0.369382	0.0455069	-0.120892	0.173294	0.102983	0.222266	0.295139	0.215962	0.36099	0.123761	0.241688	0.311973	0.415608
TCGA.CM.6167.01A	TSPs-H	-0.615844	-0.742975	-0.691692	-0.790863	-0.598524	-0.608163	-0.598459	-0.531413	-0.452019	-0.440152	-0.322066	-0.516661	-0.489049	-0.530902	-0.32175	-0.308334	-0.257496	-0.00104553	0.0495098	-0.0353096	0.0395365	0.143148	-0.00420752	0.108584	0.0661196	0.334651	0.127347	0.292149	0.288083	0.457757	0.454422
TCGA.AA.3521.01A	TSPs-H	-0.387535	-0.363537	-0.534966	-0.477529	-0.420259	-0.376714	-0.0649599	-0.213201	-0.335291	-0.0778161	-0.101904	-0.301732	-0.0728781	-0.285735	-0.135115	-0.180022	-0.0601914	-0.0267436	-0.143363	-0.152039	-0.166397	-0.00816317	-0.0502063	0.196953	0.0649242	0.0507895	0.184524	0.25655	0.251787	0.154362	0.318094
TCGA.CA.5797.01A	TSPs-H	0.07445	0.406874	0.346188	0.399769	0.400641	0.340057	0.106903	0.170895	0.259533	0.271472	0.2248	0.166059	0.0429249	0.0797123	0.156921	0.294148	0.111282	0.0547906	-0.184801	-0.00735559	0.108466	0.0430767	-0.207057	-0.00349844	0.039147	0.282098	0.165377	0.186775	0.138488	0.128395	0.238524
TCGA.CM.6166.01A	TSPs-H	0.207334	0.583425	0.474321	0.500152	0.450445	0.310118	0.417696	0.23731	-0.121987	0.201847	0.228709	-0.112971	-0.148072	0.251047	0.177821	0.0189581	0.201348	-0.273521	-0.292447	-0.352895	-0.48614	-0.141744	-0.504062	-0.17746	-0.280838	0.206087	-0.344746	0.225925	0.0803286	-0.0742869	-0.0162429
TCGA.CA.6719.01A	TSPs-H	-0.577638	-0.222126	-0.330445	0.268681	-0.125247	-0.0563725	-0.171393	-0.23465	-0.395475	-0.369293	-0.165872	-0.251113	-0.396775	-0.0934698	-0.059017	-0.198538	0.097	0.0909444	0.0723598	0.114621	0.141986	0.237595	0.201547	0.255181	0.0684957	0.447467	0.319691	0.551592	0.419561	0.340486	0.493364
TCGA.AA.A02R.01A	TSPs-H	0.318713	0.476239	0.492136	0.539879	0.488609	0.230313	0.309658	0.297032	0.106456	-0.0981619	0.0194954	0.110181	0.319681	0.0389832	0.240163	0.249169	0.368283	0.322079	0.170331	0.420996	0.513583	0.00633046	0.376508	-0.0109566	0.0484863	0.0160839	0.171235	-0.205158	0.0976387	0.0224306	0.161129
TCGA.AA.A02O.01A	TSPs-H	0.168237	-0.0434007	-0.0872841	0.34888	-0.253774	-0.140308	-0.134873	0.135215	-0.0339899	-0.0520973	-0.457837	0.109141	0.289389	0.00902163	-0.159049	-0.0455095	-0.287355	-0.193004	0.0656609	-0.204029	-0.358959	0.0745271	-0.37497	-0.384093	0.0849775	-0.439587	-0.0331735	0.159564	-0.287346	0.0209408	-0.301133
TCGA.A6.5666.01A	TSPs-H	0.565577	0.688361	0.554108	0.57465	0.419949	0.423424	0.452545	0.403072	0.263357	0.34524	0.517902	0.204012	0.14302	-0.00810539	0.0355622	0.289928	0.0591853	-0.338416	-0.359944	-0.328613	-0.345395	-0.253838	-0.423797	-0.172647	-0.349392	-0.193687	-0.318742	-0.318377	-0.251045	-0.387513	-0.401528
TCGA.F4.6704.01A	TSPs-H	-0.585545	-0.484247	-0.423699	-0.441505	-0.384666	-0.444492	-0.257164	-0.423856	-0.361054	-0.389438	-0.316902	-0.237271	-0.442545	-0.45022	-0.323708	-0.283489	-0.301566	-0.0777052	-0.0962878	-0.124472	0.0428052	0.0716499	-0.0998455	-0.0288124	0.0457164	0.169521	0.120486	0.175327	0.0873005	0.340691	0.507316
TCGA.AA.3856.01A	TSPs-H	-0.315596	-0.39358	-0.332944	-0.358675	-0.397208	-0.264574	-0.459229	-0.0738907	-0.0454223	-0.106165	-0.34678	-0.231235	-0.0434487	0.196059	-0.291533	-0.244135	-0.42874	0.101732	0.0806897	0.10437	0.397193	0.176864	0.250801	0.00528818	-0.205388	-0.388355	-0.229094	-0.0583186	-0.249242	-0.169465	-0.436738
TCGA.AA.A00Q.01A	TSPs-H	-0.338475	-0.323723	-0.416325	-0.0197262	-0.358839	-0.345219	-0.300517	-0.194833	-0.268918	-0.0402376	-0.341458	-0.0752767	-0.22964	-0.177053	-0.0359579	-0.110145	0.0124603	-0.0351777	0.131188	-0.251314	-0.317469	-0.124313	-0.306903	-0.11924	-0.109496	-0.0842719	0.166652	0.297872	-0.237326	-0.0431777	-0.297925
TCGA.AA.A00F.01A	TSPs-H	-0.569248	-0.520562	-0.352552	-0.404139	-0.183087	-0.399222	-0.497268	-0.270048	-0.362242	-0.350436	-0.531356	-0.227537	-0.416631	-0.281989	-0.242164	-0.358492	-0.0516793	0.0104341	0.144899	-0.0990354	-0.3536	0.267304	-0.0705144	0.114543	0.272816	0.108834	0.179251	0.311374	0.17861	0.23373	0.414339
TCGA.D5.5538.01A	TSPs-H	-0.309228	-0.0954662	-0.271865	-0.335277	-0.290999	0.109007	0.072572	-0.208602	-0.0635314	-0.0773262	0.370348	0.0363176	0.00722659	-0.0794131	0.0998768	0.000594755	-0.149134	0.198674	0.127481	0.419551	0.42036	0.0467063	0.444118	0.436699	0.338057	0.144352	0.163449	0.192985	0.411308	0.125216	0.435484
TCGA.AA.3867.01A	TSPs-H	-0.153619	-0.393566	-0.452324	-0.361017	-0.342192	0.00474039	0.0313957	-0.118275	0.192863	0.213536	0.177493	0.030902	-0.0654613	0.421441	0.133626	0.296396	-0.145699	0.174262	0.490755	0.117074	-0.0725102	0.21269	0.0956914	0.142698	0.300166	0.41641	0.414517	0.356945	0.464241	0.459466	0.518822
TCGA.A6.6782.01A	TSPs-H	-0.453415	-0.590509	-0.549385	-0.537839	-0.581221	-0.389328	-0.36045	-0.481929	-0.173284	-0.325336	-0.325307	-0.357672	-0.223934	0.0339778	-0.330245	-0.0574342	-0.374752	-0.0262562	0.0370051	0.10777	0.238343	0.137681	0.199671	0.21576	0.35103	0.183344	0.119266	0.15311	0.36616	0.345474	0.459798
TCGA.A6.6654.01A	TSPs-H	-0.661233	-0.549772	-0.51191	-0.534143	-0.323434	-0.258779	-0.258474	-0.435065	-0.448532	-0.375144	0.0483858	-0.312896	-0.127178	0.0148886	0.143218	-0.281072	0.196355	0.441368	0.395611	0.406737	0.489528	0.274906	0.557045	0.456255	0.283578	0.449033	0.435651	0.592438	0.534373	0.465095	0.691663
TCGA.AA.A01D.01A	TSPs-H	-0.308763	-0.411228	-0.411095	-0.380672	-0.224705	-0.338474	-0.270966	-0.167066	0.168796	0.207899	0.0931074	-0.0223151	0.183415	-0.0382434	-0.257294	0.101671	0.0941934	0.218048	0.274573	0.350819	0.0261548	0.28142	0.337473	0.252081	0.474936	0.351771	0.352673	0.184474	0.518657	0.438008	0.516011
TCGA.G4.6311.01A	TSPs-H	-0.515706	-0.120612	0.121617	0.106094	0.316393	0.0599573	0.0461365	-0.0778708	-0.251757	-0.054126	-0.00337511	-0.0975239	0.0340951	0.30644	0.126261	-0.277047	0.418266	0.195506	0.108994	0.126368	0.0452649	0.088455	0.281942	0.364	0.051313	0.361396	0.360332	0.429666	0.481101	0.269271	0.556656
TCGA.A6.3807.01A	TSPs-H	0.101806	-0.133759	-0.294643	-0.0929309	-0.37634	0.026438	0.0637854	-0.186523	-0.174301	-0.112872	0.0294291	0.0496938	-0.102998	-0.117656	-0.0426141	-0.0181108	-0.281284	0.144817	0.0826861	0.183954	0.359986	0.0221144	0.20604	0.173155	0.0737042	0.0481922	0.120511	-0.159167	0.286481	0.050908	0.387941
TCGA.AZ.5403.01A	TSPs-H	0.444439	0.464301	0.165263	0.14027	-0.124989	0.27873	0.0561894	0.290862	0.388921	0.186008	0.377764	0.0630295	0.116408	0.326042	0.0484797	0.331593	-0.388383	-0.0183837	-0.301458	0.159517	-0.108634	-0.0651058	0.0390397	0.288813	0.272391	0.0271871	0.152883	-0.319182	0.378216	0.154335	0.50989
TCGA.G4.6628.01A	TSPs-H	0.164174	0.454383	0.474178	0.48139	0.477425	0.14249	0.229137	0.199603	0.00364652	-0.14099	-0.29424	-0.126652	0.388749	-0.220274	0.0695863	-0.00991676	0.328081	0.233134	-0.0119717	0.257729	0.541475	-0.150737	0.442904	0.0981985	-0.109695	0.0207098	-0.25346	-0.292529	-0.308866	-0.114649	-0.161781
TCGA.CM.5341.01A	TSPs-H	0.49617	0.353375	-0.243662	-0.19224	-0.438528	0.174487	-0.0456807	0.169658	0.330504	0.127468	0.221635	-0.0192337	0.101222	0.258306	-0.0593664	0.132905	-0.583954	-0.00919567	-0.424927	0.1866	0.36128	-0.242427	0.246974	0.171593	0.123333	-0.252128	-0.365466	-0.491034	0.144344	-0.154167	0.193419
TCGA.AA.3514.01A	TSPs-H	0.123747	-0.00510423	-0.245554	0.206521	-0.243862	-0.112429	-0.102751	0.121079	0.200398	0.133912	-0.502754	0.062789	0.21889	0.30269	-0.0232274	0.259646	-0.197867	-0.0246639	0.392425	-0.0462828	-0.179205	0.234153	-0.155884	-0.0931606	0.322896	-0.178729	0.435681	0.297209	0.275437	0.420737	0.375202
TCGA.AA.3660.01A	TSPs-H	-0.139718	0.0883249	0.442725	0.195086	0.328594	-0.180376	-0.279281	0.246646	0.0102081	0.0341328	-0.0348086	-0.200149	-0.0297434	-0.148367	-0.141157	-0.166297	-0.164689	-0.165972	0.0309129	-0.29014	-0.274908	0.207998	-0.210793	-0.17867	-0.0846131	-0.15118	-0.242976	-0.21823	-0.125574	0.0345096	-0.284099
TCGA.AA.3833.01A	TSPs-H	0.21358	-0.412285	-0.482767	-0.435798	-0.445295	-0.0431858	-0.0915833	-0.25564	0.174702	-0.0208582	-0.224546	0.25653	0.279677	0.131859	0.0158431	0.317004	-0.240452	0.363299	0.32735	0.401343	0.425438	0.274798	0.553997	0.382027	0.415335	0.127964	0.325311	-0.165379	0.545304	0.385909	0.579432
TCGA.AA.A01P.01A	TSPs-H	-0.436977	-0.425013	-0.0163343	-0.559332	0.029638	-0.271863	-0.0622611	-0.0581276	-0.396733	-0.39426	-0.162266	-0.107948	0.0721256	-0.35145	-0.113102	-0.294216	0.215832	0.26478	0.133542	0.370838	0.503977	-0.0676236	0.380499	0.152416	0.227212	0.0541829	0.156712	0.048897	0.146699	0.216116	0.433393
TCGA.AA.A00Z.01A	TSPs-H	-0.393946	-0.198408	0.379952	0.361582	0.257539	-0.296932	-7.83e-06	-0.131714	-0.439607	-0.171711	-0.349164	-0.363382	-0.17599	-0.281949	-0.221767	-0.385252	-0.0380618	-0.321499	-0.271336	-0.421368	-0.429976	0.0604543	-0.449368	-0.382072	-0.186953	-0.367985	-0.376974	-0.00997132	-0.370909	-0.309409	-0.47289
TCGA.CM.5863.01A	TSPs-H	-0.359763	-0.505599	-0.694229	-0.635995	-0.567708	-0.38559	-0.39126	-0.418797	0.0321341	0.045784	0.287477	-0.0251015	-0.024655	0.235733	-0.242996	0.145438	-0.0902494	0.160689	0.372199	0.273374	0.0322339	0.238152	0.309008	0.319469	0.451129	0.454421	0.370492	0.329099	0.499158	0.396398	0.607796
TCGA.DM.A285.01A	TSPs-H	-0.473876	-0.366532	-0.203523	-0.322294	-0.210858	-0.198992	-0.166234	-0.328601	-0.266036	-0.341365	-0.00934655	-0.306835	-0.47656	-0.141084	-0.310342	-0.305412	-0.22433	-0.436704	-0.136615	-0.461191	-0.619402	0.011296	-0.507424	-0.398189	-0.346662	0.0384472	-0.22141	-0.139288	-0.0957134	0.0318145	0.0059086
TCGA.A6.4107.01A	TSPs-H	0.420634	-0.298291	-0.475573	-0.492549	-0.591102	-0.233516	-0.441122	-0.0848096	0.253322	0.112634	-0.353604	-0.0579361	0.0270936	-0.0986797	-0.334123	0.117746	-0.557965	-0.0368126	-0.094431	0.0854731	0.111702	0.0402306	0.0448102	0.167709	0.302743	-0.291133	-0.0538074	0.0733934	-0.0480231	0.144192	0.279163
TCGA.CA.6716.01A	TSPs-H	-0.352	-0.189351	-0.60224	-0.428777	-0.397421	-0.271533	-0.0954597	-0.188009	-0.173827	0.159594	-0.00486471	-0.0973744	-0.403953	-0.183026	-0.0839042	-0.175701	0.0991497	-0.285289	-0.202676	-0.377256	-0.519557	-0.0315811	-0.517155	-0.117492	-0.125106	0.358196	-0.0515062	0.440417	-0.0550614	0.127453	0.268371
TCGA.D5.6541.01A	TSPs-H	0.406574	-0.0901896	-0.563459	-0.186604	-0.510707	0.070736	0.0390279	-0.192597	0.0631348	-0.0233023	0.265653	-0.14931	0.0030076	-0.256293	-0.197409	0.245514	-0.224632	0.102925	-0.0017223	0.274164	0.378068	-0.0504845	0.201579	0.110175	0.115715	0.239174	0.0107573	0.0466645	0.481964	0.130943	0.432635
TCGA.AA.3870.01A	TSPs-H	-0.127078	-0.217986	-0.360414	-0.320916	-0.294429	0.0164904	-0.15073	-0.0988634	0.0650741	-0.0449382	-0.0196129	0.161954	0.321984	0.156417	0.0302562	0.162633	-0.0745925	0.405694	0.169917	0.346907	0.396364	0.247291	0.457609	0.332668	0.50234	0.250669	0.490051	0.535822	0.460238	0.470881	0.60263
TCGA.D5.6532.01A	TSPs-H	0.38376	0.423151	0.4651	0.435863	0.418535	0.269482	0.359914	0.236618	0.157117	0.301493	0.391128	0.0803334	0.110641	-0.0817919	0.0991017	0.0754897	0.191067	-0.417503	-0.235226	-0.425751	-0.470544	-0.32471	-0.555061	-0.410275	-0.401493	-0.186932	-0.235182	0.00296488	-0.402622	-0.334432	-0.549675
TCGA.CM.6169.01A	TSPs-H	-0.649619	-0.555477	-0.57007	-0.655295	-0.452946	-0.429603	-0.430051	-0.488655	-0.428844	-0.429944	0.0982582	-0.417783	-0.528083	-0.402998	-0.213998	-0.278519	-0.100107	0.305509	0.0164302	0.335685	0.503876	0.107884	0.491461	0.397556	0.169206	0.471781	0.119332	0.451172	0.353663	0.193468	0.457138
TCGA.D5.5541.01A	TSPs-H	-0.488963	-0.178379	0.175805	-0.092073	0.141664	-0.0283236	0.0208302	-0.128189	-0.350273	-0.178952	0.0819029	-0.281835	-0.427197	-0.279315	-0.149491	-0.232891	0.0180028	-0.128545	-0.00214041	-0.026038	0.19377	-0.143412	-0.0173006	0.0541877	-0.143835	0.0474341	-0.221098	-0.193872	0.068114	-0.142905	0.0459021
TCGA.A6.2684.01A	TSPs-H	-0.563541	-0.60363	-0.511307	-0.601192	-0.43411	-0.515448	-0.613599	-0.532886	-0.419103	-0.346395	-0.485721	-0.445065	-0.444766	-0.340433	-0.440159	-0.379382	-0.281355	-0.218021	-0.355584	-0.256771	-0.125434	-0.0666337	-0.0352804	-0.0345586	-0.100682	-0.150841	-0.150164	0.0911579	-0.0678958	0.183464	0.165661
TCGA.CM.5868.01A	TSPs-H	0.120573	0.372317	0.382489	0.387063	0.288199	0.0339163	-0.145938	0.121333	0.0964849	0.0253764	0.0464107	-0.165136	-0.113758	0.0974091	-0.0865976	0.1783	-0.100134	-0.34223	-0.158286	-0.389198	-0.420727	-0.228636	-0.470965	-0.224778	-0.154996	-0.0815404	-0.19	-0.284979	0.0758338	0.129004	0.237613
TCGA.D5.6926.01A	TSPs-H	-0.747216	-0.520849	-0.336626	-0.278361	-0.198075	-0.422137	-0.40072	-0.315838	-0.474447	-0.434092	-0.354067	-0.366434	-0.527484	-0.278391	-0.326393	-0.43419	0.0525588	-0.102609	-0.121365	-0.00150514	-0.0498914	-0.0612618	0.243226	0.0369186	0.0634809	0.277141	0.107808	0.423265	0.48956	0.290917	0.53263
TCGA.AA.3534.01A	TSPs-H	-0.430489	0.096011	0.2411	-0.346473	0.269455	-0.309336	-0.350469	-0.170635	-0.265439	-0.173822	-0.161818	-0.338481	-0.566075	-0.439267	-0.0657445	-0.237231	-0.0178108	-0.233465	0.0734492	-0.214095	-0.266663	0.01706	-0.245422	-0.0475807	-0.0155571	0.0671896	-0.0992459	0.425162	-0.0482766	-0.144597	-0.0819487
TCGA.AA.A03J.01A	TSPs-H	-0.0109184	-0.206919	-0.419942	0.121931	-0.370653	-0.327332	-0.180375	0.0186543	-0.10687	-0.132717	-0.542002	-0.0703074	0.201107	-0.303278	-0.13021	-0.0333584	-0.197476	0.0275599	0.176108	-0.0576047	0.0445813	0.16139	-0.116965	-0.185122	0.164196	-0.385313	0.170092	0.148815	-0.203671	0.142799	-0.0216892
TCGA.CM.6680.01A	TSPs-H	-0.728604	-0.732924	-0.626	-0.692069	-0.55402	-0.617088	-0.594604	-0.591057	-0.404771	-0.420774	-0.394077	-0.240196	-0.480293	-0.560683	-0.383266	-0.452397	-0.22972	0.0921326	-0.0258607	-0.103642	0.155952	0.12917	0.291337	0.193472	-0.0790312	0.216268	-0.106311	0.370143	0.0340826	0.171615	0.217613
TCGA.AA.A01K.01A	TSPs-H	-0.249175	-0.362911	-0.366173	-0.294146	-0.318551	-0.312862	-0.0634261	-0.286068	-0.26596	-0.16068	-0.0821274	-0.097264	-0.0147573	-0.351272	-0.21162	-0.233045	0.00161931	0.17101	0.285651	0.0996979	0.213068	0.258144	0.0189601	0.115904	0.260913	0.188384	0.269946	0.456241	0.271744	0.319631	0.481317
TCGA.D5.6536.01A	TSPs-H	-0.496433	-0.372994	-0.397694	-0.429069	-0.298835	-0.398784	-0.0460807	-0.204862	-0.391119	-0.281858	-0.103095	-0.0617794	-0.0477043	-0.32919	-0.340936	-0.401751	-0.155189	-0.105459	-0.0233965	0.0403036	-0.267256	0.149568	0.124732	0.129415	0.186433	0.024774	0.118576	-0.104967	0.452149	0.221027	0.425282
TCGA.AD.A5EK.01A	TSPs-H	-0.427993	-0.0541845	0.0508511	0.0320043	0.065352	-0.446526	-0.255659	-0.222512	-0.424117	-0.320218	-0.376802	-0.429768	-0.494063	-0.577114	-0.391829	-0.441733	-0.109067	-0.437197	-0.420725	-0.482297	-0.517888	-0.189664	-0.529265	-0.304688	-0.330558	-0.167213	-0.441731	0.0657038	-0.277011	-0.391528	-0.421752
TCGA.AZ.6607.01A	TSPs-H	-0.61315	-0.611608	-0.617278	-0.781316	-0.52423	-0.271721	-0.256098	-0.376311	-0.419809	-0.312764	0.297375	-0.108544	-0.359543	-0.135875	0.147671	-0.149699	0.189294	0.282154	0.476078	0.40137	0.375772	0.173682	0.538652	0.390954	0.3557	0.498782	0.465125	0.479632	0.535678	0.367433	0.733805
TCGA.G4.6314.01A	TSPs-H	-0.610703	-0.335026	-0.141826	-0.247314	0.0546008	-0.0399311	0.019225	-0.186277	-0.399896	-0.292814	-0.153249	-0.222723	-0.517238	0.122576	-0.00173415	-0.293851	0.183574	0.0322838	0.395905	-0.120989	-0.269153	0.126255	-0.065748	0.174763	0.0726712	0.463403	0.299028	0.580039	0.352889	0.412762	0.616614
TCGA.CM.5348.01A	TSPs-H	-0.663851	-0.748779	-0.696621	-0.800562	-0.582829	-0.528492	-0.451366	-0.458986	-0.479738	-0.35594	0.0719068	-0.373053	-0.519598	-0.3508	-0.291886	-0.313904	-0.131083	0.0850185	0.102903	0.211425	0.108068	0.203671	0.275625	0.271388	0.23435	0.415259	0.342297	0.382313	0.315412	0.416454	0.500828
TCGA.D5.6929.01A	TSPs-H	-0.309164	-0.323785	-0.375776	-0.134853	-0.3561	-0.108513	0.00662243	-0.148637	-0.136585	-0.142303	-0.464586	-0.136483	-0.453653	-0.0601276	-0.248498	-0.12954	-0.334607	-0.185936	-0.161491	-0.156899	-0.100689	0.0203827	-0.220342	0.0180161	0.0488521	-0.0898347	-0.0283493	0.248992	0.225427	0.198038	0.372646
TCGA.A6.2681.01A	TSPs-H	0.14944	-0.0507088	-0.379516	0.150772	-0.368736	-0.0181255	-0.00811566	0.0724193	0.137615	0.106265	-0.327409	0.0981753	0.306907	0.190306	-0.0169826	0.181141	-0.176584	0.163228	0.22495	0.237024	0.08546	0.299915	0.296712	0.237089	0.471498	0.155524	0.427254	0.460205	0.454009	0.510108	0.558743
TCGA.AA.3869.01A	TSPs-H	0.184943	0.286925	0.234873	-0.454227	0.192757	0.408091	0.0922042	0.0678511	0.242646	0.285142	0.524996	0.352393	0.379233	0.286569	0.173532	0.155512	-0.132172	0.258402	0.315853	0.410198	0.463367	0.162543	0.434958	0.330633	0.208213	0.180169	0.115852	0.38151	0.30145	-0.103681	0.181896
TCGA.DM.A282.01A	TSPs-H	0.236839	0.20833	-0.105277	0.0182987	-0.0790378	-0.0433118	-0.0865788	0.162455	0.150233	0.298832	-0.0831194	-0.0975948	-0.01133	0.338647	-0.100432	-0.0239015	-0.0978744	-0.389979	-0.0269962	-0.38914	-0.517531	-0.177374	-0.513053	-0.304051	-0.129516	-0.0612313	-0.20115	0.16317	-0.219526	-0.216914	-0.151649
TCGA.D5.7000.01A	TSPs-H	-0.38791	-0.240292	0.186673	-0.250493	0.37104	0.0936062	-0.0357576	-0.32581	0.0502829	-0.265725	0.293869	0.0754319	-0.155193	0.116294	-0.141152	0.0156222	0.374353	0.169679	-0.132135	0.059571	0.147858	-0.136926	0.255706	0.181227	0.0413107	0.3666	0.09637	0.167703	0.423779	0.0945142	0.348037
TCGA.G4.6298.01A	TSPs-H	0.113483	0.453175	-0.117315	0.491197	0.129773	0.224711	0.2445	0.269701	-0.286405	-0.19547	-0.03106	0.0925755	-0.209605	-0.170055	0.148861	-0.076	0.101138	-0.197349	0.0885026	-0.318845	-0.540122	-0.0230582	-0.458567	-0.143044	-0.0588245	0.0206637	0.226065	0.270787	0.103646	0.167534	0.398587
TCGA.NH.A8F8.01A	TSPs-H	-0.38592	-0.340781	-0.555019	0.0609144	-0.485884	-0.187878	0.0939827	-0.166069	-0.403361	-0.329269	-0.286889	-0.279403	-0.272531	-0.209805	-0.139978	-0.175075	-0.151995	-0.123329	-0.0912138	-0.259986	-0.337223	0.0053919	-0.228132	-0.0520835	-0.170069	0.0761145	0.219961	0.342667	-0.00232316	0.346239	0.319307
TCGA.AA.3966.01A	TSPs-H	-0.174225	-0.453042	-0.317495	-0.592363	-0.335677	0.0171597	-0.155432	-0.0360435	-0.166553	-0.265796	0.0198777	0.0744575	0.209589	0.0799938	-0.174583	-0.0652761	-0.233556	0.349865	-0.0232546	0.3936	0.487645	0.0962989	0.58839	0.300065	0.331728	-0.0209873	0.00232769	0.0129752	0.286481	0.174828	0.4847
TCGA.AA.3516.01A	TSPs-H	0.510742	0.579323	0.449161	0.428871	0.380313	0.500161	0.393917	0.444094	0.252927	0.0972902	0.364561	0.362814	0.517793	0.219716	0.229063	0.257064	0.0019014	0.286144	-0.130699	0.352941	0.432983	-0.181831	0.48068	0.10828	0.163803	-0.086153	-0.0349014	-0.454471	0.228534	-0.216206	0.0846335
TCGA.A6.2676.01A	TSPs-H	0.437724	0.519952	0.604073	0.503549	0.499508	0.479485	0.355305	0.390244	0.288599	-0.0495115	0.125428	0.295495	0.498971	0.500502	0.119713	0.282102	0.15493	0.206631	0.00412056	0.287241	0.506862	-0.271703	0.415596	0.038899	-0.120137	-0.114493	-0.143018	-0.413546	0.120101	-0.254941	-0.0333642
TCGA.AA.3846.01A	TSPs-H	-0.319761	-0.251105	-0.173071	-0.44112	-0.284615	-0.265063	-0.265053	-0.237806	-0.229622	-0.206028	0.159784	-0.353952	-0.409182	-0.12465	-0.19235	-0.312646	-0.285722	0.0854002	-0.279374	0.0616086	0.309651	-0.128878	0.189771	0.102804	-0.276413	-0.00360401	-0.411012	-0.367994	-0.216955	-0.384116	-0.357767
TCGA.AA.3544.01A	TSPs-H	0.415279	0.334312	0.101169	0.297071	-0.102586	0.163824	0.111777	0.352481	0.217944	0.0668691	-0.274838	-0.0432604	0.515385	0.189447	-0.0305628	0.20623	-0.478567	0.192712	-0.0142193	0.304071	0.52366	0.0386879	0.423376	0.122266	0.185105	-0.232918	0.0715734	-0.0528374	0.165845	0.150621	0.234702
TCGA.AA.3956.01A	TSPs-H	0.00627226	-0.478352	-0.472221	-0.630818	-0.458421	-0.2607	-0.383054	-0.347252	0.152031	0.161399	0.281291	-0.0926454	0.044557	-0.0386325	0.0685432	0.230742	-0.329902	0.195651	0.344159	0.114286	0.233931	0.205661	0.290586	0.305039	0.123803	0.351728	0.0074888	0.162676	0.240963	0.253063	0.203796
TCGA.AA.3532.01A	TSPs-H	0.0603513	-0.132249	0.229553	-0.24275	0.068827	0.260822	-0.217466	0.00865565	0.0898258	0.0166739	0.04025	0.0418001	0.128229	0.125465	0.0585006	-0.00263843	-0.236924	0.238147	0.29926	0.359216	0.519642	0.181052	0.446852	0.301035	0.139591	-0.0428708	0.0654588	-0.0809431	0.317288	0.0468578	0.353131
TCGA.AD.6895.01A	TSPs-H	-0.341176	0.278378	0.282273	0.0849944	0.353743	0.275298	0.261849	0.30343	-0.206036	-0.30246	0.0467991	0.169943	0.374401	0.0818646	0.236554	-0.125284	0.440573	0.339705	0.203548	0.318786	0.420782	-0.0542489	0.379632	0.249913	0.167041	0.281084	0.3439	0.0219351	0.273675	0.319916	0.43546
TCGA.CM.5860.01A	TSPs-H	0.382178	0.458586	0.310491	-0.0208359	0.202337	0.36589	0.198336	0.135278	0.248862	0.0361033	0.482491	-0.0240404	0.0724458	0.179146	0.1207	0.173789	-0.0421717	0.131291	-0.109029	0.28743	0.380962	-0.196819	0.349125	0.339396	0.302698	0.317326	0.199791	0.181713	0.357976	0.054268	0.609441
TCGA.AA.A02F.01A	TSPs-H	0.0874982	0.539061	0.504489	0.359492	0.521004	0.178709	0.216733	0.255987	-0.0747529	0.0777358	-0.0970159	0.130838	0.210232	-0.20683	-0.0635152	-0.0359762	0.318458	-0.131219	-0.264056	-0.213496	-0.523993	-0.125188	-0.419529	-0.101145	-0.0797798	0.208396	-0.0574495	0.297814	-0.123293	0.0162683	0.233365
TCGA.CM.6162.01A	TSPs-H	-0.62591	-0.470908	-0.220776	-0.630183	0.0988843	-0.0366838	-0.207302	-0.452036	-0.24725	-0.22735	0.258071	-0.0819636	-0.129702	0.0988455	0.0935616	-0.167284	0.34864	0.413047	0.402586	0.477565	0.504193	0.201119	0.577239	0.464203	0.377111	0.544569	0.400568	0.412352	0.530596	0.382829	0.67908
TCGA.F4.6807.01A	TSPs-H	-0.551602	-0.549036	-0.416971	-0.472581	-0.309064	-0.401468	-0.358948	-0.460298	-0.403499	-0.339085	-0.28483	-0.392276	-0.362904	-0.245907	-0.221307	-0.222408	0.114409	0.243917	0.189096	0.30568	0.420159	0.289173	0.367502	0.389668	0.238901	0.440708	0.261723	0.447241	0.502243	0.332626	0.603001
TCGA.AA.3930.01A	TSPs-H	0.327243	0.499899	0.430605	0.436061	0.342449	0.281158	0.342661	0.265684	-0.137588	-0.238495	0.148044	-0.164899	0.0593104	-0.350796	0.00833356	-0.0714677	-0.139014	0.141596	-0.154124	0.00636127	0.344558	-0.19594	0.170076	0.227825	-0.250563	-0.308263	-0.248646	-0.298849	-0.12506	-0.290368	-0.217457
TCGA.AA.3841.01A	TSPs-H	-0.0886172	-0.240795	-0.27598	0.0639428	-0.271792	-0.102096	-0.172403	0.0413899	0.0520622	0.0512242	-0.444367	0.190928	0.325121	0.19795	-0.0900455	0.101094	-0.167232	0.167401	0.416644	0.181874	0.166248	0.314945	0.293865	0.067956	0.418177	-0.129658	0.394243	0.296856	0.268641	0.362954	0.368961
TCGA.AA.3814.01A	TSPs-H	0.0190983	-0.175756	-0.400239	-0.400414	-0.45898	-0.157226	-0.341408	-0.0244886	-0.0519158	-0.147949	0.0462852	-0.113513	0.0140299	-0.104957	-0.043697	-0.0175314	-0.452678	0.292225	-0.0967365	0.330392	0.471853	0.118125	0.437104	0.361994	0.402025	0.0123047	-0.0611182	0.175391	0.299572	0.016776	0.528297
TCGA.A6.2675.01A	TSPs-H	-0.642626	-0.654734	-0.699383	-0.578599	-0.586102	-0.463277	-0.345051	-0.498659	-0.216793	-0.265905	0.0705464	-0.334971	-0.467723	-0.34165	-0.151508	-0.170656	-0.194089	0.25587	0.261638	0.307451	0.305339	0.337974	0.418235	0.403227	0.278838	0.396015	0.305516	0.435326	0.489152	0.31997	0.519506
TCGA.G4.6297.01A	TSPs-H	-0.662256	-0.597787	-0.484344	-0.639676	-0.306154	-0.346605	-0.186062	-0.443204	-0.408571	-0.230532	-0.0670772	-0.209631	-0.270409	-0.112547	-0.0246168	-0.308987	0.248445	0.208868	0.189687	0.213776	0.166553	0.231753	0.3618	0.417219	0.307134	0.438432	0.437886	0.537347	0.497897	0.37172	0.624033
TCGA.AA.3553.01A	TSPs-H	0.263003	0.474858	0.287181	0.480384	0.0627701	0.346347	0.226506	0.224804	0.162533	0.134367	-0.00903502	0.0605062	0.204475	0.136681	-0.0527344	0.168904	-0.341498	0.134075	-0.0273534	0.170773	0.448607	0.133197	0.274457	0.0688575	0.186081	-0.233052	-0.063352	-0.0631215	0.0460479	-0.0271253	0.209509
TCGA.AA.3511.01A	TSPs-H	-0.108864	-0.391982	-0.486088	-0.395509	-0.372075	-0.243745	-0.169242	-0.333655	-0.233159	0.0896932	0.24339	-0.0154559	-0.0229371	-0.33195	0.0391787	0.0124699	0.0654542	-0.182358	0.0127131	0.0707386	-0.277544	0.0250766	-0.136843	0.122407	0.380785	0.236345	0.288001	0.370513	0.391089	0.193058	0.478598
TCGA.A6.A56B.01A	TSPs-H	-0.609094	-0.194702	0.0630133	0.0268187	0.124835	-0.26906	-0.269468	-0.130528	-0.471551	-0.406673	-0.297861	-0.329186	-0.422792	-0.165601	-0.186016	-0.458386	0.158823	-0.272907	-0.317873	-0.420105	-0.500453	-0.048861	-0.409121	-0.205851	-0.233781	0.199889	0.0792581	0.333736	-0.0819887	0.0299536	0.267266
TCGA.A6.5667.01A	TSPs-H	-0.132528	0.376716	0.429327	0.485006	0.411049	0.339238	0.309388	0.136769	0.0190355	0.163042	0.33771	0.0694181	-0.020311	0.18676	0.0700332	0.102769	0.415003	0.00186284	0.14901	-0.0878877	-0.284353	0.0584639	-0.163106	0.040683	0.0395282	0.289516	0.160587	0.267454	0.0139719	0.281242	0.377066
TCGA.AA.3866.01A	TSPs-H	0.00957175	0.0897642	0.439622	-0.112186	0.373845	0.343625	-0.0201041	0.0235978	0.144714	0.0955027	0.0966854	0.201567	0.0566031	0.292575	0.180178	0.0628163	0.0488686	0.352171	0.163089	0.405989	0.568934	-0.0966249	0.525706	0.374157	0.193082	0.299566	0.118495	-0.0985956	0.408598	0.147198	0.428348
TCGA.AA.A017.01A	TSPs-H	-0.271226	-0.519607	-0.604531	-0.38559	-0.569206	-0.502384	-0.431805	-0.22136	-0.230852	-0.235418	-0.287869	-0.264696	-0.292188	-0.460169	-0.296592	-0.110889	-0.292246	-0.210484	0.0476766	-0.288135	-0.333823	0.0219272	-0.209591	-0.219526	0.133324	-0.209236	0.040541	0.146383	-0.123274	0.190505	0.1151
TCGA.CM.6674.01A	TSPs-H	0.46088	0.397543	0.394085	0.206588	0.340997	0.350274	0.201833	0.38104	0.416728	0.195287	0.382445	0.340614	0.451356	0.379263	0.206632	0.386481	0.0832316	0.217912	0.0774889	0.291416	0.314064	-0.0958913	0.230483	0.205435	0.120508	0.158959	0.219412	-0.249261	0.118992	0.158884	0.394451
TCGA.DM.A1D8.01A	TSPs-H	0.261322	0.0952898	-0.0614144	0.136793	-0.179791	-0.334477	-0.0851187	-0.0259727	-0.116934	-0.0731991	-0.319008	-0.238091	-0.163948	-0.322774	-0.261991	-0.235937	-0.221303	-0.441459	-0.334127	-0.492964	-0.51101	-0.28399	-0.596432	-0.468738	-0.395323	-0.356432	-0.361067	-0.418701	-0.532569	-0.409862	-0.554135
TCGA.CM.6170.01A	TSPs-H	-0.506301	-0.181078	-0.382373	-0.265573	-0.188004	-0.258325	-0.213784	-0.183536	-0.404571	-0.251366	0.147333	-0.331153	-0.418045	-0.37455	0.0363678	-0.304919	0.120677	0.0144382	-0.106722	-0.0204159	0.0582718	-0.179006	0.148904	0.116115	0.0110505	0.26537	0.1265	0.155703	-0.0130839	-0.0252745	0.296785
TCGA.AZ.4616.01A	TSPs-H	0.510697	0.564164	0.277465	0.588541	0.0935839	0.427146	0.26932	0.272539	-0.0227888	-0.0730042	-0.352421	0.173307	0.412978	0.0554529	0.0884387	0.0544797	-0.190777	-0.00532192	-0.215332	0.154195	0.225139	-0.103293	-0.105217	-0.0179193	0.0493693	-0.304938	-0.0939873	-0.0993392	0.250627	-0.00228927	0.215478
TCGA.AA.3994.01A	TSPs-H	0.310405	0.0740559	-0.393456	-0.350678	-0.395685	0.170024	0.12795	0.232691	0.186587	-0.0586862	0.0706137	0.213491	0.226296	0.366154	-0.0381903	0.088154	-0.347949	0.046216	-0.0129602	0.0145043	0.00434774	-0.0240788	0.221339	0.0977454	0.222792	-0.137287	0.189574	-0.228925	0.224631	0.135559	0.345307
TCGA.AA.3877.01A	TSPs-H	0.104891	-0.324111	0.135394	-0.499612	-0.0640663	0.022183	-0.122992	-0.0143935	0.0151156	-0.109211	0.178742	0.156563	0.106623	-0.317641	-0.04515	0.042237	-0.259462	0.114296	0.04878	0.27086	0.388387	-0.115734	0.450364	0.20123	0.16394	0.0841584	0.0390919	-0.427833	0.237528	0.140506	0.376769
TCGA.WS.AB45.01A	TSPs-H	-0.477044	-0.615248	-0.432072	-0.702278	-0.222978	-0.270408	-0.13151	-0.468989	-0.337535	-0.363011	0.367923	-0.144487	-0.0802174	-0.0907909	0.0118581	-0.161057	0.300077	0.306125	0.358222	0.40936	0.375246	-0.0382303	0.514066	0.252316	0.286621	0.454964	0.316187	0.298531	0.539886	0.381015	0.646948
TCGA.CA.5254.01A	TSPs-H	0.0761495	0.0402522	-0.274518	0.0401007	-0.20977	0.148146	0.384576	-0.0408953	0.0371383	-0.116566	0.387937	0.120067	0.0152414	0.0418088	-0.0826099	0.0156571	-0.0753578	-0.242969	-0.143545	-0.112325	-0.34695	-0.319943	-0.282512	-0.149924	-0.189765	0.0668808	-0.0555461	-0.395396	0.113533	-0.17034	0.119753
TCGA.D5.6898.01A	TSPs-H	-0.411348	-0.28819	-0.166953	0.11428	0.0186689	0.0766315	0.0420882	-0.306696	-0.126321	0.013732	0.0873962	-0.0818997	-0.289087	0.0463211	-0.10446	0.0183505	0.120924	0.0484607	-0.0647454	0.0309489	0.0497455	0.143787	0.124589	0.102287	0.0473533	0.328639	0.106632	0.157777	0.311786	0.340794	0.372016
TCGA.AA.3696.01A	TSPs-H	-0.0124641	-0.131861	-0.0586322	0.18891	0.0439668	-0.15997	0.0522836	-0.105459	0.077498	0.172322	-0.111955	0.0137105	-0.172551	-0.207966	0.19044	0.0353532	0.334333	-0.273803	0.221052	-0.230484	-0.40461	0.114981	-0.296565	-0.0957931	0.0535936	0.18473	0.191197	0.441981	0.200604	0.206817	0.15771
TCGA.AA.A00O.01A	TSPs-H	-0.351317	-0.605734	-0.685126	-0.618453	-0.615185	-0.50868	-0.33099	-0.363418	-0.169032	0.150796	-0.230783	-0.398906	-0.256511	-0.242895	-0.18614	0.0403866	-0.149293	-0.116861	0.0378205	-0.138175	-0.32233	0.155028	-0.224227	-0.0438683	0.155653	0.20414	0.0395168	0.445722	0.351746	0.386234	0.256515
TCGA.AD.6965.01A	TSPs-H	-0.487692	0.264487	0.569855	0.334275	0.578967	0.0100518	-0.0742929	0.0997252	-0.166716	-0.138722	-0.24488	-0.0563516	-0.48065	-0.298092	0.0623718	-0.28598	0.4339	-0.317432	-0.187103	-0.370279	-0.419325	0.0133926	-0.485879	-0.237486	-0.328792	0.139619	-0.125793	0.358971	-0.171361	-0.144353	-0.321259
TCGA.A6.2672.01A	TSPs-H	-0.0608927	-0.40741	-0.111828	-0.532204	-0.145966	-0.0505974	-0.269601	-0.24847	-0.0581998	-0.309021	-0.396685	0.0915976	0.032355	0.0954506	-0.186924	-0.0875354	-0.0784002	0.222247	0.016515	0.346074	0.491698	-0.0727068	0.45101	0.0651786	0.0810278	-0.255527	-0.0471205	-0.194727	0.120756	0.0350337	0.303034
TCGA.F4.6809.01A	TSPs-H	-0.540324	-0.676484	-0.692643	-0.626978	-0.605153	-0.535028	-0.528289	-0.500887	-0.315244	-0.318306	-0.530617	-0.381262	-0.346295	-0.370671	-0.367476	-0.089803	-0.387707	-0.0248714	0.157352	-0.00773307	0.111322	0.285845	0.00479805	0.17083	0.198021	0.111911	0.100447	0.402934	0.17079	0.402526	0.295926
TCGA.CM.4748.01A	TSPs-H	-0.590348	-0.688757	-0.569569	-0.553067	-0.574427	-0.596275	-0.6043	-0.499855	-0.419615	-0.456428	-0.628715	-0.442603	-0.523639	-0.459146	-0.51933	-0.509318	-0.548234	-0.329923	0.0081432	-0.317691	-0.321604	0.384309	-0.213586	-0.241152	-0.0671759	-0.375475	-0.316036	0.0112375	-0.187487	0.212682	-0.128732
TCGA.D5.6531.01A	TSPs-H	0.139021	0.517243	0.526861	0.546758	0.536277	0.464285	0.301534	0.30294	-0.0349687	-0.0806158	0.0139752	0.12182	0.003949	0.192271	0.309802	0.0527955	0.328102	0.146443	0.0204633	0.169798	0.411573	0.0155339	0.154576	0.0957536	0.000685343	0.150652	0.27925	0.458214	0.213618	0.0574056	0.354309
TCGA.AM.5820.01A	TSPs-H	0.455485	0.429173	0.052385	0.478355	0.117386	0.340858	0.42509	0.0923233	0.0908777	0.149669	0.438505	0.0668579	0.182509	-0.165679	0.242771	0.325093	-0.0298326	-0.1739	-0.165607	-0.03848	-0.341808	-0.297066	-0.252477	-0.0151416	-0.166072	0.150003	-0.0149202	-0.197141	0.33574	0.0882102	0.186247
TCGA.G4.6310.01A	TSPs-H	-0.140014	-0.177145	-0.492349	-0.477006	-0.392022	-0.281104	-0.132987	-0.0869651	-0.252634	-0.116567	0.237842	-0.361802	-0.242774	-0.191683	-0.00610041	0.00365616	-0.0718329	-0.251473	-0.0700456	-0.300746	-0.549474	0.139364	-0.462777	-0.158918	-0.156372	0.415726	0.0852014	0.108143	-0.0790872	0.311366	0.140477
TCGA.AA.3872.01A	TSPs-H	-0.524083	-0.609426	-0.481204	-0.673364	-0.480342	-0.423468	-0.446858	-0.319035	-0.307026	-0.28833	-0.38823	-0.260705	-0.0646504	-0.0392347	-0.31179	-0.188464	-0.307528	0.164176	0.219258	0.164119	0.148904	0.293464	0.277894	0.204567	0.333179	0.156887	0.360398	0.390844	0.485847	0.460524	0.553724
TCGA.AA.A01R.01A	TSPs-H	-0.0950685	0.0246986	0.142131	0.373186	0.0839414	-0.190806	-0.0984963	0.130961	-0.172012	-0.262262	-0.527687	-0.0579416	0.231168	-0.106327	-0.153083	-0.177747	-0.109562	0.0169544	-0.0386193	0.0239586	0.29098	0.115781	0.0088104	-0.194683	-0.0996687	-0.428639	-0.0108554	-0.18888	-0.420656	-0.102667	-0.274161
TCGA.AA.3975.01A	TSPs-H	-0.536033	-0.608231	-0.538582	-0.406759	-0.561712	-0.5309	-0.403786	-0.340958	-0.355574	-0.29329	-0.466447	-0.381263	-0.32169	-0.419726	-0.294829	-0.313041	-0.371667	-0.160308	-0.0477195	-0.127183	-0.135991	0.169644	-0.0549603	-0.0021197	0.14879	-0.263633	0.0188451	0.246089	-0.213661	0.163385	-0.235397
TCGA.5M.AAT6.01A	TSPs-H	-0.429183	-0.302321	0.210702	-0.0695779	-0.0206051	-0.15092	-0.143863	-0.0965715	-0.290678	-0.435081	-0.324981	-0.21094	-0.0589017	-0.376595	-0.355812	-0.283775	-0.184398	0.130111	0.0733491	0.16905	0.424748	0.0855165	0.328034	0.136352	0.0123451	-0.0355686	0.0371652	-0.00447539	0.38628	-0.00423352	0.421655
TCGA.D5.6924.01A	TSPs-H	-0.677074	-0.588035	-0.219185	-0.490798	-0.198827	-0.435368	-0.318034	-0.451803	-0.475641	-0.354848	-0.352223	-0.393923	-0.523796	-0.395339	-0.29697	-0.397321	0.157766	0.0624479	0.21855	-0.00830705	0.225678	0.210777	0.254797	0.199057	0.0957198	0.271654	0.0889656	0.413388	0.174854	0.271971	0.455028
TCGA.CA.6718.01A	TSPs-H	-0.516212	-0.0468473	0.470204	0.164284	0.458006	0.142251	0.175768	-0.13468	-0.415272	-0.318168	-0.0925432	-0.239123	-0.3141	-0.266594	-0.0262821	-0.358219	0.292574	0.125392	0.169398	0.227394	0.458384	-0.0114465	0.248762	0.0288692	-0.231702	0.0402686	-0.0829973	-0.0432854	-0.0266893	0.0209575	0.217832
TCGA.A6.A566.01A	TSPs-H	-0.56326	-0.622051	-0.491735	-0.661993	-0.453191	-0.335118	-0.403309	-0.484303	-0.299157	-0.36593	-0.174777	-0.291283	-0.398729	-0.251136	-0.17255	-0.248444	-0.134004	0.282815	0.19067	0.323098	0.351803	0.0453792	0.401796	0.346181	0.376241	0.286949	0.207043	0.146748	0.528933	0.317779	0.656451
TCGA.AA.3712.01A	TSPs-H	-0.432486	0.230586	0.400804	0.506394	0.449507	-0.0670172	0.0888244	-0.126376	-0.331685	-0.181807	-0.0709574	-0.0483494	-0.0771551	-0.352249	-0.127156	-0.350288	0.296935	-0.144524	0.00712845	-0.228956	-0.126772	-0.124773	-0.169539	0.005338	-0.0649801	0.254822	0.139337	0.296965	0.365809	-0.0128227	0.435277
TCGA.A6.5662.01A	TSPs-H	-0.269896	-0.243894	-0.529965	-0.409805	-0.467073	-0.275086	0.102772	-0.0162752	-0.318604	-0.0890243	0.273684	-0.360672	-0.214896	-0.130495	-0.0259561	-0.194908	-0.200797	-0.27139	-0.196863	-0.203409	-0.454705	0.038792	-0.397013	-0.124697	-0.114699	0.0203764	0.128314	-0.0361474	0.0196659	0.201572	0.0188719
TCGA.AA.A02H.01A	TSPs-H	-0.202974	-0.078361	-0.341459	0.200763	-0.232258	-0.317187	0.180539	-0.0797246	-0.276096	-0.141046	-0.197929	-0.0522346	0.103865	-0.28449	-0.0491046	-0.124678	0.0922203	-0.0820633	0.059947	-0.141521	-0.357566	0.00824055	-0.28536	-0.121866	0.125478	0.268806	0.150881	0.325178	0.00737969	0.161687	0.209697
TCGA.CM.6676.01A	TSPs-H	-0.255556	-0.264476	-0.218357	0.377811	-0.270741	-0.219734	-0.157445	-0.158025	-0.205665	0.052347	-0.00104954	-0.198055	-0.321071	0.0715182	-0.208676	-0.0524817	-0.0605954	-0.177299	0.192252	-0.327486	-0.526941	-0.0874671	-0.407861	-0.168165	-0.0605404	-0.00827217	-0.0458977	0.206994	0.0948197	0.20396	0.175768
TCGA.AD.6899.01A	TSPs-H	-0.54025	-0.649055	-0.533433	-0.534739	-0.48403	-0.424701	-0.510351	-0.526494	-0.260348	-0.331134	-0.302706	-0.333268	-0.426125	-0.33214	-0.308933	-0.292425	-0.156886	0.0542409	0.109861	0.144874	0.318061	0.271409	0.280877	0.263126	0.0721762	0.218208	0.0688595	0.291712	0.190774	0.38983	0.462043
TCGA.AA.3685.01A	TSPs-H	0.51369	0.450462	0.212198	0.357324	-0.0933291	0.273867	0.0589051	0.277977	0.276351	0.0226649	-0.132171	0.044047	0.282607	-0.0215924	-0.0486216	0.12771	-0.543451	0.0270043	-0.49301	0.125854	0.486728	-0.149657	0.207238	0.10044	0.052558	-0.439457	-0.374243	-0.623971	-0.299676	-0.328554	-0.127836
TCGA.F4.6569.01A	TSPs-H	-0.519882	-0.413195	-0.499126	-0.441337	-0.399319	-0.175229	-0.00611934	-0.29687	-0.0959635	-0.0541042	0.0741435	-0.123145	-0.204372	0.150012	0.0521274	-0.000678325	0.0127413	0.333634	0.315127	0.31414	0.423918	0.138033	0.411507	0.412634	0.380081	0.454342	0.456943	0.391998	0.508573	0.427383	0.670085
TCGA.F4.6461.01A	TSPs-H	-0.539278	-0.544458	-0.575449	-0.65185	-0.419689	-0.418298	-0.229777	-0.383628	-0.379476	-0.352399	-0.0125806	-0.119176	-0.448418	-0.216598	-0.156367	-0.231964	0.223362	0.0947509	0.135861	-0.0125032	0.0106819	0.13884	0.00525125	0.119981	0.0970542	0.388626	0.295226	0.489839	0.29302	0.360137	0.487995
TCGA.F4.6854.01A	TSPs-H	-0.247891	-0.0832585	0.160879	0.182569	0.233684	-0.0670793	0.239073	-0.15795	-0.0703803	-0.0896247	0.0910275	-0.156688	-0.155876	-0.450892	0.0979706	0.0457854	0.294619	-0.144113	0.0280971	-0.0366182	-0.0687192	0.0916537	-0.176322	-0.0615494	0.0794349	0.211475	0.237034	0.441959	0.19311	0.307839	0.342638
TCGA.F4.6856.01A	TSPs-H	0.130673	0.284294	0.407338	0.28996	0.42481	0.308882	0.363851	0.340383	0.340134	0.26054	0.276721	0.365579	0.28676	0.236955	0.265516	0.240901	0.425379	0.0180081	0.25975	0.0109905	0.0230254	0.0407992	-0.0339804	-0.24124	-0.0979661	0.0918823	0.171257	0.0564938	-0.295616	-0.0451798	-0.0861185
TCGA.AA.3538.01A	TSPs-H	-0.270562	-0.222606	-0.0837552	-0.168405	-0.0559091	-0.15271	-0.0267987	-0.144307	0.0104514	0.147408	0.162825	-0.120572	-0.388517	-0.111987	-0.291085	0.00900298	-0.215587	-0.00787145	0.101832	-0.068577	-0.258379	0.00756851	-0.0739975	0.0487806	0.098246	0.289619	-0.030618	0.320517	0.167193	-0.0658181	0.295033
TCGA.AA.3842.01A	TSPs-H	0.51305	0.598762	0.553606	0.419875	0.551342	0.497199	0.421957	0.416956	0.428421	0.396562	0.484765	0.344359	0.398561	0.461305	0.268591	0.419993	0.180376	0.167213	-0.1501	0.263596	0.308512	-0.197138	0.183866	0.244778	0.13894	0.354389	0.22732	-0.073984	0.235221	0.15487	0.417671
TCGA.AZ.4308.01A	TSPs-H	0.379755	0.0829179	-0.250876	0.289672	-0.351105	-0.110074	-0.119634	0.219311	0.0744361	0.0219619	-0.417458	0.0870971	0.423169	0.210267	-0.112556	0.151105	-0.383911	-0.0124516	-0.0107668	0.00400631	-0.0870626	0.111044	-0.0864085	-0.145507	0.422507	-0.412682	0.237981	-0.0524793	0.217577	0.429995	0.453661
TCGA.AA.3509.01A	TSPs-H	0.274465	0.305925	0.235466	-0.105363	0.103758	0.0872742	0.0521681	-0.0284781	0.120972	0.0708143	0.26897	-0.111082	-0.101818	-0.108425	-0.0730553	-0.113506	-0.236741	-0.0314289	-0.23785	0.00669176	0.0135571	-0.0374338	0.0693746	0.0906787	-0.00467893	-0.0428896	-0.250922	-0.16216	-0.306001	-0.243274	-0.310287
TCGA.A6.5656.01A	TSPs-H	-0.664902	-0.661207	-0.53569	-0.561851	-0.515602	-0.581468	-0.569758	-0.611361	-0.546985	-0.475527	-0.43886	-0.549585	-0.665537	-0.548845	-0.468312	-0.556265	-0.381519	-0.470414	-0.326785	-0.480924	-0.5536	-0.219574	-0.492429	-0.442416	-0.433025	-0.336236	-0.474284	-0.354215	-0.434298	-0.368361	-0.515608
TCGA.AD.6964.01A	TSPs-H	-0.473471	-0.571746	-0.518182	-0.374863	-0.452065	-0.500017	-0.420363	-0.288669	-0.348216	-0.368107	-0.39661	-0.325264	-0.309751	-0.468852	-0.381067	-0.271509	-0.370706	0.0492557	-0.0680039	0.234742	0.441701	0.0647597	0.198553	0.11993	0.0500098	-0.100308	-0.0968478	0.0417797	0.0118511	0.18732	0.346093
TCGA.A6.2682.01A	TSPs-H	0.384025	0.0422157	-0.33253	0.0849528	-0.463523	0.233914	-0.161947	0.195762	0.480662	0.239927	-0.256935	0.320104	0.3046	0.411913	0.0564234	0.352048	-0.46742	0.150701	0.235562	0.253866	0.0915906	0.0675399	0.305952	0.287244	0.456908	-0.187205	0.250621	0.0518956	0.443515	0.430573	0.555808
TCGA.F4.6460.01A	TSPs-H	-0.640189	-0.668812	-0.567157	-0.634959	-0.504428	-0.584688	-0.495558	-0.35267	-0.446076	-0.354452	-0.579964	-0.483138	-0.608389	-0.450868	-0.378778	-0.460145	-0.357673	-0.207643	-0.0473448	-0.188594	-0.274033	0.389459	-0.323018	-0.0832931	-0.0718067	0.0782061	0.0717739	0.408301	-0.00273376	0.304924	0.180443
TCGA.AA.3655.01A	TSPs-H	-0.382103	-0.324782	0.34764	-0.138537	0.344069	-0.0402828	-0.334682	-0.186415	-0.154483	0.101265	0.028532	0.160431	-0.323545	-0.270661	0.0399257	-0.0752963	0.241624	0.0498495	0.309659	0.0610817	-0.0286235	-0.041684	0.166135	0.094528	0.0542152	0.186796	0.0517794	0.069335	0.150537	-0.0700409	0.0955378
TCGA.AA.3673.01A	TSPs-H	-0.298157	-0.117192	0.0675064	-0.111178	0.0316903	-0.35265	-0.366953	-0.0639921	0.0287762	0.109695	-0.102294	-0.177405	-0.119596	-0.220065	-0.0706038	-0.0624544	-0.124337	-0.0172775	0.0337424	-0.125388	-0.072569	0.146507	-0.116633	-0.133503	-0.0542448	0.069393	0.00225248	0.066526	-0.256939	-0.166666	-0.0554844
TCGA.AA.3952.01A	TSPs-H	0.387804	-0.315108	-0.156261	-0.131048	-0.308531	-0.15792	-0.158825	-0.0926563	-0.0423886	0.00524017	-0.132148	0.15948	0.136901	-0.328015	-0.43379	0.132266	-0.45257	-0.262025	-0.32913	-0.188409	-0.390258	0.120972	-0.130179	-0.192845	-0.039212	-0.319662	-0.167439	-0.269056	0.376218	0.110891	0.304716
TCGA.F4.6570.01A	TSPs-H	-0.422155	-0.490126	-0.373279	-0.443897	-0.153849	-0.132393	-0.158487	-0.172989	-0.241404	-0.320669	0.0818853	-0.150099	0.195207	0.0570266	0.0615295	-0.0491979	0.276269	0.34523	0.0332288	0.427367	0.469502	0.0714033	0.404098	0.252919	0.299463	0.25589	0.344893	0.235109	0.404792	0.316909	0.512683
TCGA.AZ.6600.01A	TSPs-H	-0.39253	-0.385027	-0.410675	-0.143724	-0.239748	-0.202877	-0.328405	-0.417883	-0.319665	-0.338431	-0.145669	-0.308355	-0.308466	0.248939	-0.302622	-0.286917	0.0212894	0.0430459	0.134387	0.13455	0.107287	0.124054	0.132029	0.28879	0.207098	0.285394	0.2874	0.290447	0.397635	0.298878	0.440671
TCGA.AA.A00J.01A	TSPs-H	0.155053	0.098468	0.385192	-0.229133	0.372072	-0.0324246	0.128015	-0.106054	-0.00708622	-0.29577	0.222969	-0.0254402	-0.108032	-0.263024	-0.0559084	-0.075949	0.319386	-0.0489671	-0.206512	-0.00156595	-0.283684	-0.0800379	0.0851995	0.0921249	0.0665588	0.168614	-0.238945	0.104167	0.0328981	0.033715	0.12175
TCGA.AA.3667.01A	TSPs-H	0.0882052	0.0518386	-0.193316	0.364443	-0.235131	-0.0627692	0.0471776	0.0966517	-0.027207	0.0522062	-0.471042	0.0845477	0.436566	0.126563	-0.0129233	0.107198	-0.216956	0.0218385	0.203733	-0.00661299	-0.0779431	0.0824217	0.10129	-0.145873	0.275454	-0.319796	0.322396	-0.00368098	0.0856025	0.25413	0.0462659
TCGA.AA.3554.01A	TSPs-H	-0.104078	-0.513925	-0.354104	-0.414856	-0.298436	0.059713	-0.417468	-0.310469	0.159019	-0.0776353	-0.179679	0.163822	0.344229	0.457218	0.0269264	0.197846	0.0303927	0.336715	0.327201	0.432268	0.4253	0.204747	0.55006	0.313775	0.399889	0.143723	0.318623	0.0800331	0.35212	0.28493	0.507427
TCGA.AA.3852.01A	TSPs-H	0.187005	-0.0236187	-0.0266379	0.249629	-0.160202	-0.0898374	-0.254326	0.080188	0.115168	-0.000824605	-0.379987	0.223888	0.232513	-0.0485963	-0.178179	0.132465	-0.347812	0.00832728	0.219869	0.0696352	0.217675	0.0372483	0.288284	-0.0554211	0.199809	-0.165836	0.128039	-0.0109794	0.416115	0.0848652	0.405678
TCGA.D5.6922.01A	TSPs-H	-0.726564	-0.601364	-0.31151	-0.480829	-0.0385275	-0.512513	-0.508974	-0.449587	-0.491019	-0.418311	-0.447415	-0.420632	-0.618697	-0.329962	-0.364677	-0.432161	0.173881	-0.322807	0.0453178	-0.276096	-0.237035	0.0583424	-0.298448	-0.133327	-0.232582	0.23979	0.025172	0.311477	0.104712	0.199059	0.158114
TCGA.AA.3489.01A	TSPs-H	-0.751853	-0.731027	-0.586581	-0.686214	-0.492919	-0.460974	-0.437741	-0.576544	-0.478504	-0.438094	-0.478629	-0.451137	-0.499913	-0.316086	-0.41596	-0.319625	-0.307087	0.0602119	-0.00561415	0.121111	0.360904	0.167171	0.32861	0.213935	0.0748045	0.282683	-0.00453976	0.31533	0.389707	0.285888	0.518413
TCGA.AA.3976.01A	TSPs-H	0.498621	0.533283	0.420616	0.431414	0.358736	0.444857	0.365141	0.303871	0.294863	0.248453	0.268362	0.143747	0.190426	0.325696	0.272442	0.210861	-0.15173	0.0988299	-0.0514257	0.00522964	0.0602439	-0.071919	-0.0907336	0.139381	0.0430649	0.164951	-0.0293618	0.224205	0.0801061	-0.128798	0.298357
TCGA.AA.3811.01A	TSPs-H	-0.414275	-0.378618	0.304039	-0.0808352	0.0952754	-0.166917	-0.26914	-0.0312643	-0.242213	-0.326646	-0.382951	-0.161651	-0.134551	0.0605571	-0.334507	-0.340166	0.0312627	-0.0573065	-0.171071	-0.0807545	-0.0179542	0.0248511	0.0117506	-0.152751	-0.283411	-0.194088	-0.182155	-0.195073	-0.14676	-0.116389	-0.255309
TCGA.AZ.6603.01A	TSPs-H	-0.627878	-0.54302	-0.350483	-0.28981	-0.331326	-0.445871	-0.33009	-0.398892	-0.44756	-0.401513	-0.132264	-0.476349	-0.444354	-0.347596	-0.254073	-0.408733	-0.0921334	-0.121888	0.00481687	-0.101102	-0.0334998	0.0210615	0.0326865	0.0355629	-0.0357428	0.299895	0.0453648	0.384638	-0.0107827	0.165394	0.235537
TCGA.AA.A022.01A	TSPs-H	-0.0990443	-0.543181	-0.618302	-0.432024	-0.561124	-0.465978	-0.421909	-0.222428	-0.161494	-0.360977	-0.439528	-0.244125	0.0359072	-0.191144	-0.156159	-0.308015	-0.29378	0.0356149	0.231285	0.14091	0.258663	-0.0223879	0.0975669	-0.177258	0.0270212	-0.350327	0.0063552	-0.0900036	-0.0816613	0.0023541	-0.119767
TCGA.CK.6748.01A	TSPs-H	-0.0699201	0.0264074	-0.615354	-0.320798	-0.515231	-0.200612	0.187902	-0.10872	-0.100985	-0.0346785	0.43522	0.0054122	0.187358	-0.13452	0.201027	0.0762656	0.0204157	0.146944	0.178091	0.237564	-0.0278324	0.0608829	0.315995	0.367778	0.411849	0.457053	0.457389	0.510819	0.604789	0.405169	0.6776
TCGA.A6.6142.01A	TSPs-H	-0.498202	-0.512205	-0.536561	-0.428646	-0.503947	-0.078279	0.0426598	-0.15421	-0.230867	-0.0370954	0.0936956	-0.0375875	-0.169791	0.161458	0.110781	-0.0311827	-0.030137	0.206064	0.278686	0.263618	0.0120543	0.209366	0.38308	0.354696	0.451718	0.415156	0.48942	0.598448	0.685798	0.485255	0.700339
TCGA.A6.2678.01A	TSPs-H	0.266721	0.130363	0.302343	-0.17155	0.228486	0.211433	0.0453705	0.0311732	0.154787	0.296579	0.476868	0.105697	-0.0125211	-0.00822811	0.142069	0.225628	0.0832893	0.0918428	-0.206445	0.0615929	0.209229	-0.0995185	0.197655	0.150178	-0.016615	0.19184	-0.179352	-0.172597	0.218513	-0.180526	0.05838
TCGA.A6.A567.01A	TSPs-H	-0.29711	0.0293798	-0.340068	-0.229442	-0.315651	-0.339999	-0.1503	-0.0394229	-0.347153	-0.114896	0.200321	-0.279042	-0.251716	-0.413335	0.0029738	-0.195215	-0.00265619	-0.270456	-0.188946	-0.319165	-0.529949	-0.056639	-0.472723	-0.147306	-0.114094	0.127424	-0.0178911	-0.0827135	-0.17307	0.0137892	0.0150545
TCGA.A6.A565.01A	TSPs-H	-0.711047	-0.796021	-0.710602	-0.761652	-0.640258	-0.585376	-0.595198	-0.61833	-0.451374	-0.493113	-0.457312	-0.432454	-0.591065	-0.432273	-0.3701	-0.452983	-0.287167	0.100942	-0.0491173	0.129966	0.200091	0.228262	0.285633	0.210928	-0.0385908	0.209901	-0.0395324	-0.107041	0.0166362	0.0903325	0.215266
TCGA.A6.5660.01A	TSPs-H	-0.0547498	0.22562	-0.121703	0.112509	-0.0961968	-0.0393102	-0.0424459	0.105432	-0.0111882	-0.137873	0.325452	-0.218903	-0.279249	-0.0553532	0.0424424	-0.114451	-0.122728	-0.220855	-0.219968	-0.148038	-0.329471	-0.0855901	-0.282573	-0.0574157	-0.12928	0.208803	0.0370613	-0.0580707	0.206514	0.088383	0.23817
TCGA.AZ.6601.01A	TSPs-H	-0.382877	-0.319911	0.4438	-0.160439	0.385743	-0.172704	-0.262818	-0.0396918	-0.157137	-0.254943	-0.295307	-0.161025	-0.147151	-0.0145698	-0.246339	-0.0417847	0.290213	0.190989	-0.0673763	0.28427	0.485751	-0.0488915	0.304869	0.15771	-0.0688877	0.0318128	-0.00259627	-0.124583	0.0498464	-0.00616358	0.0849037
TCGA.5M.AATE.01A	TSPs-H	-0.337453	0.229534	0.332445	0.406704	0.321344	-0.136189	0.0686769	-0.108882	-0.377789	-0.113808	-0.0248278	-0.18481	0.0322406	-0.368618	-0.0329759	-0.301711	0.106821	-0.3199	-0.292662	-0.422617	-0.472933	-0.107665	-0.504044	-0.297963	-0.334883	-0.145952	-0.304334	-0.0655822	-0.2952	-0.290053	-0.338454
TCGA.CM.6161.01A	TSPs-H	-0.185193	0.0638895	0.0205931	-0.112814	0.0770148	-0.279403	-0.0749647	-0.256918	-0.260522	-0.145011	-0.034828	-0.346436	-0.511257	-0.489557	-0.0605863	-0.23665	0.0368706	-0.131484	-0.011517	-0.182532	0.121216	-0.0201852	-0.160466	-0.0244467	-0.162799	0.125469	-0.189027	0.192	-0.261508	-0.235388	-0.124625
TCGA.F4.6808.01A	TSPs-H	0.387921	0.465928	0.35615	0.515345	0.261578	0.130161	0.27951	0.229852	0.179784	-0.015666	0.260828	0.109076	0.26184	-0.211781	0.195704	0.226977	-0.109384	-0.230611	-0.247767	-0.241522	-0.385918	-0.144042	-0.432623	-0.324339	-0.0619406	-0.349323	-0.268113	-0.43322	-0.271406	-0.249608	-0.377016
TCGA.AA.A02W.01A	TSPs-H	-0.43151	-0.0135257	0.092488	0.0595288	-0.024836	-0.26987	-0.0481808	0.00838298	-0.26278	-0.184841	-0.066825	-0.277026	-0.516867	-0.332035	-0.359654	-0.341208	-0.0735159	-0.224348	0.0412263	-0.324244	-0.417603	0.0907244	-0.475066	-0.175963	-0.195602	-0.129022	-0.348484	0.10784	-0.219027	-0.165118	-0.365555
TCGA.D5.6927.01A	TSPs-H	-0.306696	0.206842	0.351008	0.493271	0.355969	0.432512	0.319643	-0.0478471	-0.0305482	-0.0592802	-0.301836	0.226203	-0.0425684	0.0758108	-0.116139	-0.099361	0.259231	0.315051	0.197723	0.227804	0.435315	-0.0503463	0.468995	0.144926	0.0963375	0.0629445	0.0777759	0.137644	0.137347	0.176728	0.463642
TCGA.A6.2671.01A	TSPs-H	-0.232961	0.0877057	-0.073233	0.315357	0.0680799	-0.0724391	-0.0993193	-0.0153507	-0.230906	-0.235848	-0.406688	-0.0519453	0.327101	0.0857596	0.0172995	-0.0101604	0.0245753	0.0760632	0.0693131	-0.128518	-0.155902	0.132528	0.0174449	-0.0138872	0.122574	0.149483	0.348987	0.309817	0.354599	0.489508	0.434254
TCGA.A6.6781.01A	TSPs-H	-0.725866	-0.73641	-0.594178	-0.786036	-0.507311	-0.494791	-0.471096	-0.555592	-0.486605	-0.520589	-0.252587	-0.312794	-0.505212	-0.462927	-0.388696	-0.458813	-0.10876	-0.0347682	-0.12353	0.125204	0.125265	0.0397791	0.334194	0.141583	0.035419	0.241767	0.0288739	0.198152	0.280592	0.222686	0.510245
TCGA.CM.4747.01A	TSPs-H	0.236829	0.0546801	-0.42151	0.279586	-0.392577	-0.0492889	-0.0095883	0.139556	0.171167	0.155217	-0.355531	0.180588	0.279418	0.281598	0.0998136	0.205312	-0.144863	0.0684034	0.203758	0.00199683	-0.202872	0.0511137	-0.187729	-0.00834556	0.374651	-0.184418	0.39746	0.254968	0.173201	0.428897	0.348828
TCGA.CM.6168.01A	TSPs-H	-0.551893	-0.497122	-0.333344	-0.501562	-0.170642	-0.0557782	-0.310629	-0.479862	-0.229155	-0.281484	0.0199262	-0.255601	-0.399709	-0.0567527	-0.210577	-0.0585568	0.127416	0.229307	0.273548	0.209529	0.34089	0.154085	0.460112	0.397966	0.232378	0.440471	0.265687	0.225185	0.459137	0.306631	0.619813
TCGA.A6.6651.01A	TSPs-H	-0.65549	-0.682503	-0.576605	-0.660744	-0.482987	-0.570604	-0.489302	-0.533849	-0.51861	-0.43391	-0.371955	-0.429524	-0.450609	-0.448254	-0.307645	-0.31772	-0.0771138	0.164533	0.340792	0.175177	0.306947	0.363207	0.303928	0.196189	0.310725	0.351632	0.220726	0.433825	0.438976	0.396726	0.54575
TCGA.AA.3972.01A	TSPs-H	0.432326	0.422138	0.266014	0.00705742	0.143881	0.0159737	0.267241	0.242911	-0.0800016	0.104987	0.336677	-0.0537268	0.211901	-0.335451	0.155017	0.114012	-0.141495	-0.193808	-0.359188	-0.134024	-0.350123	-0.192091	-0.147495	0.0712465	-0.0604812	0.0801338	-0.108528	-0.315248	0.0673188	-0.267798	-0.0128614
TCGA.AA.3812.01A	TSPs-H	0.0170963	-0.242912	-0.544119	-0.0793399	-0.561891	-0.168499	-0.176725	-0.079549	0.0960407	0.0623013	-0.332882	0.1775	0.344665	0.201172	0.0539866	0.184024	-0.314698	0.209516	0.391981	0.295884	0.00959669	0.393761	0.251385	0.219173	0.502734	-0.139379	0.476239	0.447354	0.416703	0.513336	0.517137
TCGA.D5.6928.01A	TSPs-H	-0.739774	-0.729961	-0.50803	-0.735864	-0.401352	-0.563925	-0.476121	-0.522939	-0.541621	-0.526785	-0.514747	-0.538718	-0.436136	-0.495697	-0.319393	-0.499798	-0.121927	0.140297	0.00503749	0.254237	0.491955	0.255425	0.397373	0.167232	-0.00810486	-0.0286692	-0.0980213	-0.0496259	0.106707	0.101595	0.277129
TCGA.D5.6534.01A	TSPs-H	-0.67147	-0.768016	-0.739079	-0.831745	-0.634416	-0.551663	-0.553358	-0.517319	-0.412375	-0.437924	-0.266603	-0.479807	-0.372844	-0.40659	-0.268993	-0.224818	-0.163033	0.271659	0.228903	0.396105	0.415399	0.245243	0.485366	0.406148	0.405255	0.380958	0.3581	0.401525	0.391079	0.438668	0.605977
TCGA.G4.6303.01A	TSPs-H	-0.605931	-0.425705	-0.391618	-0.161268	-0.267377	-0.299349	-0.0840696	-0.360701	-0.343618	-0.283314	0.0696883	-0.403847	-0.565773	-0.343806	-0.239543	-0.306456	0.0896505	-0.105821	-0.0738889	-0.231294	-0.221525	0.0247047	-0.131915	0.0878831	-0.128469	0.312552	0.0726853	0.192974	-0.0741427	0.174899	0.195073
TCGA.AA.3692.01A	TSPs-H	-0.15981	-0.312542	-0.377361	-0.375469	-0.489685	-0.414994	-0.480034	-0.11767	-0.0290565	-0.177018	-0.439364	-0.309806	-0.206687	-0.350128	-0.485728	-0.284667	-0.578654	-0.150202	-0.369014	-0.192287	0.0443679	0.0458911	0.0352579	0.0642467	-0.147037	-0.363839	-0.414394	-0.402036	-0.366309	-0.24312	-0.371016
TCGA.F4.6805.01A	TSPs-H	-0.482916	-0.285566	0.0230553	-0.143676	0.210856	0.0459975	-0.108268	-0.373361	-0.164178	-0.0440091	0.110031	-0.126388	-0.056186	0.0048601	0.0828652	-0.0475076	0.217501	0.39013	0.470098	0.404549	0.41945	0.270883	0.494707	0.48319	0.329982	0.528959	0.376035	0.51726	0.501949	0.411868	0.650732
TCGA.D5.5537.01A	TSPs-H	-0.00412969	-0.34295	-0.50083	0.13201	-0.42997	-0.252063	-0.368431	-0.192405	0.107762	0.137521	-0.340453	-0.043791	-0.00600432	-0.250458	-0.225266	0.0390916	-0.0898338	-0.203363	0.0926473	-0.305025	-0.405487	-0.104899	-0.389454	-0.132022	-0.0971337	0.139583	-0.0423425	0.221902	0.0984814	-0.00581627	0.258026
TCGA.CM.5862.01A	TSPs-H	0.405649	0.456122	-0.117872	0.0759792	-0.205345	-0.00252913	0.267367	0.247723	0.0862249	0.0494232	0.383282	-0.157251	-0.053081	-0.287274	-0.0669601	0.127489	-0.382889	-0.320788	-0.510661	-0.291504	-0.430714	-0.234506	-0.376491	-0.061319	-0.226209	-0.0363192	-0.312178	-0.194059	0.106921	-0.163905	0.0182981
TCGA.D5.6932.01A	TSPs-H	-0.0887433	-0.0689864	-0.399893	0.237647	-0.242394	-0.260303	0.0646861	-0.0539512	-0.349564	-0.233439	-0.259642	-0.134225	0.0601814	-0.274911	-0.0735361	-0.197769	-0.0517617	-0.19261	-0.330366	-0.178115	-0.134643	-0.0848324	-0.0203364	-0.100647	0.0203883	0.01432	0.19726	0.281904	0.134518	0.333715	0.380675
TCGA.AA.3982.01A	TSPs-H	-0.264018	-0.338052	-0.144085	-0.450855	-0.331858	-0.174754	-0.396727	-0.297664	-0.0969511	-0.234037	-0.273024	-0.290791	-0.403788	-0.183497	-0.225523	-0.194717	-0.504442	-0.142367	-0.249706	-0.0765326	0.217427	0.114655	-0.0739444	-0.0566675	-0.25977	-0.355508	-0.330226	-0.437396	-0.300247	-0.236391	-0.425601
TCGA.DM.A28A.01A	TSPs-H	-0.362128	0.0586557	0.234734	0.315236	0.325472	-0.091412	0.0639554	0.094817	-0.371719	-0.32287	-0.283276	-0.276627	-0.411684	-0.087445	-0.0815086	-0.31824	0.143141	-0.343534	-0.204107	-0.411075	-0.50128	-0.0109882	-0.442506	-0.330421	-0.273644	0.0175236	-0.260545	0.251597	-0.0640467	-0.159163	0.119308
TCGA.D5.6930.01A	TSPs-H	-0.0227649	0.335087	0.396295	0.458094	0.254936	0.224854	0.261713	0.183602	0.0342437	-0.0808542	-0.11856	0.242247	0.0723669	-0.0295214	-0.00899867	0.0541256	0.0153468	0.279846	0.139564	0.255841	0.507964	-0.0696892	0.39172	0.148924	0.252916	0.0912902	0.182809	0.194509	0.349993	0.27477	0.481188
TCGA.D5.6529.01A	TSPs-H	-0.460564	-0.533763	-0.494569	-0.35413	-0.424576	-0.384276	-0.378615	-0.479841	-0.394259	-0.251847	-0.157947	-0.199446	-0.274127	-0.203869	-0.148576	-0.233112	0.095874	0.317959	0.194258	0.291038	0.49779	0.0979	0.467369	0.349036	0.160768	0.272549	0.235353	0.327716	0.40114	0.219694	0.495716
TCGA.A6.2683.01A	TSPs-H	0.153967	-0.0655576	-0.398794	0.269075	-0.384678	-0.121717	-0.0938153	-0.00110062	0.1011	0.0864022	-0.410807	0.151002	0.229244	0.228341	-0.0596939	0.0838194	-0.178041	-0.241602	0.284817	-0.285896	-0.449988	0.0323421	-0.391118	-0.310211	-0.0488592	-0.382017	0.188958	0.183716	-0.235701	0.17403	-0.303119
TCGA.AA.3496.01A	TSPs-H	-0.471906	-0.475627	-0.435807	-0.24705	-0.375408	-0.391708	-0.252749	-0.388941	-0.430781	-0.321552	-0.414001	-0.361918	-0.474531	-0.452523	-0.211086	-0.24827	-0.104885	0.00915129	-0.16687	0.0399342	0.299938	0.0388615	0.184267	0.0229777	-0.0168025	0.179741	-0.0986041	0.333199	0.225346	0.00887301	0.215473
TCGA.AD.6901.01A	TSPs-H	-0.684023	-0.631969	-0.765969	-0.633264	-0.647456	-0.513683	-0.506574	-0.391265	-0.349501	-0.398473	-0.464507	-0.395858	-0.319618	-0.311669	-0.327627	-0.27524	-0.262882	0.0538736	-0.00302799	0.0251677	0.113414	0.120503	0.140116	0.269702	0.194844	0.264135	0.221461	0.471103	0.404996	0.407367	0.5162
TCGA.F4.6855.01A	TSPs-H	-0.522074	-0.399478	-0.533977	-0.238626	-0.46952	-0.488696	-0.218604	-0.349723	-0.383215	-0.342678	-0.130541	-0.305074	-0.469908	-0.491891	-0.384676	-0.276517	0.015273	-0.016834	-0.0380509	-0.0620967	-0.148601	-0.033086	-0.0527235	0.238431	0.191153	0.405477	0.162871	0.421988	0.285612	0.289235	0.602823
TCGA.AD.5900.01A	TSPs-H	0.362779	0.471889	0.39127	0.51094	0.356095	0.256009	-0.00349152	0.376778	0.0414984	0.0267217	0.0331366	-0.0309857	0.203648	0.314051	-0.00185542	0.206803	0.18433	0.234192	0.304653	0.274517	0.415554	0.0540224	0.198082	0.0331916	0.0604675	0.0480229	0.106023	-0.251095	0.172084	0.126071	0.174024
TCGA.A6.3810.01A	TSPs-H	-0.713741	-0.724433	-0.647316	-0.79657	-0.584043	-0.618829	-0.617153	-0.653227	-0.589222	-0.516287	-0.458149	-0.544036	-0.649075	-0.551707	-0.513877	-0.550676	-0.414004	-0.313647	-0.412462	-0.310468	-0.207592	-0.149087	-0.0398287	-0.0829714	-0.264718	-0.0970839	-0.366637	-0.170752	0.105526	-0.200637	0.131173
TCGA.3L.AA1B.01A	TSPs-H	-0.701638	-0.695648	-0.679761	-0.581369	-0.602024	-0.601152	-0.522836	-0.526645	-0.55257	-0.343543	-0.4907	-0.524875	-0.634093	-0.555853	-0.458733	-0.498376	-0.38027	-0.352317	-0.0445306	-0.389867	-0.366503	0.238992	-0.394764	-0.0954441	-0.214692	0.0725764	-0.19842	0.232737	-0.263023	-0.0341805	-0.276012
TCGA.AA.3693.01A	TSPs-H	0.260174	0.349517	0.0133875	-0.188668	-0.0932987	0.0223099	0.186595	0.100807	0.127212	0.204416	0.407817	-0.145362	-0.131162	-0.119536	0.0666933	0.155129	-0.245689	-0.333124	-0.31064	-0.28305	-0.306174	-0.147539	-0.339553	-0.152518	-0.21689	-0.0937198	-0.233202	-0.373772	-0.445562	-0.118412	-0.407093
TCGA.AA.A01C.01A	TSPs-H	0.187935	0.243504	0.361766	0.449493	0.162582	0.0122897	-0.0793478	0.313892	0.04768	0.0384633	-0.443542	0.101324	0.196227	0.265215	-0.126805	0.0803375	0.0483832	-0.00757265	0.0302613	-0.0907181	-0.293229	0.1163	-0.269387	-0.114955	0.200459	0.0591148	0.304642	0.270339	0.220517	0.406314	0.440611
TCGA.G4.6588.01A	TSPs-H	0.41263	0.532426	0.635094	0.543699	0.620254	0.464366	0.355948	0.195201	0.170101	-0.15547	-0.041191	0.31781	0.224473	0.1597	0.300277	0.18948	0.44947	0.140387	-0.0349812	0.0701334	0.171453	-0.158547	0.308096	-0.0172312	-0.109227	0.00434202	0.126686	0.0464213	0.198758	-0.209337	0.0628754
TCGA.A6.2680.01A	TSPs-H	0.123611	-0.0381949	-0.217353	0.0728967	-0.220746	0.0531789	-0.0279813	0.0529935	0.0885918	0.145349	-0.370367	0.0549302	0.350656	0.194842	0.0564505	0.114846	-0.104733	0.109966	0.369596	0.068477	-0.0296332	0.209758	0.0893641	0.124749	0.236423	-0.00435664	0.350953	0.159382	-0.0256174	0.295238	0.178209
TCGA.AA.3531.01A	TSPs-H	0.235282	0.163466	0.035638	0.258529	-0.0103365	0.0850316	0.0641863	0.204076	0.137256	0.206949	-0.352688	0.0250537	0.0531181	0.192085	0.0195147	0.0610696	0.0165082	-0.245246	-0.067379	-0.255774	-0.396778	0.0943441	-0.434348	-0.344916	-0.0561017	-0.358046	0.0557956	0.0744699	-0.456154	-0.0205793	-0.378978
TCGA.AA.3973.01A	TSPs-H	-0.443918	-0.464304	-0.611317	-0.565378	-0.573058	-0.528305	-0.236322	-0.228099	-0.364593	-0.320843	-0.106527	-0.327531	-0.376372	-0.353665	-0.29472	-0.377028	-0.40057	-0.289916	-0.279572	-0.196919	-0.401686	0.00416871	-0.38424	-0.219538	-0.0834485	-0.0516445	-0.107427	0.0290716	0.00104135	0.0514287	-0.11858
TCGA.AA.3527.01A	TSPs-H	0.157486	0.129905	-0.281628	0.31277	-0.247244	0.014624	-0.012396	0.126333	0.248127	0.137677	-0.457343	0.199888	0.316843	0.335195	0.0110424	0.227289	-0.211402	0.0402331	0.26742	0.0738225	0.00464385	0.238496	0.0153729	-0.052358	0.366501	-0.327838	0.409697	0.251884	0.237718	0.455678	0.354962
TCGA.AA.3555.01A	TSPs-H	-0.13939	0.206801	0.526675	-0.504607	0.476622	0.341293	0.280029	0.0760891	0.232655	0.100971	0.451047	0.323741	-0.221567	0.439201	0.118278	0.0663324	0.465881	0.129689	-0.0494607	-0.0296411	-0.0700087	-0.139479	0.256302	-0.00182923	-0.18651	0.433051	0.0534858	0.201225	0.209755	-0.013861	0.38169
TCGA.QL.A97D.01A	TSPs-L	0.249514	0.277936	0.437624	0.286904	0.424042	0.11319	0.0473972	-0.100162	-0.0334844	-0.17218	-0.0489067	-0.12314	0.00256167	0.175091	0.233021	-0.0827716	0.270042	0.000147853	-0.104078	-0.00203746	0.229552	-0.199637	0.0387884	-0.219714	-0.338677	-0.197423	-0.192231	-0.478397	-0.398092	-0.405906	-0.55246
TCGA.AA.3549.01A	TSPs-L	0.30422	0.188171	-0.334081	0.0850599	-0.316749	-0.0960323	-0.0871948	0.193672	0.000408272	-0.220946	-0.0131929	0.160968	0.356188	-0.209637	-0.0443459	0.00599041	-0.217321	-0.0330664	-0.190973	0.18527	0.103878	-0.10594	0.275974	0.0548453	0.303115	-0.113135	-0.0416987	-0.00783207	0.302456	-0.0559685	0.156389
TCGA.DM.A1D9.01A	TSPs-L	0.41345	0.318189	0.362892	0.243227	0.316787	-0.102698	-0.0220739	0.173956	0.0396062	0.126341	0.0516106	-0.0279683	0.0162588	-0.277743	-0.0253675	-0.0251874	0.0442582	-0.33392	-0.288621	-0.423471	-0.571424	-0.281111	-0.519147	-0.328048	-0.274275	-0.143272	-0.332859	-0.454523	-0.385258	-0.397391	-0.40478
TCGA.AA.3688.01A	TSPs-L	0.209559	0.325175	0.422329	0.25855	0.290734	-0.0724497	0.12914	0.0908431	0.0194416	0.16824	0.0903068	-0.0453667	0.163089	-0.0599951	0.145888	-0.0376549	-0.147072	-0.255231	-0.399531	-0.254964	-0.206256	-0.0483077	-0.279	-0.152074	-0.131511	-0.270197	-0.224769	-0.396341	-0.285293	-0.243481	-0.466093
TCGA.AA.3854.01A	TSPs-L	0.269869	0.0268204	-0.18275	-0.429611	-0.144803	0.0124116	0.213091	0.221707	0.363265	0.278195	0.506337	0.400519	0.35016	0.288663	0.260894	0.159751	0.0225074	0.0396186	-0.0378146	0.00350502	-0.0898812	-0.114884	0.149409	-0.0253262	-0.0824664	0.104608	0.0720064	-0.299721	-0.216943	-0.16512	-0.297167
TCGA.A6.3809.01A	TSPs-L	-0.103527	0.433328	0.490849	0.257737	0.414185	0.180527	0.0477233	-0.151943	-0.137709	-0.288573	0.0682992	-0.178871	-0.237128	-0.331886	-0.153802	-0.284335	0.00154676	0.0717808	-0.33382	0.0836074	0.352212	-0.355539	0.314028	0.0284373	-0.304107	-0.231646	-0.421684	-0.502185	-0.277146	-0.484976	-0.278796
TCGA.AA.3494.01A	TSPs-L	0.168482	0.31169	0.0892522	0.335301	-0.21118	0.105904	0.0490313	0.187908	0.0416533	0.180854	0.233813	-0.00319654	-0.104533	-0.0122448	0.0206435	0.110905	-0.360487	-0.15847	-0.271819	-0.131754	-0.176283	-0.0455685	-0.278961	-0.237567	0.0358343	-0.333575	-0.223937	-0.0843402	-0.109456	-0.201785	-0.379632
TCGA.CA.6715.01A	TSPs-L	-0.0190939	0.420719	0.477099	0.42038	0.411698	0.358369	0.459615	0.172063	0.0114457	0.22559	0.165491	0.0963353	0.161376	0.160078	0.0692837	0.058905	0.220486	-0.252759	-0.0651039	-0.343955	-0.509864	-0.226149	-0.429494	-0.263787	-0.302914	-0.0962336	-0.220457	-0.0110736	-0.191113	-0.215922	-0.309033
TCGA.AA.3710.01A	TSPs-L	0.217199	-0.069947	0.22765	-0.417363	0.0577698	0.186005	0.140864	0.0680645	0.0839887	-0.121856	0.25351	0.12549	0.227483	-0.167997	0.175323	-0.0512726	-0.0793089	0.341787	0.00776512	0.451953	0.587043	-0.0609163	0.577974	0.282019	0.221604	-0.0602655	-0.0698083	-0.436888	0.0881583	-0.197327	0.0585446
TCGA.DM.A28E.01A	TSPs-L	0.260224	0.418823	0.279757	0.389281	0.347422	0.0635705	0.443862	0.0615359	-0.185584	0.0735712	0.259506	-0.197048	-0.221458	-0.285813	0.151602	-0.0375711	0.302037	-0.375172	-0.364808	-0.462123	-0.498803	-0.387017	-0.508343	-0.415391	-0.437917	-0.232856	-0.250044	-0.260292	-0.489375	-0.427364	-0.636209
TCGA.AA.A00W.01A	TSPs-L	0.352671	0.214808	0.0513898	0.455664	0.113231	0.0471801	0.321091	0.0296264	-0.0291255	0.17593	0.114762	0.114003	0.31322	-0.0360971	0.22858	0.0929494	0.139481	-0.141225	-0.0256992	-0.267741	-0.379756	-0.257669	-0.286294	-0.323918	-0.212532	-0.228893	-0.231727	-0.176898	-0.463218	-0.387398	-0.620721
TCGA.CK.5914.01A	TSPs-L	0.00240582	0.552809	0.549693	0.402603	0.566769	0.25819	0.334776	0.179173	-0.0999222	-0.0920071	0.147245	-0.169337	-0.173787	-0.208338	-0.133982	-0.288791	0.186958	-0.241218	-0.371648	-0.268863	-0.0676354	-0.330454	-0.168184	-0.223847	-0.404721	0.0316492	-0.359768	-0.291393	-0.241495	-0.412898	-0.177438
TCGA.CA.5255.01A	TSPs-L	0.605902	0.309524	-0.267643	0.363809	-0.332388	0.467866	0.432707	0.185764	0.456537	0.421985	0.497278	0.329214	0.305149	0.536999	0.174806	0.368651	-0.0221191	-0.113337	0.0208317	-0.0820688	-0.363797	-0.0682673	-0.257009	-0.111488	0.000998343	-0.210878	-0.0367411	-0.1887	-0.162839	-0.110865	-0.448568
TCGA.QG.A5YX.01A	TSPs-L	0.520024	0.376013	0.411857	0.244272	0.397536	0.196115	0.223365	0.083192	0.381078	0.265704	0.419369	0.125555	0.270178	0.145313	0.110481	0.238534	0.257654	-0.245663	-0.202732	-0.313364	-0.439837	-0.204209	-0.462236	-0.309749	-0.417817	-0.209881	-0.299496	-0.466863	-0.622787	-0.341107	-0.659665
TCGA.A6.4105.01A	TSPs-L	-0.419286	-0.0165221	0.350083	0.149688	0.329968	0.02189	0.0432312	-0.0329843	-0.367394	-0.26487	-0.238702	-0.258072	-0.112849	-0.256013	0.0777706	-0.336485	0.0156749	0.282407	-0.280052	0.176395	0.445458	0.111933	0.425319	0.285729	0.106851	-0.017673	-0.068234	0.079999	0.273359	-0.11127	0.459535
TCGA.CK.6747.01A	TSPs-L	0.360785	0.389435	0.439348	0.373123	0.480767	0.390969	0.326756	0.134533	0.452833	0.396272	0.37365	0.355459	0.212669	0.511187	0.396134	0.410341	0.448029	0.0298671	0.193454	0.0831592	0.0176542	-0.129472	0.00824665	0.09231	-0.0884125	0.322894	0.166937	0.23909	0.00638482	-0.0339539	-0.0808153
TCGA.QG.A5Z2.01A	TSPs-L	-0.640485	-0.604898	-0.374853	-0.584285	-0.247966	-0.476609	-0.445725	-0.416302	-0.350589	-0.345503	-0.284109	-0.357493	-0.512872	-0.193267	-0.276257	-0.465971	0.0978947	-0.152738	-0.0958662	-0.27946	0.0887928	-0.0487287	-0.157703	-0.278479	-0.453221	-0.24331	-0.389076	-0.458348	-0.653632	-0.450434	-0.688066
TCGA.AA.3970.01A	TSPs-L	-0.347722	-0.386389	-0.0688451	-0.331248	-0.29188	-0.28078	-0.280261	-0.0840019	-0.354071	-0.0300012	-0.00608719	-0.300547	-0.270404	-0.202096	-0.255112	-0.203214	-0.399187	0.00124195	-0.228972	0.0943773	0.257894	0.132628	0.265421	0.0564547	-0.0161003	-0.197168	-0.393524	-0.192436	-0.311506	-0.350216	-0.477668
TCGA.G4.6321.01A	TSPs-L	0.203924	-0.607353	-0.708188	-0.816724	-0.609568	-0.00837535	-0.0609194	-0.261002	0.350696	0.266831	0.536705	0.147518	0.3963	0.540731	0.401114	0.372209	0.0253369	0.165646	0.195237	0.449095	0.204107	0.059113	0.221337	0.146897	0.218929	0.117949	0.189338	-0.195342	-0.253618	-0.00891941	-0.32451
TCGA.DM.A1D0.01A	TSPs-L	0.464319	0.535068	0.457866	0.295437	0.398973	0.207901	0.192662	0.30266	0.292619	0.299705	0.243946	-0.00439481	0.234924	0.15649	0.247872	0.158345	0.225615	-0.418299	-0.24209	-0.37436	-0.540955	-0.180268	-0.548723	-0.436802	-0.383352	-0.308555	-0.185971	-0.423163	-0.431011	-0.293585	-0.611417
TCGA.G4.6307.01A	TSPs-L	0.311622	0.390623	0.313512	0.541133	0.0945467	0.00932845	-0.072519	0.412728	0.165171	0.203012	-0.177973	0.0131265	-0.0112609	0.154385	-0.156566	-0.0329217	-0.220878	-0.38953	-0.185619	-0.428867	-0.509251	-0.0421953	-0.584107	-0.427507	-0.320385	-0.494099	-0.286564	-0.325922	-0.383645	-0.158221	-0.547245
TCGA.DM.A1HB.01A	TSPs-L	0.612593	0.643839	0.553211	0.519945	0.521559	0.523209	0.556551	0.395808	0.211712	0.11775	0.398081	0.500365	0.357822	0.415724	0.134285	0.281622	0.362124	-0.029597	-0.0469489	0.0280439	-0.229189	-0.231466	-0.00677192	-0.0388862	-0.0537916	-0.00641859	-0.0599757	-0.294401	0.233958	-0.260488	-0.0282184
TCGA.AA.3697.01A	TSPs-L	-0.276284	0.308083	0.411178	0.500531	0.381169	0.20496	0.317045	0.0899843	-0.267395	-0.230877	0.0421521	-0.0200193	-0.0438878	-0.167851	0.187217	-0.214738	0.0345648	0.15042	-0.27961	0.0162847	0.246389	-0.0803092	0.182564	0.0716076	-0.149439	-0.109517	-0.31449	-0.160755	-0.128559	-0.331248	-0.357408
TCGA.AY.6197.01A	TSPs-L	-0.104733	-0.0222659	0.220107	0.420768	0.259264	0.191547	0.247537	-0.110482	0.0813576	0.0788398	-0.127721	0.080866	0.0192878	0.101433	-0.1019	0.111669	0.201293	0.057363	-0.147106	0.0427197	0.125661	-0.0741515	0.0694691	0.0159234	-0.159045	0.031631	-0.211439	-0.235308	-0.196412	-0.263918	-0.35306
TCGA.AA.3989.01A	TSPs-L	0.356352	-0.0723437	-0.446366	0.0767236	-0.450382	0.198243	0.0922539	0.0416295	0.194478	0.172225	-0.353956	0.260938	0.22853	0.414575	0.277178	0.30356	-0.3261	0.150616	0.00371389	0.202777	0.359899	-0.0161528	0.240775	0.10375	0.239101	-0.0271323	0.265989	0.245056	0.392036	0.110594	0.304118
TCGA.D5.6539.01A	TSPs-L	-0.15851	-0.457826	0.0733161	-0.639962	0.248708	-0.0772178	-0.374541	-0.358365	0.211348	0.114761	0.346907	0.00356347	0.019198	0.235057	0.287839	0.189836	0.462186	0.112121	0.123083	0.142341	0.0601502	0.0653048	0.100526	0.0940558	-0.0534098	0.427461	0.187572	0.0930943	-0.184077	0.0181173	-0.299996
TCGA.AZ.4614.01A	TSPs-L	0.239297	0.49011	0.432586	0.410722	0.390297	-0.00300904	0.0754103	0.374063	0.0212075	0.169899	0.0634496	0.0284458	0.218041	-0.0887748	-0.020949	-0.0614431	0.294118	-0.191703	-0.125708	-0.255985	-0.316649	-0.0392243	-0.391237	-0.353803	-0.184206	-0.277071	-0.190293	-0.508837	-0.324812	-0.232351	-0.488766
TCGA.AZ.4315.01A	TSPs-L	0.650852	0.460272	0.352059	0.398754	0.0229995	0.289625	0.0948954	0.279346	0.330499	0.182314	-0.102723	0.105387	0.3064	0.197373	-0.0695902	0.180348	-0.395478	-0.301176	-0.382524	-0.0486635	-0.0696716	-0.140178	-0.188845	-0.2684	-0.00528321	-0.4542	-0.221673	-0.498753	-0.0511696	-0.149492	0.0469042
TCGA.AY.A71X.01A	TSPs-L	-0.23992	-0.375719	-0.512016	-0.34906	-0.448581	-0.507934	-0.343428	-0.180084	-0.0241142	-0.0420471	-0.1014	-0.0859992	-0.449321	-0.300816	-0.309457	-0.306984	-0.0936478	-0.390029	-0.21461	-0.414869	-0.56518	-0.00547274	-0.488873	-0.438597	-0.146065	-0.250318	-0.352001	-0.392584	-0.444743	-0.343283	-0.634987
TCGA.AA.3488.01A	TSPs-L	0.431202	0.415643	0.203153	0.538222	0.0421475	0.351635	0.191673	0.294794	0.202561	0.135947	-0.350453	0.228992	0.502605	0.33626	-0.0716356	0.0635201	-0.327316	-0.102512	-0.00501771	-0.183007	-0.340135	-0.100795	-0.234226	-0.286635	-0.0118587	-0.49963	-0.0467655	-0.247593	-0.364772	-0.0444811	-0.430286
TCGA.DM.A28F.01A	TSPs-L	-0.12409	0.285643	0.323827	0.440278	0.342371	0.150483	0.260046	0.165226	-0.164945	-0.103944	0.293235	0.112502	-0.0516014	0.0243868	0.15753	-0.167818	0.0665777	-0.336718	-0.34917	-0.399158	-0.368964	-0.215216	-0.479074	-0.283574	-0.408628	-0.37296	-0.208504	-0.156587	-0.459148	-0.325526	-0.53503
TCGA.G4.6293.01A	TSPs-L	-0.228366	-0.559705	-0.616876	-0.473691	-0.513096	-0.278849	-0.295251	-0.424825	0.062772	0.12246	0.0365026	-0.0666571	-0.214685	-0.088096	0.0690736	-0.0171603	-0.0122957	0.124396	0.0112155	0.138262	0.280677	0.0901112	0.218875	0.129598	0.107783	0.0727045	0.192449	0.189263	-0.104944	-0.0595183	-0.213395
TCGA.5M.AAT4.01A	TSPs-L	0.178806	0.398898	0.458767	0.534261	0.374568	0.23043	0.183243	0.222946	-0.206184	-0.203253	-0.228165	0.143063	-0.362798	0.168944	-0.166176	-0.205237	0.238902	-0.399581	-0.0867066	-0.493798	-0.536502	-0.186609	-0.512185	-0.408633	-0.486185	-0.344534	-0.31404	0.121655	-0.373805	-0.175774	-0.491561
TCGA.D5.6533.01A	TSPs-L	0.369241	0.273705	0.40036	0.481119	0.377104	0.413641	0.455644	0.154056	-0.0173506	0.0657583	0.210537	0.119787	0.0206363	0.0458483	0.21512	0.0843923	0.325912	0.0748808	-0.0121377	0.0821602	0.093331	-0.168006	0.151944	0.0699473	-0.150531	0.114752	-0.0058469	0.338703	0.211645	-0.137609	-0.112016
TCGA.DM.A28K.01A	TSPs-L	0.162368	0.408979	0.394707	0.418	0.361747	-0.0576498	0.206892	0.325372	0.0102518	-0.160576	0.14585	0.119285	-0.0121796	-0.0944468	-0.119099	-0.138166	0.0741884	-0.345525	-0.365978	-0.336316	-0.483629	-0.123341	-0.427983	-0.378205	-0.369314	-0.344479	-0.229275	-0.504956	-0.435152	-0.348803	-0.509685
TCGA.G4.6309.01A	TSPs-L	0.396287	0.510839	0.544514	0.606823	0.490015	0.359322	0.198986	0.351686	0.158646	0.142673	-0.0255147	0.235262	0.317111	0.198904	-0.0801513	0.0463521	0.207606	-0.177466	-0.0552805	-0.174704	-0.351068	0.119182	-0.30801	-0.404716	-0.126134	-0.402232	-0.0731936	-0.34289	-0.263029	-0.243915	-0.399153
TCGA.AY.6386.01A	TSPs-L	0.531908	0.424145	0.439661	0.190013	0.476176	0.557837	0.369061	0.164583	0.509214	0.464284	0.452477	0.504545	0.476532	0.572032	0.491967	0.49603	0.500269	0.25459	0.347888	0.272648	0.136201	-0.210482	0.221754	0.134892	0.0170699	0.0518002	0.203098	-0.0401258	-0.0310825	-0.125026	-0.209322
TCGA.AA.3678.01A	TSPs-L	-0.325083	-0.358319	-0.327535	-0.319401	-0.310836	-0.169644	-0.0306009	-0.335165	-0.228628	0.0640738	-0.17767	-0.129693	-0.127063	-0.112481	-0.169406	-0.170354	-0.336185	0.0965796	-0.0652275	-0.0293501	0.230205	0.0422631	0.22994	0.0358437	-0.0947569	-0.182218	-0.196035	-0.11616	-0.3006	-0.254237	-0.370805
TCGA.NH.A6GB.01A	TSPs-L	-0.0583536	0.432088	0.462817	0.505227	0.423872	0.266989	0.378599	0.135436	-0.238001	-0.157493	0.190874	-0.0601488	0.0626584	-0.0581868	0.152907	-0.168863	0.198158	-0.0866491	-0.0150455	-0.0768203	0.0788384	-0.228503	-0.0774352	-0.155781	-0.276058	-0.273973	-0.240992	-0.111037	-0.252013	-0.302279	-0.33564
TCGA.AA.3530.01A	TSPs-L	-0.45115	-0.391033	-0.29602	-0.422928	-0.322292	-0.373207	-0.2943	-0.391276	-0.373714	-0.124464	-0.0245779	-0.384155	-0.475135	-0.376788	-0.288333	-0.422804	-0.244068	-0.211948	-0.139509	-0.259795	-0.0503605	-0.0551201	-0.180337	-0.0670908	-0.354703	-0.0203515	-0.397504	-0.0236536	-0.436723	-0.429657	-0.522407
TCGA.DM.A28G.01A	TSPs-L	0.390737	-0.00208573	-0.437812	-0.0269094	-0.412035	-0.13854	-0.116698	-0.294475	0.158731	0.0762327	-0.0290881	-0.0833426	-0.358936	0.0802068	-0.18005	0.071031	-0.25978	-0.383209	-0.0782886	-0.449728	-0.467538	-0.0362881	-0.511454	-0.357077	-0.38086	-0.248381	-0.376918	0.0820022	-0.386348	-0.247549	-0.50764
TCGA.D5.6537.01A	TSPs-L	0.499738	0.693727	0.705676	0.633229	0.619185	0.491252	0.442538	0.486286	0.14681	0.247469	0.365755	0.263079	0.239554	0.113602	0.296093	0.153979	0.349016	-0.0616454	0.0658593	-0.0836832	-0.107877	-0.151157	-0.102636	-0.146702	-0.168264	-0.295631	-0.244541	-0.239153	-0.17493	-0.318997	-0.324768
TCGA.CM.4744.01A	TSPs-L	0.610116	0.75521	0.58233	0.669612	0.49515	0.488341	0.414487	0.556561	0.346666	0.206185	0.304743	0.244319	0.384027	0.352207	0.113781	0.242979	-0.0318543	0.0683318	-0.129081	0.0389512	0.351836	-0.281038	-0.116401	-0.127366	-0.110457	-0.453087	-0.222903	-0.519149	-0.307436	-0.323136	-0.459381
TCGA.AA.A004.01A	TSPs-L	-0.130074	-0.340967	-0.290193	0.157925	-0.267977	-0.317041	-0.174698	-0.0854142	-0.10402	-0.139003	-0.545723	-0.0290951	0.250139	-0.00944851	-0.18537	-0.0242404	-0.193603	0.0528109	0.0192203	0.0618143	0.0128917	0.238203	-0.0247616	-0.120417	0.308412	-0.363489	0.218811	0.280726	0.227371	0.362501	0.127075
TCGA.AA.A010.01A	TSPs-L	0.392257	0.438193	0.584493	0.415999	0.542243	0.425356	0.377049	0.313466	0.320491	0.325757	-0.11737	0.250849	0.184565	0.422005	0.132187	0.26076	0.401986	0.107384	0.258913	0.018588	0.0193005	-0.0104312	-0.157014	-0.197265	-0.242795	0.0217565	-0.169669	-0.0506468	-0.109985	-0.0789815	-0.356858
TCGA.AA.A02J.01A	TSPs-L	0.450322	0.631266	0.652135	0.642916	0.54833	0.447758	0.459708	0.437347	0.225949	0.423191	0.176599	0.341955	0.141657	0.400909	0.178376	0.188772	0.287728	-0.256265	0.00571391	-0.328326	-0.528165	-0.114822	-0.488415	-0.374112	-0.143585	-0.149934	-0.182604	0.0240404	-0.36544	-0.263566	-0.536031
TCGA.CA.5256.01A	TSPs-L	0.641325	0.628776	0.389277	0.395429	0.0351559	0.319413	0.118693	0.312359	0.383901	0.403944	0.253167	0.126211	0.292007	0.274161	0.0435324	0.309791	-0.470581	-0.187244	-0.335544	-0.126387	0.0428401	-0.266272	-0.218594	-0.116843	-0.116801	-0.321931	-0.371716	-0.436105	-0.290933	-0.345229	-0.328208
TCGA.4N.A93T.01A	TSPs-L	0.076146	-0.476262	-0.637761	-0.25391	-0.607587	-0.410545	-0.391233	-0.141413	-0.221587	-0.10321	-0.342743	-0.199859	-0.0707852	-0.101543	-0.0760384	-0.144954	-0.323068	-0.337859	-0.142255	-0.418206	-0.544117	-0.056997	-0.498325	-0.387225	-0.316546	-0.438858	-0.230444	-0.391795	-0.590936	-0.279345	-0.630186
TCGA.CK.4951.01A	TSPs-L	0.0787809	0.0415504	0.109256	-0.302418	0.123544	0.159921	-0.197437	-0.0109892	0.0348446	-0.0826079	0.172667	0.169638	0.224247	0.0965255	0.0817682	-0.0485823	-0.1601	0.242366	0.0112929	0.389197	0.477034	-0.224867	0.480671	0.234521	0.262446	0.0623594	0.0756845	0.101196	0.232702	0.0213425	0.428982
TCGA.AY.5543.01A	TSPs-L	0.519392	0.528521	0.331228	0.392586	0.307583	0.531923	0.443849	0.173511	0.266822	0.184993	0.375412	0.250632	0.363232	0.455219	0.403125	0.227422	-0.00788563	0.137751	0.000988202	0.10217	0.210925	-0.293607	0.106668	0.0105278	-0.235366	-0.0898208	-0.215193	-0.331987	-0.406788	-0.37926	-0.425925
TCGA.AA.3845.01A	TSPs-L	-0.358349	-0.327814	0.174722	-0.657706	0.178677	-0.074878	-0.29503	-0.0841873	-0.13035	-0.0702414	0.295514	-0.0156024	0.145718	-0.326182	0.101762	-0.153546	0.256077	0.177845	-0.14145	0.302798	0.375303	-0.131546	0.389903	0.266877	0.00775388	0.258759	-0.0592046	0.00478809	0.0672899	-0.198986	0.126632
TCGA.D5.6920.01A	TSPs-L	-0.367055	-0.450669	-0.160838	-0.360651	0.138668	0.0263691	-0.0236192	-0.388085	-0.000570842	0.0688164	0.00817205	0.134395	-0.191481	0.119606	0.202136	-0.00760106	0.3373	0.299813	-0.153457	0.218809	0.24826	0.0378608	0.361408	0.254931	0.00408876	0.256254	0.0399344	-0.109661	0.0976193	-0.0606896	-0.097857
TCGA.AA.3815.01A	TSPs-L	0.246948	-0.0101602	0.318376	0.0234132	0.138239	-0.0588938	-0.178947	0.150643	0.142357	0.10413	-0.241761	0.28281	0.306098	-0.221143	0.0938828	0.160697	-0.0320521	0.263125	0.13747	0.278184	0.531644	-0.135675	0.423725	0.0954671	-0.0908197	-0.0970367	-0.0922871	-0.0446179	0.0234071	-0.138944	-0.297376
TCGA.AD.6888.01A	TSPs-L	0.524878	0.48035	-0.0222007	0.412773	0.0152302	0.486368	0.415284	0.315445	0.402088	0.447976	0.262553	0.333626	0.497603	0.413825	0.187797	0.270951	0.046605	-0.1794	-0.0356234	-0.174759	-0.433139	-0.150353	-0.471986	-0.324918	-0.117177	-0.357345	-0.0650485	-0.222597	-0.361708	-0.175228	-0.559528
TCGA.DM.A1D6.01A	TSPs-L	-0.1092	0.49139	0.461402	0.483294	0.473027	0.0228037	0.310606	0.167222	-0.0115502	-0.0580086	0.156601	-0.0496314	-0.165933	-0.227851	0.0209113	-0.277653	0.307628	-0.312464	-0.312267	-0.452635	-0.532332	-0.32715	-0.487983	-0.422278	-0.419515	-0.188291	-0.364139	-0.276992	-0.648059	-0.369063	-0.522994
TCGA.AA.3862.01A	TSPs-L	0.636692	0.412562	0.248173	-0.0317658	0.0728294	0.309017	0.20165	0.144122	0.310775	0.121925	0.343006	0.166302	0.39651	-0.0460997	0.282108	0.307599	-0.288091	0.193453	-0.105149	0.33751	0.494343	-0.188205	0.3713	0.249711	0.118771	-0.0989953	-0.21742	-0.466331	-0.317655	-0.257245	-0.278274
TCGA.AA.3939.01A	TSPs-L	0.587708	0.397971	-0.0155547	0.0599608	-0.179654	0.389497	0.171437	0.101002	0.461543	0.339108	0.324431	0.188381	0.194546	0.451366	0.177839	0.267464	-0.412416	0.153984	0.0296654	0.254352	0.299881	0.0453749	0.293566	0.351773	0.305331	-0.0666799	-0.123571	-0.312463	0.179175	-0.128951	0.318423
TCGA.AZ.6598.01A	TSPs-L	0.0930816	0.424964	0.473146	0.45163	0.462925	0.42196	0.346203	0.312599	-0.0464136	0.07438	0.288275	0.231004	0.443158	-0.177753	0.178923	0.0750235	0.214586	-0.0811961	-0.020712	0.0957932	0.165663	-0.20992	0.00553434	-0.125567	-0.0786457	-0.0692062	-0.254776	-0.00706844	-0.177828	-0.191073	-0.0769692
TCGA.AA.3679.01A	TSPs-L	0.33692	0.315319	0.192735	0.0720213	-0.049435	0.171152	0.0335936	0.253249	0.231013	0.350023	-0.0364448	0.321918	0.342412	0.0368791	0.0942503	0.224004	-0.355153	0.0116428	-0.153547	0.0956091	0.0665033	0.125974	0.0207753	-0.00754336	0.236098	-0.214265	0.0478374	-0.409971	-0.0803271	0.104784	0.0723092
TCGA.G4.6304.01A	TSPs-L	0.549911	0.480991	0.135731	0.67237	-0.0206247	0.0309239	0.147028	0.421548	0.312981	0.274101	-0.309716	-0.058348	0.116178	-0.245475	-0.0103496	0.0981544	-0.16219	-0.331676	-0.232989	-0.364185	-0.231932	-0.124059	-0.446204	-0.437071	-0.477162	-0.475939	-0.386563	-0.465227	-0.46289	-0.358912	-0.682001
TCGA.G4.6294.01A	TSPs-L	-0.340146	-0.0961288	-0.0953504	-0.40624	-0.117604	-0.237098	0.0783707	-0.289631	-0.291804	-0.198284	0.152795	-0.294102	-0.215242	-0.320931	-0.113753	-0.349639	-0.040061	-0.330359	-0.325887	-0.240616	-0.386451	-0.186308	-0.470219	-0.265585	-0.0770443	-0.086322	-0.326864	-0.162495	-0.175846	-0.333512	-0.473584
TCGA.DM.A1D4.01A	TSPs-L	0.363672	0.40052	0.33704	0.399028	0.29616	0.278159	0.32188	0.127632	0.184314	0.150789	0.101354	0.070897	0.0293533	0.140723	0.157655	-0.0190286	0.0522928	-0.350836	-0.456285	-0.355566	-0.349025	-0.337339	-0.462219	-0.36881	-0.432018	-0.428287	-0.345898	-0.23532	-0.535805	-0.400642	-0.65022
TCGA.CK.4952.01A	TSPs-L	0.126646	0.635179	0.723935	0.592748	0.665552	0.45977	0.483928	0.373903	0.0628147	-0.115267	0.273537	0.267932	-0.0936935	-0.138766	0.102263	-0.0132781	0.456729	-0.096575	-0.0955524	-0.163141	-0.276233	-0.148609	0.133992	-0.171346	-0.280766	0.00633689	-0.147137	-0.18102	-0.255085	-0.362887	-0.368139
TCGA.AA.A01V.01A	TSPs-L	0.199733	-0.355754	-0.445702	-0.0114309	-0.410386	-0.181398	-0.0919545	-0.0944743	0.0615694	0.215378	-0.441274	0.0685688	-0.0490899	-0.201069	-0.0904734	0.0303879	-0.269427	-0.0696035	0.0728006	-0.280265	-0.253434	0.0496859	-0.263564	-0.279541	-0.148212	-0.357919	-0.145295	0.206377	-0.224523	-0.207519	-0.50457
TCGA.AA.3844.01A	TSPs-L	0.613815	0.388316	0.50523	-0.0039155	0.321622	0.150331	-0.126176	0.156182	0.337908	0.29712	0.250029	0.0199991	0.200216	-0.37027	0.0355505	0.0476501	-0.17276	-0.1275	-0.249081	-0.0500313	0.173261	-0.256014	-0.0289249	-0.190022	-0.130271	-0.348589	-0.411051	-0.431928	-0.325559	-0.439737	-0.479759
TCGA.AA.A01G.01A	TSPs-L	0.338639	0.529208	0.556695	0.572605	0.55639	0.308025	0.394339	0.198298	0.00776001	0.07948	0.087245	0.0144784	0.0769365	0.144728	0.243167	-0.00487722	0.391962	-0.226315	-0.0485644	-0.383937	-0.404864	-0.105493	-0.39241	-0.300385	-0.374397	-0.0491038	-0.275307	0.152342	-0.28357	-0.376525	-0.507478
TCGA.DM.A1DB.01A	TSPs-L	-0.291116	0.237797	0.475559	0.316642	0.380282	-0.207977	-0.173559	0.176674	-0.249992	-0.123627	-0.189916	-0.331385	-0.288417	-0.415981	-0.227362	-0.327293	-0.0614935	-0.371633	-0.317225	-0.475727	-0.403941	-0.0758444	-0.492367	-0.485023	-0.464204	-0.456349	-0.451109	-0.443241	-0.600581	-0.449096	-0.695538
TCGA.AA.A00A.01A	TSPs-L	0.45003	-0.0947372	-0.32136	0.261222	-0.12491	0.0717182	-0.180014	-0.045909	0.238658	0.0930734	-0.0437215	0.258442	0.275455	0.260038	-0.0796102	0.269992	0.061601	0.159722	-0.0460128	0.222306	0.324704	-0.274885	0.181553	0.0843692	0.229468	0.0550164	0.0163671	0.0206617	0.351765	-0.0526379	0.252588
TCGA.D5.6530.01A	TSPs-L	-0.379689	-0.339686	-0.162997	-0.277521	-0.0151104	-0.245181	0.0718387	-0.0539005	-0.0349648	-0.139957	0.0590987	-0.0918316	-0.0800017	-0.116021	0.141247	-0.191706	0.254378	0.110467	0.256127	0.144848	0.448794	0.0236736	0.415982	-0.0452122	-0.213457	-0.0577508	-0.104418	-0.409518	-0.443633	-0.268765	-0.356389
TCGA.AA.3855.01A	TSPs-L	-0.142957	-0.386134	-0.305213	-0.446269	-0.304314	-0.369344	-0.445665	-0.202757	-0.0182818	-0.115828	-0.495719	-0.249953	0.0552763	-0.127539	-0.371646	-0.1913	-0.389103	-0.159049	-0.278324	-0.0725838	0.11172	0.102293	-0.11134	-0.0259297	0.0223727	-0.329295	-0.185395	-0.375263	-0.291516	-0.17036	-0.355175
TCGA.AA.3519.01A	TSPs-L	-0.0201972	-0.328769	0.170969	-0.370437	-0.0709455	-0.212326	-0.252434	-0.0584786	-0.0758788	-0.085038	-0.381189	-0.214412	-0.238298	-0.120857	-0.357334	-0.282362	-0.448311	-0.253957	-0.35888	-0.183602	-0.239263	0.0981308	0.014974	-0.154021	-0.053177	-0.432834	-0.369283	-0.233354	-0.223772	-0.359133	-0.343887
TCGA.AA.3526.01A	TSPs-L	0.446226	0.385162	0.411269	0.344402	0.0950176	0.2983	0.102246	0.195017	0.246942	0.138978	-0.022212	0.0343525	0.275707	0.15177	-0.158242	0.0972784	-0.37341	-0.0492928	-0.213622	0.0198275	0.383186	-0.100569	0.226123	-0.0854341	-0.175666	-0.365736	-0.386959	-0.50183	-0.116317	-0.277112	-0.0176093
TCGA.DM.A28M.01A	TSPs-L	0.650317	0.64356	0.517667	0.650769	0.402412	0.35408	0.478778	0.387539	0.430787	0.305676	0.42753	0.327065	0.406021	0.0262785	0.232497	0.336019	0.13594	-0.22852	-0.337474	-0.315721	-0.371361	-0.265554	-0.418084	-0.24448	-0.266845	-0.163779	-0.28425	-0.371354	-0.307273	-0.357306	-0.571716
TCGA.G4.6317.01A	TSPs-L	0.540233	0.604271	0.453941	0.62142	0.285305	0.284187	0.339185	0.421593	0.351477	0.262725	0.269909	0.125984	0.0722499	0.160501	0.0866148	0.156633	-0.0598576	-0.408361	-0.0508175	-0.408382	-0.481558	-0.297972	-0.563874	-0.497239	-0.330575	-0.410308	-0.344328	-0.441738	-0.494704	-0.369621	-0.573536
TCGA.AA.3984.01A	TSPs-L	0.20008	0.542516	0.676744	0.587889	0.647471	0.434886	0.353422	0.129614	0.0881016	-0.116874	0.236987	0.0928796	0.0114625	0.199062	0.370187	0.148268	0.307743	0.414998	0.0523109	0.223648	0.432491	-0.17705	0.492941	0.322556	0.0346289	0.366614	0.109865	0.0845654	0.318107	-0.0670865	0.365244
TCGA.AA.3663.01A	TSPs-L	0.593985	0.605738	0.377708	0.551548	0.222654	0.503318	0.446304	0.445197	0.455541	0.250839	0.389574	0.375319	0.434258	0.320076	0.175707	0.35106	-0.282594	0.099991	-0.252615	0.0301562	0.117274	-0.242921	0.267551	-0.0663465	-0.15073	-0.16614	-0.268447	-0.444614	-0.170787	-0.380729	-0.328576
TCGA.AA.3520.01A	TSPs-L	0.0055869	-0.34188	-0.0462603	-0.356065	-0.132248	-0.127174	-0.191948	-0.214829	-0.0883939	-0.0713754	-0.130685	-0.236914	-0.242274	-0.220774	-0.026094	-0.0628552	-0.314356	-0.0853557	-0.208478	0.0224982	0.0596755	-0.0848368	0.139768	0.0930302	0.0118198	0.000692189	0.0431425	-0.0779078	0.281376	-0.0167405	0.320888
TCGA.AA.3543.01A	TSPs-L	0.444156	-0.216468	-0.134889	-0.320334	-0.181344	-0.0132491	-0.189835	0.0722032	0.373136	-0.0444658	-0.299965	0.261284	0.380372	0.0862266	-0.0119998	0.245654	-0.183044	0.293797	0.0798375	0.328544	0.512414	0.0906185	0.413038	0.0722175	0.184746	-0.279529	0.0601742	-0.299458	-0.0140113	0.0464542	0.0137606
TCGA.AZ.5407.01A	TSPs-L	0.549498	0.548135	0.391476	0.523305	0.140293	-0.0734688	0.0786979	0.357234	0.226044	0.228427	0.393643	-0.00682009	0.164907	-0.206004	0.127914	0.248536	-0.0525849	-0.105702	-0.0264031	-0.151501	0.00605857	-0.231609	-0.279332	-0.120375	-0.26239	-0.184911	-0.283198	-0.461084	-0.397942	-0.327288	-0.580295
TCGA.CK.6751.01A	TSPs-L	0.60326	0.652888	0.59474	0.665071	0.542269	0.512065	0.434717	0.358807	0.474608	0.280247	0.263466	0.440809	0.452346	0.447083	0.346575	0.459383	0.361921	0.270829	0.106432	-0.0121537	0.0239165	-0.302501	0.127995	0.129972	0.0342179	0.432064	0.207343	0.0337691	0.441211	0.0805914	0.494245
TCGA.AA.3675.01A	TSPs-L	0.664817	0.515267	0.193171	0.368237	0.196568	0.399687	0.338298	0.349978	0.436383	0.444177	0.263188	0.10565	0.345144	0.403433	0.097594	0.381862	-0.0442153	-0.12957	-0.335306	-0.182487	-0.117543	-0.0144999	-0.135789	-0.0775542	-0.198718	0.0717739	-0.219353	-0.163811	-0.000594275	-0.121282	-0.000979311
TCGA.AM.5821.01A	TSPs-L	0.353694	0.632711	0.548945	0.444097	0.529563	0.539719	0.568564	0.460949	-0.0734928	-0.0438787	0.331533	0.193929	0.461348	-0.0256817	0.238737	0.06268	0.185004	0.203874	-0.119247	0.34014	0.506526	-0.334062	0.438928	0.232575	0.182756	-0.0333975	0.0978693	-0.253069	0.356474	-0.19161	0.427535
TCGA.AA.A01S.01A	TSPs-L	0.548232	0.500446	0.431596	0.659091	0.310565	0.326993	0.223169	0.373737	0.27902	0.361551	-0.25106	0.276732	0.362039	0.312243	0.153853	0.198811	0.134797	-0.333562	0.0362771	-0.459082	-0.557138	-0.221282	-0.500498	-0.468002	-0.384882	-0.307159	-0.079075	-0.124924	-0.422669	-0.0638603	-0.542914
TCGA.AA.3955.01A	TSPs-L	0.433151	0.602396	0.56798	0.379455	0.453232	0.436694	0.367024	0.293268	0.29727	0.224852	0.410252	0.169496	0.0744822	0.00579904	0.116344	0.1324	-0.151762	-0.197885	-0.492918	-0.114264	-0.205895	-0.255672	-0.286159	-0.0544267	-0.232223	-0.12542	-0.360983	-0.431495	-0.4165	-0.367838	-0.409237
TCGA.CK.5912.01A	TSPs-L	-0.155701	0.0280387	0.202788	-0.0146237	0.293986	-0.0702656	0.0937447	-0.0173294	0.0770059	0.107822	0.349738	-0.129876	-0.125449	-0.317119	0.102058	0.00907759	0.257789	-0.302152	-0.0856372	-0.223448	-0.382136	-0.122237	-0.380185	-0.157625	-0.303629	0.329329	-0.240715	0.0522533	-0.142396	-0.185722	-0.293122
TCGA.AA.3556.01A	TSPs-L	-0.0534246	0.0410881	0.30409	-0.472347	0.193218	0.168551	0.115013	0.113436	0.217571	0.262765	0.431303	0.197363	-0.0959441	0.0780053	0.147967	0.0646604	0.128917	0.197103	-0.0997239	0.132076	0.213801	-0.00202584	0.314392	0.120637	-0.0866872	0.133869	-0.132618	-0.201365	-0.33525	-0.350467	-0.313878
TCGA.CM.6678.01A	TSPs-L	0.513878	0.406474	-0.302205	0.349568	-0.332951	0.187726	0.187718	-0.0449415	0.220527	0.243753	0.219735	0.0885953	0.0511235	0.149633	0.098533	0.159879	-0.109318	-0.217915	0.0751247	-0.180771	-0.506338	-0.110768	-0.41976	-0.0354388	0.216547	-0.0139951	0.146627	0.269723	-0.0361426	0.0821176	0.107502
TCGA.AA.3851.01A	TSPs-L	0.352182	0.0164862	0.00156195	-0.323848	-0.200805	0.162716	-0.183023	0.0740962	0.380442	0.233928	0.107193	0.234152	0.329166	0.40074	-0.00207962	0.180666	-0.399391	0.296451	0.309555	0.328731	0.405256	0.245027	0.346337	0.17733	0.213262	-0.12809	-0.0280647	-0.19977	0.137953	-0.0796871	0.0820198
TCGA.A6.5661.01A	TSPs-L	0.441312	0.549093	0.588243	0.19646	0.50891	0.534133	0.401235	0.234925	0.412792	0.250704	0.429418	0.331813	0.135471	0.405617	0.260465	0.248072	0.410133	0.118423	-0.128371	0.15712	0.23485	-0.200454	0.190149	0.123463	-0.182995	0.206055	-0.0603191	-0.177715	0.181684	-0.34574	-0.030178
TCGA.AA.3861.01A	TSPs-L	0.595876	0.335803	0.0334408	0.118952	-0.181773	0.244555	0.229475	0.124147	0.408909	0.305185	0.484196	0.211702	0.296386	0.116146	0.274118	0.305248	-0.249339	0.124601	-0.0492017	0.128919	0.311733	-0.135897	0.104961	-0.0313069	-0.163827	-0.162657	-0.17396	-0.239796	-0.43184	-0.418083	-0.513054
TCGA.DM.A1DA.01A	TSPs-L	0.547029	0.686508	0.662164	0.69262	0.546539	0.353695	0.414533	0.445886	0.185383	0.0755221	-0.0441596	0.180469	0.18456	0.0228231	-0.0520749	0.0930854	0.217955	-0.375379	-0.326426	-0.386881	-0.435528	-0.352224	-0.542991	-0.445875	-0.499457	-0.455309	-0.294701	-0.334679	-0.468701	-0.391056	-0.575524
TCGA.AA.3522.01A	TSPs-L	0.494939	0.153896	-0.354988	-0.49989	-0.38258	0.0489919	-0.0250411	-4.37e-05	0.421918	0.272725	0.49531	0.111855	0.117873	0.0226023	0.144413	0.19454	-0.309393	0.05468	-0.106926	0.090575	0.147926	-0.153771	0.0461945	0.136874	-0.11211	0.0224859	-0.348154	-0.397108	-0.326912	-0.370507	-0.44733
TCGA.AA.A00U.01A	TSPs-L	0.427067	0.601523	0.591694	0.717419	0.567632	0.465607	0.463676	0.398205	0.0222923	0.0627189	0.0225518	0.35666	0.287909	0.0586608	0.372301	0.0818575	0.385309	0.0149652	0.155695	-0.142766	-0.238249	-0.235852	-0.140446	-0.159676	-0.23696	0.128674	-0.0396174	-0.133438	0.162015	-0.220758	-0.319089
TCGA.AZ.6599.01A	TSPs-L	-0.323299	-0.264273	-0.277711	-0.288727	-0.190711	-0.383642	0.358842	-0.0351729	-0.059364	-0.0753836	0.207657	-0.0709378	-0.221538	-0.298297	0.10393	-0.239223	0.169559	-0.2401	-0.121378	-0.355387	-0.418339	-0.252638	-0.310699	-0.384887	-0.318953	-0.12235	-0.283445	-0.255096	-0.492447	-0.315775	-0.616631
TCGA.AA.3947.01A	TSPs-L	0.296895	0.449414	0.359577	-0.256581	0.210464	0.303574	0.125919	0.069513	0.151441	-0.000293844	0.455003	8.86e-05	-0.148423	-0.0430182	-0.0136896	-0.00132369	-0.23034	-0.0545747	-0.386905	0.0838426	0.0204704	-0.32629	0.150259	0.125378	-0.119441	0.0961171	-0.408431	-0.395022	0.00761839	-0.412829	-0.0528807
TCGA.CM.6171.01A	TSPs-L	-0.289344	-0.239755	0.15416	-0.425775	0.402366	0.0783787	0.108336	-0.279372	-0.00371608	-0.0712818	0.355909	0.0473719	-0.149194	1.5e-05	0.023718	-0.217609	0.476551	-0.00411864	-0.222834	0.0940784	-0.149622	-0.0168469	0.204829	0.0513071	-0.0162581	0.197487	-0.185289	0.189712	0.279819	-0.185187	-0.203532
TCGA.CM.4743.01A	TSPs-L	0.569907	0.466383	0.222555	0.18975	0.142856	0.354886	0.399837	0.403467	0.23108	0.00587208	0.205036	0.310279	0.488578	0.036864	0.186848	0.24757	-0.0265123	0.121488	-0.0800245	0.129464	0.319141	-0.21253	0.173149	0.017143	-0.0241497	-0.155265	-0.0127868	-0.465678	0.217421	-0.133053	-0.0369252
TCGA.NH.A6GA.01A	TSPs-L	-0.562768	-0.545412	-0.39386	-0.389645	-0.298136	-0.465318	-0.40426	-0.363788	-0.469971	-0.398224	-0.381828	-0.494839	-0.58759	-0.559568	-0.368376	-0.474543	-0.0081726	-0.375611	-0.25839	-0.34879	-0.416308	0.147519	-0.417503	-0.261215	-0.34191	-0.205787	-0.188504	0.093399	-0.353725	-0.122637	-0.496049
TCGA.DM.A0X9.01A	TSPs-L	0.469842	0.603538	0.551109	0.525708	0.516812	0.105673	0.183271	0.225192	0.191701	0.223921	0.245658	-0.143148	0.248267	-0.0412638	0.0408535	0.073767	0.222271	-0.366893	-0.181919	-0.33303	-0.147155	-0.187626	-0.483443	-0.386185	-0.350517	-0.341099	-0.300085	-0.310898	-0.376303	-0.373565	-0.474977
TCGA.DM.A0XD.01A	TSPs-L	0.458768	0.598789	0.407976	0.604079	0.322691	0.202152	0.27924	0.257093	0.0176811	0.0224024	-0.0406964	0.202991	0.19127	0.0623814	-0.0630468	0.0460157	-0.142336	-0.289006	-0.0998512	-0.2993	-0.286251	-0.153445	-0.405156	-0.272176	-0.0627041	-0.370195	-0.138046	-0.160302	0.0629805	-0.231405	0.0550797
TCGA.AA.A00L.01A	TSPs-L	0.39914	0.364513	0.251542	0.359995	0.196273	0.0871865	0.176222	0.141651	-0.0749075	0.0906452	0.0997814	-0.0392145	0.263253	-0.201534	0.203898	0.00586359	0.0441323	-0.282162	-0.247332	-0.388984	-0.418955	-0.200785	-0.43719	-0.295547	-0.185827	-0.290258	-0.286649	-0.0857532	-0.33473	-0.302731	-0.508308
TCGA.CM.5864.01A	TSPs-L	0.439148	0.422053	0.140894	0.065986	0.0803878	-0.250643	-0.109043	0.0638558	0.0821702	-0.000593837	0.196647	-0.264706	-0.0774585	-0.466774	-0.310695	-0.0545971	-0.293418	-0.396361	-0.409267	-0.253406	-0.323202	-0.240675	-0.392704	-0.277275	-0.241889	-0.227553	-0.405324	-0.189257	-0.396652	-0.397694	-0.50414
TCGA.DM.A280.01A	TSPs-L	0.623863	0.64772	0.42536	0.538064	0.429422	0.55404	0.457966	0.425979	0.513737	0.401673	0.491717	0.506787	0.4537	0.572995	0.244861	0.505924	0.134858	0.0506756	0.0977871	0.0202192	-0.217534	-0.151696	0.00758493	0.0532719	0.158944	0.012775	0.194985	-0.36979	0.283186	0.131455	0.316041
TCGA.QG.A5YW.01A	TSPs-L	0.260311	-0.240286	-0.467211	0.0649248	-0.442798	-0.0725211	-0.234071	-0.312832	-0.0949916	-0.195794	-0.249272	-0.0655612	-0.259494	0.191735	-0.115206	-0.0373503	-0.260481	-0.0542447	0.242984	-0.0526152	0.148269	0.0629466	0.0237234	-0.0607881	-0.307151	-0.277997	-0.169563	-0.209004	0.17242	-0.0181325	-0.300205
TCGA.DM.A1HA.01A	TSPs-L	-0.142825	0.216962	-0.0731448	0.113981	-0.0174012	-0.150272	0.13136	0.339121	-0.354069	-0.303273	0.0318043	-0.20034	-0.132278	-0.330901	0.0271632	-0.230015	0.00883268	-0.275856	-0.18349	-0.32704	-0.4016	-0.22076	-0.508022	-0.362373	-0.345299	-0.420222	-0.254668	-0.300767	-0.381623	-0.335834	-0.495203
TCGA.5M.AAT5.01A	TSPs-L	0.42233	0.585629	0.509585	0.595578	0.472068	0.378796	0.406577	0.298723	-0.144557	0.0626453	-0.0848225	-0.0851455	0.106941	0.206182	0.120907	-0.0308477	0.162161	-0.270767	-0.204084	-0.404654	-0.508478	-0.14662	-0.38373	-0.259615	-0.358505	-0.343997	-0.271785	-0.229681	-0.499251	-0.368554	-0.474529
TCGA.AA.3858.01A	TSPs-L	0.082731	0.371984	0.386468	0.595303	0.293087	-0.0482559	0.0512891	0.302879	-0.0153298	0.096566	-0.331382	-0.0898237	0.272513	0.0920201	-0.0555704	0.118815	-0.189486	-0.0273997	-0.149705	-0.209286	0.0558766	0.0930058	-0.105229	-0.137556	0.137021	-0.0939602	0.156072	-0.247985	0.0801772	0.0615126	0.27778
TCGA.AA.3662.01A	TSPs-L	-0.543166	-0.469505	-0.405325	-0.441024	-0.38644	-0.493328	-0.405029	-0.360606	-0.392865	-0.393111	-0.468439	-0.490168	-0.456228	-0.569564	-0.358076	-0.416424	-0.34797	-0.165798	-0.344884	-0.123275	0.0889053	0.0372946	0.110783	0.0231152	-0.097602	-0.227969	-0.170547	0.190442	-0.057976	-0.168352	-0.16161
TCGA.AA.A02K.01A	TSPs-L	-0.00240765	-0.0552541	0.221707	0.398137	0.200246	-0.268889	-0.299954	-0.0193548	-0.0599234	-0.137197	-0.349368	-0.160586	-0.0833547	-0.336242	-0.150394	-0.131587	0.145912	-0.450062	-0.189706	-0.455516	-0.550906	-0.10789	-0.449979	-0.466592	-0.399254	-0.477962	-0.168576	-0.30027	-0.470409	-0.309952	-0.603491
TCGA.AD.6889.01A	TSPs-L	0.551579	0.510655	0.31373	0.291804	0.342954	0.457693	0.447005	0.361832	0.337056	0.18275	0.126944	0.331327	0.233806	0.458266	0.124468	0.214017	0.170232	0.0548663	-0.165474	-0.0613446	-0.201343	-0.257624	0.0155551	-0.105896	-0.0928898	-0.147716	-0.138761	-0.286357	0.0123265	-0.147391	-0.182963
TCGA.D5.6931.01A	TSPs-L	-0.542564	-0.241606	0.258689	0.0207267	0.397677	0.149674	0.0168907	-0.324122	-0.131211	-0.116447	0.0401743	-0.0396534	-0.340166	0.370565	0.0299193	-0.263976	0.383157	0.137139	0.104443	0.0507769	0.299571	-0.00652218	0.214553	0.183113	-0.031729	0.228329	0.141564	0.166243	-0.044949	-0.06918	0.242632
TCGA.AA.3860.01A	TSPs-L	0.0120837	-0.307379	-0.116472	-0.128167	-0.225121	-0.092086	-0.0455373	-0.109905	-0.21291	-0.0502603	-0.268121	-0.0146637	-0.0854766	0.0655933	-0.0823689	-0.113444	-0.331683	0.227076	0.0938857	0.250356	0.415334	0.115596	0.437344	0.164761	0.292842	-0.0272049	0.136953	0.0193472	0.320291	0.0556353	0.465505
TCGA.5M.AATA.01A	TSPs-L	-0.384091	-0.0713496	-0.165624	0.501871	-0.071492	-0.132962	-0.0839665	-0.16199	-0.426336	-0.184671	-0.283696	-0.270616	-0.301941	-0.310453	-0.122806	-0.26073	-0.0488035	-0.108294	0.0254714	-0.273454	-0.17686	-0.0269151	-0.154639	-0.121451	-0.0861415	-0.0409093	-0.113309	0.265206	0.252858	-0.0734979	-0.185125
TCGA.D5.6540.01A	TSPs-L	-0.426956	-0.154959	0.451002	-0.335586	0.432579	0.051382	0.100588	0.216079	-0.301207	-0.254153	-8.92e-05	0.259397	-0.0824147	0.0431159	-0.0455331	-0.231392	0.412131	0.122457	0.13889	0.179446	0.135765	-0.123814	0.355088	0.0344261	0.0677051	0.0873728	0.089053	-0.16115	0.33124	-0.052601	0.360839
TCGA.AA.3986.01A	TSPs-L	-0.537769	-0.651061	-0.550262	-0.660257	-0.496723	-0.495705	-0.509399	-0.462975	-0.0940949	-0.04341	-0.43827	-0.3299	-0.453921	-0.215855	-0.159351	-0.332865	-0.364112	0.0618833	0.0583777	0.122965	0.423167	0.265575	0.300226	0.218263	0.0774201	-0.150268	-0.134954	0.0384959	-0.156573	-0.126223	-0.384728
TCGA.G4.6323.01A	TSPs-L	-0.264158	-0.537839	-0.634528	-0.49133	-0.554398	-0.528323	-0.498174	-0.348659	-0.0524326	-0.0864383	-0.0879991	-0.367462	-0.354052	-0.39623	-0.192744	-0.197419	-0.17258	-0.020933	0.0240096	-0.12201	0.0210892	0.0104388	-0.21635	-0.104376	-0.252088	-0.127862	-0.183366	-0.272474	-0.397101	-0.34541	-0.598028
TCGA.AZ.6608.01A	TSPs-L	0.472596	0.579806	0.626597	0.635879	0.530557	0.446961	0.469374	0.448195	0.140319	0.156419	-0.0139847	0.14176	-0.0265082	0.303953	0.154876	0.0990195	0.139982	-0.380834	-0.334925	-0.421499	-0.489323	-0.301262	-0.540718	-0.406178	-0.439972	-0.319724	-0.387923	-0.372464	-0.500482	-0.40631	-0.671402
TCGA.AA.3831.01A	TSPs-L	0.416012	-0.253215	0.108929	0.138968	-0.0563803	0.00509252	-0.265175	-0.0296382	0.338154	0.317527	-0.317632	0.183675	-0.240575	0.303023	0.00854279	0.298515	-0.227272	0.00307111	-0.0362296	-0.00152404	0.0553985	-0.0283112	0.0853216	-0.0844074	0.0801159	-0.294411	-0.0363354	-0.017608	-0.219692	-0.122297	-0.305924
TCGA.CK.5915.01A	TSPs-L	0.39504	0.577134	0.590953	0.584577	0.636339	0.436969	0.416867	0.253013	0.18757	0.308411	0.430737	0.259986	0.00737339	0.33645	0.370502	0.284607	0.509352	-0.191521	-0.0916667	-0.261065	-0.466598	-0.230258	-0.339312	-0.19994	-0.298891	0.315509	-0.159728	0.106327	-0.282574	-0.275963	-0.388562
TCGA.AA.3548.01A	TSPs-L	0.400879	-0.0305828	-0.0846798	0.0390148	-0.248811	-0.0780524	-0.256585	0.215941	0.188874	0.0801315	-0.270713	0.237213	0.31634	0.320926	0.00266132	0.149385	-0.385544	-0.0397824	0.100304	-0.00960451	0.135076	0.0447276	-0.202282	-0.178801	0.0605285	-0.377605	0.175024	-0.0516954	-0.105732	0.0139133	0.0634525
TCGA.AY.A54L.01A	TSPs-L	0.148554	0.302531	0.34743	0.0652908	0.206994	-0.0163309	-0.168746	0.0414589	0.0575383	0.0455728	0.0862934	-0.131	-0.148727	-0.00861405	-0.334111	-0.224774	-0.164964	-0.366669	-0.41684	-0.381159	-0.555089	-0.22827	-0.462129	-0.315124	-0.358717	-0.320431	-0.445347	-0.414742	-0.549727	-0.499872	-0.587719
TCGA.CK.6746.01A	TSPs-L	0.475207	0.475836	0.556237	0.205944	0.498898	0.085197	0.257653	0.321469	-0.0096475	-0.0774674	0.390944	0.0798067	0.153422	-0.41818	0.085818	0.0162216	0.410037	0.0368851	-0.0378151	0.176172	0.41331	-0.170024	0.0839571	-0.269497	-0.272032	-0.299888	-0.206337	-0.112838	-0.35352	-0.331461	-0.371812
TCGA.AA.3680.01A	TSPs-L	-0.455864	-0.667881	-0.63158	-0.692569	-0.554347	-0.527737	-0.509742	-0.408047	-0.0714964	-0.0070394	0.161299	-0.219754	-0.53025	-0.430173	-0.221175	-0.170612	-0.236191	-0.0810936	0.0884333	-0.134282	0.0291555	0.304128	-0.114619	0.106798	-0.134774	0.201221	-0.114469	0.192279	-0.46525	-0.145567	-0.442494
TCGA.NH.A8F7.06A	TSPs-L	0.147224	0.281212	0.301585	0.270575	0.335496	0.0160125	-0.0485337	0.149419	0.0835233	0.102787	0.0824505	-0.0648564	0.000780565	-0.278603	0.036318	0.0402349	0.227187	-0.479674	-0.234908	-0.463817	-0.581452	-0.10901	-0.600191	-0.475287	-0.455999	-0.320605	-0.242224	-0.108297	-0.599842	-0.39034	-0.645924
TCGA.AA.3542.01A	TSPs-L	0.541278	0.405867	0.0553419	0.507736	-0.186619	0.0478568	-0.116954	0.33392	0.295791	0.0388843	-0.423025	0.0564005	0.223596	0.173833	-0.194471	0.113398	-0.507377	-0.274583	-0.270141	-0.312339	-0.355725	0.0022838	-0.435038	-0.403184	0.0892463	-0.573888	-0.245103	-0.498295	-0.442996	-0.0585422	-0.353607
TCGA.A6.6140.01A	TSPs-L	-0.0486107	0.117372	0.430453	0.317749	0.42711	0.124153	0.0823724	0.0395147	-0.0330655	0.153814	0.152398	0.0176638	-0.0797483	0.0921856	0.0755047	0.121988	0.400917	-0.0157619	0.0667068	-0.194213	-0.154833	-0.0822305	-0.0669807	-0.15009	-0.299111	0.0388764	-0.110828	-0.0284733	-0.317415	-0.293478	-0.509849
TCGA.AA.A024.01A	TSPs-L	0.57919	-0.0672536	-0.633137	-0.319684	-0.55489	0.0427733	0.196727	0.0809704	0.505309	0.428043	0.463521	0.434702	0.381886	0.465328	0.362912	0.438272	-0.0585975	0.136887	0.332962	0.0452169	-0.252331	0.113789	-0.0292324	-0.0867996	0.064622	0.0129374	0.157021	0.0425219	-0.137147	-0.0286494	-0.247268
TCGA.CM.6675.01A	TSPs-L	-0.318084	-0.396263	0.408927	-0.589153	0.283635	0.0058189	-0.184301	0.0584021	-0.0587743	0.0531727	0.155129	0.1486	-0.343309	0.164318	-0.0128317	-0.106612	0.333924	-0.223205	0.0499452	-0.172357	-0.355225	-0.0907963	-0.285939	-0.244313	-0.19492	0.0789805	-0.0721771	-0.0708974	0.0101344	-0.118859	-0.0814385
TCGA.DM.A1D7.01A	TSPs-L	0.479882	0.298002	0.373295	0.30626	0.275126	0.176325	0.00677818	0.185868	0.136532	0.26982	-0.0291483	0.0274483	0.108502	0.112426	-0.105273	0.0774667	-0.117101	-0.320928	-0.221572	-0.282153	-0.38606	-0.150972	-0.355058	-0.307401	-0.203577	-0.285452	-0.288912	-0.233944	-0.315549	-0.312293	-0.448071
TCGA.4T.AA8H.01A	TSPs-L	0.407028	0.0182575	-0.078103	0.358726	-0.0980071	-0.081256	0.0215701	-0.0466817	0.22939	0.28317	0.232692	-0.0993642	-0.0423109	0.218632	0.124805	0.220956	0.265325	-0.273529	-0.060094	-0.336595	-0.496558	-0.0327615	-0.479977	-0.368219	-0.311603	-0.157937	-0.170367	-0.353169	-0.396518	-0.237491	-0.595853
TCGA.A6.6653.01A	TSPs-L	0.406349	0.532516	0.552122	0.209974	0.592636	0.545407	0.43733	0.219618	0.443037	0.141362	0.48564	0.511014	0.329198	0.495074	0.355898	0.391336	0.515682	0.19655	0.0422257	0.336782	0.226701	-0.0959425	0.378822	0.226828	0.174144	0.274575	0.153765	0.233873	0.431227	0.0125847	0.366963
TCGA.AA.3666.01A	TSPs-L	0.526091	0.467178	0.492952	0.0650443	0.420518	0.268466	0.307207	0.265264	0.367045	0.108302	0.236818	0.0840555	0.359103	0.128481	0.184236	0.226095	-0.0668953	0.0324692	-0.306059	0.185767	0.406919	-0.0887166	0.362978	0.24743	0.0244692	0.0733696	-0.140582	-0.263732	-0.148957	-0.23141	-0.306747
TCGA.T9.A92H.01A	TSPs-L	0.515121	0.426456	0.514261	0.560635	0.392505	0.277031	0.326984	0.165167	0.182616	0.0826356	0.19922	0.130125	0.0913652	0.0986732	0.165913	0.157905	0.231697	-0.285774	-0.442055	-0.355928	-0.481141	-0.248487	-0.476885	-0.325179	-0.363566	-0.408232	-0.32072	-0.160351	-0.433415	-0.338961	-0.532387
TCGA.AY.4070.01A	TSPs-L	-0.583298	-0.676386	-0.573537	-0.535512	-0.550775	-0.393103	-0.458599	-0.384382	-0.424281	-0.348217	-0.472908	-0.35263	-0.369553	-0.210845	-0.43937	-0.394256	-0.42766	-0.0525352	0.115069	-0.0735262	-0.13153	0.288467	-0.0707456	-0.118975	0.0609784	-0.346827	-0.039129	0.0531817	0.162035	0.168506	0.0159937
TCGA.AY.A8YK.01A	TSPs-L	-0.131748	-0.410096	0.0299544	-0.0428219	-0.16253	-0.208246	-0.159031	-0.267638	-0.191777	-0.122189	0.082139	-0.22141	-0.318018	-0.147545	0.133387	-0.181611	0.0955233	-0.324675	-0.231864	-0.278412	-0.442576	0.0604025	-0.394848	-0.231466	-0.0604016	-0.289358	-0.19495	-0.340118	-0.240779	-0.110135	-0.48687
TCGA.CK.4950.01A	TSPs-L	0.432243	0.236963	0.300935	0.132786	0.281682	0.299561	-0.0979449	-0.0996003	0.420765	0.341395	0.0900688	0.27805	0.313711	0.492404	0.328179	0.441828	0.097306	0.338694	0.280216	0.392344	0.45577	0.126009	0.450178	0.337635	0.314534	0.163846	0.181417	0.134802	0.0192012	0.044044	0.221235
TCGA.AZ.6606.01A	TSPs-L	0.463233	0.425291	0.418306	0.35528	0.488637	0.219094	0.198128	0.0294699	0.188067	0.103343	0.354664	0.037772	0.0844559	0.0456813	0.241879	0.133195	0.394807	-0.191664	-0.24063	-0.139685	-0.316525	-0.185631	-0.354034	-0.171105	-0.315679	-0.0185133	-0.130587	-0.162083	-0.471687	-0.185914	-0.55877
TCGA.A6.6137.01A	TSPs-L	-0.530053	-0.640679	-0.58997	-0.529712	-0.463233	-0.387477	-0.408839	-0.529883	-0.109922	-0.120902	0.0538001	-0.245377	-0.318118	0.0156207	-0.0458271	-0.0971437	-0.0133382	0.0897688	0.19951	-0.0362962	0.194644	0.120728	0.316499	0.130043	-0.221991	0.299667	-0.107175	0.215032	-0.151439	-0.0743015	-0.39677
TCGA.AA.3495.01A	TSPs-L	0.355914	0.271641	0.18804	-0.0809638	-0.138018	0.28651	-0.105427	-0.0248568	0.272693	0.0844834	0.248727	-0.0162387	-0.173955	0.0857898	-0.115648	0.148799	-0.45128	-0.0839206	-0.113562	0.0424632	0.146506	-0.195317	-0.0590929	-0.0474806	-0.14027	-0.337645	-0.334513	-0.373737	-0.293798	-0.309993	-0.430622
TCGA.A6.6650.01A	TSPs-L	-0.238898	-0.353469	0.263744	-0.308656	0.298869	-0.172759	-0.141369	-0.397961	-0.266127	-0.23392	0.0658026	-0.312707	-0.403055	-0.235302	-0.0809497	-0.272759	0.217745	-0.390323	-0.421039	-0.441124	-0.551444	-0.317567	-0.469483	-0.381412	-0.483475	-0.166889	-0.369236	-0.324545	-0.539168	-0.414399	-0.531101
TCGA.G4.6322.01A	TSPs-L	0.261132	0.138333	0.198726	-0.219277	0.109631	0.205494	0.0750495	-0.0262855	0.1654	0.0371119	0.0773094	0.277361	0.0846124	0.172057	0.00584736	0.0672384	0.056142	0.0744525	0.040744	-0.0520543	-0.190987	-0.0263764	-0.0254906	-0.124139	-0.0275684	-0.111012	-0.0316992	-0.125907	-0.210285	-0.0367097	-0.153917
TCGA.SS.A7HO.01A	TSPs-L	-0.255846	0.274789	0.385704	0.326984	0.352645	-0.0786855	0.190565	0.0912199	-0.21278	-0.0567093	-0.231297	-0.300928	-0.391806	-0.263617	-0.143688	-0.19067	0.249772	-0.41775	-0.127775	-0.443475	-0.610612	-0.161284	-0.5566	-0.361441	-0.300671	-0.299514	-0.250353	0.225358	-0.402569	-0.284622	-0.520984
TCGA.AD.A5EJ.01A	TSPs-L	0.241019	0.537863	0.543492	0.408721	0.523732	0.490101	0.444049	0.126856	0.049063	-0.0477638	0.210363	0.326623	0.237348	0.331532	0.212244	-0.00766637	0.385815	-0.135743	0.0020435	-0.0387775	-0.338029	-0.232793	-0.0524965	-0.185999	0.0254319	0.0363925	-0.00736495	-0.108947	0.0127964	-0.264745	-0.00146304
TCGA.AA.3819.01A	TSPs-L	0.00347971	-0.237061	-0.0453996	-0.0731974	-0.146814	-0.304926	-0.176612	-0.0556186	-0.0908205	-0.000608955	-0.3123	-0.208199	-0.315906	-0.302526	-0.213649	-0.0987959	-0.322575	-0.333128	-0.203245	-0.324376	-0.380145	-0.0147646	-0.335589	-0.32965	-0.226919	-0.224693	-0.262555	-0.252166	-0.568177	-0.308858	-0.409817
TCGA.AA.A02Y.01A	TSPs-L	0.728549	0.623183	0.255214	0.539969	0.211604	0.493214	0.519797	0.402868	0.531787	0.519883	0.40951	0.302913	0.487547	0.451136	0.431395	0.389824	0.0402101	-0.0282912	0.0955485	0.00789807	0.0631154	-0.251492	-0.121321	-0.166123	-0.134629	-0.275778	-0.162651	-0.445765	-0.383226	-0.34746	-0.595073
TCGA.G4.6626.01A	TSPs-L	-0.0575262	0.534779	0.589322	0.652021	0.538388	0.121158	0.232496	0.3416	-0.168799	-0.121346	-0.231025	0.0487141	-0.155703	-0.0773549	-0.160504	-0.387446	0.140975	-0.351196	-0.310187	-0.390066	-0.424087	-0.0865642	-0.468695	-0.373816	-0.434424	-0.273404	-0.336894	-0.333437	-0.571793	-0.366622	-0.510944
TCGA.AA.3875.01A	TSPs-L	0.00653685	-0.221202	0.320358	0.0489014	0.0499401	-0.298396	-0.291354	-0.0893925	-0.037059	0.077487	-0.310146	-0.118204	-0.209542	-0.22047	-0.237895	-0.0856726	-0.333511	0.0220747	0.0967154	-0.0573373	0.245184	0.21752	0.233931	0.0875904	-0.139034	-0.146989	-0.336402	-0.407339	-0.47494	-0.31194	-0.31182
TCGA.G4.6306.01A	TSPs-L	0.532352	0.378339	-0.0595451	0.446152	0.0350684	0.336437	0.153659	0.326367	0.346878	0.283911	0.125527	0.133374	0.370849	0.242265	0.248896	0.211124	-0.0703596	-0.13662	-0.0805346	-0.0877851	-0.0479656	0.00607187	-0.326034	-0.264424	-0.213023	-0.333936	-0.150133	-0.198665	-0.537681	-0.319629	-0.607838
TCGA.G4.6320.01A	TSPs-L	-0.202319	0.0114553	0.0511746	-0.114175	0.126425	-0.315787	-0.112419	0.247785	0.00723533	-0.114688	-0.138844	-0.0150721	-0.097669	-0.0142628	-0.07635	-0.272624	0.196206	-0.356541	-0.123881	-0.375933	-0.347132	-0.129409	-0.395486	-0.358707	-0.220698	-0.271504	-0.201812	-0.247384	-0.468815	-0.240732	-0.550803
TCGA.AA.3864.01A	TSPs-L	0.325461	0.600025	0.655316	0.434154	0.573038	0.555741	0.433699	0.32953	0.280598	0.144989	0.478433	0.405107	0.140665	0.391487	0.170479	0.19429	0.0834791	-0.00319248	-0.0323838	0.0945508	0.00261676	-0.182007	0.148542	0.0167692	-0.0730096	0.0233219	-0.218965	-0.408999	-0.118839	-0.23567	0.160845
TCGA.CA.5796.01A	TSPs-L	0.361027	-0.0669619	-0.485475	-0.389625	-0.409672	0.140732	0.195463	-0.0309284	0.357172	0.209598	0.613555	0.213727	0.155421	0.317768	0.243835	0.313655	0.0683745	0.103311	0.188526	0.240214	0.201296	-0.16602	0.110297	0.162163	-0.021801	0.344101	0.031626	-0.0983596	-0.344799	-0.223507	-0.407959
TCGA.AA.3713.01A	TSPs-L	-0.494189	-0.535881	0.0557227	-0.309279	0.179284	-0.221305	-0.152027	-0.316163	-0.256686	-0.351191	-0.0604209	-0.285712	-0.423356	0.0116129	-0.0669934	-0.311559	0.32879	0.00988357	0.0366686	0.0499679	0.30479	0.0680032	0.269508	0.0719028	-0.307326	0.0892585	-0.0844471	0.0219859	-0.41772	-0.244564	-0.360106
TCGA.A6.6648.01A	TSPs-L	-0.495141	0.0965629	0.471716	0.316927	0.536105	-0.0881445	-0.0850121	-0.262747	-0.220579	-0.15912	0.209257	-0.303905	-0.488463	-0.361766	-0.17211	-0.321225	0.319873	-0.237582	-0.154605	-0.332743	-0.395934	-0.0913465	-0.307628	-0.192364	-0.496359	0.122403	-0.387009	-0.196887	-0.369685	-0.445749	-0.500339
TCGA.A6.5665.01A	TSPs-L	0.561511	0.592914	0.592768	0.434494	0.504793	0.388351	0.330835	0.440019	0.34899	0.182255	0.232997	0.236715	0.0609847	0.125321	0.181405	0.116223	0.243869	-0.00943256	-0.222968	0.00111244	0.0645074	-0.189426	-0.0310956	-0.0943639	-0.319414	-0.167858	-0.267445	-0.426437	-0.451096	-0.386107	-0.549717
TCGA.AA.A01Q.01A	TSPs-L	0.422909	0.275855	0.278027	0.193839	0.0815916	-0.190738	-0.0348549	0.243863	0.17504	0.050099	-0.360761	-0.105987	-0.0134965	-0.272529	-0.101584	0.0416987	0.035341	-0.220539	-0.248687	-0.228085	0.0768493	-0.19078	-0.265387	-0.408871	-0.337737	-0.31799	-0.383502	-0.310636	-0.54626	-0.384986	-0.639456
TCGA.AZ.4313.01A	TSPs-L	0.635509	0.56942	0.453769	0.598942	0.21107	0.37242	0.333285	0.47753	0.453732	0.312591	-0.0923785	0.496142	0.58653	0.275281	0.0967657	0.338168	-0.095	-0.159308	0.131872	-0.0662896	-0.296411	-0.039352	-0.189228	-0.312911	0.0815865	-0.441871	0.111937	-0.348942	-0.36984	0.0288186	0.0366421
TCGA.A6.6652.01A	TSPs-L	-0.390076	-0.0371464	-0.176705	0.222835	-0.0255662	-0.300182	0.0544518	-0.168375	-0.35589	-0.00425552	-0.0801862	-0.310373	-0.35919	-0.418553	-0.0167694	-0.197427	0.262403	-0.205703	-0.2114	-0.419593	-0.472792	-0.0468331	-0.433129	-0.240733	-0.340769	-0.0433047	-0.0894511	-0.0015816	-0.404037	-0.140107	-0.471513
TCGA.AA.A00E.01A	TSPs-L	-0.17346	0.0792639	0.428771	0.00699903	0.424583	0.489371	0.412347	0.0770007	-0.0250645	-0.118042	0.252569	0.309965	0.406064	0.304986	0.102886	0.0384812	0.272318	0.241977	0.211852	0.350498	0.430581	-0.23465	0.380581	0.14349	0.080467	-0.0242092	-0.0151781	-0.149668	-0.0468442	-0.201769	-0.0704705
TCGA.DM.A28C.01A	TSPs-L	0.590802	0.326662	-0.288771	0.391041	-0.0285617	0.0498391	0.188633	0.0967594	0.354918	0.38248	0.276477	-0.0100967	0.214582	0.145773	0.0828642	0.303991	0.285915	-0.301233	-0.12176	-0.416447	-0.536478	-0.130675	-0.540723	-0.316014	-0.293054	0.0385124	-0.167146	-0.047504	-0.506671	-0.0623118	-0.528037
TCGA.AA.3980.01A	TSPs-L	0.237713	0.400398	0.562752	0.176687	0.467441	0.197647	-0.196641	0.101969	0.247979	-0.061016	0.120315	-0.0267491	-0.0174502	0.269033	0.100532	0.123083	-0.0475768	0.178538	0.12781	0.0347596	0.48293	-0.14708	0.229837	0.116346	-0.271401	-0.0297084	-0.214329	-0.155242	0.0881145	-0.36632	-0.354142
TCGA.AA.3681.01A	TSPs-L	0.110255	0.186936	0.366455	-0.121809	0.376341	0.453571	0.255353	0.0263811	0.227672	0.133754	0.347639	0.149893	0.0235677	0.394798	0.329667	0.167178	0.348591	0.378846	0.167768	0.314108	0.495418	0.0147341	0.487055	0.334456	0.192932	0.127833	0.11783	0.20292	0.150237	-0.119362	-0.175046
TCGA.AA.3492.01A	TSPs-L	0.498464	0.525336	0.422546	0.382153	0.162509	0.411518	0.213989	0.416543	0.498896	0.424339	0.0896041	0.267365	0.235977	0.331481	0.211566	0.405761	-0.239176	-0.0249912	-0.24839	0.236668	0.262804	-0.199302	0.192316	-0.0970867	0.172172	-0.334436	0.00705853	-0.385651	0.0643768	-0.0554557	-0.0770551
TCGA.D5.6535.01A	TSPs-L	-0.439627	-0.453239	-0.113776	-0.395141	-0.00747956	-0.0192824	-0.00207447	-0.303151	-0.243051	-0.26131	0.159343	0.0982662	-0.298153	-0.0351375	0.17862	-0.188677	0.337429	0.250381	0.240432	0.159286	0.29166	-0.0241628	0.379881	0.34233	-0.0553337	0.29434	0.264962	0.212956	0.11867	-0.0740326	0.0949123
TCGA.AA.A029.01A	TSPs-L	0.64216	0.640752	0.404947	0.698535	0.39684	0.510782	0.524726	0.407526	0.478204	0.406909	0.432854	0.436926	0.514278	0.563355	0.408842	0.43429	0.381532	0.0889839	0.140557	-0.0274341	-0.267305	-0.149232	-0.188456	-0.0929368	0.126791	-0.178105	0.0555516	-0.249668	-0.101433	-0.0818036	-0.289452
TCGA.AD.6963.01A	TSPs-L	0.00486949	0.477033	0.620364	0.602616	0.51471	0.231836	0.131663	0.222425	-0.126728	-0.110862	-0.157426	-0.0390361	0.361296	-0.133423	0.153565	-0.0728835	0.289266	-0.117543	-0.148106	-0.15629	0.251853	-0.268178	-0.171589	-0.335005	-0.264215	-0.408649	-0.247141	-0.412573	-0.39718	-0.357113	-0.520383
TCGA.NH.A50T.01A	TSPs-L	0.556151	0.700504	0.643689	0.710092	0.576808	0.345781	0.3164	0.369339	0.14965	0.120182	-0.220106	0.0399293	0.0261786	0.0716188	0.0453585	0.111195	0.152796	-0.448805	-0.432913	-0.513149	-0.505616	-0.238292	-0.570124	-0.476478	-0.507714	-0.33471	-0.352138	-0.487486	-0.468081	-0.287163	-0.534433
TCGA.AA.3518.01A	TSPs-L	0.324357	-0.270396	0.219924	-0.211759	-0.00250349	-0.0733407	-0.301889	-0.0820895	0.0848715	-0.15031	-0.390647	0.272923	0.0850896	-0.0628646	-0.31685	0.0248479	-0.179121	0.102621	-0.0508687	-0.0079123	0.320466	0.063107	0.20098	-0.109815	-0.184709	-0.37818	-0.284103	-0.29869	-0.38896	-0.386212	-0.406119
TCGA.AA.A01T.01A	TSPs-L	0.336439	0.172445	-0.0216834	0.393239	-0.108833	0.0434615	0.0138111	0.220058	0.248693	0.0443268	-0.426877	0.243451	0.319095	0.24931	0.0337141	0.100688	-0.158626	-0.0636925	0.0285305	-0.189917	-0.234186	0.1218	-0.279516	-0.290669	0.117971	-0.484877	0.106096	-0.324018	-0.266602	0.156111	-0.231821
TCGA.RU.A8FL.01A	TSPs-L	0.517896	0.550766	0.558353	0.574101	0.459707	0.316931	0.324809	0.364004	0.161607	0.212436	0.128392	0.130316	0.0910136	0.0613236	0.250894	0.150888	0.270473	-0.356069	-0.175243	-0.453156	-0.515589	-0.335306	-0.579439	-0.461163	-0.418393	-0.384353	-0.354241	-0.293284	-0.47657	-0.330143	-0.67798
TCGA.AA.3850.01A	TSPs-L	0.282752	-0.576751	-0.472155	-0.611209	-0.46775	-0.32009	-0.417059	-0.320767	0.330435	0.206747	-0.321502	-0.0284477	0.0751554	0.270521	-0.130309	0.277711	-0.369771	0.232313	0.0598309	0.296135	0.3149	0.173992	0.409543	0.229354	0.247009	-0.0572494	0.0793858	-0.232362	0.140411	0.26243	0.175137
TCGA.AY.A69D.01A	TSPs-L	-0.24278	0.152788	0.434165	0.0454949	0.461025	-0.0831757	-0.0606933	-0.195206	-0.125749	-0.132032	-0.116598	-0.179094	-0.217457	0.107704	0.197564	-0.299837	0.44353	-0.0773876	-0.224604	-0.323283	-0.423665	-0.0958744	-0.331579	-0.226136	-0.118714	0.0976346	0.0127075	0.10973	-0.325037	-0.239374	-0.263064
TCGA.AA.A01Z.01A	TSPs-L	0.552274	0.338019	0.147356	0.564821	0.156716	0.156515	0.152617	0.17723	0.197563	0.270198	-0.26102	0.276371	0.254343	0.145639	-0.00231385	0.254903	0.123504	-0.284759	0.0103814	-0.303141	-0.479238	-0.0669339	-0.370389	-0.347395	0.0533811	-0.176136	-0.0110161	0.115315	-0.0958359	-0.0121248	-0.18989
TCGA.DM.A28H.01A	TSPs-L	0.452225	0.641161	0.67537	0.682049	0.607175	0.267595	0.289681	0.273176	0.199092	0.173575	0.251519	-0.140536	-0.0263136	-0.2353	-0.00462335	0.0748055	0.0555004	-0.487266	-0.448738	-0.487123	-0.522052	-0.337116	-0.620651	-0.494083	-0.461445	-0.230297	-0.452587	-0.468822	-0.354365	-0.434497	-0.632676
TCGA.G4.6586.01A	TSPs-L	0.604515	0.361852	0.421418	0.386359	0.347657	0.216161	-0.00703675	0.397728	0.258393	0.0396581	-0.0140787	0.301051	0.474077	-0.239342	0.166042	0.185042	0.256731	-0.0800015	-0.113748	0.0211697	0.129477	-0.181783	-0.172211	-0.287137	-0.169471	-0.458003	-0.205591	-0.421641	-0.412205	-0.369549	-0.618329
TCGA.G4.6317.02A	TSPs-L	0.393172	0.326588	-0.223564	0.128071	-0.242548	0.132877	0.29887	0.260265	0.262524	0.100858	0.324103	0.116283	0.286375	0.195173	0.211341	0.284224	0.173522	-0.295301	-0.147762	-0.245018	-0.529659	-0.239539	-0.425055	-0.269176	-0.0615433	-0.143842	0.127236	-0.00495519	0.112	-0.0566306	-0.263912
TCGA.G4.6315.01A	TSPs-L	0.439409	0.607368	0.542611	0.572439	0.573205	0.404087	0.476106	0.349244	0.260043	0.381404	0.351851	0.27189	0.0484318	0.338859	0.306608	0.166849	0.3885	-0.241716	-0.0517188	-0.206811	-0.45907	-0.165111	-0.465957	-0.234551	-0.0332921	-0.0182117	-0.123623	0.0899616	-0.44844	-0.389829	-0.517374
TCGA.AA.3664.01A	TSPs-L	-0.518002	-0.407112	0.317061	-0.46037	0.247467	-0.230776	-0.341021	-0.306673	-0.326671	-0.221415	-0.181845	-0.139815	-0.438889	-0.381647	-0.35677	-0.399702	0.163858	-0.0840367	-0.25122	-0.254576	-0.0953191	0.0118064	-0.120358	-0.128774	-0.358148	-0.013996	-0.369444	-0.120025	-0.330751	-0.351324	-0.489571
TCGA.AA.3968.01A	TSPs-L	-0.562744	-0.376814	0.332833	-0.467735	0.219943	-0.37842	-0.33513	-0.232559	-0.426843	-0.331449	-0.322367	-0.363708	-0.546471	-0.465775	-0.272642	-0.412767	0.00124682	0.0613496	-0.144111	0.0301089	0.142549	-0.0101486	0.0531859	0.118327	-0.0585152	0.200108	-0.220542	-0.0850901	0.0919814	-0.192619	0.21211
TCGA.AA.3560.01A	TSPs-L	0.452505	0.445314	0.0803616	0.0740462	-0.0902351	0.2983	0.123022	0.233426	0.412621	0.309618	0.1332	0.187065	0.300143	0.138693	0.0481707	0.207146	-0.385639	0.0940541	0.0720784	0.214262	0.142797	0.0255172	0.123777	0.0981633	0.291354	-0.113424	-0.0313869	-0.198312	-0.0521955	-0.0637781	0.016708
TCGA.CM.6172.01A	TSPs-L	-0.147582	-0.434516	-0.21602	-0.448342	-0.0752653	-0.40252	-0.403172	-0.388105	-0.0596904	0.0859563	0.347482	-0.326621	-0.379476	-0.483522	-0.0794315	-0.0122124	0.156872	-0.282448	-0.148566	-0.234275	-0.345466	0.00162083	-0.173827	-0.134791	-0.188134	0.285994	-0.171203	0.109206	-0.0663745	-0.0513199	-0.242127
TCGA.CK.5913.01A	TSPs-L	0.0224496	0.43197	0.496387	0.371828	0.483071	0.445378	0.325343	0.0485294	-0.00664871	-0.123409	0.298334	0.35329	0.0384513	0.322416	0.105923	0.211666	0.403562	0.322128	0.0183633	0.307088	0.370182	-0.247979	0.415212	0.163154	0.146416	0.312858	0.114108	-0.109996	0.453634	-0.151264	0.408642
TCGA.AA.3977.01A	TSPs-L	0.511844	0.50832	0.591542	0.454257	0.480048	0.481874	0.319639	0.210627	0.296441	0.258995	0.380026	0.397252	0.228198	0.379579	0.118606	0.249011	-0.0476599	0.199227	0.169947	0.24301	0.37816	0.148812	0.329551	0.20655	-0.0021499	0.119439	-0.0541197	-0.22205	0.31667	-0.280966	0.13461
TCGA.D5.5540.01A	TSPs-L	0.447703	0.645148	0.573049	0.429219	0.414264	0.350137	0.34731	0.397455	0.0001192	0.036129	0.176698	-0.090558	-0.113353	0.0112379	0.000197976	-0.0873903	-0.191642	-0.339539	-0.419865	-0.314226	-0.267727	-0.351458	-0.35894	-0.229403	-0.385948	-0.35474	-0.436356	-0.478973	-0.216228	-0.424268	-0.312276
TCGA.AA.A01F.01A	TSPs-L	0.528546	0.452287	0.102396	0.434774	0.153394	0.271687	0.335692	0.208319	0.28184	0.285749	0.237199	0.263173	0.428824	0.247049	0.0582695	0.202912	0.289438	-0.091117	-0.0244129	-0.166833	-0.383353	-0.300968	-0.42126	-0.315145	-0.102321	-0.25991	0.0289686	0.0793487	-0.508868	-0.311435	-0.524132
TCGA.AA.3552.01A	TSPs-L	-0.087184	-0.630519	-0.558904	-0.574605	-0.549358	-0.421584	-0.474026	-0.293516	0.107998	0.00765817	-0.438087	-0.0968642	-0.196825	-0.163914	-0.306612	-0.0346639	-0.412199	0.0494837	0.210293	0.0265074	0.232592	0.323632	0.170053	0.053872	-0.0924123	-0.271872	0.0414044	0.010245	-0.20874	0.168601	-0.353512
TCGA.AA.3979.01A	TSPs-L	0.580465	0.645626	0.607575	0.625638	0.478804	0.541212	0.408338	0.4471	0.329274	0.240992	0.382582	0.345341	0.29345	0.332891	0.268837	0.267896	-0.064136	-0.141929	-0.288503	-0.0926033	-0.270609	-0.222401	-0.253245	-0.180795	-0.181138	-0.33557	-0.297679	-0.297377	-0.221032	-0.366077	-0.423629
TCGA.AA.A01I.01A	TSPs-L	0.480596	0.573807	0.388092	0.0163333	0.347098	0.424205	0.328505	0.0818431	0.376154	0.256534	0.467036	0.113313	0.119348	0.104294	0.201816	0.187726	0.272714	0.021426	-0.243921	0.0115432	-0.107038	-0.277366	-0.152271	-0.0375057	-0.123888	0.127868	-0.266994	-0.199897	-0.261851	-0.359028	-0.410511
TCGA.AA.A03F.01A	TSPs-L	0.106681	-0.44683	-0.496069	-0.0315683	-0.457501	-0.215634	-0.237871	-0.0753999	0.152106	0.0140965	-0.491041	0.165716	0.185754	0.316295	-0.000872829	0.0837104	-0.0625111	0.00517295	0.268605	-0.0616745	-0.140511	0.0826395	-0.189196	-0.173228	0.0091975	-0.350078	0.243181	0.0148533	-0.213629	0.1962	-0.314353
TCGA.AA.3502.01A	TSPs-L	0.239482	0.15063	-0.338742	-0.273907	-0.381983	-0.382571	-0.17479	0.0673541	0.0846072	-0.0287534	0.14882	-0.158671	-0.159707	-0.331967	-0.17842	-0.143829	-0.392454	-0.309676	-0.00247493	-0.277654	-0.102391	-0.125412	-0.350005	-0.31219	-0.196809	-0.384208	-0.346934	-0.316897	-0.543128	-0.298288	-0.55885
TCGA.AA.A02E.01A	TSPs-L	-0.0407392	0.205138	-0.260811	0.144714	-0.226022	-0.0787076	0.250043	0.0339239	0.0133329	0.136024	-0.00453147	0.0760886	0.258088	0.232877	0.0675574	-0.0964088	0.0108209	-0.0546674	0.0648369	-0.2089	-0.364713	0.0476966	-0.252923	-0.147298	-0.188238	-0.152383	-0.0608445	0.193588	-0.307992	-0.0391334	-0.346165
TCGA.CM.4746.01A	TSPs-L	0.611353	0.572622	0.193417	0.519758	0.0151226	0.204117	0.209056	0.379107	0.467206	0.338687	0.150669	0.338245	0.549831	0.308178	0.0643538	0.276472	-0.416737	-0.136824	-0.0909525	-0.0972556	-0.273471	-0.14693	-0.230859	-0.297562	-0.0744711	-0.469094	-0.227838	-0.522563	-0.486974	-0.220343	-0.395219
TCGA.G4.6295.01A	TSPs-L	-0.172314	0.460541	0.542972	0.564482	0.550372	0.377063	0.275124	0.298625	-0.178406	-0.108401	-0.205251	-0.134389	-0.196636	-0.0596144	0.194433	-0.106845	0.315529	0.0934962	-0.243624	-0.0614305	0.400301	-0.0719476	0.0960952	-0.0889521	-0.393651	-0.117396	-0.29206	0.107577	-0.4796	-0.450041	-0.478624
TCGA.QG.A5YV.01A	TSPs-L	-0.246358	0.381074	0.558711	0.488437	0.52507	0.0430148	0.0544559	0.212857	-0.218902	-0.0997914	-0.39689	-0.187873	-0.351583	0.232432	-0.00333096	-0.374469	0.203001	-0.356533	-0.173429	-0.366082	-0.444642	-0.158582	-0.483392	-0.353867	-0.414028	-0.251669	-0.361934	-0.161997	-0.472448	-0.414278	-0.536906
TCGA.AA.3561.01A	TSPs-L	0.566922	0.490609	0.353298	0.178822	0.122431	0.382513	0.304076	0.314674	0.208987	0.273054	0.235397	0.0260331	0.258841	0.131024	0.112404	0.155011	-0.363831	-0.27827	-0.456585	-0.108014	-0.283236	-0.316278	-0.306037	-0.240406	-0.178264	-0.419287	-0.330173	-0.383088	-0.284737	-0.376695	-0.415693
TCGA.AA.3525.01A	TSPs-L	0.455179	0.0327995	0.174118	-0.23976	-0.147916	0.251661	0.0740344	0.233987	0.440747	0.217642	0.102126	0.385941	0.268087	0.258479	-0.0345044	0.30939	-0.326565	0.0538314	0.0665751	0.0971635	0.23923	-0.0425205	0.181746	-0.0885204	-0.0618388	-0.353724	-0.168021	-0.442506	-0.152415	-0.197459	-0.270849
