# Supplementary material for: Integrating bulk RNA-seq and scRNA-seq analyses revealed the function and clinical value of thrombospondins in colon cancer
Source: Comput Struct Biotechnol J. 2024 May 17;23:2251–66. doi: 10.1016/j.csbj.2024.05.021 (PMC11140486; doi:10.1016/j.csbj.2024.05.021)
Supplement: Supplementary file 13 — Supplementary material [file mmc13.xlsx]

## Sheet: ssGSEA_subkind_log2(TPM+1)
Table S10. Quantification of 28 immune cell infiltrations in patients with two clusters based on ssGSEA.
Tumor Sample Barcode	Cluster	Activated B cell	Activated CD4 T cell	Activated CD8 T cell	Activated dendritic cell	CD56bright natural killer cell	CD56dim natural killer cell	Central memory CD4 T cell	Central memory CD8 T cell	Effector memeory CD4 T cell	Effector memeory CD8 T cell	Eosinophil	Gamma delta T cell	Immature B cell	Immature dendritic cell	Macrophage	Mast cell	MDSC	Memory B cell	Monocyte	Natural killer cell	Natural killer T cell	Neutrophil	Plasmacytoid dendritic cell	Regulatory T cell	T follicular helper cell	Type 1 T helper cell	Type 17 T helper cell	Type 2 T helper cell
TCGA.DM.A288.01A	TSPs-H	-0.00337129	0.456156	0.395525	0.350269	0.587668	0.664963	0.753757	0.546762	0.382788	0.337769	0.220215	0.526435	0.110482	0.508504	0.197263	0.195148	0.457023	0.268246	0.643068	0.477933	0.288343	0.143189	0.625535	0.364498	0.368382	0.347374	0.3101	0.396241
TCGA.CM.6164.01A	TSPs-H	0.207901	0.549513	0.583234	0.458672	0.613362	0.670815	0.775	0.623738	0.430811	0.455052	0.177515	0.612248	0.243714	0.579727	0.312996	0.271167	0.539327	0.423657	0.661086	0.599517	0.358565	0.149332	0.683662	0.454215	0.42518	0.445068	0.31138	0.372292
TCGA.G4.6299.01A	TSPs-H	0.279329	0.611631	0.689192	0.486576	0.617028	0.694309	0.842712	0.633373	0.473073	0.562932	0.174603	0.647743	0.357695	0.624238	0.387279	0.312455	0.681526	0.389404	0.664203	0.624229	0.432414	0.0926927	0.635848	0.589653	0.489416	0.48794	0.381205	0.511525
TCGA.F4.6463.01A	TSPs-H	0.255464	0.500944	0.60687	0.40666	0.640721	0.672975	0.795977	0.628458	0.467126	0.432831	0.238596	0.617169	0.270432	0.594216	0.35572	0.337171	0.590858	0.438449	0.647619	0.61942	0.371247	0.0732398	0.684811	0.498946	0.445735	0.468689	0.346178	0.460732
TCGA.AZ.4615.01A	TSPs-H	0.232976	0.666827	0.755014	0.522723	0.615177	0.723888	0.839742	0.691716	0.45893	0.561756	0.217479	0.641569	0.320205	0.571387	0.359458	0.34586	0.704992	0.437224	0.676789	0.611313	0.394017	0.115212	0.596769	0.565007	0.452254	0.488814	0.368155	0.538034
TCGA.AY.4071.01A	TSPs-H	0.370281	0.522006	0.673175	0.509504	0.60582	0.740737	0.807006	0.632217	0.399869	0.511854	0.291976	0.625772	0.369095	0.575506	0.368765	0.33289	0.650046	0.418277	0.702766	0.605401	0.393424	0.254512	0.67203	0.518974	0.472443	0.48997	0.443466	0.381701
TCGA.CM.4752.01A	TSPs-H	0.294244	0.530598	0.658879	0.495196	0.610223	0.690796	0.776368	0.620075	0.440887	0.48959	0.209147	0.610932	0.316284	0.570272	0.362659	0.321142	0.641196	0.363232	0.670176	0.583998	0.346926	0.189822	0.677108	0.485822	0.443381	0.452167	0.43662	0.383339
TCGA.CM.6165.01A	TSPs-H	0.285387	0.513731	0.557309	0.480329	0.627874	0.6765	0.792103	0.649661	0.502719	0.469953	0.227298	0.616503	0.307638	0.597026	0.369039	0.370334	0.612202	0.444832	0.703341	0.611875	0.383435	0.239246	0.68336	0.546847	0.45768	0.475787	0.353389	0.434253
TCGA.CM.4751.01A	TSPs-H	0.371021	0.605319	0.660288	0.486446	0.610136	0.70686	0.806909	0.642979	0.474838	0.528729	0.270615	0.656411	0.362075	0.593124	0.357973	0.35279	0.642512	0.410124	0.683829	0.57348	0.401062	0.207353	0.655929	0.490703	0.480446	0.473889	0.362779	0.471626
TCGA.A6.5659.01A	TSPs-H	0.158724	0.50444	0.497045	0.387085	0.591307	0.616486	0.738249	0.591893	0.433781	0.346992	0.176242	0.565182	0.19332	0.534575	0.259882	0.318788	0.485068	0.403066	0.633535	0.548307	0.295075	0.0926956	0.611801	0.461066	0.37943	0.384987	0.28929	0.390837
TCGA.CM.4750.01A	TSPs-H	0.291907	0.514528	0.608651	0.45734	0.602434	0.710913	0.746303	0.586059	0.367117	0.399076	0.174866	0.58938	0.23793	0.553285	0.218713	0.249397	0.538301	0.387303	0.678714	0.564523	0.326123	0.122774	0.620617	0.444665	0.411944	0.435701	0.332118	0.344084
TCGA.G4.6625.01A	TSPs-H	0.455973	0.628419	0.700274	0.518777	0.623167	0.701531	0.825608	0.671704	0.469937	0.562663	0.270954	0.653859	0.452637	0.593168	0.417563	0.414556	0.714363	0.444446	0.71089	0.617796	0.411132	0.172697	0.694967	0.617724	0.483034	0.506376	0.41142	0.443366
TCGA.DM.A0XF.01A	TSPs-H	0.0435163	0.527683	0.581839	0.452138	0.611872	0.654612	0.762482	0.594295	0.415588	0.44173	0.210148	0.605512	0.173243	0.588469	0.265605	0.1885	0.538945	0.37859	0.704272	0.555279	0.381802	0.164117	0.632271	0.427676	0.447728	0.435776	0.415096	0.419645
TCGA.AA.3529.01A	TSPs-H	0.165932	0.463713	0.514192	0.407855	0.609232	0.69573	0.7747	0.615958	0.425585	0.41677	0.220892	0.649079	0.17971	0.636305	0.317003	0.419133	0.538737	0.38434	0.66998	0.510164	0.323822	0.228242	0.67271	0.489331	0.435158	0.431858	0.374711	0.401626
TCGA.AA.3949.01A	TSPs-H	0.409276	0.676602	0.762024	0.550763	0.615512	0.698885	0.838639	0.705392	0.499916	0.60473	0.240574	0.672422	0.448571	0.64126	0.51802	0.461429	0.784832	0.429639	0.706717	0.644626	0.498747	0.293476	0.680493	0.630709	0.518606	0.533812	0.420145	0.526864
TCGA.AA.3848.01A	TSPs-H	0.160195	0.411183	0.55504	0.428392	0.608966	0.756094	0.753304	0.600288	0.333939	0.434289	0.134466	0.549096	0.154152	0.552347	0.306305	0.255962	0.555814	0.360329	0.697111	0.520701	0.354096	0.158079	0.621372	0.456221	0.422637	0.407561	0.330119	0.327338
TCGA.AA.3818.01A	TSPs-H	0.252048	0.528399	0.592448	0.48705	0.621326	0.710962	0.77671	0.651933	0.407539	0.395524	0.226166	0.621113	0.228039	0.545603	0.284005	0.252366	0.547334	0.395153	0.697867	0.560869	0.362931	0.200736	0.641623	0.470874	0.438388	0.44773	0.411643	0.426769
TCGA.AA.3950.01A	TSPs-H	0.202164	0.627038	0.708694	0.594949	0.619995	0.679491	0.825888	0.724887	0.46582	0.531713	0.180629	0.692339	0.291496	0.618598	0.452637	0.402096	0.786729	0.357329	0.7057	0.620056	0.433701	0.422104	0.72936	0.69762	0.527353	0.515514	0.347782	0.537301
TCGA.AA.A00N.01A	TSPs-H	0.141248	0.501947	0.553968	0.477482	0.61722	0.72323	0.80495	0.709304	0.454511	0.480632	0.175138	0.663495	0.248474	0.632099	0.404368	0.285362	0.68106	0.387501	0.678307	0.601458	0.378718	0.308574	0.679974	0.56338	0.455234	0.5041	0.400159	0.430507
TCGA.A6.6138.01A	TSPs-H	0.365483	0.625829	0.695962	0.541369	0.654502	0.688362	0.819559	0.691395	0.507068	0.554752	0.254977	0.672404	0.402748	0.601483	0.422928	0.40655	0.722773	0.415629	0.701735	0.660323	0.452423	0.226969	0.680315	0.626983	0.507806	0.52337	0.424242	0.46155
TCGA.D5.6538.01A	TSPs-H	0.0104179	0.38443	0.438205	0.34443	0.583485	0.690831	0.733642	0.605571	0.400229	0.319508	0.168866	0.554395	0.0247237	0.581891	0.233934	0.269684	0.389912	0.363081	0.703407	0.524902	0.272622	0.122211	0.639543	0.353538	0.373263	0.386076	0.322238	0.450253
TCGA.AA.A00K.01A	TSPs-H	0.205723	0.537664	0.573682	0.426187	0.579811	0.730203	0.7694	0.599855	0.375098	0.425584	0.145937	0.622687	0.230598	0.590613	0.3302	0.306065	0.550528	0.376244	0.686918	0.557135	0.361609	0.186525	0.661221	0.465892	0.398991	0.444743	0.447543	0.428428
TCGA.AA.3715.01A	TSPs-H	0.326915	0.581183	0.692608	0.579143	0.641158	0.779869	0.844744	0.69682	0.417413	0.623578	0.171126	0.690387	0.378135	0.62613	0.450175	0.446595	0.761872	0.361353	0.733725	0.638424	0.506566	0.374493	0.691298	0.681772	0.548524	0.532081	0.37002	0.502532
TCGA.AA.3506.01A	TSPs-H	0.3269	0.490705	0.627382	0.490138	0.605872	0.743206	0.782133	0.650417	0.428319	0.493855	0.247674	0.63108	0.313051	0.610962	0.395239	0.37612	0.653815	0.365673	0.7078	0.582414	0.34356	0.294534	0.647696	0.544105	0.465476	0.467994	0.446395	0.438191
TCGA.AU.3779.01A	TSPs-H	0.316477	0.577654	0.615132	0.52885	0.634843	0.710268	0.806133	0.63244	0.422927	0.517986	0.242949	0.613633	0.355053	0.614811	0.354517	0.320484	0.640038	0.421398	0.69075	0.595708	0.354613	0.253143	0.684387	0.540581	0.448914	0.486198	0.399035	0.442643
TCGA.CK.5916.01A	TSPs-H	0.342524	0.650399	0.706683	0.541747	0.594487	0.673463	0.818976	0.720247	0.486468	0.584912	0.185858	0.633192	0.417819	0.614151	0.410204	0.354138	0.728225	0.455847	0.690401	0.639484	0.433419	0.20829	0.649547	0.597724	0.513006	0.532362	0.351726	0.500486
TCGA.QG.A5Z1.01A	TSPs-H	0.0952052	0.463158	0.463697	0.427314	0.596642	0.654857	0.769606	0.599592	0.451182	0.426834	0.235595	0.587844	0.186834	0.566667	0.288277	0.274938	0.522671	0.384234	0.648265	0.61996	0.325808	0.00539044	0.665875	0.448488	0.430681	0.397176	0.344767	0.371233
TCGA.AD.6890.01A	TSPs-H	0.2842	0.562876	0.591506	0.451609	0.604012	0.69894	0.767761	0.607786	0.421697	0.419456	0.214777	0.60358	0.23249	0.55333	0.287207	0.333549	0.545605	0.370608	0.682471	0.570544	0.36119	0.196481	0.637159	0.439762	0.411848	0.447324	0.407074	0.406918
TCGA.A6.2685.01A	TSPs-H	0.361417	0.458591	0.612359	0.527851	0.603284	0.719702	0.818862	0.711729	0.467239	0.529484	0.29819	0.689572	0.375198	0.613338	0.453244	0.511978	0.723164	0.371606	0.725215	0.628379	0.421356	0.279386	0.711837	0.627935	0.509898	0.503115	0.425891	0.414959
TCGA.A6.2686.01A	TSPs-H	0.359481	0.624636	0.76815	0.534261	0.596679	0.739547	0.81491	0.699593	0.456006	0.564986	0.233284	0.679314	0.418864	0.646857	0.462259	0.441968	0.773853	0.356689	0.678885	0.612523	0.461662	0.254525	0.67716	0.641929	0.521377	0.497669	0.342639	0.443031
TCGA.A6.A5ZU.01A	TSPs-H	0.332364	0.460343	0.584685	0.428512	0.594471	0.675486	0.803162	0.614248	0.449638	0.480862	0.249611	0.617643	0.381221	0.587611	0.392384	0.276403	0.657858	0.437713	0.690423	0.607322	0.384843	0.15756	0.662642	0.522663	0.445634	0.487558	0.316097	0.341463
TCGA.NH.A50V.01A	TSPs-H	0.261212	0.511265	0.578134	0.505842	0.59531	0.639694	0.796409	0.639352	0.431577	0.500155	0.26255	0.566723	0.301484	0.6208	0.329415	0.247096	0.653945	0.364731	0.645441	0.618507	0.380106	0.149619	0.655649	0.486046	0.398196	0.463523	0.446346	0.443359
TCGA.A6.2677.01A	TSPs-H	0.15199	0.532616	0.541209	0.40088	0.601084	0.656967	0.740366	0.599617	0.400707	0.35674	0.109543	0.588781	0.165587	0.568071	0.193896	0.309472	0.449328	0.39809	0.646605	0.507069	0.312892	0.0872368	0.607148	0.392382	0.379431	0.425271	0.314095	0.405089
TCGA.CA.6717.01A	TSPs-H	0.462524	0.624841	0.662198	0.528195	0.615671	0.674363	0.822443	0.700176	0.539958	0.55335	0.254864	0.656108	0.463955	0.643473	0.440612	0.464002	0.745265	0.452048	0.698463	0.643421	0.471631	0.180578	0.672691	0.642727	0.51969	0.519431	0.318434	0.504221
TCGA.A6.6649.01A	TSPs-H	0.335677	0.560818	0.56936	0.49055	0.592571	0.733744	0.82585	0.678922	0.475035	0.488364	0.21733	0.613153	0.356204	0.630368	0.332121	0.417012	0.640649	0.443866	0.69739	0.598548	0.41109	0.295371	0.657086	0.496733	0.455597	0.465413	0.376323	0.530733
TCGA.NH.A6GC.01A	TSPs-H	0.193493	0.382369	0.525664	0.402418	0.598166	0.743885	0.789814	0.593028	0.368297	0.408007	0.198587	0.511092	0.163575	0.551689	0.266907	0.121236	0.532716	0.330992	0.644335	0.574978	0.343347	0.149663	0.655017	0.355945	0.395188	0.352932	0.396216	0.369745
TCGA.AA.3562.01A	TSPs-H	0.303325	0.499012	0.579892	0.457516	0.622224	0.697987	0.77781	0.607722	0.41653	0.439682	0.210171	0.638357	0.286467	0.609973	0.359012	0.375552	0.600314	0.428401	0.684689	0.561757	0.385646	0.172721	0.680401	0.490392	0.443429	0.429391	0.38893	0.364308
TCGA.A6.6141.01A	TSPs-H	0.392782	0.56226	0.669362	0.474208	0.612628	0.701904	0.825174	0.605802	0.450108	0.51285	0.210216	0.587987	0.373657	0.606314	0.319899	0.26707	0.608914	0.464175	0.689566	0.590941	0.366963	0.0825907	0.664246	0.456125	0.441057	0.485775	0.443949	0.490581
TCGA.AA.A00R.01A	TSPs-H	0.399135	0.700029	0.796584	0.560882	0.578418	0.636219	0.822635	0.626765	0.451926	0.661299	0.173764	0.643321	0.431957	0.543312	0.442188	0.291175	0.744859	0.441793	0.702189	0.629791	0.468963	0.213333	0.641889	0.57489	0.50959	0.534547	0.40708	0.494633
TCGA.AZ.4684.01A	TSPs-H	0.324378	0.561226	0.64006	0.52773	0.60776	0.704766	0.785789	0.633942	0.439788	0.44581	0.28722	0.624173	0.313088	0.645228	0.363075	0.374715	0.636639	0.383449	0.716826	0.583651	0.386892	0.29132	0.676708	0.531862	0.477867	0.498832	0.440537	0.436001
TCGA.AU.6004.01A	TSPs-H	0.380478	0.619322	0.605516	0.59395	0.57253	0.677111	0.812811	0.701112	0.453274	0.570062	0.186238	0.650397	0.403234	0.634548	0.423064	0.352052	0.699071	0.41806	0.702632	0.610664	0.409691	0.302557	0.665072	0.599031	0.501359	0.501034	0.400945	0.486656
TCGA.A6.6780.01A	TSPs-H	0.225581	0.72634	0.701818	0.514441	0.590538	0.668193	0.800333	0.637186	0.436972	0.563096	0.160624	0.663165	0.348969	0.60686	0.39907	0.299433	0.743063	0.337491	0.643307	0.605388	0.422774	0.171345	0.625108	0.57836	0.492661	0.473388	0.4006	0.479214
TCGA.F4.6459.01A	TSPs-H	0.234643	0.495393	0.543506	0.469421	0.602959	0.696029	0.799406	0.658048	0.442085	0.470364	0.228374	0.62418	0.264873	0.641846	0.343064	0.387204	0.60133	0.417748	0.666808	0.616697	0.390955	0.142785	0.67707	0.524382	0.480854	0.4689	0.293135	0.432842
TCGA.NH.A8F7.01A	TSPs-H	0.00214312	0.405279	0.438821	0.366444	0.605268	0.653826	0.700685	0.576065	0.397802	0.306182	0.132379	0.543485	0.0337883	0.536206	0.235961	0.206145	0.405597	0.381234	0.653808	0.525338	0.262015	0.257353	0.646472	0.38205	0.33889	0.35273	0.28209	0.325167
TCGA.AY.6196.01A	TSPs-H	0.571659	0.604456	0.762206	0.570851	0.602416	0.730019	0.890238	0.73664	0.518934	0.670207	0.30574	0.676078	0.566975	0.667416	0.523273	0.507166	0.858133	0.471097	0.731367	0.657512	0.484503	0.225963	0.735996	0.721834	0.584006	0.58363	0.389743	0.535632
TCGA.AA.3524.01A	TSPs-H	0.119601	0.603449	0.619903	0.446938	0.608754	0.684369	0.741931	0.621437	0.442736	0.414457	0.166585	0.635775	0.28594	0.610795	0.329659	0.338439	0.555646	0.407868	0.720089	0.555224	0.344957	0.293774	0.614433	0.476232	0.437425	0.451207	0.323295	0.395611
TCGA.CM.6679.01A	TSPs-H	0.343967	0.480273	0.573609	0.466859	0.611473	0.667891	0.81421	0.628806	0.465843	0.478045	0.252712	0.606955	0.323886	0.574029	0.3582	0.327053	0.6089	0.436518	0.671908	0.62139	0.355027	0.181064	0.673963	0.500158	0.41345	0.465384	0.374285	0.392975
TCGA.AA.3672.01A	TSPs-H	0.259006	0.528412	0.698953	0.542462	0.616997	0.764737	0.801032	0.705515	0.383851	0.617912	0.181817	0.641778	0.352452	0.616693	0.392153	0.290964	0.741308	0.332376	0.732286	0.631877	0.469172	0.343264	0.659133	0.573121	0.521436	0.455109	0.410165	0.439091
TCGA.AA.3684.01A	TSPs-H	0.31247	0.444991	0.626904	0.528363	0.629737	0.781277	0.810757	0.694932	0.394118	0.531247	0.202925	0.647363	0.311647	0.661467	0.480478	0.38468	0.708035	0.3191	0.746768	0.611118	0.426042	0.325225	0.680021	0.619795	0.547238	0.494388	0.400124	0.425235
TCGA.AZ.4323.01A	TSPs-H	0.685325	0.660176	0.766571	0.4847	0.630846	0.700532	0.85955	0.620064	0.534049	0.578988	0.336015	0.618348	0.620221	0.568236	0.355958	0.337527	0.697161	0.452272	0.69297	0.615548	0.383781	0.113051	0.671371	0.520898	0.498139	0.535493	0.280927	0.4633
TCGA.AA.3971.01A	TSPs-H	0.372897	0.536255	0.639896	0.468536	0.620151	0.688802	0.792857	0.633573	0.418214	0.472962	0.220285	0.645922	0.378654	0.605237	0.354593	0.376982	0.64763	0.421281	0.714021	0.572442	0.351783	0.222303	0.672487	0.512441	0.452601	0.469444	0.389976	0.398597
TCGA.AA.A00D.01A	TSPs-H	0.372703	0.615325	0.713897	0.524261	0.604486	0.711515	0.814517	0.656913	0.488584	0.574551	0.220408	0.651573	0.407358	0.624089	0.408304	0.355856	0.726745	0.403765	0.734527	0.606929	0.432788	0.222192	0.666454	0.574965	0.493821	0.501554	0.46465	0.462925
TCGA.AD.6548.01A	TSPs-H	0.300854	0.64345	0.653855	0.544395	0.60011	0.677545	0.788675	0.685985	0.468346	0.514059	0.229989	0.676463	0.351861	0.601312	0.387004	0.425435	0.68739	0.431186	0.679891	0.59132	0.422456	0.265631	0.682609	0.578223	0.482406	0.498369	0.389926	0.469644
TCGA.G4.6302.01A	TSPs-H	0.280674	0.493923	0.578609	0.508549	0.604909	0.717581	0.838836	0.680738	0.522777	0.578222	0.236891	0.636276	0.332895	0.641531	0.450371	0.433074	0.686992	0.416942	0.681167	0.688399	0.464551	0.20501	0.693668	0.595288	0.508878	0.527018	0.326191	0.529913
TCGA.A6.2679.01A	TSPs-H	0.361324	0.454649	0.657749	0.488821	0.597378	0.741963	0.779166	0.615091	0.290279	0.512499	0.12718	0.591608	0.284388	0.533382	0.285404	0.359064	0.658857	0.316183	0.723384	0.496505	0.33478	0.091427	0.633121	0.426747	0.363884	0.465109	0.441065	0.329676
TCGA.A6.2674.01A	TSPs-H	0.269583	0.637394	0.575603	0.596916	0.567717	0.662443	0.846156	0.703555	0.475352	0.501279	0.185789	0.676982	0.358159	0.650183	0.45214	0.437313	0.743006	0.43261	0.65216	0.62539	0.387436	0.523591	0.725999	0.686927	0.494386	0.468768	0.355329	0.453165
TCGA.NH.A5IV.01A	TSPs-H	0.205593	0.580428	0.699133	0.497172	0.563648	0.686227	0.826108	0.646874	0.411222	0.52174	0.264791	0.642894	0.316566	0.59705	0.363049	0.301253	0.6987	0.386801	0.664698	0.60051	0.435971	0.0824622	0.640922	0.547001	0.457802	0.446496	0.282318	0.410399
TCGA.A6.5664.01A	TSPs-H	0.35202	0.621016	0.635625	0.52392	0.60558	0.681088	0.814195	0.691989	0.514576	0.548854	0.300764	0.656971	0.382126	0.642081	0.426622	0.494088	0.707581	0.425426	0.707035	0.617047	0.434046	0.26397	0.721135	0.615281	0.496049	0.5169	0.463518	0.521386
TCGA.F4.6806.01A	TSPs-H	0.342549	0.513221	0.57956	0.493547	0.625979	0.664595	0.786764	0.609748	0.404355	0.47226	0.245379	0.59575	0.325473	0.591229	0.300493	0.299913	0.55937	0.408954	0.683726	0.583992	0.349237	0.196459	0.685986	0.426977	0.413548	0.45113	0.462604	0.436903
TCGA.AA.3510.01A	TSPs-H	0.31024	0.551403	0.613814	0.481791	0.593357	0.694197	0.772996	0.66471	0.425304	0.466456	0.219736	0.6435	0.313452	0.609665	0.365944	0.416193	0.683939	0.368462	0.692369	0.552691	0.363057	0.207974	0.631391	0.54295	0.461755	0.448828	0.394196	0.366389
TCGA.A6.5657.01A	TSPs-H	0.517839	0.593564	0.641926	0.492325	0.586369	0.666641	0.808441	0.636889	0.487739	0.493204	0.26754	0.636977	0.453492	0.583458	0.346979	0.390941	0.612981	0.486143	0.686399	0.611527	0.409269	0.133787	0.659311	0.49176	0.452087	0.502291	0.35447	0.461107
TCGA.AA.3941.01A	TSPs-H	0.241878	0.534053	0.542942	0.409801	0.618871	0.712603	0.774745	0.600462	0.397134	0.412018	0.193405	0.589087	0.252882	0.589874	0.265309	0.318959	0.529316	0.427161	0.728923	0.544594	0.294106	0.126849	0.639804	0.396677	0.421868	0.41054	0.342835	0.514599
TCGA.CM.5344.01A	TSPs-H	0.161437	0.474526	0.542198	0.449068	0.611789	0.696965	0.783542	0.623883	0.431786	0.411319	0.211967	0.618367	0.219071	0.570485	0.304204	0.301904	0.521459	0.39901	0.643246	0.611616	0.377867	0.0919677	0.627033	0.466866	0.414585	0.448218	0.403435	0.427818
TCGA.AA.3517.01A	TSPs-H	0.191164	0.503938	0.549788	0.451151	0.588687	0.725566	0.776201	0.615846	0.414019	0.458494	0.244571	0.594086	0.210778	0.563749	0.333359	0.331512	0.614195	0.302996	0.66139	0.568835	0.318183	0.289521	0.643372	0.495193	0.415414	0.437944	0.399208	0.383195
TCGA.AA.A01X.01A	TSPs-H	0.265992	0.389758	0.520427	0.416676	0.613071	0.686824	0.778644	0.585432	0.358458	0.395876	0.124764	0.547154	0.233543	0.587806	0.309085	0.20381	0.529706	0.341625	0.705028	0.537055	0.294785	0.16265	0.627925	0.412013	0.425985	0.397672	0.375431	0.390273
TCGA.AA.3821.01A	TSPs-H	0.0944675	0.545939	0.595041	0.45564	0.614302	0.724027	0.813294	0.679627	0.429589	0.490517	0.201641	0.63727	0.206164	0.599515	0.352133	0.258842	0.65209	0.360213	0.63821	0.551684	0.38548	0.226625	0.668431	0.534762	0.450016	0.425443	0.319522	0.476075
TCGA.CM.6677.01A	TSPs-H	0.291729	0.575206	0.600088	0.476761	0.586211	0.674398	0.775613	0.605663	0.45917	0.450805	0.163354	0.63579	0.309715	0.566712	0.34089	0.307564	0.591747	0.436805	0.676567	0.583118	0.376433	0.173808	0.671263	0.499634	0.430924	0.455908	0.341714	0.418959
TCGA.CM.5861.01A	TSPs-H	0.058193	0.531392	0.57382	0.471955	0.596266	0.679271	0.806388	0.649171	0.450117	0.485244	0.104715	0.569288	0.151871	0.593064	0.291895	0.21131	0.552356	0.333991	0.673743	0.575078	0.410744	0.232524	0.592035	0.416132	0.404881	0.440544	0.411934	0.520336
TCGA.D5.6923.01A	TSPs-H	0.15494	0.533182	0.517644	0.488391	0.605766	0.66458	0.77568	0.652467	0.469466	0.439464	0.205376	0.645882	0.225455	0.607726	0.323079	0.354399	0.580868	0.381383	0.660451	0.594529	0.390953	0.231878	0.68633	0.548594	0.45187	0.458266	0.401965	0.41414
TCGA.F4.6703.01A	TSPs-H	0.38997	0.63621	0.721788	0.578447	0.682159	0.681724	0.877984	0.769143	0.538884	0.637319	0.213742	0.721539	0.449602	0.708703	0.559571	0.461478	0.854171	0.419435	0.709024	0.67185	0.514579	0.37359	0.714877	0.744994	0.598096	0.587891	0.345189	0.533123
TCGA.AZ.6605.01A	TSPs-H	0.372327	0.558994	0.647867	0.512748	0.628062	0.69116	0.83481	0.678067	0.508427	0.533688	0.222264	0.658273	0.407163	0.615527	0.409936	0.405872	0.697182	0.436289	0.685737	0.624555	0.41638	0.230241	0.711512	0.593842	0.473406	0.51473	0.41394	0.452545
TCGA.CM.5349.01A	TSPs-H	0.31454	0.557529	0.529589	0.522521	0.616369	0.693374	0.807741	0.648317	0.487567	0.450357	0.169885	0.635743	0.368355	0.617211	0.394603	0.338501	0.633535	0.413513	0.691118	0.607848	0.357921	0.135115	0.692819	0.569827	0.431547	0.460779	0.385342	0.419106
TCGA.NH.A50U.01A	TSPs-H	-0.0305835	0.520279	0.469282	0.415935	0.606715	0.698533	0.759532	0.587848	0.391903	0.422961	0.148742	0.60083	0.158321	0.579782	0.282322	0.262217	0.522684	0.35303	0.669502	0.561137	0.302876	0.0833297	0.649775	0.40212	0.412022	0.375469	0.286724	0.399707
TCGA.G4.6627.01A	TSPs-H	0.429429	0.631936	0.67554	0.506352	0.614916	0.685489	0.811419	0.684753	0.510148	0.534214	0.367013	0.669398	0.416358	0.602324	0.398324	0.471731	0.657351	0.44189	0.680991	0.632369	0.431675	0.296259	0.704356	0.534181	0.478872	0.5281	0.39828	0.482893
TCGA.D5.5539.01A	TSPs-H	0.28363	0.547349	0.538692	0.476268	0.625282	0.688208	0.825003	0.672657	0.477604	0.476462	0.265259	0.642756	0.335384	0.633711	0.396884	0.382378	0.672493	0.394998	0.678022	0.587773	0.394914	0.254391	0.696488	0.563745	0.451911	0.452975	0.367647	0.473881
TCGA.CM.6163.01A	TSPs-H	0.353237	0.593924	0.622249	0.487957	0.617289	0.637242	0.811088	0.641638	0.461558	0.479556	0.215993	0.618166	0.372741	0.641634	0.37835	0.340433	0.654449	0.404792	0.69438	0.613903	0.351476	0.26657	0.660736	0.510827	0.455736	0.470658	0.364776	0.410738
TCGA.A6.3808.01A	TSPs-H	0.288885	0.59306	0.627141	0.529266	0.6295	0.681704	0.818574	0.7074	0.498689	0.500868	0.29978	0.681561	0.356677	0.634573	0.41219	0.503161	0.71101	0.366984	0.698303	0.615218	0.397914	0.265153	0.680753	0.609914	0.509873	0.514906	0.415333	0.481065
TCGA.AA.3837.01A	TSPs-H	0.269554	0.509033	0.564014	0.463057	0.596782	0.738101	0.781271	0.61373	0.393182	0.425276	0.145609	0.604902	0.263681	0.541299	0.273295	0.349015	0.540016	0.350917	0.684151	0.546472	0.286872	0.133694	0.637971	0.454498	0.373698	0.440294	0.398834	0.375632
TCGA.CM.6167.01A	TSPs-H	0.384214	0.504606	0.601098	0.46575	0.604568	0.634103	0.851017	0.685583	0.522643	0.546281	0.262207	0.650136	0.406913	0.637089	0.428512	0.487818	0.671844	0.419116	0.673882	0.650895	0.454417	0.157161	0.703262	0.534586	0.500321	0.509954	0.315218	0.516659
TCGA.AA.3521.01A	TSPs-H	0.226523	0.475911	0.525136	0.494369	0.616719	0.675384	0.773056	0.646113	0.407632	0.430067	0.189006	0.627397	0.2113	0.59352	0.317749	0.244549	0.591485	0.377642	0.678416	0.581438	0.330086	0.257491	0.641697	0.50168	0.400349	0.437051	0.363292	0.385172
TCGA.CA.5797.01A	TSPs-H	0.232167	0.509872	0.570706	0.456515	0.652423	0.682493	0.783474	0.625335	0.44016	0.440319	0.178325	0.632923	0.258587	0.604471	0.328374	0.394376	0.547684	0.399241	0.693335	0.578302	0.411788	0.158016	0.674773	0.491396	0.439708	0.448643	0.370033	0.430056
TCGA.CM.6166.01A	TSPs-H	0.00141931	0.501018	0.512961	0.383163	0.617193	0.653687	0.750478	0.589247	0.407714	0.345478	0.156841	0.57727	0.0104659	0.53967	0.238619	0.237773	0.405557	0.39542	0.643241	0.542569	0.28228	0.0556155	0.629631	0.404418	0.363814	0.403868	0.373161	0.429138
TCGA.CA.6719.01A	TSPs-H	0.274102	0.519553	0.590628	0.484836	0.63028	0.69044	0.808461	0.668563	0.467465	0.470949	0.231181	0.641382	0.331333	0.598536	0.341241	0.342013	0.649143	0.380602	0.687429	0.614076	0.401225	0.139275	0.659241	0.557804	0.472208	0.494931	0.340783	0.407171
TCGA.AA.A02R.01A	TSPs-H	0.318357	0.632193	0.724168	0.53215	0.599547	0.741689	0.814158	0.680224	0.435642	0.660242	0.104311	0.657036	0.419413	0.607109	0.4281	0.339722	0.763284	0.351509	0.6958	0.624436	0.463705	0.121661	0.634488	0.604843	0.533415	0.514823	0.284963	0.481125
TCGA.AA.A02O.01A	TSPs-H	0.208204	0.457065	0.591507	0.43304	0.595192	0.753023	0.776088	0.596805	0.385402	0.427382	0.199794	0.579306	0.105694	0.549087	0.257649	0.190448	0.549722	0.31683	0.693419	0.505949	0.306375	0.180756	0.635576	0.405328	0.398996	0.396847	0.469983	0.393985
TCGA.A6.5666.01A	TSPs-H	0.0477798	0.512162	0.511487	0.433643	0.612029	0.601783	0.724121	0.62708	0.42077	0.353464	0.187256	0.6253	0.0912153	0.616981	0.249828	0.25356	0.518026	0.347896	0.657596	0.513553	0.278159	0.187975	0.626198	0.409988	0.352103	0.384192	0.284698	0.376444
TCGA.F4.6704.01A	TSPs-H	0.273068	0.516859	0.58723	0.48152	0.614628	0.730782	0.836635	0.673103	0.483358	0.506654	0.181934	0.614186	0.302968	0.619772	0.389537	0.35233	0.699497	0.355821	0.678358	0.624677	0.424189	0.172058	0.668328	0.552972	0.463285	0.470404	0.332129	0.456322
TCGA.AA.3856.01A	TSPs-H	0.387309	0.559505	0.647146	0.513167	0.62627	0.692106	0.791027	0.635823	0.436269	0.495858	0.247419	0.658247	0.38584	0.599998	0.372422	0.407887	0.633568	0.457876	0.72031	0.573391	0.375431	0.190392	0.660354	0.536272	0.525651	0.469397	0.413311	0.411173
TCGA.AA.A00Q.01A	TSPs-H	0.176614	0.47035	0.58539	0.443826	0.589082	0.690984	0.763907	0.592948	0.396482	0.415502	0.157299	0.598008	0.20885	0.552901	0.279531	0.174465	0.560939	0.405484	0.659869	0.559673	0.312712	0.0858469	0.602548	0.408359	0.426798	0.407492	0.375231	0.386783
TCGA.AA.A00F.01A	TSPs-H	0.237937	0.480769	0.539332	0.419634	0.599061	0.707918	0.791194	0.61304	0.404931	0.435325	0.163627	0.622533	0.17607	0.538211	0.289383	0.235591	0.551772	0.374077	0.683074	0.569848	0.374754	0.183227	0.644572	0.436836	0.411133	0.44375	0.395798	0.407388
TCGA.D5.5538.01A	TSPs-H	0.318658	0.60289	0.618339	0.565547	0.611564	0.694072	0.812381	0.706388	0.457885	0.526771	0.230487	0.692708	0.367634	0.635293	0.419153	0.378519	0.734169	0.450456	0.699979	0.618263	0.385186	0.255051	0.723164	0.643257	0.489589	0.522676	0.439541	0.444686
TCGA.AA.3867.01A	TSPs-H	0.322211	0.465325	0.540245	0.412437	0.631052	0.691978	0.783582	0.657232	0.45226	0.475289	0.22952	0.656225	0.322877	0.592454	0.356954	0.323894	0.588649	0.430827	0.684293	0.581766	0.363045	0.14232	0.673882	0.508384	0.482743	0.474013	0.342923	0.369453
TCGA.A6.6782.01A	TSPs-H	0.301702	0.559974	0.643357	0.478433	0.63158	0.694176	0.80794	0.661383	0.466288	0.501601	0.302569	0.654609	0.329968	0.614873	0.384594	0.418051	0.677396	0.415174	0.675628	0.617589	0.442851	0.240319	0.691249	0.567224	0.448115	0.478489	0.336712	0.408167
TCGA.A6.6654.01A	TSPs-H	0.355215	0.61752	0.672663	0.549302	0.652642	0.691328	0.849559	0.745967	0.509265	0.613034	0.31715	0.701664	0.444965	0.643191	0.506487	0.523011	0.815623	0.434378	0.711763	0.66872	0.456886	0.237921	0.719187	0.670595	0.539118	0.561973	0.330592	0.457611
TCGA.AA.A01D.01A	TSPs-H	0.208229	0.48001	0.526314	0.538444	0.593967	0.732688	0.817277	0.662324	0.430897	0.509478	0.236945	0.620339	0.216052	0.657956	0.415175	0.373975	0.661953	0.347395	0.724838	0.605063	0.36809	0.231776	0.685839	0.565837	0.466753	0.449048	0.417812	0.442818
TCGA.G4.6311.01A	TSPs-H	0.427854	0.569298	0.527107	0.498769	0.620642	0.690212	0.811027	0.670467	0.464567	0.451841	0.276181	0.647993	0.427309	0.613139	0.36412	0.351801	0.622021	0.471663	0.670941	0.59885	0.393828	0.201909	0.678258	0.560182	0.460188	0.468879	0.355573	0.390657
TCGA.A6.3807.01A	TSPs-H	0.235075	0.554877	0.58541	0.526907	0.599299	0.673882	0.780155	0.652052	0.41857	0.489561	0.281005	0.661743	0.297493	0.638288	0.361499	0.316236	0.633919	0.337927	0.645404	0.575707	0.371788	0.31534	0.673	0.530047	0.437233	0.447224	0.411533	0.374062
TCGA.AZ.5403.01A	TSPs-H	0.173816	0.485216	0.534608	0.49205	0.612335	0.677295	0.784535	0.633819	0.474376	0.378432	0.248543	0.657943	0.223401	0.635426	0.368395	0.384606	0.566382	0.399414	0.696346	0.584019	0.38161	0.202284	0.672798	0.482826	0.436749	0.469253	0.404844	0.423556
TCGA.G4.6628.01A	TSPs-H	0.360106	0.682595	0.779051	0.514946	0.607902	0.630873	0.825824	0.698111	0.500778	0.640705	0.2872	0.686244	0.435173	0.622549	0.444992	0.401084	0.764175	0.425418	0.689591	0.612107	0.485591	0.217061	0.637675	0.596636	0.515222	0.539207	0.322666	0.530166
TCGA.CM.5341.01A	TSPs-H	0.199206	0.586752	0.689995	0.529729	0.630934	0.621091	0.799545	0.651726	0.494768	0.498174	0.173157	0.706935	0.318286	0.62185	0.436789	0.367431	0.719748	0.353649	0.673517	0.59513	0.382671	0.211231	0.642693	0.62452	0.475523	0.506497	0.374211	0.455325
TCGA.AA.3514.01A	TSPs-H	0.169661	0.411589	0.551588	0.493278	0.59827	0.754689	0.758738	0.621336	0.387317	0.45266	0.16913	0.574868	0.201923	0.577541	0.35225	0.340403	0.623355	0.343224	0.755945	0.575353	0.325275	0.140906	0.593235	0.509217	0.481486	0.450868	0.380552	0.360605
TCGA.AA.3660.01A	TSPs-H	0.244091	0.516932	0.538548	0.47522	0.650664	0.69027	0.766717	0.620584	0.393616	0.422085	0.200151	0.640542	0.267855	0.598985	0.332434	0.350105	0.5626	0.430184	0.684819	0.562328	0.34033	0.215216	0.679327	0.475427	0.445291	0.43517	0.403316	0.412799
TCGA.AA.3833.01A	TSPs-H	0.323709	0.584719	0.635161	0.567489	0.607785	0.749424	0.816334	0.697997	0.439149	0.524437	0.226552	0.675802	0.341558	0.633834	0.436748	0.493549	0.703439	0.411551	0.688114	0.607626	0.434479	0.321361	0.678226	0.581526	0.490607	0.498087	0.443645	0.454807
TCGA.AA.A01P.01A	TSPs-H	0.419434	0.652029	0.745158	0.596314	0.603005	0.70448	0.849747	0.707064	0.44847	0.650066	0.152409	0.655783	0.46284	0.610752	0.448553	0.276824	0.746269	0.388698	0.693315	0.665695	0.425541	0.31244	0.653504	0.563151	0.513376	0.545283	0.428868	0.541461
TCGA.AA.A00Z.01A	TSPs-H	0.21138	0.520215	0.558768	0.449406	0.602173	0.669672	0.729513	0.56777	0.415542	0.403472	0.174012	0.60104	0.180663	0.569672	0.287289	0.241757	0.505511	0.407858	0.661289	0.547315	0.301533	0.141387	0.658017	0.421045	0.371893	0.385712	0.424853	0.359861
TCGA.CM.5863.01A	TSPs-H	0.259485	0.497431	0.533031	0.483859	0.60941	0.7219	0.820882	0.683977	0.427986	0.498018	0.217537	0.645633	0.260847	0.644483	0.402235	0.370458	0.672383	0.423925	0.690787	0.614939	0.379423	0.23672	0.67564	0.536368	0.47234	0.479237	0.425588	0.466324
TCGA.DM.A285.01A	TSPs-H	-0.0140952	0.454505	0.439866	0.393355	0.589573	0.673338	0.75808	0.595832	0.396053	0.332861	0.196788	0.587321	0.0777255	0.581413	0.245941	0.195492	0.46169	0.343144	0.619127	0.546002	0.329219	0.00625343	0.61979	0.395952	0.369548	0.392581	0.338794	0.384544
TCGA.A6.4107.01A	TSPs-H	0.353185	0.515841	0.579766	0.471116	0.606234	0.701902	0.801742	0.611195	0.402257	0.45743	0.210409	0.598576	0.322309	0.577231	0.352325	0.325946	0.612244	0.391364	0.700725	0.547808	0.35591	0.15746	0.648108	0.494513	0.460464	0.450508	0.43238	0.427902
TCGA.CA.6716.01A	TSPs-H	0.125124	0.413815	0.47988	0.414231	0.62178	0.65923	0.765444	0.603042	0.430739	0.374979	0.196538	0.507879	0.128757	0.533143	0.237061	0.26641	0.507511	0.330545	0.652747	0.562852	0.268586	0.094239	0.605196	0.392606	0.363595	0.405826	0.365163	0.366892
TCGA.D5.6541.01A	TSPs-H	0.30167	0.513611	0.628769	0.493171	0.650316	0.700324	0.809321	0.670029	0.486578	0.5578	0.213369	0.646491	0.367903	0.641768	0.396428	0.30762	0.719289	0.414436	0.697964	0.615095	0.422436	0.222732	0.687418	0.584586	0.479811	0.495578	0.37608	0.384064
TCGA.AA.3870.01A	TSPs-H	0.31688	0.553423	0.621885	0.499276	0.598696	0.763513	0.830155	0.701537	0.44846	0.523717	0.169911	0.677642	0.393103	0.621572	0.400969	0.412748	0.707284	0.415374	0.709701	0.627933	0.428731	0.227518	0.659555	0.639445	0.519931	0.502525	0.340457	0.4604
TCGA.D5.6532.01A	TSPs-H	0.173923	0.468723	0.52276	0.380586	0.605129	0.663669	0.744658	0.597003	0.429857	0.352082	0.150672	0.569515	0.17381	0.570539	0.234876	0.241116	0.468454	0.381175	0.698159	0.545535	0.290232	0.176753	0.644451	0.365749	0.36179	0.384268	0.363057	0.388949
TCGA.CM.6169.01A	TSPs-H	0.312567	0.59058	0.652148	0.549388	0.616678	0.672109	0.820542	0.704915	0.498337	0.551773	0.291226	0.671812	0.381801	0.613783	0.417318	0.48464	0.741661	0.463439	0.692492	0.650033	0.468661	0.269473	0.718538	0.644584	0.525824	0.515848	0.413482	0.449027
TCGA.D5.5541.01A	TSPs-H	0.238563	0.555172	0.613788	0.503596	0.608475	0.685526	0.782657	0.681631	0.477227	0.473032	0.194264	0.647638	0.313402	0.601766	0.376997	0.36744	0.645607	0.428088	0.67248	0.610147	0.40003	0.151998	0.669065	0.594764	0.465636	0.461268	0.374291	0.403887
TCGA.A6.2684.01A	TSPs-H	0.219344	0.560464	0.56858	0.521554	0.56883	0.691792	0.810507	0.63729	0.409754	0.497041	0.192313	0.639657	0.288568	0.59855	0.362077	0.364141	0.661531	0.389877	0.68824	0.619454	0.369792	0.102477	0.646318	0.63021	0.480769	0.4754	0.366141	0.404302
TCGA.CM.5868.01A	TSPs-H	0.138449	0.519398	0.525044	0.454126	0.616151	0.66408	0.784484	0.623686	0.43367	0.390715	0.224594	0.633163	0.200685	0.591001	0.300183	0.234626	0.519012	0.399853	0.661516	0.573758	0.356922	0.0887325	0.635035	0.428855	0.38361	0.433227	0.340336	0.379712
TCGA.D5.6926.01A	TSPs-H	0.271439	0.521706	0.563511	0.515005	0.612003	0.698935	0.78532	0.670664	0.470521	0.486792	0.204785	0.648746	0.309575	0.62626	0.373537	0.308322	0.668259	0.420554	0.667172	0.631176	0.391897	0.238303	0.714594	0.589533	0.460983	0.464686	0.353592	0.385332
TCGA.AA.3534.01A	TSPs-H	0.212298	0.530323	0.529556	0.45477	0.583823	0.657876	0.775453	0.605111	0.424889	0.401566	0.16202	0.606547	0.21332	0.578654	0.30679	0.34421	0.537663	0.439941	0.647491	0.554132	0.336834	0.13644	0.628974	0.477418	0.428979	0.440043	0.380286	0.468098
TCGA.AA.A03J.01A	TSPs-H	0.240036	0.449422	0.641105	0.463926	0.606313	0.755342	0.772612	0.61533	0.386184	0.499941	0.21546	0.633515	0.269054	0.533734	0.339967	0.297571	0.609957	0.396272	0.714777	0.580849	0.359265	0.193817	0.641312	0.527127	0.460245	0.441189	0.424883	0.379349
TCGA.CM.6680.01A	TSPs-H	0.27206	0.561834	0.617517	0.514173	0.621035	0.697146	0.81905	0.634842	0.419101	0.52986	0.232935	0.619901	0.280159	0.596586	0.375244	0.329349	0.672388	0.373044	0.682883	0.604621	0.380816	0.116751	0.667083	0.531628	0.440216	0.468945	0.472201	0.455071
TCGA.AA.A01K.01A	TSPs-H	0.249282	0.531018	0.612073	0.484248	0.618461	0.71068	0.797686	0.632125	0.401429	0.457538	0.157677	0.624813	0.274069	0.56825	0.32562	0.274505	0.604249	0.407616	0.685327	0.56811	0.385647	0.176884	0.651636	0.512116	0.436343	0.454244	0.321395	0.433781
TCGA.D5.6536.01A	TSPs-H	0.082652	0.475986	0.452714	0.515625	0.609047	0.708949	0.821311	0.689122	0.514015	0.442071	0.184388	0.643943	0.178631	0.656659	0.396601	0.339811	0.673186	0.285796	0.68915	0.596544	0.379914	0.322432	0.717824	0.593695	0.438477	0.447027	0.35946	0.412176
TCGA.AD.A5EK.01A	TSPs-H	0.0349509	0.492456	0.53823	0.425394	0.588248	0.646585	0.723403	0.603093	0.368932	0.361062	0.162959	0.516762	0.0398085	0.489107	0.233436	0.28809	0.44931	0.375035	0.647296	0.553352	0.302926	0.0663986	0.637748	0.393278	0.377175	0.37265	0.406288	0.449161
TCGA.AZ.6607.01A	TSPs-H	0.268995	0.559248	0.646099	0.504286	0.596606	0.71166	0.823004	0.722588	0.492221	0.592392	0.272502	0.662429	0.352539	0.630996	0.41239	0.463492	0.696706	0.441104	0.689029	0.658535	0.471908	0.253019	0.706452	0.640489	0.530977	0.528138	0.424038	0.512016
TCGA.G4.6314.01A	TSPs-H	0.243933	0.526065	0.561475	0.460541	0.594881	0.655471	0.796018	0.638494	0.469311	0.476405	0.285357	0.612847	0.267634	0.566821	0.372259	0.389427	0.598332	0.404735	0.653593	0.612104	0.406161	0.0593344	0.667316	0.524917	0.440276	0.485608	0.356918	0.446846
TCGA.CM.5348.01A	TSPs-H	0.134914	0.492122	0.525216	0.537257	0.612583	0.730635	0.838726	0.716342	0.446727	0.521611	0.213702	0.675809	0.340994	0.693288	0.445978	0.452127	0.713981	0.417849	0.700349	0.641196	0.410068	0.299334	0.661159	0.648769	0.524677	0.502524	0.392594	0.464507
TCGA.D5.6929.01A	TSPs-H	0.352719	0.526461	0.604952	0.415051	0.620359	0.696254	0.790934	0.641639	0.404018	0.472754	0.200811	0.640579	0.325491	0.568974	0.315956	0.275058	0.619799	0.427131	0.647442	0.584283	0.3413	0.140939	0.685299	0.490061	0.420261	0.465966	0.345186	0.390037
TCGA.A6.2681.01A	TSPs-H	0.277545	0.47141	0.594612	0.530904	0.634201	0.747803	0.802946	0.692262	0.430661	0.48674	0.235105	0.629979	0.311941	0.626207	0.387308	0.433066	0.682836	0.329331	0.704146	0.596734	0.403127	0.212221	0.659397	0.57493	0.484409	0.472607	0.440646	0.39366
TCGA.AA.3869.01A	TSPs-H	0.202493	0.578877	0.619943	0.548385	0.641134	0.688273	0.79215	0.67301	0.447766	0.488991	0.228877	0.666197	0.278424	0.65229	0.383918	0.398307	0.675721	0.392785	0.730117	0.574999	0.339347	0.383076	0.664119	0.561648	0.497251	0.490107	0.42828	0.46534
TCGA.DM.A282.01A	TSPs-H	0.0633834	0.448359	0.487302	0.392842	0.597234	0.661457	0.739405	0.567021	0.381761	0.356103	0.191057	0.545172	0.0372254	0.505117	0.248787	0.248006	0.452303	0.386238	0.659937	0.51986	0.273819	0.0660174	0.647864	0.373709	0.348011	0.379102	0.349445	0.410253
TCGA.D5.7000.01A	TSPs-H	0.255385	0.570069	0.599337	0.519489	0.60476	0.713605	0.787613	0.693612	0.438696	0.502008	0.207184	0.638759	0.301579	0.584513	0.357827	0.384485	0.629336	0.441492	0.684087	0.605498	0.380736	0.271783	0.673056	0.530227	0.445384	0.460511	0.431088	0.464424
TCGA.G4.6298.01A	TSPs-H	0.0892959	0.433984	0.444954	0.389775	0.608174	0.676762	0.762404	0.592857	0.416044	0.347582	0.186559	0.600424	0.0563337	0.565337	0.239645	0.283268	0.433923	0.316381	0.654275	0.551282	0.334016	0.0974636	0.651834	0.451467	0.382245	0.408982	0.343049	0.378073
TCGA.NH.A8F8.01A	TSPs-H	0.228559	0.489224	0.53662	0.465483	0.625085	0.680607	0.790385	0.638294	0.443352	0.444311	0.219988	0.60723	0.267403	0.556595	0.311309	0.335656	0.580416	0.371225	0.649335	0.603232	0.385522	0.149694	0.658735	0.480287	0.407407	0.434004	0.348536	0.351023
TCGA.AA.3966.01A	TSPs-H	0.287592	0.639391	0.712348	0.595354	0.592694	0.790522	0.852943	0.715682	0.474114	0.569144	0.323996	0.679664	0.373361	0.661706	0.492683	0.448335	0.797929	0.448729	0.699128	0.631409	0.423003	0.401898	0.735346	0.673007	0.517212	0.524385	0.446866	0.521429
TCGA.AA.3516.01A	TSPs-H	0.208811	0.606263	0.642984	0.538339	0.608249	0.671554	0.802125	0.653537	0.45408	0.558883	0.164716	0.67598	0.310218	0.584385	0.37283	0.328164	0.666739	0.336622	0.688528	0.57821	0.404473	0.314552	0.640189	0.517327	0.492138	0.494913	0.439314	0.523973
TCGA.A6.2676.01A	TSPs-H	0.180214	0.667739	0.703831	0.561572	0.582533	0.673763	0.798115	0.6828	0.42017	0.578704	0.165944	0.680614	0.353493	0.623008	0.42227	0.314854	0.746312	0.305674	0.68706	0.63335	0.463315	0.290128	0.648316	0.628638	0.557005	0.493747	0.343069	0.468606
TCGA.AA.3846.01A	TSPs-H	0.254573	0.604624	0.595587	0.469475	0.626632	0.645551	0.783225	0.628179	0.408172	0.465833	0.317814	0.640455	0.310128	0.614376	0.330226	0.350737	0.599973	0.388487	0.693993	0.557979	0.34168	0.204209	0.645352	0.50729	0.413618	0.435025	0.41587	0.420616
TCGA.AA.3544.01A	TSPs-H	0.382165	0.561411	0.726618	0.503486	0.643072	0.706534	0.793837	0.660817	0.438679	0.517249	0.220946	0.680487	0.360839	0.635756	0.462634	0.466531	0.719294	0.402767	0.694251	0.586876	0.493065	0.215209	0.658183	0.597115	0.519288	0.500586	0.436855	0.423443
TCGA.AA.3956.01A	TSPs-H	0.300185	0.510684	0.587539	0.471382	0.633208	0.6948	0.787811	0.640081	0.425421	0.435866	0.196735	0.587545	0.287789	0.621565	0.314244	0.362941	0.579842	0.466785	0.682614	0.572495	0.333516	0.240386	0.686554	0.472759	0.412871	0.447569	0.405285	0.408474
TCGA.AA.3532.01A	TSPs-H	0.382278	0.574975	0.645577	0.551932	0.63266	0.686917	0.809237	0.667729	0.458275	0.520716	0.21148	0.670499	0.410735	0.63076	0.424391	0.379664	0.701172	0.439549	0.701144	0.604977	0.43795	0.244257	0.652095	0.596645	0.496731	0.502604	0.439201	0.42695
TCGA.AD.6895.01A	TSPs-H	0.252262	0.621307	0.690787	0.499176	0.5986	0.716566	0.837698	0.652985	0.480825	0.571714	0.242287	0.619974	0.31422	0.577344	0.365079	0.366798	0.635429	0.394314	0.662415	0.626507	0.436969	0.265853	0.676591	0.479018	0.473526	0.498267	0.429816	0.529902
TCGA.CM.5860.01A	TSPs-H	0.167846	0.581142	0.573906	0.467702	0.624981	0.698855	0.802979	0.661514	0.457949	0.486026	0.248258	0.653996	0.290699	0.607143	0.377567	0.411848	0.630943	0.430741	0.668258	0.620584	0.424314	0.19619	0.670267	0.552835	0.491521	0.484254	0.386654	0.484436
TCGA.AA.A02F.01A	TSPs-H	-0.0565457	0.503079	0.454615	0.407259	0.589912	0.660107	0.749902	0.575499	0.394282	0.324785	0.221805	0.555396	-0.0251125	0.590101	0.231891	0.179826	0.4538	0.35756	0.661006	0.534542	0.314183	0.115844	0.639726	0.352225	0.394645	0.395754	0.303589	0.407021
TCGA.CM.6162.01A	TSPs-H	0.350273	0.641172	0.63484	0.539315	0.609565	0.692696	0.861665	0.77424	0.504627	0.586955	0.342133	0.696026	0.403577	0.703385	0.495999	0.515178	0.789218	0.447486	0.703718	0.667546	0.456816	0.365833	0.722743	0.639741	0.526858	0.557501	0.442016	0.547869
TCGA.F4.6807.01A	TSPs-H	0.391859	0.615742	0.686732	0.527543	0.607059	0.668543	0.81791	0.716587	0.496305	0.570872	0.302509	0.64658	0.4117	0.639423	0.419031	0.447653	0.707465	0.45143	0.682319	0.643317	0.420026	0.185692	0.693509	0.583465	0.472683	0.51647	0.396744	0.483487
TCGA.AA.3930.01A	TSPs-H	0.253529	0.63531	0.610531	0.536956	0.610692	0.660179	0.79173	0.672698	0.466059	0.495421	0.192858	0.644246	0.333424	0.624962	0.370572	0.456377	0.66454	0.364095	0.66477	0.565334	0.406119	0.37432	0.65129	0.537753	0.461908	0.454431	0.350723	0.463755
TCGA.AA.3841.01A	TSPs-H	0.337872	0.461598	0.617546	0.514959	0.622461	0.770109	0.801918	0.647005	0.35221	0.481864	0.191707	0.606226	0.325546	0.612293	0.381746	0.317088	0.642377	0.400409	0.764078	0.576368	0.383195	0.276281	0.636618	0.531577	0.465959	0.474163	0.425788	0.398595
TCGA.AA.3814.01A	TSPs-H	0.314713	0.557176	0.632743	0.54448	0.634842	0.704477	0.804164	0.696871	0.435972	0.516271	0.275988	0.673173	0.358593	0.616837	0.395687	0.432991	0.683585	0.440507	0.687831	0.611286	0.387265	0.29201	0.67549	0.614563	0.488088	0.50498	0.437238	0.417584
TCGA.A6.2675.01A	TSPs-H	0.301595	0.474864	0.586184	0.51107	0.618212	0.709584	0.816462	0.703382	0.473963	0.493979	0.231498	0.67651	0.365014	0.614905	0.416136	0.432712	0.677738	0.408081	0.686619	0.635126	0.397556	0.280057	0.722342	0.620916	0.468413	0.495081	0.383545	0.377127
TCGA.G4.6297.01A	TSPs-H	0.313165	0.535607	0.562455	0.515638	0.605156	0.699322	0.809404	0.679828	0.458587	0.514446	0.27161	0.647658	0.351387	0.598672	0.383399	0.438325	0.658151	0.428068	0.682349	0.624137	0.403909	0.233415	0.696932	0.57244	0.46157	0.500415	0.354671	0.419248
TCGA.AA.3553.01A	TSPs-H	0.300699	0.564024	0.643169	0.542236	0.621752	0.681796	0.795101	0.643312	0.453971	0.495538	0.143673	0.652753	0.332108	0.617937	0.343521	0.311519	0.648958	0.391439	0.697457	0.586305	0.366149	0.287904	0.67692	0.54973	0.47438	0.498531	0.439111	0.431203
TCGA.AA.3511.01A	TSPs-H	0.2326	0.466592	0.536596	0.461026	0.620129	0.683142	0.775679	0.643002	0.455599	0.416943	0.230633	0.619542	0.263535	0.585936	0.322817	0.338818	0.582331	0.400548	0.702499	0.591857	0.36216	0.251229	0.682354	0.479467	0.427721	0.444069	0.42122	0.411494
TCGA.A6.A56B.01A	TSPs-H	0.0163185	0.43033	0.434522	0.436527	0.579888	0.665523	0.752175	0.608395	0.434077	0.412088	0.268733	0.570848	0.0466957	0.524018	0.236017	0.330078	0.502457	0.33632	0.6401	0.565646	0.332914	0.0357618	0.626841	0.477466	0.398782	0.395608	0.327145	0.365902
TCGA.A6.5667.01A	TSPs-H	0.170101	0.524467	0.534224	0.484767	0.61054	0.689859	0.762569	0.641158	0.464874	0.384189	0.165612	0.618563	0.22638	0.575669	0.296708	0.359346	0.531845	0.428419	0.672649	0.61432	0.369229	0.193761	0.667153	0.488908	0.423261	0.456469	0.33089	0.405122
TCGA.AA.3866.01A	TSPs-H	0.330569	0.626366	0.661358	0.560792	0.625172	0.682134	0.817411	0.722799	0.466628	0.553301	0.220636	0.689654	0.396973	0.617441	0.466807	0.403757	0.764735	0.421057	0.705736	0.637667	0.413894	0.244355	0.662723	0.655382	0.500305	0.542363	0.347596	0.441688
TCGA.AA.A017.01A	TSPs-H	0.187023	0.444622	0.550751	0.42181	0.592668	0.693368	0.775478	0.62657	0.423975	0.400284	0.219276	0.599257	0.192349	0.587383	0.28148	0.276076	0.557128	0.368896	0.678174	0.569295	0.336846	0.263051	0.68248	0.457192	0.416757	0.411221	0.352565	0.329433
TCGA.CM.6674.01A	TSPs-H	0.246115	0.568595	0.634821	0.467289	0.607252	0.700701	0.82554	0.668167	0.455911	0.517016	0.171331	0.632191	0.305752	0.645446	0.408623	0.320146	0.667133	0.416311	0.676657	0.602965	0.447642	0.178922	0.66847	0.51283	0.451664	0.48448	0.400587	0.526259
TCGA.DM.A1D8.01A	TSPs-H	0.0675457	0.464877	0.560588	0.363073	0.609491	0.637135	0.733298	0.545483	0.355282	0.361739	0.104592	0.507131	0.0702694	0.540208	0.159944	0.177575	0.394741	0.400661	0.655808	0.515148	0.334339	0.0923004	0.63026	0.316124	0.3719	0.373606	0.346829	0.418113
TCGA.CM.6170.01A	TSPs-H	0.292494	0.514972	0.579682	0.461015	0.616659	0.65711	0.790381	0.639282	0.461059	0.445374	0.222984	0.618853	0.325399	0.593835	0.337751	0.362562	0.631634	0.428787	0.683885	0.599645	0.38497	0.198987	0.681271	0.483861	0.439396	0.45521	0.368618	0.378432
TCGA.AZ.4616.01A	TSPs-H	0.181154	0.607868	0.658172	0.476661	0.624167	0.705513	0.787179	0.648273	0.413312	0.499962	0.206648	0.62677	0.255634	0.59881	0.294493	0.282508	0.599857	0.319431	0.667949	0.575921	0.394951	0.218276	0.66357	0.44271	0.426092	0.454241	0.395621	0.441029
TCGA.AA.3994.01A	TSPs-H	0.201547	0.48918	0.567441	0.504066	0.63836	0.705115	0.829232	0.653681	0.457719	0.472658	0.184831	0.643013	0.272147	0.602468	0.370707	0.34902	0.632558	0.303613	0.688621	0.548988	0.349401	0.238873	0.670834	0.50118	0.442694	0.47041	0.341823	0.492173
TCGA.AA.3877.01A	TSPs-H	0.254604	0.62197	0.622128	0.539554	0.600312	0.684318	0.817049	0.711571	0.456334	0.541861	0.195094	0.637649	0.33417	0.623614	0.377807	0.399403	0.71949	0.410345	0.697731	0.595079	0.42095	0.419776	0.681511	0.575701	0.488306	0.490568	0.383669	0.508802
TCGA.WS.AB45.01A	TSPs-H	0.286737	0.637922	0.63174	0.593966	0.584398	0.688498	0.868955	0.764945	0.550746	0.633169	0.334088	0.695766	0.402857	0.687217	0.571183	0.543952	0.845234	0.407499	0.708483	0.691989	0.5202	0.584282	0.765994	0.78093	0.547446	0.568129	0.381178	0.529734
TCGA.CA.5254.01A	TSPs-H	0.20233	0.485141	0.556178	0.43815	0.583079	0.695138	0.766785	0.680266	0.405453	0.47877	0.150159	0.581678	0.26289	0.55854	0.342309	0.268179	0.57411	0.389145	0.65451	0.579012	0.331479	0.161117	0.628318	0.374415	0.40494	0.429437	0.361343	0.46216
TCGA.D5.6898.01A	TSPs-H	0.262841	0.527121	0.558797	0.512986	0.628767	0.688817	0.792849	0.666818	0.449601	0.440414	0.165874	0.657745	0.308682	0.620329	0.364909	0.383758	0.644177	0.425697	0.687467	0.617	0.393634	0.210887	0.670043	0.599788	0.485243	0.49058	0.355399	0.4377
TCGA.AA.3696.01A	TSPs-H	0.137876	0.472535	0.458873	0.407816	0.58589	0.716797	0.747931	0.601929	0.385756	0.363321	0.228229	0.590018	0.0931013	0.578022	0.218679	0.294256	0.500533	0.342637	0.649182	0.532731	0.198522	0.0684471	0.654963	0.316493	0.337525	0.348205	0.353589	0.382824
TCGA.AA.A00O.01A	TSPs-H	0.137406	0.381994	0.520914	0.4347	0.641881	0.669404	0.790102	0.609026	0.428346	0.457562	0.153703	0.589172	0.150977	0.618587	0.261897	0.210119	0.593988	0.352302	0.709976	0.604685	0.344298	0.138447	0.681446	0.481633	0.472863	0.434849	0.38703	0.399829
TCGA.AD.6965.01A	TSPs-H	0.247211	0.516734	0.572908	0.405833	0.603216	0.688474	0.768939	0.586762	0.423614	0.408941	0.183917	0.596032	0.247197	0.564843	0.226668	0.236187	0.512412	0.411955	0.658287	0.553828	0.332006	0.118039	0.612113	0.427307	0.404033	0.429339	0.318149	0.396116
TCGA.A6.2672.01A	TSPs-H	0.270063	0.637365	0.731688	0.598145	0.582988	0.723658	0.818701	0.691808	0.418158	0.60541	0.259721	0.640792	0.395916	0.608736	0.415109	0.332104	0.760528	0.311684	0.687605	0.622161	0.452265	0.303164	0.668037	0.650615	0.510971	0.495363	0.358436	0.443113
TCGA.F4.6809.01A	TSPs-H	0.410232	0.559495	0.630362	0.478436	0.629902	0.686655	0.808372	0.648945	0.470544	0.507141	0.275879	0.641746	0.378388	0.577101	0.379795	0.401075	0.633954	0.44141	0.690118	0.618907	0.4027	0.150093	0.670347	0.510431	0.475993	0.495445	0.383224	0.439614
TCGA.CM.4748.01A	TSPs-H	0.16717	0.402439	0.458014	0.415197	0.575944	0.678816	0.78721	0.634464	0.363328	0.428958	0.179198	0.542978	0.144715	0.544825	0.313077	0.234502	0.631121	0.32596	0.656878	0.55092	0.344588	0.0985009	0.641345	0.471208	0.421873	0.372596	0.453164	0.296419
TCGA.D5.6531.01A	TSPs-H	0.237495	0.570869	0.633262	0.523725	0.614463	0.72621	0.777392	0.666974	0.464062	0.494751	0.196514	0.611167	0.264391	0.556274	0.335915	0.350314	0.654734	0.385199	0.659855	0.618154	0.388918	0.221388	0.653095	0.538111	0.496205	0.470661	0.385292	0.44377
TCGA.AM.5820.01A	TSPs-H	0.0653279	0.517499	0.502369	0.477903	0.605489	0.655351	0.73916	0.672533	0.452988	0.394863	0.203949	0.61751	0.143998	0.574607	0.289758	0.237726	0.537179	0.340346	0.664119	0.576258	0.319172	0.190697	0.652157	0.474455	0.454773	0.44878	0.318612	0.441071
TCGA.G4.6310.01A	TSPs-H	-0.0267645	0.380699	0.416089	0.354248	0.613991	0.618547	0.750017	0.585402	0.467771	0.345615	0.25529	0.565472	0.0998987	0.557575	0.206265	0.281611	0.369469	0.347011	0.651638	0.562783	0.320322	-0.00729774	0.632786	0.290514	0.358618	0.367586	0.209891	0.407616
TCGA.AA.3872.01A	TSPs-H	0.287932	0.50656	0.581729	0.514814	0.596682	0.713486	0.835102	0.683253	0.487889	0.488364	0.252864	0.660284	0.314129	0.626459	0.411842	0.468641	0.681725	0.40768	0.713362	0.610071	0.442585	0.186966	0.676462	0.578682	0.505731	0.470486	0.378732	0.434824
TCGA.AA.A01R.01A	TSPs-H	0.23592	0.573766	0.741233	0.510599	0.588678	0.740137	0.791309	0.61985	0.374588	0.595157	0.0914406	0.638236	0.31503	0.555205	0.357754	0.277779	0.693769	0.310729	0.665089	0.584404	0.431327	0.150164	0.598428	0.553285	0.47892	0.47158	0.376126	0.412047
TCGA.AA.3975.01A	TSPs-H	0.258541	0.471271	0.559345	0.440787	0.614605	0.731782	0.792614	0.625279	0.407635	0.442557	0.247449	0.606768	0.258148	0.582822	0.347779	0.37573	0.594245	0.405093	0.703424	0.548723	0.352926	0.192998	0.682834	0.481585	0.441851	0.433629	0.41323	0.385349
TCGA.5M.AAT6.01A	TSPs-H	0.346418	0.646398	0.705228	0.503916	0.621424	0.657866	0.824928	0.63165	0.462979	0.618758	0.214635	0.642751	0.399048	0.682109	0.437582	0.30495	0.729707	0.417339	0.671751	0.628747	0.460943	0.164622	0.661408	0.61147	0.524258	0.517184	0.33172	0.486358
TCGA.D5.6924.01A	TSPs-H	0.344673	0.606492	0.611113	0.473015	0.617875	0.679122	0.803872	0.698709	0.482853	0.501293	0.289084	0.660546	0.395751	0.598976	0.392598	0.457041	0.679146	0.458197	0.690767	0.61647	0.410352	0.274786	0.71639	0.615912	0.466318	0.495053	0.336277	0.436732
TCGA.CA.6718.01A	TSPs-H	0.362101	0.728694	0.726385	0.564609	0.611768	0.678253	0.815802	0.689551	0.484516	0.622402	0.191236	0.63751	0.41503	0.636102	0.358495	0.281669	0.726371	0.387117	0.667764	0.634572	0.496624	0.1845	0.651993	0.589566	0.47579	0.529421	0.362455	0.552185
TCGA.A6.A566.01A	TSPs-H	0.233731	0.60388	0.630222	0.51991	0.636991	0.732592	0.84031	0.708038	0.49579	0.580706	0.26571	0.713806	0.344927	0.667895	0.482458	0.443404	0.786089	0.435574	0.684575	0.666431	0.453166	0.285781	0.704631	0.726935	0.528064	0.547252	0.399021	0.493824
TCGA.AA.3712.01A	TSPs-H	0.148349	0.578538	0.566913	0.462298	0.620146	0.676018	0.787501	0.633699	0.44559	0.461987	0.223523	0.638495	0.211015	0.59723	0.309155	0.290944	0.581542	0.381474	0.646532	0.583453	0.390377	0.199811	0.63239	0.522743	0.424936	0.442224	0.369355	0.418489
TCGA.A6.5662.01A	TSPs-H	0.0825378	0.428729	0.466011	0.436959	0.624829	0.645856	0.769882	0.583739	0.461646	0.387151	0.207618	0.598936	0.146049	0.600034	0.289257	0.270414	0.520602	0.364591	0.648814	0.57799	0.316416	0.110703	0.643377	0.424461	0.409421	0.428324	0.378829	0.370594
TCGA.AA.A02H.01A	TSPs-H	0.132881	0.482441	0.545269	0.439648	0.58622	0.695277	0.772076	0.590815	0.368125	0.372858	0.156384	0.561824	0.14665	0.567079	0.163377	0.222375	0.509791	0.349886	0.63372	0.546564	0.275961	0.119738	0.593992	0.430435	0.372626	0.380672	0.247174	0.336708
TCGA.CM.6676.01A	TSPs-H	0.116802	0.475886	0.528853	0.420465	0.601201	0.682528	0.74759	0.597955	0.432834	0.374996	0.23378	0.591132	0.146559	0.602017	0.265889	0.313683	0.468779	0.39772	0.667383	0.571489	0.315101	0.128327	0.656602	0.425479	0.41804	0.418991	0.387547	0.428864
TCGA.AD.6899.01A	TSPs-H	0.339927	0.571954	0.646989	0.51887	0.614983	0.709541	0.814922	0.660035	0.467522	0.54251	0.214703	0.64372	0.378943	0.622959	0.368413	0.378142	0.70842	0.42673	0.652193	0.613938	0.417632	0.165463	0.694579	0.597911	0.485819	0.504523	0.384264	0.427923
TCGA.AA.3685.01A	TSPs-H	0.337317	0.594699	0.681474	0.516916	0.629926	0.684855	0.775457	0.622575	0.43917	0.50028	0.212742	0.66489	0.350414	0.587454	0.39477	0.380332	0.659016	0.413002	0.690415	0.568862	0.383285	0.243907	0.637712	0.548301	0.465233	0.488439	0.420681	0.440166
TCGA.F4.6569.01A	TSPs-H	0.341448	0.541354	0.626118	0.524098	0.606987	0.704561	0.826746	0.704966	0.50848	0.530279	0.230205	0.691841	0.371831	0.619647	0.444534	0.484417	0.703668	0.440113	0.708956	0.645345	0.454458	0.227741	0.677477	0.622213	0.501172	0.533944	0.345197	0.447683
TCGA.F4.6461.01A	TSPs-H	0.558672	0.528964	0.585708	0.440734	0.610016	0.685928	0.822656	0.629422	0.425317	0.488374	0.237912	0.619154	0.480485	0.563167	0.341677	0.334974	0.641926	0.450612	0.699728	0.589928	0.348158	0.121943	0.646546	0.455413	0.433189	0.468263	0.3797	0.465414
TCGA.F4.6854.01A	TSPs-H	0.253314	0.515605	0.586607	0.479778	0.616947	0.705645	0.778188	0.640874	0.414773	0.444738	0.19955	0.629993	0.248818	0.573603	0.290095	0.314019	0.553348	0.394665	0.699092	0.603265	0.367676	0.174988	0.682937	0.505588	0.433737	0.461219	0.363024	0.440119
TCGA.F4.6856.01A	TSPs-H	0.278356	0.545057	0.624233	0.469966	0.609637	0.682392	0.810845	0.625611	0.446617	0.483272	0.193521	0.570642	0.248123	0.590654	0.291519	0.22848	0.61187	0.424071	0.683735	0.589321	0.343266	0.15249	0.638827	0.413012	0.430742	0.438225	0.402017	0.493004
TCGA.AA.3538.01A	TSPs-H	0.271956	0.488083	0.515983	0.449247	0.60472	0.699684	0.774562	0.640338	0.41316	0.410851	0.175904	0.638246	0.274696	0.610759	0.333351	0.304481	0.558501	0.449994	0.719989	0.568263	0.335349	0.295075	0.677423	0.508643	0.45693	0.45026	0.362603	0.384442
TCGA.AA.3842.01A	TSPs-H	0.0901258	0.545551	0.596513	0.486524	0.602227	0.707126	0.796028	0.636387	0.432345	0.423104	0.122352	0.652036	0.176829	0.616904	0.34304	0.26929	0.595423	0.341658	0.664631	0.592334	0.33273	0.183131	0.647934	0.533314	0.46517	0.446558	0.404108	0.435593
TCGA.AZ.4308.01A	TSPs-H	0.0507769	0.374551	0.580149	0.502117	0.606191	0.753122	0.764146	0.61465	0.381691	0.406548	0.124316	0.599488	0.13583	0.532078	0.325626	0.270138	0.602225	0.224759	0.688	0.584949	0.339576	0.1912	0.640518	0.499571	0.441165	0.42983	0.375877	0.365473
TCGA.AA.3509.01A	TSPs-H	0.212315	0.562578	0.581608	0.459857	0.616438	0.652531	0.776906	0.657029	0.447589	0.431287	0.222974	0.620832	0.228147	0.581156	0.339175	0.343039	0.617929	0.380679	0.700463	0.565794	0.339432	0.280674	0.646293	0.480804	0.422108	0.461932	0.38733	0.431293
TCGA.A6.5656.01A	TSPs-H	-0.0904619	0.444701	0.430371	0.369229	0.540068	0.653326	0.716327	0.520272	0.367844	0.314403	0.195959	0.52814	0.05644	0.524315	0.171464	0.19052	0.381726	0.37564	0.614849	0.523452	0.265784	0.0769572	0.616838	0.379508	0.3486	0.355937	0.295926	0.322293
TCGA.AD.6964.01A	TSPs-H	0.380885	0.608611	0.753901	0.558301	0.64339	0.694828	0.855269	0.680012	0.470777	0.623213	0.19681	0.647503	0.407335	0.629646	0.477596	0.405314	0.777196	0.373066	0.677755	0.65073	0.422427	0.170344	0.701312	0.622143	0.513096	0.536748	0.44163	0.478382
TCGA.A6.2682.01A	TSPs-H	0.189453	0.5084	0.589069	0.495059	0.602595	0.724055	0.775118	0.661185	0.435254	0.401346	0.175004	0.633661	0.153258	0.627505	0.296098	0.370032	0.623262	0.315614	0.715375	0.57446	0.352882	0.32049	0.687119	0.579735	0.443228	0.490485	0.397583	0.405184
TCGA.F4.6460.01A	TSPs-H	0.300454	0.495731	0.576081	0.430525	0.585346	0.669306	0.808356	0.603708	0.436137	0.458461	0.195701	0.607418	0.295587	0.541168	0.34037	0.244079	0.573173	0.400537	0.684256	0.615703	0.394012	0.11694	0.689029	0.468709	0.450753	0.449801	0.372226	0.430592
TCGA.AA.3655.01A	TSPs-H	0.192935	0.583292	0.565516	0.487384	0.630105	0.690172	0.775117	0.638052	0.439076	0.48168	0.211622	0.624132	0.219834	0.667242	0.317617	0.32546	0.563458	0.388378	0.714683	0.575857	0.355299	0.200505	0.664377	0.49441	0.447497	0.436703	0.417135	0.485409
TCGA.AA.3673.01A	TSPs-H	0.303988	0.514337	0.572177	0.445635	0.627357	0.672138	0.789445	0.60235	0.422416	0.424348	0.199673	0.601371	0.296834	0.582112	0.34117	0.338627	0.548985	0.466992	0.678183	0.565932	0.335881	0.162271	0.647926	0.482278	0.437287	0.433505	0.440796	0.415479
TCGA.AA.3952.01A	TSPs-H	0.0957531	0.471686	0.542454	0.451663	0.58561	0.690544	0.773212	0.623207	0.415596	0.368496	0.186472	0.622545	0.173955	0.596557	0.335587	0.319163	0.633103	0.351442	0.632966	0.559429	0.360363	0.214281	0.637568	0.465137	0.408516	0.448185	0.330393	0.383613
TCGA.F4.6570.01A	TSPs-H	0.350258	0.594207	0.708398	0.526192	0.598479	0.744707	0.838789	0.738036	0.461328	0.618937	0.142487	0.651816	0.406156	0.606652	0.432584	0.375426	0.775249	0.426554	0.700031	0.652093	0.478792	0.207544	0.659851	0.662284	0.544427	0.528631	0.413597	0.513522
TCGA.AZ.6600.01A	TSPs-H	0.391381	0.581427	0.573502	0.517212	0.592862	0.696886	0.815494	0.686065	0.450027	0.478093	0.263957	0.647779	0.357922	0.599788	0.389267	0.394104	0.643848	0.400431	0.685228	0.601279	0.393545	0.215545	0.692533	0.529098	0.477022	0.483038	0.368385	0.469836
TCGA.AA.A00J.01A	TSPs-H	0.140746	0.559571	0.560162	0.464722	0.58007	0.689746	0.810002	0.656654	0.480862	0.499736	0.253536	0.58953	0.207926	0.633196	0.320501	0.218354	0.657545	0.376099	0.657649	0.60229	0.3848	0.232001	0.678459	0.483836	0.408111	0.41306	0.375007	0.529912
TCGA.AA.3667.01A	TSPs-H	0.193408	0.442546	0.570088	0.488625	0.614651	0.754596	0.76354	0.627192	0.340448	0.448719	0.184977	0.598108	0.195874	0.578204	0.318772	0.301022	0.609981	0.367553	0.712678	0.55944	0.317275	0.305514	0.634064	0.525838	0.429176	0.414545	0.441138	0.34387
TCGA.AA.3554.01A	TSPs-H	0.346751	0.591107	0.626239	0.600585	0.592548	0.73851	0.825098	0.727714	0.447805	0.569716	0.265243	0.695891	0.406034	0.655588	0.499238	0.449863	0.771566	0.359691	0.722911	0.623111	0.450805	0.385122	0.706271	0.638495	0.521864	0.523162	0.408738	0.469473
TCGA.AA.3852.01A	TSPs-H	0.292207	0.539725	0.603179	0.480159	0.600432	0.745903	0.805561	0.665595	0.434502	0.476	0.191905	0.630675	0.297855	0.624655	0.354496	0.319753	0.686438	0.330673	0.687227	0.582612	0.360513	0.264309	0.665557	0.534644	0.428926	0.457158	0.48382	0.464939
TCGA.D5.6922.01A	TSPs-H	0.201511	0.476194	0.563416	0.484923	0.609382	0.671178	0.77903	0.654835	0.469455	0.468314	0.1438	0.636847	0.261136	0.616644	0.330888	0.385061	0.602139	0.397186	0.673951	0.619044	0.378444	0.152233	0.66527	0.540118	0.479253	0.44562	0.322157	0.403584
TCGA.AA.3489.01A	TSPs-H	0.588516	0.610721	0.701715	0.544206	0.648477	0.673059	0.827949	0.753918	0.53733	0.564414	0.257556	0.69674	0.581845	0.622312	0.466221	0.519923	0.791175	0.450332	0.693093	0.621394	0.476836	0.264623	0.703498	0.669756	0.512528	0.551736	0.308149	0.430637
TCGA.AA.3976.01A	TSPs-H	0.211881	0.537658	0.586782	0.46437	0.628878	0.659597	0.763789	0.600093	0.392492	0.386175	0.156776	0.602884	0.234641	0.583145	0.252896	0.295776	0.555565	0.39096	0.644931	0.564078	0.313552	0.161183	0.6431	0.486681	0.398808	0.459143	0.434271	0.44172
TCGA.AA.3811.01A	TSPs-H	0.297918	0.552858	0.613331	0.410799	0.544008	0.677971	0.785374	0.628822	0.413377	0.472451	0.241318	0.650546	0.322423	0.574969	0.359652	0.384518	0.637896	0.340419	0.65352	0.5673	0.361489	0.217997	0.612861	0.488911	0.440979	0.421841	0.388897	0.467546
TCGA.AZ.6603.01A	TSPs-H	0.265577	0.522036	0.588361	0.480067	0.608239	0.66731	0.783591	0.635745	0.452077	0.480534	0.230277	0.625862	0.291925	0.568909	0.332122	0.33423	0.634779	0.427808	0.67056	0.611166	0.367249	0.206063	0.701595	0.523028	0.429521	0.448078	0.369861	0.400281
TCGA.AA.A022.01A	TSPs-H	0.249458	0.564924	0.747018	0.498935	0.583241	0.779229	0.799916	0.640945	0.377458	0.593429	0.172754	0.611785	0.350225	0.534916	0.372951	0.333659	0.673825	0.322054	0.689094	0.622366	0.441174	0.188281	0.627551	0.496221	0.5082	0.450444	0.469201	0.430125
TCGA.CK.6748.01A	TSPs-H	0.137896	0.466131	0.55404	0.522802	0.612399	0.691111	0.818184	0.690072	0.470237	0.441533	0.274931	0.640436	0.22359	0.614684	0.415713	0.367299	0.664316	0.405888	0.671467	0.639833	0.376992	0.209388	0.696309	0.606318	0.430957	0.46778	0.358464	0.413187
TCGA.A6.6142.01A	TSPs-H	0.182047	0.473785	0.520313	0.499713	0.63178	0.683783	0.822274	0.686488	0.452756	0.446251	0.263581	0.649714	0.242074	0.640892	0.382976	0.39396	0.638882	0.394932	0.682574	0.595574	0.385926	0.260305	0.710737	0.578749	0.460015	0.471027	0.397885	0.394854
TCGA.A6.2678.01A	TSPs-H	0.230855	0.597452	0.624429	0.501868	0.629292	0.663312	0.782773	0.653666	0.419498	0.489865	0.243823	0.650225	0.275516	0.630988	0.31761	0.207129	0.62356	0.39233	0.675998	0.582729	0.404399	0.129985	0.656167	0.515757	0.437873	0.473737	0.416112	0.429257
TCGA.A6.A567.01A	TSPs-H	0.18159	0.452436	0.466467	0.397158	0.579183	0.648114	0.760664	0.566622	0.4172	0.327511	0.145395	0.554594	0.190699	0.629122	0.256946	0.225141	0.453806	0.439603	0.659225	0.548372	0.32001	0.124161	0.661428	0.423282	0.38437	0.418304	0.312688	0.365608
TCGA.A6.A565.01A	TSPs-H	0.565189	0.632197	0.686844	0.514051	0.587282	0.719129	0.850685	0.644584	0.439878	0.578421	0.313397	0.65661	0.515836	0.649861	0.416201	0.425746	0.737254	0.447942	0.692143	0.599423	0.417696	0.328264	0.680894	0.555918	0.468617	0.500688	0.403877	0.479334
TCGA.A6.5660.01A	TSPs-H	0.136052	0.50501	0.532879	0.460684	0.630661	0.637282	0.783947	0.655251	0.444948	0.432309	0.20269	0.62101	0.238104	0.605124	0.336206	0.348983	0.574177	0.414128	0.677875	0.579306	0.37349	0.158406	0.659817	0.484415	0.425578	0.436228	0.319342	0.39599
TCGA.AZ.6601.01A	TSPs-H	0.410325	0.644075	0.684211	0.528872	0.59796	0.694451	0.836293	0.673244	0.473086	0.569686	0.17502	0.671462	0.438198	0.616635	0.442931	0.338549	0.735488	0.430304	0.730105	0.624743	0.46562	0.186696	0.647865	0.605427	0.500974	0.505963	0.367782	0.531887
TCGA.5M.AATE.01A	TSPs-H	0.200957	0.512134	0.514965	0.387218	0.625797	0.655276	0.754572	0.584776	0.398458	0.367373	0.21925	0.54485	0.2015	0.563998	0.210827	0.267265	0.47091	0.369621	0.662682	0.539803	0.330763	0.0952675	0.620515	0.392442	0.353761	0.388997	0.3376	0.389357
TCGA.CM.6161.01A	TSPs-H	0.246374	0.589903	0.621763	0.469212	0.602483	0.607169	0.785476	0.622315	0.442484	0.479384	0.250528	0.645067	0.313184	0.575226	0.344053	0.345254	0.616696	0.432007	0.648498	0.612561	0.316657	0.115881	0.651851	0.550501	0.438185	0.477121	0.373626	0.488669
TCGA.F4.6808.01A	TSPs-H	0.0457574	0.454597	0.504206	0.427487	0.611014	0.717701	0.740654	0.576823	0.397658	0.311021	0.140274	0.581216	0.0870961	0.551825	0.224475	0.192302	0.446314	0.335751	0.7074	0.521258	0.324439	0.243108	0.676333	0.383234	0.3859	0.396065	0.35624	0.37088
TCGA.AA.A02W.01A	TSPs-H	0.199112	0.482062	0.562905	0.39426	0.613901	0.658772	0.761941	0.573403	0.414644	0.365183	0.158917	0.566746	0.199089	0.566517	0.235158	0.325682	0.461654	0.444749	0.649563	0.57161	0.307799	0.0608163	0.662226	0.400558	0.403913	0.408614	0.385191	0.403362
TCGA.D5.6927.01A	TSPs-H	0.263461	0.625071	0.648598	0.517559	0.572993	0.702004	0.823683	0.70713	0.480834	0.58258	0.263316	0.642268	0.350212	0.626054	0.395148	0.38765	0.743754	0.356453	0.683925	0.625212	0.467008	0.322526	0.656589	0.623772	0.522879	0.515947	0.432836	0.464294
TCGA.A6.2671.01A	TSPs-H	0.13665	0.479557	0.55196	0.465297	0.609731	0.700781	0.7873	0.671677	0.435673	0.456766	0.265119	0.625163	0.245725	0.585693	0.380647	0.383705	0.648876	0.377633	0.660823	0.591473	0.385457	0.186928	0.631315	0.560113	0.452594	0.434366	0.322419	0.365566
TCGA.A6.6781.01A	TSPs-H	0.239992	0.56901	0.634378	0.564084	0.58344	0.70624	0.85264	0.726215	0.483523	0.576895	0.197054	0.650209	0.336109	0.627734	0.442743	0.400914	0.770988	0.372078	0.6706	0.666171	0.445838	0.329881	0.697172	0.716477	0.507123	0.51012	0.371783	0.535712
TCGA.CM.4747.01A	TSPs-H	0.22136	0.394176	0.56384	0.448786	0.606105	0.73896	0.781922	0.608069	0.384779	0.429447	0.107595	0.589548	0.203057	0.548369	0.306506	0.232206	0.606707	0.31094	0.685802	0.573934	0.309785	0.0946021	0.591228	0.461111	0.416996	0.448167	0.444628	0.33773
TCGA.CM.6168.01A	TSPs-H	0.352443	0.618318	0.590722	0.550255	0.612798	0.66346	0.826554	0.730983	0.496272	0.540615	0.291923	0.68816	0.416342	0.646296	0.430276	0.462064	0.717675	0.43792	0.6853	0.637158	0.423516	0.27385	0.693238	0.64782	0.509678	0.524846	0.396673	0.488574
TCGA.A6.6651.01A	TSPs-H	0.464309	0.579901	0.628235	0.513638	0.610458	0.666327	0.830051	0.707904	0.538346	0.547827	0.273848	0.671119	0.44349	0.629305	0.472768	0.53509	0.770255	0.467097	0.691069	0.654754	0.457869	0.198547	0.716098	0.688499	0.531161	0.538448	0.297283	0.459612
TCGA.AA.3972.01A	TSPs-H	0.0887556	0.496781	0.479805	0.442637	0.65738	0.660175	0.752495	0.640389	0.432932	0.377298	0.212734	0.627783	0.16186	0.609613	0.301593	0.327525	0.535411	0.340686	0.67532	0.55166	0.326345	0.247304	0.652552	0.47638	0.391671	0.418747	0.31222	0.418944
TCGA.AA.3812.01A	TSPs-H	0.219793	0.383975	0.548172	0.489606	0.630577	0.783518	0.803149	0.686228	0.405852	0.508218	0.179576	0.635292	0.26279	0.621005	0.407338	0.446249	0.674236	0.304425	0.737338	0.607835	0.40057	0.262503	0.671757	0.634732	0.475115	0.485727	0.3892	0.350735
TCGA.D5.6928.01A	TSPs-H	0.587206	0.72788	0.81889	0.566661	0.597141	0.72498	0.875901	0.746932	0.525443	0.714821	0.255643	0.677092	0.612481	0.652473	0.512585	0.442522	0.862976	0.472988	0.713963	0.692745	0.496664	0.384576	0.723623	0.692288	0.556502	0.578655	0.415645	0.55576
TCGA.D5.6534.01A	TSPs-H	0.4228	0.533181	0.662853	0.577453	0.620995	0.726629	0.862437	0.726812	0.518368	0.636859	0.280692	0.718785	0.476909	0.656199	0.506324	0.508774	0.830764	0.427225	0.721921	0.689745	0.471383	0.252559	0.700719	0.733191	0.587062	0.565627	0.420187	0.466235
TCGA.G4.6303.01A	TSPs-H	0.219692	0.520414	0.545803	0.452938	0.607685	0.666124	0.78274	0.659794	0.440604	0.450747	0.219738	0.602817	0.252273	0.570782	0.317848	0.325825	0.573309	0.435024	0.65839	0.591957	0.378368	0.204556	0.655354	0.499096	0.439978	0.458155	0.357893	0.408415
TCGA.AA.3692.01A	TSPs-H	0.251038	0.566757	0.597044	0.502535	0.629676	0.688508	0.787904	0.656034	0.407401	0.459826	0.283169	0.631186	0.259277	0.634209	0.391848	0.385838	0.656179	0.400641	0.664926	0.561242	0.343702	0.224102	0.672809	0.550974	0.448348	0.463068	0.444168	0.435381
TCGA.F4.6805.01A	TSPs-H	0.339547	0.595625	0.602549	0.56336	0.622788	0.672964	0.812988	0.717385	0.494589	0.527425	0.267947	0.673055	0.355878	0.658828	0.442164	0.449721	0.703157	0.403435	0.70501	0.637889	0.409314	0.238735	0.708264	0.635919	0.503316	0.518944	0.44206	0.500857
TCGA.D5.5537.01A	TSPs-H	0.19443	0.48101	0.538314	0.436831	0.614513	0.690816	0.774231	0.566986	0.400022	0.416835	0.265979	0.579406	0.209069	0.576978	0.292546	0.226204	0.518672	0.321286	0.677032	0.55343	0.292715	0.124762	0.631606	0.407333	0.380736	0.424575	0.385215	0.399385
TCGA.CM.5862.01A	TSPs-H	0.0209341	0.454456	0.507786	0.407067	0.615397	0.673463	0.762913	0.587279	0.431	0.314836	0.18131	0.595064	0.0853528	0.610757	0.26993	0.289801	0.46365	0.382713	0.653427	0.553093	0.341353	0.156104	0.62299	0.399507	0.40265	0.408867	0.291665	0.379151
TCGA.D5.6932.01A	TSPs-H	0.14096	0.495769	0.592014	0.46501	0.627298	0.706037	0.801369	0.653259	0.435747	0.44043	0.233356	0.626899	0.215242	0.570546	0.344136	0.314538	0.612426	0.365866	0.656005	0.602936	0.399322	0.149464	0.66129	0.532747	0.438341	0.449015	0.364189	0.404846
TCGA.AA.3982.01A	TSPs-H	0.305243	0.580011	0.687108	0.504091	0.612002	0.692078	0.799016	0.634319	0.436666	0.485418	0.218569	0.676234	0.339086	0.605544	0.354073	0.376561	0.661893	0.450611	0.705639	0.588157	0.397073	0.181751	0.655625	0.54441	0.495963	0.477452	0.405205	0.396847
TCGA.DM.A28A.01A	TSPs-H	0.0907079	0.510584	0.525669	0.413618	0.616092	0.665415	0.767442	0.620529	0.413923	0.382984	0.192362	0.619477	0.112032	0.527322	0.262858	0.210972	0.53275	0.372485	0.657521	0.573501	0.371803	0.0910748	0.631878	0.436787	0.383095	0.403929	0.304805	0.37437
TCGA.D5.6930.01A	TSPs-H	0.484229	0.624387	0.689214	0.531556	0.625118	0.702185	0.829385	0.659549	0.480361	0.576185	0.268169	0.62563	0.42991	0.625688	0.401533	0.379876	0.696332	0.453006	0.690954	0.612345	0.439714	0.188585	0.66956	0.49805	0.474738	0.498563	0.435019	0.514317
TCGA.D5.6529.01A	TSPs-H	0.400621	0.612289	0.657246	0.556431	0.60265	0.695817	0.828178	0.707595	0.466118	0.562059	0.249023	0.669435	0.429885	0.625339	0.422991	0.412463	0.721724	0.457626	0.68985	0.61328	0.398074	0.282278	0.697709	0.613678	0.493315	0.532677	0.403485	0.442776
TCGA.A6.2683.01A	TSPs-H	0.00558875	0.343525	0.438529	0.398387	0.628109	0.749865	0.743216	0.593387	0.289373	0.33139	0.0686452	0.555127	0.109446	0.530648	0.211571	0.212672	0.535967	0.291895	0.694373	0.52025	0.245502	0.0874315	0.587182	0.380099	0.365602	0.399057	0.359445	0.308744
TCGA.AA.3496.01A	TSPs-H	0.341842	0.544367	0.637513	0.498559	0.59872	0.686645	0.81125	0.676905	0.465408	0.54014	0.220289	0.632554	0.345662	0.640293	0.416461	0.388502	0.72334	0.398065	0.66617	0.627137	0.383163	0.249165	0.698821	0.573189	0.473613	0.475782	0.376807	0.408374
TCGA.AD.6901.01A	TSPs-H	0.214201	0.461521	0.618314	0.499887	0.633836	0.695213	0.819683	0.679287	0.459095	0.513012	0.251657	0.672197	0.28986	0.614991	0.420336	0.417243	0.679306	0.398434	0.67488	0.615824	0.41844	0.0999693	0.661284	0.55992	0.475629	0.489101	0.339931	0.375416
TCGA.F4.6855.01A	TSPs-H	0.182237	0.492719	0.526405	0.486741	0.631533	0.685965	0.807265	0.702691	0.448857	0.493685	0.285442	0.639212	0.259153	0.602481	0.382031	0.370516	0.647743	0.359421	0.668404	0.629708	0.371996	0.0914392	0.6875	0.565157	0.480541	0.471485	0.344637	0.433564
TCGA.AD.5900.01A	TSPs-H	0.385111	0.6021	0.69306	0.510106	0.572229	0.682786	0.825875	0.696129	0.475917	0.566387	0.212509	0.626022	0.420489	0.603918	0.42843	0.356217	0.700301	0.431229	0.696486	0.600185	0.468048	0.173348	0.627253	0.554978	0.484882	0.4777	0.322314	0.547969
TCGA.A6.3810.01A	TSPs-H	0.144591	0.542197	0.539015	0.513091	0.612714	0.660209	0.815187	0.663904	0.411785	0.456651	0.243179	0.634675	0.246786	0.60664	0.3431	0.365711	0.655646	0.368236	0.635945	0.606406	0.345735	0.228227	0.670082	0.604103	0.416652	0.438096	0.297985	0.393747
TCGA.3L.AA1B.01A	TSPs-H	0.338093	0.456968	0.563222	0.419142	0.60618	0.686222	0.793208	0.605706	0.410199	0.451687	0.226911	0.578146	0.323167	0.554665	0.307416	0.303498	0.542478	0.401989	0.669178	0.57545	0.33111	0.141212	0.670013	0.460526	0.407085	0.429507	0.374658	0.431608
TCGA.AA.3693.01A	TSPs-H	0.0902489	0.480631	0.547762	0.425787	0.635104	0.665155	0.73754	0.586927	0.420058	0.399035	0.170435	0.62044	0.172175	0.577281	0.267117	0.264692	0.491012	0.434145	0.670207	0.562477	0.346568	0.145474	0.603804	0.449214	0.383665	0.436616	0.340928	0.379018
TCGA.AA.A01C.01A	TSPs-H	0.142102	0.49667	0.553638	0.398113	0.605315	0.716839	0.771475	0.608008	0.387517	0.404257	0.17831	0.614024	0.153644	0.530043	0.298553	0.25514	0.552124	0.279591	0.666255	0.583952	0.32565	0.0747294	0.673267	0.455866	0.408935	0.412633	0.351967	0.354578
TCGA.G4.6588.01A	TSPs-H	0.166504	0.622553	0.58659	0.505713	0.594146	0.685096	0.808803	0.653906	0.443152	0.52794	0.192933	0.625189	0.21053	0.603488	0.335013	0.273931	0.649766	0.374163	0.66095	0.595178	0.449232	0.297203	0.675029	0.524219	0.427322	0.456069	0.382506	0.504901
TCGA.A6.2680.01A	TSPs-H	0.273597	0.491952	0.544223	0.450625	0.603835	0.706227	0.787302	0.642546	0.406886	0.456342	0.204008	0.595991	0.27501	0.576823	0.348341	0.301502	0.604641	0.364723	0.726406	0.57334	0.338997	0.235283	0.646005	0.502589	0.443912	0.43621	0.398964	0.367702
TCGA.AA.3531.01A	TSPs-H	0.0730975	0.427303	0.526746	0.440561	0.588717	0.710615	0.736128	0.572368	0.330944	0.387026	0.185985	0.57696	0.105745	0.553381	0.226548	0.212865	0.518531	0.35084	0.679375	0.511074	0.328936	0.141129	0.623958	0.449747	0.375369	0.386384	0.332052	0.31599
TCGA.AA.3973.01A	TSPs-H	0.194222	0.397778	0.527796	0.461679	0.619466	0.664849	0.759559	0.582931	0.411855	0.399888	0.135086	0.558076	0.185952	0.580135	0.281956	0.263911	0.51825	0.36384	0.643781	0.564044	0.331035	0.0460658	0.669916	0.447927	0.382369	0.401736	0.313789	0.331067
TCGA.AA.3527.01A	TSPs-H	0.233218	0.412762	0.61526	0.490234	0.611679	0.778776	0.760008	0.650479	0.366302	0.486338	0.186515	0.611966	0.239104	0.560701	0.37991	0.374243	0.669802	0.28888	0.754173	0.589426	0.349269	0.193669	0.614584	0.529679	0.512111	0.488634	0.389589	0.380064
TCGA.AA.3555.01A	TSPs-H	0.124782	0.558726	0.530607	0.490587	0.595538	0.6879	0.805208	0.709453	0.51784	0.455218	0.195339	0.639812	0.208731	0.648526	0.341515	0.292662	0.660688	0.343514	0.673878	0.576297	0.38042	0.345939	0.670441	0.559237	0.400407	0.450274	0.387642	0.492872
TCGA.QL.A97D.01A	TSPs-L	0.350612	0.643354	0.647762	0.504411	0.608769	0.673408	0.7814	0.562131	0.381929	0.472075	0.297161	0.569345	0.356495	0.547166	0.301309	0.294875	0.580301	0.425739	0.668938	0.557151	0.356706	0.132646	0.613103	0.432979	0.412444	0.442767	0.369881	0.422482
TCGA.AA.3549.01A	TSPs-L	0.271229	0.504402	0.598979	0.506873	0.641236	0.706068	0.776591	0.620456	0.413066	0.414644	0.296318	0.612876	0.266099	0.558891	0.297157	0.373506	0.602384	0.37528	0.686786	0.552502	0.365123	0.235836	0.663479	0.522465	0.433965	0.448179	0.434606	0.385351
TCGA.DM.A1D9.01A	TSPs-L	0.0718438	0.503992	0.506832	0.402339	0.62366	0.665482	0.753158	0.569352	0.370183	0.353925	0.223392	0.584041	0.138344	0.58237	0.241157	0.206788	0.475703	0.336575	0.653924	0.511775	0.326833	0.0692227	0.623118	0.395157	0.372986	0.364985	0.412368	0.43495
TCGA.AA.3688.01A	TSPs-L	0.255016	0.52543	0.568911	0.456085	0.611943	0.688115	0.759925	0.599444	0.378982	0.424609	0.160634	0.61209	0.254476	0.587499	0.303124	0.304067	0.559188	0.430988	0.667545	0.554365	0.314163	0.244001	0.670728	0.453924	0.406238	0.430413	0.39359	0.396829
TCGA.AA.3854.01A	TSPs-L	0.210066	0.487375	0.550738	0.479505	0.603848	0.71557	0.788982	0.650864	0.391551	0.434563	0.188416	0.629424	0.258502	0.625465	0.342775	0.350112	0.608321	0.342168	0.680271	0.536005	0.33044	0.241541	0.663448	0.467978	0.462062	0.414822	0.476732	0.465819
TCGA.A6.3809.01A	TSPs-L	0.290511	0.744913	0.670661	0.55085	0.578163	0.687438	0.798138	0.654525	0.438385	0.590328	0.218392	0.645541	0.390229	0.640434	0.396482	0.367244	0.71162	0.381444	0.658993	0.596996	0.438833	0.29534	0.639081	0.623045	0.47741	0.478251	0.408072	0.534317
TCGA.AA.3494.01A	TSPs-L	0.206248	0.487832	0.569973	0.467389	0.631621	0.695176	0.746968	0.619328	0.423468	0.393711	0.154702	0.608923	0.17068	0.641168	0.249427	0.352596	0.534298	0.363052	0.672102	0.524586	0.347841	0.218807	0.679977	0.467793	0.410208	0.429998	0.464006	0.449768
TCGA.CA.6715.01A	TSPs-L	0.048713	0.488749	0.487027	0.407797	0.60018	0.642215	0.71936	0.600627	0.414084	0.30393	0.221914	0.56193	0.0882105	0.580027	0.228769	0.196571	0.44754	0.414439	0.669849	0.537662	0.264196	0.159677	0.648415	0.390881	0.333921	0.389382	0.349368	0.384416
TCGA.AA.3710.01A	TSPs-L	0.343983	0.683257	0.748569	0.557202	0.599463	0.69359	0.830008	0.704863	0.446486	0.640146	0.230207	0.69468	0.423409	0.689726	0.46788	0.375211	0.776122	0.431054	0.697437	0.620667	0.449038	0.457108	0.699159	0.601788	0.546913	0.520427	0.448961	0.533408
TCGA.DM.A28E.01A	TSPs-L	0.0495002	0.448843	0.48613	0.362564	0.610253	0.641047	0.714499	0.526657	0.345369	0.317449	0.191097	0.499315	0.103872	0.492555	0.196457	0.204162	0.411665	0.382454	0.661188	0.483709	0.24627	0.048586	0.584153	0.323949	0.331725	0.366603	0.350614	0.386975
TCGA.AA.A00W.01A	TSPs-L	0.222879	0.532427	0.567974	0.43994	0.617358	0.672759	0.731356	0.5564	0.370371	0.381268	0.208734	0.557577	0.204765	0.563111	0.275559	0.130325	0.49068	0.363457	0.691229	0.497424	0.302571	0.233144	0.610796	0.359562	0.352955	0.388241	0.451056	0.415462
TCGA.CK.5914.01A	TSPs-L	0.0850399	0.581565	0.616739	0.44345	0.619337	0.642152	0.764891	0.610975	0.434443	0.450583	0.202328	0.607147	0.14444	0.543663	0.232351	0.224825	0.524358	0.381081	0.637006	0.582982	0.385811	0.11037	0.609713	0.458269	0.389586	0.426099	0.286552	0.381983
TCGA.CA.5255.01A	TSPs-L	0.1018	0.516394	0.536228	0.409915	0.61656	0.673376	0.744732	0.603671	0.389389	0.418426	0.164521	0.560851	0.202132	0.576448	0.255837	0.298387	0.450079	0.367657	0.709382	0.513133	0.340958	0.250585	0.609125	0.350646	0.39976	0.404659	0.409821	0.502488
TCGA.QG.A5YX.01A	TSPs-L	0.181515	0.551649	0.518079	0.434324	0.591822	0.693792	0.736465	0.586195	0.414379	0.406234	0.18763	0.58781	0.172057	0.56969	0.272999	0.249888	0.440457	0.414669	0.683064	0.493255	0.314488	0.163993	0.602157	0.387358	0.367012	0.389311	0.405	0.412971
TCGA.A6.4105.01A	TSPs-L	0.278574	0.651869	0.677035	0.529831	0.627508	0.697126	0.799129	0.687885	0.476061	0.519699	0.291099	0.648959	0.307042	0.587448	0.395233	0.404412	0.697905	0.437832	0.682693	0.612383	0.398977	0.255572	0.685496	0.632768	0.487992	0.482228	0.432849	0.463024
TCGA.CK.6747.01A	TSPs-L	0.24593	0.569308	0.598368	0.46552	0.597242	0.688543	0.78268	0.609945	0.415907	0.46122	0.173629	0.581245	0.253471	0.561884	0.30548	0.270325	0.56956	0.405161	0.693013	0.602926	0.353537	0.192015	0.631554	0.440749	0.470288	0.456546	0.411348	0.463192
TCGA.QG.A5Z2.01A	TSPs-L	0.504041	0.60789	0.656152	0.472532	0.601039	0.659302	0.796395	0.592418	0.420621	0.522856	0.24882	0.585158	0.47378	0.539246	0.319291	0.199177	0.582395	0.441789	0.676711	0.537989	0.360035	0.0945394	0.605154	0.393994	0.438739	0.434173	0.426202	0.476367
TCGA.AA.3970.01A	TSPs-L	0.329777	0.581005	0.623942	0.479895	0.626543	0.685295	0.771586	0.604024	0.440457	0.45532	0.258481	0.635214	0.321081	0.618312	0.333451	0.348998	0.594905	0.374625	0.67696	0.561558	0.343058	0.232595	0.654912	0.497459	0.442293	0.451245	0.469174	0.428442
TCGA.G4.6321.01A	TSPs-L	0.439089	0.522515	0.660949	0.480475	0.605322	0.695327	0.781171	0.643337	0.414767	0.533285	0.276763	0.598131	0.42346	0.547001	0.335246	0.306179	0.575706	0.419694	0.719015	0.546937	0.343591	0.292502	0.66078	0.427118	0.462097	0.458493	0.434781	0.47165
TCGA.DM.A1D0.01A	TSPs-L	-0.109762	0.427899	0.417875	0.351729	0.61274	0.670779	0.715154	0.561547	0.357557	0.312011	0.115685	0.546699	-0.0167162	0.568469	0.203421	0.15042	0.384652	0.352155	0.667808	0.466376	0.256474	0.0301154	0.620946	0.327732	0.359487	0.359301	0.287912	0.393595
TCGA.G4.6307.01A	TSPs-L	0.276611	0.442011	0.522516	0.399157	0.624685	0.680395	0.727346	0.508281	0.378857	0.325784	0.118255	0.524836	0.251538	0.525966	0.211338	0.254114	0.393227	0.414565	0.68412	0.487345	0.329268	0.0426001	0.628384	0.307824	0.361506	0.372752	0.37714	0.364921
TCGA.DM.A1HB.01A	TSPs-L	0.117976	0.492921	0.493496	0.487689	0.57226	0.676604	0.783819	0.637792	0.47287	0.400617	0.155646	0.595791	0.147117	0.552035	0.296487	0.351591	0.580385	0.357879	0.670506	0.54807	0.364218	0.298575	0.649497	0.428744	0.408649	0.394953	0.357397	0.509381
TCGA.AA.3697.01A	TSPs-L	0.286851	0.566033	0.581194	0.484264	0.610788	0.716108	0.76913	0.627898	0.417958	0.462802	0.225045	0.635035	0.30445	0.572339	0.313319	0.40192	0.589062	0.403409	0.678018	0.574319	0.38692	0.263176	0.662712	0.504358	0.443791	0.442844	0.38829	0.41329
TCGA.AY.6197.01A	TSPs-L	0.211291	0.601969	0.57112	0.475188	0.604391	0.713839	0.774149	0.635653	0.418441	0.492267	0.275068	0.596756	0.234165	0.617403	0.331954	0.42259	0.574128	0.330372	0.698835	0.564274	0.390946	0.321135	0.625407	0.465865	0.420277	0.438774	0.456047	0.474518
TCGA.AA.3989.01A	TSPs-L	0.364195	0.513057	0.643145	0.469791	0.600976	0.71043	0.788698	0.643115	0.431003	0.480377	0.19626	0.640004	0.353013	0.557238	0.355873	0.301931	0.68141	0.39066	0.669728	0.591099	0.349425	0.227413	0.675846	0.527684	0.451124	0.474781	0.43666	0.389739
TCGA.D5.6539.01A	TSPs-L	0.328976	0.533729	0.574957	0.495592	0.587117	0.689735	0.793156	0.615461	0.433433	0.474053	0.192199	0.64921	0.319037	0.612553	0.329933	0.325335	0.569956	0.401311	0.707106	0.576515	0.349284	0.30222	0.643992	0.466144	0.45004	0.45382	0.383197	0.454275
TCGA.AZ.4614.01A	TSPs-L	0.0950126	0.49645	0.59924	0.432875	0.589787	0.729245	0.729123	0.596515	0.405621	0.428163	0.120244	0.553503	0.080826	0.565159	0.239947	0.187918	0.455032	0.305852	0.697652	0.543015	0.343875	0.126246	0.603622	0.353287	0.386486	0.387668	0.383939	0.454114
TCGA.AZ.4315.01A	TSPs-L	0.228387	0.57602	0.614355	0.479097	0.609935	0.68845	0.765621	0.601629	0.419804	0.460206	0.187292	0.610312	0.208342	0.581006	0.320076	0.289092	0.600507	0.33857	0.663939	0.539109	0.376179	0.0914053	0.583877	0.484181	0.430311	0.418874	0.400129	0.398428
TCGA.AY.A71X.01A	TSPs-L	0.0412675	0.386286	0.47389	0.337418	0.612173	0.679002	0.754768	0.551191	0.347781	0.35077	0.137466	0.534997	0.0791796	0.55081	0.210851	0.188702	0.440557	0.31203	0.658554	0.452241	0.277864	0.120081	0.598345	0.243376	0.34672	0.348879	0.390897	0.429068
TCGA.AA.3488.01A	TSPs-L	0.168458	0.469933	0.529157	0.433447	0.610305	0.705176	0.739625	0.616779	0.361376	0.340563	0.100169	0.59185	0.182347	0.573365	0.300585	0.313626	0.553421	0.285145	0.677111	0.500027	0.299838	0.234876	0.624813	0.438135	0.442493	0.418552	0.39348	0.406787
TCGA.DM.A28F.01A	TSPs-L	0.24152	0.524784	0.576432	0.406891	0.593605	0.682182	0.757749	0.538341	0.395309	0.41152	0.196226	0.580946	0.256971	0.535859	0.197552	0.159927	0.460671	0.423186	0.638261	0.536893	0.303823	0.104451	0.625722	0.316255	0.383603	0.411267	0.382371	0.343732
TCGA.G4.6293.01A	TSPs-L	0.355743	0.546659	0.653004	0.505505	0.621674	0.699806	0.80791	0.613716	0.424437	0.495245	0.234334	0.623414	0.349856	0.593219	0.328907	0.327765	0.634505	0.407307	0.687678	0.569192	0.329103	0.292	0.657036	0.483251	0.454968	0.476447	0.462408	0.423997
TCGA.5M.AAT4.01A	TSPs-L	0.0464562	0.505692	0.502777	0.425125	0.598007	0.616758	0.721732	0.601581	0.380208	0.344111	0.148209	0.573032	0.100826	0.552998	0.228763	0.179947	0.47048	0.325008	0.651255	0.529189	0.30689	0.148839	0.651041	0.386113	0.381662	0.389018	0.327279	0.396985
TCGA.D5.6533.01A	TSPs-L	0.235886	0.577144	0.551677	0.466743	0.599168	0.679648	0.767359	0.624592	0.451064	0.429864	0.243165	0.61228	0.274205	0.572869	0.286088	0.253627	0.579793	0.405436	0.674572	0.57686	0.329598	0.25239	0.667798	0.519614	0.442224	0.451673	0.39793	0.436449
TCGA.DM.A28K.01A	TSPs-L	-0.0383967	0.472535	0.519332	0.431663	0.570742	0.713829	0.779294	0.544128	0.461299	0.407434	0.174735	0.604866	0.108306	0.599855	0.254128	0.177915	0.534059	0.288215	0.628435	0.469819	0.314282	0.160687	0.646923	0.34932	0.343877	0.340045	0.366623	0.496426
TCGA.G4.6309.01A	TSPs-L	0.209657	0.588337	0.57717	0.433903	0.586776	0.701315	0.764285	0.613856	0.43888	0.492786	0.195615	0.59904	0.207268	0.627367	0.295903	0.225787	0.53195	0.335892	0.665883	0.532522	0.340702	0.195626	0.647911	0.431393	0.427236	0.42306	0.390722	0.483804
TCGA.AY.6386.01A	TSPs-L	0.273094	0.586551	0.59345	0.530687	0.60957	0.700693	0.787309	0.642047	0.403739	0.46537	0.185202	0.630997	0.306384	0.583066	0.308603	0.312136	0.59344	0.420139	0.699972	0.554986	0.361031	0.278291	0.667283	0.523709	0.456304	0.45223	0.459389	0.461159
TCGA.AA.3678.01A	TSPs-L	0.242862	0.546719	0.594357	0.49224	0.621999	0.687968	0.77295	0.622699	0.415273	0.483785	0.238889	0.627502	0.279497	0.617072	0.3744	0.324588	0.617604	0.413894	0.706357	0.561368	0.315776	0.308748	0.6608	0.497738	0.435591	0.456528	0.486953	0.440043
TCGA.NH.A6GB.01A	TSPs-L	0.229196	0.578016	0.608596	0.448386	0.603181	0.686498	0.779902	0.611072	0.421805	0.500187	0.266388	0.618029	0.27616	0.552764	0.329007	0.275147	0.597951	0.397082	0.659388	0.546304	0.328504	0.327048	0.665428	0.458456	0.417273	0.447511	0.455326	0.45567
TCGA.AA.3530.01A	TSPs-L	0.366133	0.561611	0.588866	0.420668	0.603142	0.635486	0.766171	0.587517	0.421489	0.469369	0.23436	0.593962	0.357365	0.595007	0.306005	0.309924	0.565274	0.44849	0.663194	0.536514	0.307593	0.116818	0.651147	0.459974	0.405221	0.43022	0.371199	0.427384
TCGA.DM.A28G.01A	TSPs-L	0.187219	0.471324	0.563063	0.391717	0.636086	0.659364	0.755614	0.556145	0.398205	0.387968	0.169754	0.564079	0.169728	0.553671	0.228948	0.15409	0.502204	0.404863	0.656288	0.551185	0.272854	0.0530636	0.637681	0.363937	0.38494	0.418721	0.408846	0.424963
TCGA.D5.6537.01A	TSPs-L	0.0844013	0.596462	0.579519	0.472558	0.596602	0.686213	0.756209	0.638414	0.453407	0.409545	0.186516	0.618685	0.166427	0.589453	0.270029	0.345905	0.52531	0.406572	0.650456	0.546212	0.361935	0.313694	0.65349	0.502209	0.384864	0.44085	0.407834	0.436037
TCGA.CM.4744.01A	TSPs-L	0.280168	0.611949	0.706209	0.486429	0.602833	0.682319	0.757971	0.593928	0.409475	0.520955	0.212057	0.623648	0.305016	0.558934	0.312513	0.27981	0.575495	0.378104	0.688673	0.546615	0.40615	0.216837	0.6061	0.469481	0.456828	0.481611	0.412676	0.478298
TCGA.AA.A004.01A	TSPs-L	0.324712	0.425122	0.635211	0.485736	0.600502	0.788817	0.765753	0.603209	0.314304	0.456231	0.127122	0.569205	0.279224	0.543007	0.319154	0.158246	0.61541	0.326461	0.690188	0.538686	0.352698	0.155576	0.630095	0.435934	0.477198	0.419556	0.492697	0.401847
TCGA.AA.A010.01A	TSPs-L	0.219444	0.569261	0.623106	0.506488	0.601921	0.681918	0.774919	0.62206	0.398848	0.474131	0.130748	0.603446	0.304317	0.576887	0.289411	0.201785	0.591762	0.326887	0.67507	0.574624	0.329221	0.220034	0.634717	0.456969	0.450027	0.423825	0.421124	0.487331
TCGA.AA.A02J.01A	TSPs-L	-2.93e-05	0.482077	0.463552	0.378357	0.572465	0.668869	0.702729	0.574005	0.38635	0.281534	0.210245	0.56259	0.0698916	0.533333	0.141349	0.195665	0.413092	0.364721	0.68248	0.463972	0.246308	0.12447	0.612312	0.354412	0.361564	0.374014	0.415266	0.365761
TCGA.CA.5256.01A	TSPs-L	0.231858	0.575027	0.674557	0.462379	0.627339	0.668579	0.741335	0.565271	0.369519	0.411319	0.22448	0.601548	0.234041	0.505823	0.313481	0.289226	0.539124	0.40122	0.655031	0.544655	0.255226	0.110008	0.584586	0.444623	0.42566	0.456584	0.345766	0.421356
TCGA.4N.A93T.01A	TSPs-L	0.273267	0.428287	0.520427	0.367326	0.605077	0.686918	0.723445	0.538215	0.382233	0.3686	0.207835	0.536465	0.245244	0.563425	0.189229	0.133663	0.437076	0.367677	0.675091	0.499075	0.256596	0.0488556	0.583871	0.285873	0.362993	0.39953	0.342404	0.313962
TCGA.CK.4951.01A	TSPs-L	0.194447	0.627449	0.673203	0.56596	0.639268	0.664753	0.82797	0.697139	0.45898	0.577331	0.212286	0.660108	0.325027	0.615842	0.381724	0.309159	0.714286	0.390862	0.698934	0.607229	0.383686	0.276017	0.662178	0.576643	0.506392	0.511365	0.426272	0.495796
TCGA.AY.5543.01A	TSPs-L	0.302576	0.615633	0.628207	0.484571	0.614835	0.678665	0.769366	0.607856	0.403484	0.490683	0.305341	0.5999	0.325229	0.565002	0.288478	0.307937	0.564211	0.417642	0.659043	0.563965	0.366626	0.165185	0.636799	0.450406	0.415719	0.45905	0.455332	0.478177
TCGA.AA.3845.01A	TSPs-L	0.337775	0.642601	0.667942	0.510467	0.578211	0.655534	0.822159	0.637919	0.48873	0.544426	0.187378	0.682402	0.378082	0.665573	0.340726	0.363441	0.665328	0.356025	0.696169	0.606343	0.441138	0.298121	0.667363	0.525782	0.445548	0.479184	0.425764	0.492439
TCGA.D5.6920.01A	TSPs-L	0.312586	0.588019	0.608771	0.505536	0.603335	0.693547	0.785701	0.652588	0.422755	0.467933	0.281345	0.640328	0.327598	0.623598	0.37226	0.414528	0.632059	0.416249	0.709472	0.578846	0.363419	0.376273	0.660928	0.512788	0.438679	0.46535	0.473809	0.440192
TCGA.AA.3815.01A	TSPs-L	0.368477	0.633426	0.738842	0.563886	0.60412	0.712646	0.812339	0.673276	0.425196	0.584041	0.191303	0.635318	0.40917	0.587241	0.411199	0.371221	0.730184	0.393739	0.709285	0.604334	0.390835	0.284197	0.638059	0.536664	0.521887	0.51103	0.431677	0.455108
TCGA.AD.6888.01A	TSPs-L	0.0817763	0.432268	0.509914	0.415063	0.612186	0.668935	0.727528	0.525001	0.394442	0.360009	0.149566	0.539092	0.109629	0.545002	0.220454	0.158798	0.433595	0.386742	0.708801	0.46255	0.263103	0.230565	0.640265	0.360463	0.372076	0.375811	0.39388	0.39568
TCGA.DM.A1D6.01A	TSPs-L	-0.0856946	0.441579	0.463743	0.365382	0.571207	0.699363	0.764442	0.532379	0.375872	0.323907	0.12179	0.519866	0.0860593	0.560357	0.229554	0.14063	0.405687	0.331436	0.614784	0.511696	0.275798	0.131887	0.606947	0.244741	0.311752	0.339139	0.323322	0.49066
TCGA.AA.3862.01A	TSPs-L	0.30052	0.626483	0.662566	0.508324	0.637458	0.683912	0.773686	0.655098	0.448256	0.490447	0.219103	0.655278	0.321929	0.613873	0.378692	0.42203	0.648868	0.424089	0.680876	0.566859	0.378912	0.296843	0.659589	0.498594	0.459247	0.481423	0.447877	0.468455
TCGA.AA.3939.01A	TSPs-L	0.285947	0.604762	0.630689	0.505002	0.623978	0.671958	0.774474	0.631264	0.44745	0.463627	0.310769	0.638672	0.317551	0.61982	0.391077	0.365111	0.611984	0.429936	0.693072	0.545532	0.365314	0.261967	0.648966	0.507567	0.427506	0.48352	0.432853	0.44008
TCGA.AZ.6598.01A	TSPs-L	0.163666	0.586595	0.671967	0.480469	0.617611	0.747413	0.80983	0.661573	0.403959	0.512402	0.208914	0.620609	0.273348	0.595845	0.388685	0.253697	0.68816	0.350132	0.668058	0.584783	0.385483	0.288	0.664679	0.483272	0.431837	0.439383	0.328376	0.511547
TCGA.AA.3679.01A	TSPs-L	0.287945	0.479455	0.574133	0.470373	0.618558	0.696801	0.757038	0.616799	0.387029	0.416646	0.188462	0.625183	0.240423	0.604132	0.336965	0.267256	0.574033	0.341031	0.713363	0.544734	0.399823	0.260536	0.648319	0.461989	0.432877	0.441182	0.400897	0.374566
TCGA.G4.6304.01A	TSPs-L	0.0409925	0.512382	0.582606	0.482836	0.61331	0.666973	0.748046	0.606676	0.386061	0.46971	0.102048	0.606417	0.162692	0.568802	0.290546	0.16874	0.55483	0.352168	0.671222	0.536417	0.300319	0.121757	0.62558	0.42822	0.423697	0.388224	0.371677	0.38389
TCGA.G4.6294.01A	TSPs-L	0.0549296	0.494187	0.537552	0.444264	0.642916	0.666723	0.76145	0.553921	0.387994	0.411742	0.219409	0.550668	0.166232	0.599988	0.254801	0.143163	0.499962	0.419128	0.68188	0.557852	0.320521	0.0467379	0.628118	0.414152	0.400464	0.3741	0.354931	0.430046
TCGA.DM.A1D4.01A	TSPs-L	0.0491726	0.547138	0.596866	0.416839	0.600877	0.690724	0.751415	0.56871	0.404804	0.396775	0.150956	0.543802	0.111323	0.508969	0.226441	0.193533	0.467016	0.352777	0.655271	0.499441	0.315211	0.120849	0.581276	0.320652	0.363936	0.383869	0.431323	0.462474
TCGA.CK.4952.01A	TSPs-L	0.111076	0.593774	0.531166	0.493636	0.561207	0.725178	0.772925	0.644456	0.463157	0.476666	0.261939	0.618112	0.173874	0.606583	0.385029	0.273568	0.625851	0.394984	0.667301	0.545394	0.359287	0.339206	0.672072	0.476081	0.39793	0.406164	0.363453	0.55749
TCGA.AA.A01V.01A	TSPs-L	0.105145	0.472637	0.611019	0.459351	0.625582	0.710927	0.755107	0.561601	0.363036	0.438036	0.176223	0.585151	0.171551	0.563985	0.257546	0.241998	0.535025	0.303926	0.688718	0.514882	0.274242	0.126204	0.633178	0.388222	0.422281	0.420923	0.534369	0.425286
TCGA.AA.3844.01A	TSPs-L	0.155227	0.603395	0.61126	0.483003	0.610543	0.699912	0.758141	0.598045	0.391285	0.459048	0.226103	0.592506	0.214	0.6151	0.290802	0.258986	0.566478	0.320726	0.685687	0.525486	0.324663	0.233721	0.655984	0.428194	0.40821	0.438863	0.489256	0.490007
TCGA.AA.A01G.01A	TSPs-L	0.210502	0.520004	0.552571	0.411337	0.624306	0.684904	0.751902	0.607945	0.40477	0.394846	0.270969	0.593883	0.140783	0.554873	0.245268	0.262499	0.484873	0.359965	0.621446	0.537203	0.298802	0.135957	0.590314	0.398676	0.368581	0.396939	0.367148	0.412785
TCGA.DM.A1DB.01A	TSPs-L	0.113549	0.558422	0.619355	0.430085	0.581242	0.642147	0.735546	0.564124	0.389089	0.393718	0.216181	0.58147	0.166169	0.525646	0.232409	0.279569	0.45535	0.37997	0.697475	0.509748	0.302709	0.0820327	0.635958	0.369837	0.355894	0.37242	0.320496	0.374664
TCGA.AA.A00A.01A	TSPs-L	0.239611	0.545233	0.645334	0.493708	0.615623	0.690316	0.786577	0.631144	0.414419	0.540582	0.197302	0.631165	0.279556	0.545948	0.315934	0.244981	0.612254	0.311324	0.680643	0.562302	0.444999	0.167121	0.646762	0.479746	0.485502	0.477764	0.469726	0.395215
TCGA.D5.6530.01A	TSPs-L	0.345553	0.617511	0.67021	0.482516	0.574118	0.70799	0.832768	0.642	0.431716	0.56837	0.22643	0.611362	0.380949	0.607837	0.427128	0.248493	0.71368	0.419389	0.677409	0.615631	0.400069	0.301389	0.672611	0.510514	0.476583	0.477945	0.394996	0.470381
TCGA.AA.3855.01A	TSPs-L	0.29145	0.542833	0.610765	0.449667	0.608625	0.691744	0.775339	0.604631	0.442522	0.455549	0.243295	0.617199	0.294883	0.581897	0.360477	0.329212	0.607593	0.380703	0.699315	0.5531	0.298049	0.302124	0.614621	0.457588	0.448443	0.436903	0.399048	0.43542
TCGA.AA.3519.01A	TSPs-L	0.206699	0.523951	0.54533	0.427696	0.57319	0.677028	0.745552	0.587713	0.417024	0.38091	0.200738	0.585194	0.193794	0.54152	0.264714	0.325574	0.552036	0.35725	0.658161	0.525498	0.295604	0.225177	0.621038	0.409748	0.387206	0.398833	0.404707	0.371778
TCGA.AA.3526.01A	TSPs-L	0.267358	0.628462	0.652063	0.530004	0.608057	0.66619	0.783041	0.629277	0.432245	0.505652	0.224168	0.659105	0.291588	0.602579	0.365784	0.330864	0.626672	0.345614	0.664359	0.579804	0.381615	0.223273	0.644204	0.526714	0.458926	0.471805	0.384451	0.462708
TCGA.DM.A28M.01A	TSPs-L	-0.10835	0.506369	0.528584	0.380554	0.612813	0.664059	0.716463	0.581997	0.401871	0.348976	0.199691	0.591285	0.0210853	0.561247	0.212611	0.237107	0.465131	0.359818	0.667282	0.484584	0.296513	0.180321	0.617977	0.345901	0.358303	0.390388	0.43175	0.447224
TCGA.G4.6317.01A	TSPs-L	-0.0153103	0.437834	0.560764	0.341988	0.592685	0.675366	0.685537	0.547131	0.344104	0.280295	0.146292	0.502603	-0.0459375	0.550979	0.0689026	0.189999	0.280267	0.333886	0.65499	0.478656	0.238762	0.121599	0.618566	0.294199	0.327276	0.371215	0.371125	0.348614
TCGA.AA.3984.01A	TSPs-L	0.290444	0.68628	0.640379	0.505833	0.59234	0.691806	0.7717	0.634769	0.468176	0.510442	0.280457	0.625484	0.317477	0.602568	0.340981	0.344629	0.621666	0.423366	0.663989	0.597916	0.365454	0.22831	0.654091	0.507111	0.45451	0.497001	0.394669	0.454819
TCGA.AA.3663.01A	TSPs-L	0.152245	0.60824	0.57313	0.51986	0.600392	0.668835	0.789293	0.657034	0.437019	0.494249	0.244649	0.671756	0.237245	0.573113	0.386607	0.362742	0.645567	0.398182	0.663503	0.552394	0.375669	0.270293	0.657257	0.5198	0.448298	0.442227	0.395273	0.488637
TCGA.AA.3520.01A	TSPs-L	0.268955	0.529937	0.54548	0.484566	0.617683	0.66354	0.78468	0.631426	0.429683	0.455775	0.178957	0.635824	0.287476	0.616361	0.347654	0.330379	0.639068	0.348849	0.677433	0.576715	0.343161	0.201526	0.662761	0.541457	0.452747	0.45159	0.434129	0.416693
TCGA.AA.3543.01A	TSPs-L	0.328342	0.612676	0.715351	0.572841	0.60688	0.735404	0.809864	0.65973	0.421159	0.604176	0.200695	0.636625	0.344095	0.631726	0.392487	0.335628	0.722549	0.350386	0.682123	0.596178	0.444951	0.292044	0.640615	0.541471	0.52879	0.493325	0.433351	0.471914
TCGA.AZ.5407.01A	TSPs-L	0.319587	0.57514	0.633292	0.47098	0.608938	0.669038	0.778319	0.604097	0.417014	0.472159	0.266604	0.614235	0.315046	0.595595	0.320828	0.359815	0.570488	0.438654	0.68624	0.539376	0.334724	0.185823	0.630187	0.42212	0.40674	0.450257	0.431149	0.509277
TCGA.CK.6751.01A	TSPs-L	0.203012	0.59875	0.600315	0.459938	0.618043	0.691593	0.785976	0.634825	0.431196	0.445204	0.248251	0.624966	0.215194	0.577053	0.312684	0.321436	0.554777	0.351964	0.675953	0.588473	0.355657	0.190897	0.652463	0.465541	0.439498	0.461765	0.435704	0.454787
TCGA.AA.3675.01A	TSPs-L	0.206986	0.540861	0.542947	0.456162	0.636807	0.645543	0.760771	0.636976	0.448226	0.420272	0.247873	0.619958	0.249988	0.618427	0.338889	0.305819	0.581108	0.343163	0.680675	0.556239	0.29617	0.301716	0.628055	0.454291	0.427058	0.44937	0.426853	0.457599
TCGA.AM.5821.01A	TSPs-L	0.343273	0.713183	0.697766	0.516779	0.593755	0.660202	0.815929	0.66255	0.49085	0.575377	0.170663	0.672454	0.404214	0.633413	0.382482	0.376428	0.692024	0.346958	0.691109	0.594159	0.455542	0.319627	0.653212	0.575386	0.463312	0.50352	0.414368	0.525621
TCGA.AA.A01S.01A	TSPs-L	0.0601371	0.417067	0.425822	0.329039	0.565833	0.70411	0.725651	0.530031	0.333153	0.28385	0.0934553	0.527687	-0.0392483	0.518851	0.168813	0.0688676	0.411649	0.28994	0.640258	0.462182	0.232726	0.141604	0.583415	0.312467	0.375889	0.365424	0.29288	0.298112
TCGA.AA.3955.01A	TSPs-L	0.151445	0.539343	0.554814	0.447064	0.624573	0.639565	0.730526	0.598865	0.455946	0.359928	0.203028	0.597646	0.235229	0.599816	0.24032	0.360894	0.512785	0.345878	0.681873	0.521355	0.306394	0.219446	0.630402	0.456427	0.415224	0.416478	0.359353	0.40979
TCGA.CK.5912.01A	TSPs-L	0.207047	0.503427	0.512291	0.417277	0.627263	0.625427	0.786938	0.588383	0.450621	0.3935	0.176236	0.577857	0.212085	0.631471	0.27109	0.263842	0.509079	0.408478	0.669912	0.547496	0.299151	0.111103	0.657467	0.419361	0.392844	0.41119	0.375849	0.416696
TCGA.AA.3556.01A	TSPs-L	0.293906	0.53611	0.590301	0.521797	0.606527	0.638708	0.799616	0.678305	0.41781	0.480033	0.188497	0.640428	0.337014	0.572794	0.355728	0.293369	0.628438	0.456785	0.689064	0.581418	0.32405	0.319276	0.65117	0.488622	0.451744	0.461365	0.44381	0.472171
TCGA.CM.6678.01A	TSPs-L	0.132181	0.445538	0.503513	0.405207	0.620461	0.683919	0.77376	0.609212	0.411543	0.363009	0.187413	0.567632	0.105747	0.586446	0.281335	0.228955	0.493325	0.342324	0.67674	0.539565	0.297806	0.180588	0.665928	0.396346	0.406039	0.413287	0.402822	0.452866
TCGA.AA.3851.01A	TSPs-L	0.341068	0.582987	0.628233	0.482961	0.633792	0.717379	0.809073	0.639003	0.438633	0.50545	0.198859	0.617902	0.358482	0.633401	0.364305	0.37568	0.646111	0.420762	0.680911	0.554089	0.352958	0.248078	0.659746	0.511541	0.461615	0.473972	0.435778	0.447199
TCGA.A6.5661.01A	TSPs-L	0.268672	0.599925	0.589817	0.472393	0.572196	0.6406	0.771923	0.65265	0.401906	0.510552	0.211168	0.602399	0.304598	0.583957	0.292308	0.275699	0.578541	0.377529	0.661421	0.561914	0.35335	0.272554	0.612483	0.456057	0.451704	0.455346	0.397688	0.495795
TCGA.AA.3861.01A	TSPs-L	0.399835	0.594599	0.643574	0.46171	0.638899	0.698319	0.778375	0.617158	0.384564	0.484042	0.204851	0.620935	0.369201	0.57341	0.294137	0.302478	0.603232	0.433423	0.677372	0.518897	0.309387	0.192827	0.616952	0.441341	0.425536	0.445412	0.458516	0.4961
TCGA.DM.A1DA.01A	TSPs-L	0.140521	0.545712	0.539648	0.415276	0.57637	0.694695	0.739408	0.60187	0.369717	0.374714	0.178572	0.60167	0.1334	0.580599	0.249909	0.260016	0.47156	0.373618	0.653235	0.527951	0.373016	0.117867	0.600608	0.379996	0.370674	0.384625	0.347443	0.482709
TCGA.AA.3522.01A	TSPs-L	0.357249	0.556522	0.592321	0.460273	0.622819	0.677659	0.767674	0.62132	0.454696	0.466692	0.195293	0.61278	0.333824	0.580702	0.32374	0.335504	0.583889	0.429948	0.687742	0.548825	0.301541	0.189424	0.61182	0.438471	0.430703	0.457951	0.481967	0.46074
TCGA.AA.A00U.01A	TSPs-L	0.134925	0.555859	0.582451	0.434985	0.614518	0.682817	0.756595	0.602457	0.408871	0.413183	0.191013	0.586823	0.141563	0.585245	0.207739	0.24933	0.528326	0.347501	0.661055	0.546714	0.313182	0.128229	0.603497	0.422072	0.406427	0.433964	0.449026	0.458041
TCGA.AZ.6599.01A	TSPs-L	0.226844	0.478993	0.564239	0.354897	0.622962	0.674554	0.758818	0.53897	0.411641	0.400566	0.218738	0.546965	0.208624	0.495679	0.184882	0.200522	0.476254	0.401798	0.648429	0.504224	0.23731	0.0333717	0.619559	0.232069	0.324271	0.381202	0.416252	0.477092
TCGA.AA.3947.01A	TSPs-L	0.128546	0.684254	0.594666	0.48989	0.598913	0.524229	0.772156	0.654377	0.430326	0.444136	0.320147	0.628103	0.301448	0.608044	0.333643	0.325112	0.656409	0.358124	0.573959	0.5658	0.363209	0.326248	0.622154	0.546812	0.412188	0.418242	0.334736	0.541197
TCGA.CM.6171.01A	TSPs-L	0.211955	0.590383	0.557177	0.477562	0.580085	0.681803	0.823	0.684513	0.468851	0.462776	0.220337	0.6222	0.276629	0.597417	0.333727	0.228552	0.659687	0.399869	0.684876	0.55468	0.370128	0.340165	0.679964	0.542344	0.456339	0.418847	0.411459	0.526309
TCGA.CM.4743.01A	TSPs-L	0.118652	0.622533	0.631733	0.502824	0.599705	0.66318	0.787828	0.607511	0.413797	0.576247	0.282847	0.633144	0.271699	0.580174	0.244363	0.239299	0.558263	0.333874	0.683174	0.576865	0.428121	0.355149	0.646987	0.401076	0.436434	0.450778	0.447692	0.530414
TCGA.NH.A6GA.01A	TSPs-L	0.196887	0.524467	0.543159	0.426756	0.594263	0.690298	0.789098	0.612149	0.420338	0.40808	0.166674	0.589474	0.202045	0.585728	0.286511	0.23567	0.535314	0.414986	0.667478	0.539342	0.3559	0.215243	0.623416	0.414647	0.418244	0.428328	0.338576	0.431912
TCGA.DM.A0X9.01A	TSPs-L	0.237366	0.578046	0.630691	0.438846	0.601555	0.674827	0.766235	0.596006	0.398003	0.451329	0.17849	0.584363	0.201999	0.576645	0.275668	0.244949	0.532223	0.350737	0.666173	0.531512	0.32881	0.0917391	0.642794	0.401899	0.397339	0.423825	0.346736	0.448831
TCGA.DM.A0XD.01A	TSPs-L	0.103503	0.519009	0.521667	0.408528	0.617454	0.711489	0.738927	0.622996	0.439102	0.431065	0.134951	0.639858	0.174548	0.552547	0.29577	0.267682	0.497834	0.402113	0.685164	0.534557	0.347302	0.22139	0.640559	0.420738	0.406967	0.390427	0.33397	0.402204
TCGA.AA.A00L.01A	TSPs-L	0.0626777	0.481156	0.523637	0.422482	0.614987	0.70179	0.722619	0.581628	0.365006	0.345762	0.181516	0.588355	0.123679	0.553187	0.225737	0.25212	0.457352	0.387477	0.654007	0.528129	0.296163	0.150932	0.639413	0.414695	0.364969	0.391752	0.400002	0.358512
TCGA.CM.5864.01A	TSPs-L	0.224921	0.540257	0.564805	0.410318	0.620877	0.643963	0.748727	0.578106	0.386633	0.379349	0.135099	0.572289	0.210661	0.586778	0.2564	0.21369	0.512842	0.391055	0.688013	0.522069	0.28912	0.148737	0.655623	0.418937	0.381133	0.391658	0.399307	0.457115
TCGA.DM.A280.01A	TSPs-L	0.0189255	0.508635	0.501322	0.52647	0.603265	0.680851	0.790739	0.658777	0.402807	0.386114	0.203126	0.634398	0.14066	0.589549	0.294651	0.265197	0.551181	0.380626	0.731106	0.56629	0.355874	0.320459	0.655783	0.458289	0.436881	0.428922	0.349844	0.44984
TCGA.QG.A5YW.01A	TSPs-L	0.303539	0.560998	0.599167	0.481348	0.601269	0.715052	0.778533	0.608526	0.434481	0.508223	0.243223	0.620228	0.334404	0.584503	0.343625	0.343099	0.638233	0.391477	0.649191	0.573551	0.365894	0.178162	0.644256	0.489858	0.419203	0.43609	0.435272	0.417234
TCGA.DM.A1HA.01A	TSPs-L	0.0191199	0.448264	0.558235	0.389227	0.568733	0.724306	0.73395	0.577062	0.391378	0.384737	0.0718174	0.539301	0.123243	0.528797	0.191484	0.111005	0.41898	0.332231	0.687162	0.546219	0.334575	0.118054	0.584503	0.314563	0.352554	0.355191	0.306307	0.355777
TCGA.5M.AAT5.01A	TSPs-L	0.141387	0.524737	0.514964	0.404763	0.597832	0.621778	0.732711	0.550216	0.378064	0.36595	0.253083	0.529732	0.155526	0.559171	0.220529	0.262361	0.459929	0.335363	0.635471	0.512124	0.295718	0.133108	0.613696	0.344195	0.350736	0.412089	0.363323	0.413292
TCGA.AA.3858.01A	TSPs-L	0.295843	0.532014	0.581541	0.487908	0.627402	0.688663	0.766489	0.622352	0.413492	0.431573	0.190171	0.625118	0.274136	0.578519	0.316502	0.339131	0.585993	0.348594	0.693412	0.567401	0.356149	0.19367	0.608778	0.466061	0.433795	0.446331	0.410397	0.397562
TCGA.AA.3662.01A	TSPs-L	0.28192	0.543828	0.572217	0.501016	0.633077	0.693973	0.78896	0.643576	0.421119	0.50795	0.201063	0.64634	0.323538	0.635833	0.366882	0.385346	0.63955	0.417722	0.674958	0.582824	0.364755	0.309081	0.681575	0.554932	0.472291	0.44926	0.392885	0.418638
TCGA.AA.A02K.01A	TSPs-L	0.0612043	0.472067	0.484303	0.407835	0.572955	0.717681	0.75448	0.615694	0.349092	0.37092	0.0736247	0.569036	0.146813	0.538482	0.247913	0.238728	0.511697	0.319386	0.649776	0.526331	0.308218	0.233784	0.646996	0.369338	0.403877	0.403195	0.294685	0.348849
TCGA.AD.6889.01A	TSPs-L	0.0751057	0.561819	0.564798	0.502855	0.623672	0.699778	0.770971	0.643249	0.408321	0.467138	0.196191	0.609002	0.156602	0.544099	0.280582	0.216983	0.576813	0.345461	0.657283	0.568446	0.345214	0.219581	0.6241	0.474016	0.421947	0.408549	0.423769	0.505429
TCGA.D5.6931.01A	TSPs-L	0.360021	0.59754	0.616317	0.503288	0.588383	0.703026	0.826767	0.654542	0.451896	0.532604	0.181098	0.669545	0.378486	0.620134	0.339579	0.38608	0.647896	0.441227	0.666801	0.604457	0.408283	0.221122	0.650727	0.556275	0.455478	0.485637	0.421918	0.478406
TCGA.AA.3860.01A	TSPs-L	0.362077	0.602207	0.656171	0.506994	0.620445	0.743696	0.791357	0.625191	0.396098	0.472855	0.218652	0.626165	0.37424	0.581761	0.376671	0.344069	0.657171	0.371048	0.671844	0.598246	0.377091	0.217853	0.656408	0.523103	0.437376	0.478393	0.403025	0.42533
TCGA.5M.AATA.01A	TSPs-L	0.164808	0.556757	0.613125	0.457604	0.598757	0.682013	0.771753	0.59573	0.448481	0.424417	0.247193	0.60021	0.212904	0.58941	0.274686	0.295473	0.546719	0.363886	0.659858	0.574158	0.316023	0.164221	0.668114	0.475219	0.430755	0.45697	0.373955	0.478014
TCGA.D5.6540.01A	TSPs-L	0.175987	0.5926	0.618595	0.507214	0.572029	0.684153	0.809362	0.670152	0.451101	0.519493	0.165508	0.605195	0.215881	0.598535	0.342567	0.318175	0.61976	0.382046	0.695162	0.593817	0.426073	0.343904	0.650428	0.528808	0.451903	0.480933	0.38701	0.566619
TCGA.AA.3986.01A	TSPs-L	0.434408	0.607835	0.676829	0.527758	0.628791	0.700277	0.817852	0.657111	0.444919	0.526972	0.239399	0.636497	0.434165	0.642037	0.404588	0.370293	0.700589	0.437687	0.709969	0.582676	0.305029	0.313882	0.685413	0.555122	0.477629	0.502849	0.451673	0.437215
TCGA.G4.6323.01A	TSPs-L	0.626719	0.555684	0.643559	0.461521	0.611051	0.668523	0.791413	0.563666	0.448456	0.496705	0.177236	0.570669	0.538518	0.529517	0.314421	0.184314	0.598338	0.465747	0.688693	0.523291	0.286431	0.102092	0.612872	0.377588	0.434634	0.447023	0.469591	0.428257
TCGA.AZ.6608.01A	TSPs-L	0.01463	0.501944	0.502603	0.361533	0.607895	0.640476	0.724294	0.557582	0.361722	0.324445	0.162082	0.546209	0.0460944	0.530446	0.19991	0.116247	0.420455	0.367056	0.649586	0.479789	0.264718	0.118837	0.591137	0.339021	0.360273	0.377504	0.373656	0.411344
TCGA.AA.3831.01A	TSPs-L	0.291152	0.585288	0.600768	0.491723	0.585411	0.695426	0.765492	0.60367	0.390845	0.444558	0.246219	0.612036	0.318663	0.570331	0.31341	0.274166	0.609673	0.422072	0.690021	0.561881	0.344741	0.243921	0.642625	0.493917	0.460545	0.482296	0.416452	0.428315
TCGA.CK.5915.01A	TSPs-L	0.0139561	0.515747	0.443925	0.431486	0.595741	0.663361	0.743126	0.564309	0.421606	0.356096	0.176633	0.565608	0.115328	0.547019	0.25898	0.194088	0.410082	0.442733	0.663985	0.533019	0.252024	0.0939151	0.617512	0.403791	0.363885	0.403691	0.316757	0.396604
TCGA.AA.3548.01A	TSPs-L	0.358618	0.489169	0.648094	0.407	0.634162	0.717236	0.78791	0.624953	0.34358	0.462973	0.157643	0.627732	0.337382	0.603678	0.338892	0.299883	0.616508	0.377505	0.686482	0.55508	0.355357	0.153329	0.653784	0.448688	0.439294	0.470097	0.388443	0.38905
TCGA.AY.A54L.01A	TSPs-L	0.074549	0.500581	0.518966	0.358115	0.586894	0.613638	0.708476	0.537775	0.351397	0.320097	0.238383	0.545453	0.0866546	0.546047	0.14043	0.253412	0.405807	0.372105	0.719086	0.470569	0.25571	0.161343	0.623382	0.306283	0.330949	0.353247	0.389392	0.431162
TCGA.CK.6746.01A	TSPs-L	0.162469	0.644033	0.692025	0.450457	0.593245	0.667212	0.799791	0.628026	0.455024	0.612335	0.152803	0.623494	0.28203	0.565888	0.383603	0.308328	0.659457	0.334811	0.670032	0.614458	0.3874	0.13942	0.648381	0.557462	0.485256	0.457085	0.375754	0.517961
TCGA.AA.3680.01A	TSPs-L	0.382144	0.491535	0.603168	0.455684	0.618779	0.709105	0.786568	0.633176	0.383362	0.47194	0.236311	0.617994	0.333444	0.589081	0.301694	0.338092	0.581802	0.381252	0.689346	0.551121	0.313397	0.139043	0.651332	0.445904	0.440594	0.461386	0.41714	0.40501
TCGA.NH.A8F7.06A	TSPs-L	-0.0828973	0.357632	0.306068	0.313096	0.608469	0.660052	0.725323	0.568649	0.384318	0.251455	0.166185	0.525586	-0.0345701	0.533296	0.205676	0.182108	0.350276	0.330463	0.651841	0.502773	0.275125	0.0999167	0.61352	0.267652	0.32752	0.313991	0.224198	0.285931
TCGA.AA.3542.01A	TSPs-L	0.0215956	0.373602	0.516077	0.427877	0.589211	0.696915	0.709734	0.544617	0.35446	0.312963	0.081121	0.556667	0.0866648	0.568371	0.278515	0.272314	0.506601	0.316862	0.681124	0.474895	0.345603	0.12491	0.632165	0.400808	0.424645	0.373616	0.343641	0.261267
TCGA.A6.6140.01A	TSPs-L	0.214403	0.558077	0.612664	0.410825	0.59188	0.683111	0.749642	0.596285	0.417835	0.402373	0.232247	0.598552	0.212871	0.571931	0.278695	0.336683	0.528711	0.428163	0.68479	0.558287	0.360205	0.257697	0.658526	0.391223	0.402941	0.430037	0.430245	0.392752
TCGA.AA.A024.01A	TSPs-L	0.0675021	0.416793	0.572817	0.420793	0.625633	0.714034	0.769426	0.589122	0.400258	0.404046	0.192712	0.55325	0.168536	0.568531	0.213818	0.164666	0.544399	0.323611	0.639068	0.528793	0.306046	0.244366	0.618287	0.383657	0.415611	0.41373	0.442178	0.403311
TCGA.CM.6675.01A	TSPs-L	0.0509613	0.538825	0.54246	0.45575	0.605523	0.71811	0.755131	0.645526	0.415097	0.494383	0.108338	0.586919	0.188219	0.588758	0.259295	0.315243	0.545549	0.419703	0.640382	0.586821	0.381829	0.082708	0.610396	0.435641	0.405733	0.416471	0.369876	0.494923
TCGA.DM.A1D7.01A	TSPs-L	0.18428	0.520683	0.573641	0.434081	0.609302	0.699119	0.746028	0.562934	0.405528	0.3933	0.240228	0.568374	0.171905	0.581732	0.296368	0.199239	0.503016	0.346987	0.701004	0.513345	0.325675	0.0388844	0.623149	0.388055	0.40129	0.412287	0.428608	0.452508
TCGA.4T.AA8H.01A	TSPs-L	0.177703	0.48997	0.491483	0.364716	0.578802	0.628899	0.756403	0.543725	0.361291	0.361976	0.240863	0.561385	0.1844	0.55091	0.174031	0.167427	0.400988	0.363412	0.676284	0.49365	0.253948	0.131107	0.618359	0.294065	0.343077	0.375704	0.315015	0.423461
TCGA.A6.6653.01A	TSPs-L	0.172139	0.595528	0.574675	0.550432	0.623242	0.723315	0.795615	0.645611	0.456108	0.515302	0.212946	0.633854	0.268972	0.568927	0.344234	0.204111	0.625276	0.397406	0.709429	0.604153	0.431298	0.31865	0.675617	0.497794	0.475391	0.441628	0.395923	0.468397
TCGA.AA.3666.01A	TSPs-L	0.241145	0.603958	0.57552	0.516763	0.612815	0.69212	0.770432	0.623157	0.40715	0.465029	0.23216	0.632108	0.242925	0.648031	0.339986	0.295912	0.620859	0.359006	0.709155	0.556402	0.343053	0.318059	0.628705	0.532544	0.446309	0.462218	0.44277	0.50568
TCGA.T9.A92H.01A	TSPs-L	0.147858	0.532747	0.5425	0.400026	0.60777	0.663754	0.746092	0.56563	0.391874	0.423325	0.236099	0.564916	0.187508	0.578603	0.236817	0.272999	0.43733	0.421446	0.655127	0.524905	0.341738	0.135255	0.610023	0.385543	0.354933	0.413259	0.362358	0.386508
TCGA.AY.4070.01A	TSPs-L	0.337705	0.49276	0.603934	0.444177	0.573409	0.686189	0.792741	0.586833	0.388094	0.428668	0.235277	0.606759	0.286202	0.625385	0.321536	0.277958	0.582544	0.407805	0.685795	0.560719	0.375154	0.136887	0.660098	0.467005	0.455963	0.440306	0.387409	0.426648
TCGA.AY.A8YK.01A	TSPs-L	0.252453	0.491606	0.521473	0.451989	0.59033	0.693599	0.77226	0.572348	0.405097	0.366442	0.198581	0.596734	0.218875	0.570244	0.286542	0.236184	0.485493	0.412231	0.676458	0.553729	0.321571	0.224351	0.675516	0.383432	0.388579	0.410088	0.406941	0.379332
TCGA.CK.4950.01A	TSPs-L	0.401217	0.621347	0.649247	0.522981	0.607627	0.723222	0.81671	0.672159	0.430773	0.507028	0.273793	0.657913	0.404637	0.605098	0.394251	0.447223	0.658419	0.439519	0.701659	0.584625	0.401823	0.326414	0.664975	0.519109	0.475684	0.483783	0.441424	0.471588
TCGA.AZ.6606.01A	TSPs-L	0.195235	0.52256	0.521333	0.414207	0.622839	0.656364	0.764349	0.591767	0.414784	0.418777	0.203322	0.574256	0.235932	0.602912	0.26085	0.255077	0.490309	0.406773	0.659909	0.534631	0.331267	0.145201	0.59544	0.360607	0.401255	0.427229	0.458216	0.491817
TCGA.A6.6137.01A	TSPs-L	0.330068	0.553453	0.58334	0.501558	0.609432	0.682564	0.797453	0.638613	0.4284	0.479356	0.235686	0.609402	0.328763	0.585529	0.347542	0.373076	0.592805	0.459844	0.699585	0.557181	0.330722	0.210627	0.682135	0.47148	0.462508	0.471315	0.429984	0.412969
TCGA.AA.3495.01A	TSPs-L	0.302263	0.539542	0.626941	0.47841	0.604117	0.68385	0.771834	0.613452	0.418391	0.425135	0.176376	0.644379	0.275837	0.5838	0.324425	0.285704	0.596161	0.387816	0.659322	0.551966	0.339049	0.231502	0.645116	0.483267	0.424008	0.434324	0.429514	0.405027
TCGA.A6.6650.01A	TSPs-L	0.103045	0.526821	0.478274	0.409259	0.572732	0.66968	0.718367	0.548624	0.376613	0.349605	0.214157	0.539533	0.155767	0.530007	0.193704	0.23064	0.464154	0.424367	0.661758	0.528931	0.283652	0.0912695	0.59956	0.415332	0.372864	0.362997	0.341824	0.412233
TCGA.G4.6322.01A	TSPs-L	0.171883	0.551209	0.583479	0.423427	0.622033	0.731326	0.792349	0.582397	0.437715	0.430756	0.25532	0.595101	0.240814	0.538978	0.285696	0.222184	0.574999	0.394855	0.661909	0.55486	0.361344	0.178297	0.632871	0.421006	0.374066	0.419714	0.46726	0.497279
TCGA.SS.A7HO.01A	TSPs-L	-0.0106434	0.480031	0.505104	0.356167	0.57979	0.635227	0.714329	0.559247	0.390772	0.334829	0.211427	0.532323	0.0941829	0.580491	0.228799	0.222006	0.496731	0.331053	0.663063	0.500933	0.279706	0.13242	0.681957	0.391454	0.353458	0.359269	0.344232	0.398152
TCGA.AD.A5EJ.01A	TSPs-L	0.149867	0.558109	0.602858	0.457811	0.557891	0.708243	0.799182	0.66625	0.412321	0.437388	0.182825	0.607234	0.241954	0.562795	0.337085	0.261908	0.595584	0.364249	0.662332	0.574947	0.39808	0.276549	0.649739	0.455178	0.436813	0.437049	0.368795	0.494341
TCGA.AA.3819.01A	TSPs-L	0.278226	0.490321	0.528032	0.471675	0.60034	0.679603	0.761419	0.596939	0.411336	0.397434	0.214937	0.612825	0.24372	0.574909	0.301147	0.326749	0.548468	0.422051	0.686088	0.537655	0.310687	0.228598	0.640885	0.464617	0.420078	0.440955	0.395309	0.429232
TCGA.AA.A02Y.01A	TSPs-L	0.162328	0.553247	0.626002	0.461568	0.626698	0.725827	0.740156	0.595875	0.391696	0.474147	0.178292	0.56475	0.216723	0.540284	0.272731	0.24067	0.567537	0.369122	0.720419	0.487775	0.329839	0.215343	0.628696	0.355232	0.417962	0.405292	0.452088	0.485905
TCGA.G4.6626.01A	TSPs-L	0.140955	0.553492	0.553076	0.410049	0.579123	0.657758	0.713032	0.572195	0.383768	0.35528	0.15119	0.581216	0.139379	0.51886	0.194999	0.213374	0.442463	0.443145	0.643497	0.515569	0.354856	0.0580201	0.607315	0.384449	0.38695	0.395742	0.401736	0.356803
TCGA.AA.3875.01A	TSPs-L	0.336546	0.599198	0.614329	0.496046	0.625145	0.681118	0.77942	0.675623	0.414004	0.461478	0.238932	0.661679	0.353316	0.614417	0.394522	0.418306	0.657886	0.441425	0.677326	0.567788	0.337463	0.361205	0.675819	0.53235	0.459882	0.486104	0.389941	0.441706
TCGA.G4.6306.01A	TSPs-L	0.212859	0.514303	0.617715	0.434611	0.617761	0.712884	0.784314	0.587466	0.390434	0.435342	0.153147	0.557221	0.236298	0.549432	0.234377	0.202382	0.453544	0.347913	0.705096	0.463517	0.319412	0.200135	0.615255	0.33219	0.389434	0.406607	0.428696	0.39414
TCGA.G4.6320.01A	TSPs-L	0.320288	0.533738	0.577534	0.37438	0.610914	0.692538	0.797932	0.587257	0.395525	0.423926	0.214969	0.552959	0.278692	0.529929	0.267813	0.168038	0.52205	0.39527	0.682563	0.549551	0.278431	0.0566215	0.606221	0.321377	0.410152	0.393926	0.367772	0.455159
TCGA.AA.3864.01A	TSPs-L	0.242075	0.602463	0.578543	0.481732	0.606877	0.67887	0.800812	0.642814	0.44479	0.447172	0.234246	0.641647	0.265703	0.585384	0.332352	0.294588	0.617538	0.393771	0.666197	0.570742	0.365263	0.246487	0.643063	0.489291	0.436748	0.453803	0.32234	0.473346
TCGA.CA.5796.01A	TSPs-L	0.288308	0.523261	0.619718	0.486451	0.618501	0.679943	0.800559	0.618958	0.374121	0.462167	0.195292	0.592888	0.362314	0.565857	0.307268	0.285164	0.551627	0.40331	0.686708	0.542019	0.358129	0.184625	0.642745	0.425168	0.431662	0.423519	0.474663	0.511545
TCGA.AA.3713.01A	TSPs-L	0.371853	0.622081	0.640162	0.490749	0.599921	0.676337	0.801608	0.66541	0.448168	0.525434	0.276444	0.653048	0.394757	0.602976	0.365128	0.390213	0.675342	0.41183	0.680271	0.575498	0.417067	0.283275	0.656574	0.522214	0.450529	0.465472	0.391366	0.520084
TCGA.A6.6648.01A	TSPs-L	0.235899	0.559782	0.533203	0.436566	0.603038	0.632592	0.737294	0.596818	0.429766	0.393778	0.215729	0.585323	0.240643	0.579549	0.267839	0.343216	0.492054	0.456789	0.665287	0.559824	0.349268	0.16168	0.608227	0.429161	0.400355	0.412139	0.367972	0.435743
TCGA.A6.5665.01A	TSPs-L	0.308156	0.648048	0.669769	0.488521	0.557263	0.67337	0.798756	0.644908	0.42974	0.508252	0.222835	0.620271	0.335236	0.591015	0.275104	0.265916	0.608536	0.407791	0.670947	0.552274	0.412615	0.258678	0.61146	0.43771	0.442156	0.429201	0.412003	0.519609
TCGA.AA.A01Q.01A	TSPs-L	0.15082	0.583079	0.64565	0.472092	0.582229	0.66852	0.780634	0.602942	0.395876	0.509604	0.189708	0.576212	0.214372	0.557122	0.307068	0.242828	0.602369	0.430871	0.66325	0.557435	0.339842	0.20191	0.641882	0.405217	0.419994	0.404888	0.409006	0.37288
TCGA.AZ.4313.01A	TSPs-L	-0.0357185	0.501382	0.554053	0.442978	0.572059	0.736448	0.768601	0.599168	0.392343	0.392317	0.158705	0.579777	0.129644	0.586918	0.249601	0.205746	0.547928	0.332116	0.677398	0.529094	0.291947	0.132852	0.652842	0.364083	0.397068	0.386069	0.406752	0.442478
TCGA.A6.6652.01A	TSPs-L	-0.0470713	0.478263	0.465678	0.377535	0.635449	0.659765	0.766319	0.572184	0.436506	0.397114	0.180863	0.573518	0.118739	0.613335	0.241017	0.19064	0.452563	0.365289	0.663254	0.538425	0.308581	0.132554	0.622902	0.4076	0.369256	0.420165	0.357849	0.37416
TCGA.AA.A00E.01A	TSPs-L	0.374317	0.5805	0.646172	0.51864	0.601671	0.721341	0.817317	0.672101	0.431622	0.548925	0.25367	0.667499	0.427581	0.543832	0.374627	0.299135	0.7261	0.289802	0.677498	0.577337	0.409404	0.171821	0.63612	0.555228	0.499234	0.479055	0.41602	0.498385
TCGA.DM.A28C.01A	TSPs-L	0.135958	0.451599	0.457547	0.351127	0.627176	0.647398	0.738081	0.542163	0.389047	0.355977	0.234871	0.52763	0.147885	0.58692	0.236164	0.156825	0.459817	0.36721	0.665946	0.500923	0.215365	0.0977237	0.584548	0.294734	0.346354	0.363825	0.34492	0.392328
TCGA.AA.3980.01A	TSPs-L	0.256016	0.647587	0.711383	0.501927	0.629494	0.675672	0.772609	0.655051	0.422478	0.495097	0.212567	0.624177	0.334157	0.607319	0.309248	0.315749	0.640343	0.459774	0.689343	0.591739	0.415664	0.28751	0.634675	0.530146	0.499476	0.480142	0.399722	0.497401
TCGA.AA.3681.01A	TSPs-L	0.35242	0.597277	0.634981	0.514597	0.601279	0.720306	0.785221	0.645617	0.410679	0.517069	0.275465	0.656176	0.361443	0.586436	0.345642	0.355425	0.655604	0.429405	0.682261	0.58701	0.390785	0.310495	0.673826	0.550756	0.466338	0.478433	0.470034	0.4702
TCGA.AA.3492.01A	TSPs-L	0.220623	0.542923	0.642207	0.49991	0.595969	0.714312	0.772928	0.635303	0.388368	0.508856	0.157232	0.62826	0.27209	0.578275	0.245526	0.238776	0.620326	0.317758	0.744438	0.574946	0.391307	0.294982	0.636889	0.509099	0.461603	0.439599	0.39148	0.395096
TCGA.D5.6535.01A	TSPs-L	0.280649	0.619649	0.601857	0.51982	0.614577	0.673657	0.806773	0.679645	0.415049	0.530509	0.250121	0.626811	0.335564	0.571492	0.327878	0.341423	0.624558	0.396338	0.660866	0.555989	0.356984	0.244331	0.652933	0.498713	0.456674	0.481236	0.414886	0.461325
TCGA.AA.A029.01A	TSPs-L	0.0655869	0.502218	0.559	0.450983	0.552107	0.731612	0.74683	0.607229	0.377232	0.416044	0.143379	0.555933	0.147226	0.534587	0.125751	0.298504	0.447788	0.274925	0.688052	0.484999	0.265421	0.248308	0.625289	0.419134	0.402037	0.385421	0.359877	0.419708
TCGA.AD.6963.01A	TSPs-L	0.223528	0.632391	0.647906	0.51432	0.611136	0.677377	0.771222	0.630714	0.437209	0.499347	0.225971	0.631075	0.305212	0.580756	0.288389	0.275367	0.602409	0.399872	0.705239	0.55758	0.370139	0.328527	0.673907	0.500709	0.43533	0.457672	0.351647	0.411729
TCGA.NH.A50T.01A	TSPs-L	0.0277016	0.521059	0.44967	0.43023	0.591133	0.644509	0.704309	0.559968	0.404432	0.35937	0.169066	0.57911	0.104633	0.550426	0.236309	0.19512	0.431389	0.347017	0.632302	0.505162	0.30048	0.185525	0.59089	0.384092	0.344889	0.390591	0.290062	0.37418
TCGA.AA.3518.01A	TSPs-L	0.281626	0.587228	0.656423	0.50627	0.586431	0.707308	0.797546	0.651933	0.393991	0.553868	0.186847	0.6256	0.304174	0.569506	0.336862	0.219656	0.681552	0.341659	0.680421	0.564642	0.394323	0.277365	0.662457	0.492854	0.439457	0.472309	0.411724	0.468119
TCGA.AA.A01T.01A	TSPs-L	-0.00918151	0.401307	0.529791	0.449146	0.605047	0.749472	0.734111	0.519864	0.319381	0.384921	0.0938173	0.539	0.026887	0.534453	0.188762	0.110417	0.457631	0.283222	0.689081	0.478256	0.356617	0.198774	0.585196	0.356979	0.399798	0.361936	0.489275	0.295377
TCGA.RU.A8FL.01A	TSPs-L	0.0237358	0.479739	0.494909	0.342765	0.585231	0.621644	0.700535	0.518913	0.35726	0.27879	0.219623	0.538162	0.10132	0.576139	0.199328	0.171932	0.372839	0.378308	0.631927	0.442599	0.242294	0.124656	0.617821	0.303007	0.358522	0.349708	0.404408	0.355995
TCGA.AA.3850.01A	TSPs-L	0.397135	0.576926	0.617027	0.48706	0.587626	0.699072	0.797043	0.633552	0.427263	0.505346	0.309676	0.652609	0.364596	0.590931	0.367601	0.28347	0.66314	0.383545	0.705267	0.550208	0.360975	0.348363	0.672615	0.532884	0.463	0.468102	0.475425	0.437131
TCGA.AY.A69D.01A	TSPs-L	0.297515	0.588665	0.528136	0.446858	0.579464	0.671479	0.774744	0.579113	0.397838	0.404061	0.26901	0.572398	0.30877	0.561147	0.311511	0.26759	0.541512	0.405116	0.655449	0.548057	0.299105	0.155574	0.607362	0.429371	0.386693	0.4305	0.403544	0.422132
TCGA.AA.A01Z.01A	TSPs-L	0.031547	0.452748	0.495726	0.427253	0.59312	0.692534	0.732954	0.588193	0.333893	0.350408	0.226013	0.545562	0.108274	0.562065	0.118478	0.252504	0.429901	0.389394	0.685861	0.519063	0.323711	0.138105	0.601743	0.348914	0.371	0.390546	0.41173	0.316792
TCGA.DM.A28H.01A	TSPs-L	0.199603	0.533686	0.491799	0.425913	0.548633	0.649629	0.707979	0.558377	0.387679	0.306529	0.120017	0.579847	0.155355	0.569731	0.244183	0.291361	0.427036	0.425156	0.663471	0.48491	0.280577	0.0742025	0.654924	0.367559	0.367951	0.346242	0.36553	0.381922
TCGA.G4.6586.01A	TSPs-L	0.181932	0.591714	0.705896	0.517028	0.581894	0.698271	0.80502	0.618247	0.389806	0.470257	0.199132	0.589019	0.245385	0.56268	0.308858	0.147709	0.593956	0.331988	0.693502	0.550785	0.354496	0.187111	0.623722	0.416704	0.423246	0.454032	0.42856	0.47685
TCGA.G4.6317.02A	TSPs-L	0.00704544	0.390595	0.372411	0.375803	0.610156	0.685319	0.763027	0.547141	0.358011	0.324926	0.185152	0.582666	0.076159	0.566694	0.170817	0.178052	0.428498	0.35969	0.653975	0.50927	0.331634	0.0284531	0.655569	0.415965	0.366149	0.372476	0.317661	0.264142
TCGA.G4.6315.01A	TSPs-L	0.295117	0.487571	0.543242	0.39033	0.598412	0.671867	0.737511	0.584736	0.412893	0.360854	0.17901	0.568053	0.252684	0.520109	0.22419	0.175334	0.451132	0.441108	0.671107	0.516879	0.294013	0.169106	0.61456	0.361717	0.376164	0.407561	0.372728	0.419699
TCGA.AA.3664.01A	TSPs-L	0.136955	0.584466	0.569927	0.468607	0.606167	0.671311	0.77637	0.614474	0.408188	0.467905	0.235027	0.577325	0.242235	0.592125	0.280861	0.225645	0.575342	0.421617	0.648527	0.550423	0.324317	0.223498	0.620741	0.452147	0.371307	0.424383	0.392633	0.489308
TCGA.AA.3968.01A	TSPs-L	0.306115	0.577334	0.58091	0.470687	0.602548	0.686221	0.779037	0.633064	0.430291	0.475897	0.210051	0.631136	0.328846	0.597436	0.36446	0.365998	0.610379	0.413296	0.674114	0.588469	0.3569	0.214477	0.655576	0.491244	0.455158	0.45541	0.364014	0.419816
TCGA.AA.3560.01A	TSPs-L	0.264938	0.500423	0.622201	0.51216	0.603772	0.709188	0.793373	0.61595	0.418473	0.445617	0.127035	0.619499	0.251999	0.632467	0.39482	0.326505	0.621639	0.363789	0.671241	0.568467	0.373326	0.278796	0.663624	0.46758	0.452298	0.431621	0.437969	0.424466
TCGA.CM.6172.01A	TSPs-L	0.225637	0.507384	0.52094	0.433927	0.602305	0.649565	0.792628	0.611093	0.463134	0.42845	0.201933	0.584404	0.223127	0.626313	0.325213	0.328611	0.562179	0.405493	0.670242	0.57429	0.320224	0.177141	0.680705	0.450591	0.401128	0.427682	0.407616	0.441238
TCGA.CK.5913.01A	TSPs-L	0.173627	0.617086	0.629305	0.547965	0.577735	0.666279	0.804932	0.698703	0.473108	0.547964	0.203979	0.622668	0.288121	0.617267	0.398051	0.341956	0.625731	0.426788	0.690526	0.60365	0.39862	0.332013	0.65413	0.516116	0.48489	0.481982	0.426241	0.515829
TCGA.AA.3977.01A	TSPs-L	0.193947	0.619252	0.664786	0.492651	0.635553	0.658875	0.790497	0.630569	0.474532	0.492874	0.152588	0.661973	0.269706	0.631245	0.393499	0.358296	0.650324	0.337132	0.695245	0.573573	0.389594	0.21276	0.653912	0.544431	0.470692	0.477793	0.388797	0.472579
TCGA.D5.5540.01A	TSPs-L	0.00886663	0.624929	0.633969	0.454362	0.619329	0.624188	0.751405	0.554101	0.443303	0.366787	0.180473	0.603776	0.132409	0.588895	0.299152	0.235156	0.5518	0.313298	0.63277	0.556271	0.388625	0.0893228	0.613323	0.469822	0.413905	0.425198	0.304132	0.425856
TCGA.AA.A01F.01A	TSPs-L	-0.0610955	0.426954	0.53847	0.410065	0.56553	0.676766	0.75821	0.583048	0.354839	0.330103	0.172933	0.541212	0.0605138	0.497308	0.117736	0.144496	0.465959	0.335194	0.719431	0.468489	0.262969	0.271427	0.605994	0.319068	0.367335	0.388149	0.37813	0.426938
TCGA.AA.3552.01A	TSPs-L	0.370462	0.537335	0.642168	0.4982	0.632641	0.713534	0.789895	0.630096	0.42456	0.490451	0.155281	0.636303	0.368418	0.645922	0.362476	0.38164	0.669945	0.400401	0.713104	0.572222	0.376549	0.185252	0.673878	0.506513	0.480157	0.493441	0.426156	0.374932
TCGA.AA.3979.01A	TSPs-L	-0.0103183	0.56006	0.494729	0.420035	0.608563	0.666632	0.707571	0.620215	0.426633	0.322974	0.163589	0.597733	0.110181	0.616616	0.279461	0.252585	0.477641	0.329819	0.65991	0.46525	0.322661	0.274376	0.626222	0.420152	0.437007	0.418161	0.420002	0.391953
TCGA.AA.A01I.01A	TSPs-L	0.176552	0.571473	0.577772	0.431194	0.646765	0.667064	0.77265	0.611821	0.45521	0.438136	0.153013	0.611346	0.211806	0.586173	0.263193	0.260125	0.492442	0.357493	0.660938	0.554603	0.307847	0.206743	0.648759	0.421045	0.408351	0.423599	0.402626	0.457069
TCGA.AA.A03F.01A	TSPs-L	0.265404	0.404207	0.525627	0.44453	0.57968	0.76483	0.758565	0.54238	0.296161	0.459413	0.201345	0.563291	0.246789	0.493883	0.154762	0.196564	0.572056	0.327533	0.680772	0.488515	0.25243	0.197029	0.607966	0.396486	0.403543	0.401241	0.399342	0.366655
TCGA.AA.3502.01A	TSPs-L	0.265115	0.497618	0.613746	0.441698	0.602718	0.664562	0.795132	0.586481	0.433458	0.476745	0.156745	0.596435	0.275457	0.560501	0.277739	0.25524	0.568453	0.383774	0.683072	0.493223	0.302083	0.00357373	0.612134	0.390436	0.405369	0.403136	0.385397	0.4542
TCGA.AA.A02E.01A	TSPs-L	0.119708	0.498276	0.56422	0.411593	0.592956	0.678035	0.769542	0.568704	0.385315	0.43772	0.229237	0.560137	0.136817	0.570828	0.25976	0.201499	0.501204	0.309983	0.671653	0.532659	0.286909	0.20833	0.633581	0.378262	0.432064	0.421441	0.422572	0.435367
TCGA.CM.4746.01A	TSPs-L	-0.000174555	0.498897	0.593674	0.43667	0.557553	0.71204	0.768791	0.549852	0.425585	0.415561	0.137055	0.6092	0.050607	0.593901	0.215534	0.231006	0.553044	0.254535	0.678053	0.505715	0.322329	0.191847	0.590878	0.374962	0.356811	0.399695	0.36415	0.420979
TCGA.G4.6295.01A	TSPs-L	0.411434	0.6608	0.699129	0.521791	0.618893	0.679679	0.782233	0.623223	0.430795	0.511885	0.311089	0.616565	0.418663	0.558151	0.35056	0.294394	0.641881	0.448982	0.682496	0.600417	0.409224	0.160198	0.65523	0.533149	0.475903	0.480248	0.440413	0.450343
TCGA.QG.A5YV.01A	TSPs-L	0.204504	0.564048	0.551701	0.419058	0.604248	0.647877	0.751669	0.57041	0.404516	0.423936	0.166586	0.575969	0.212481	0.520894	0.253969	0.220962	0.533122	0.367268	0.672946	0.547535	0.285132	0.16223	0.599664	0.388517	0.398194	0.419326	0.373806	0.42105
TCGA.AA.3561.01A	TSPs-L	0.127386	0.552514	0.561321	0.424716	0.607028	0.664827	0.73622	0.596857	0.396747	0.372799	0.176969	0.599528	0.158906	0.568452	0.313485	0.196208	0.596313	0.319481	0.670658	0.527418	0.336559	0.254227	0.623898	0.447437	0.407859	0.433518	0.392685	0.429135
TCGA.AA.3525.01A	TSPs-L	0.289649	0.539028	0.575201	0.513033	0.593019	0.707511	0.786442	0.673264	0.397459	0.51656	0.168258	0.649982	0.28126	0.607723	0.36899	0.371941	0.619334	0.409265	0.695144	0.521685	0.39471	0.278094	0.653126	0.471688	0.470438	0.446388	0.404742	0.476165
