# Supplementary material for: Integrating bulk RNA-seq and scRNA-seq analyses revealed the function and clinical value of thrombospondins in colon cancer
Source: Comput Struct Biotechnol J. 2024 May 17;23:2251–66. doi: 10.1016/j.csbj.2024.05.021 (PMC11140486; doi:10.1016/j.csbj.2024.05.021)
Supplement: Supplementary file 14 — Supplementary material [file mmc14.xlsx]

## Sheet: subkind_quantiseq_TCGA
Table S11. Proportion of infiltration of various immune cells in patients with two clusters based on Quantiseq.
Tumor Sample Barcode	Cluster	B cells	M1 Macrophages	M2 Macrophages	Neutrophils	NK cells	CD4 T cells	CD8 T cells	Tregs	Dendritic cells
TCGA.DM.A288.01A	TSPs-H	0.0339433	0.0542897	0.0765689	0.0825314	0.0493255	0.0214175	0	0.0351442	0.0373092
TCGA.CM.6164.01A	TSPs-H	0.0486973	0.0701396	0.0732233	0.137652	0.054302	0	0.0776275	0.10382	0.0226408
TCGA.G4.6299.01A	TSPs-H	0.047801	0.0835582	0.111642	0.0442608	0.043989	0	0.100384	0.170098	0.0814533
TCGA.F4.6463.01A	TSPs-H	0.0420289	0.0589043	0.0861127	0.108354	0.0363015	0	0.082524	0.153771	0.0458708
TCGA.AZ.4615.01A	TSPs-H	0.0399169	0.0851685	0.101072	0.0959551	0.0412138	0	0.116872	0.148596	0.0241643
TCGA.AY.4071.01A	TSPs-H	0.0760686	0.0948597	0.105675	0.108002	0.0463958	0.0444519	0.0685698	0.149221	0.0187344
TCGA.CM.4752.01A	TSPs-H	0.0668048	0.0832272	0.11114	0.101491	0.0381998	0.0465491	0.0313561	0.137746	0.0207736
TCGA.CM.6165.01A	TSPs-H	0.0512836	0.0694847	0.137029	0.113654	0.0491579	0.00463871	0.041192	0.122836	0.0429163
TCGA.CM.4751.01A	TSPs-H	0.0725522	0.0662506	0.0973156	0.112289	0.0468535	0	0.0716029	0.17162	0.0252336
TCGA.A6.5659.01A	TSPs-H	0.0354698	0.0681506	0.08558	0.114658	0.0405979	0	0.00547248	0.0886203	0.0235365
TCGA.CM.4750.01A	TSPs-H	0.0528708	0.0863225	0.0559483	0.0972488	0.0434176	0.0150418	0.0633953	0.0749817	0.0108816
TCGA.G4.6625.01A	TSPs-H	0.109082	0.0857069	0.108379	0.110574	0.0443838	0	0.0699009	0.220826	0.0444153
TCGA.DM.A0XF.01A	TSPs-H	0.055012	0.0871531	0.0564478	0.132	0.0434711	0	0.0105732	0.0945584	0.000439029
TCGA.AA.3529.01A	TSPs-H	0.0265457	0.0598569	0.0728234	0.151877	0.0343215	0	0.0512592	0.0620147	0.0139174
TCGA.AA.3949.01A	TSPs-H	0.0706566	0.0999169	0.123343	0.163365	0.0420422	0	0.115237	0.128448	0.0307285
TCGA.AA.3848.01A	TSPs-H	0.0318306	0.0544061	0.0917301	0.112516	0.0370078	0.0635153	0.0326343	0.107987	0.0142432
TCGA.AA.3818.01A	TSPs-H	0.0385563	0.0647889	0.0946052	0.100609	0.0394772	0	0.0629367	0.0915795	0.0265042
TCGA.AA.3950.01A	TSPs-H	0.0276743	0.0957168	0.114606	0.210843	0.0367232	0	0.065498	0.160363	0.034676
TCGA.AA.A00N.01A	TSPs-H	0.0401134	0.080912	0.115056	0.16445	0.0436202	0	0.023141	0.0866197	0.0296549
TCGA.A6.6138.01A	TSPs-H	0.0611487	0.104496	0.118781	0.12311	0.0381318	0	0.0834001	0.207695	0.0420529
TCGA.D5.6538.01A	TSPs-H	0.0269434	0.0251108	0.103465	0.095234	0.0334536	0.0474442	0.0454542	0.0414083	0.022378
TCGA.AA.A00K.01A	TSPs-H	0.0511986	0.0854812	0.0799491	0.105754	0.0489289	0	0.0331061	0.128873	0.0132711
TCGA.AA.3715.01A	TSPs-H	0.0552303	0.106832	0.0962997	0.185534	0.0347349	0	0.0727698	0.161894	0.0239112
TCGA.AA.3506.01A	TSPs-H	0.0483021	0.0868424	0.0904186	0.121557	0.0433254	0	0.0701689	0.118299	0.01494
TCGA.AU.3779.01A	TSPs-H	0.0620295	0.103117	0.0908477	0.106298	0.0434694	0	0.0704724	0.176415	0.0240373
TCGA.CK.5916.01A	TSPs-H	0.0421529	0.0892192	0.123054	0.107316	0.0536904	0.0210209	0.0822342	0.150351	0.0656661
TCGA.QG.A5Z1.01A	TSPs-H	0.038217	0.0762024	0.111067	0.106165	0.0595624	0	0	0.0880913	0.0266749
TCGA.AD.6890.01A	TSPs-H	0.0426622	0.0782507	0.0827834	0.125811	0.0432624	0	0.039237	0.126695	0
TCGA.A6.2685.01A	TSPs-H	0.0696608	0.0859857	0.133654	0.144015	0.0544476	0	0.0339562	0.119756	0.0315476
TCGA.A6.2686.01A	TSPs-H	0.0763003	0.0801684	0.121196	0.119407	0.0529899	0	0.113233	0.210002	0.0399027
TCGA.A6.A5ZU.01A	TSPs-H	0.0622512	0.0801902	0.0925352	0.164114	0.0574293	0	0.0289594	0.0993098	0.0356378
TCGA.NH.A50V.01A	TSPs-H	0.0623934	0.0946102	0.105468	0.0815628	0.0384886	0.0747509	0.0248205	0.170298	0.0284528
TCGA.A6.2677.01A	TSPs-H	0.0317482	0.0504341	0.0793482	0.133741	0.0327265	0.114996	0.0197382	0.0533002	0.00382324
TCGA.CA.6717.01A	TSPs-H	0.119166	0.0790205	0.123856	0.0711459	0.0477973	0.0034169	0.0776907	0.183138	0.0632589
TCGA.A6.6649.01A	TSPs-H	0.0733423	0.0681509	0.0855994	0.129435	0.0414206	0	0.0542418	0.151042	0.0381212
TCGA.NH.A6GC.01A	TSPs-H	0.0513527	0.0460041	0.105019	0.10132	0.0410723	0	0.0319729	0.0813863	0.00804266
TCGA.AA.3562.01A	TSPs-H	0.049447	0.0625948	0.100525	0.151642	0.0530881	0.0457695	0.0168356	0.0997294	0.0218491
TCGA.A6.6141.01A	TSPs-H	0.0847331	0.066527	0.106851	0.0763196	0.0446791	0	0.0905636	0.167133	0.0244422
TCGA.AA.A00R.01A	TSPs-H	0.0840521	0.104131	0.0956226	0.0759328	0.061115	0	0.146259	0.188644	0.0477345
TCGA.AZ.4684.01A	TSPs-H	0.0604939	0.0785852	0.10277	0.177511	0.0476845	0.0111748	0.0322128	0.133528	0.0226067
TCGA.AU.6004.01A	TSPs-H	0.0858973	0.0881682	0.109904	0.154907	0.0460095	0	0.0386139	0.15413	0.0323737
TCGA.A6.6780.01A	TSPs-H	0.042816	0.106111	0.131241	0.0967169	0.0549004	0	0.0750502	0.144882	0.0524612
TCGA.F4.6459.01A	TSPs-H	0.0531828	0.0746708	0.12302	0.106061	0.0472268	0	0.0783918	0.102989	0.0348124
TCGA.NH.A8F7.01A	TSPs-H	0.025903	0.0384552	0.0629175	0.167784	0.0415919	0.0337873	0	0.0397825	0.00712986
TCGA.AY.6196.01A	TSPs-H	0.149093	0.0847297	0.129044	0.126332	0.0507571	0.0296671	0.116667	0.224188	0.0688855
TCGA.AA.3524.01A	TSPs-H	0.0266733	0.0751712	0.0756558	0.150376	0.034306	0.0414048	0.069883	0.0699845	0.0033919
TCGA.CM.6679.01A	TSPs-H	0.0690297	0.0861958	0.0908616	0.110596	0.0481659	0	0.0310947	0.132481	0.0315942
TCGA.AA.3672.01A	TSPs-H	0.0428627	0.101546	0.084946	0.13831	0.0538689	0	0.11231	0.101223	0.0349233
TCGA.AA.3684.01A	TSPs-H	0.0617488	0.0763102	0.11504	0.160378	0.0557026	0	0.0656602	0.118767	0.0344738
TCGA.AZ.4323.01A	TSPs-H	0.223836	0.0483012	0.0918197	0.0720739	0.0568165	0	0.127911	0.233235	0.0676798
TCGA.AA.3971.01A	TSPs-H	0.0730552	0.0699575	0.0959751	0.140275	0.0480641	0	0.0686743	0.144916	0.0230695
TCGA.AA.A00D.01A	TSPs-H	0.0706012	0.0749725	0.125766	0.0985969	0.0472318	0	0.0861053	0.183713	0.040422
TCGA.AD.6548.01A	TSPs-H	0.0537612	0.087452	0.0929576	0.177825	0.0440244	0	0.0570009	0.139917	0.0161801
TCGA.G4.6302.01A	TSPs-H	0.054558	0.0750507	0.132332	0.0835637	0.0512768	0.0240827	0.0658935	0.131045	0.0709118
TCGA.A6.2679.01A	TSPs-H	0.0688586	0.0765548	0.0849835	0.089191	0.0481232	0	0.0880748	0.0955137	0.0146561
TCGA.A6.2674.01A	TSPs-H	0.0573599	0.072358	0.0836637	0.289943	0.0318932	0	0.0243476	0.116192	0.0289583
TCGA.NH.A5IV.01A	TSPs-H	0.0573507	0.080107	0.11607	0.0792528	0.0814809	0	0.0818485	0.124399	0.0373303
TCGA.A6.5664.01A	TSPs-H	0.0718016	0.0986967	0.115932	0.104315	0.030137	0	0.132029	0.178579	0.0350264
TCGA.F4.6806.01A	TSPs-H	0.0764157	0.0789165	0.0791524	0.094228	0.0445816	0	0.0443942	0.102943	0.0165998
TCGA.AA.3510.01A	TSPs-H	0.0615893	0.0802723	0.104686	0.125119	0.0478363	0	0.0416531	0.0896785	0.0214546
TCGA.A6.5657.01A	TSPs-H	0.16469	0.0740367	0.067893	0.110055	0.0360355	0.0161772	0.0508897	0.145489	0.02651
TCGA.AA.3941.01A	TSPs-H	0.0522608	0.0496267	0.100231	0.0819644	0.0439089	0	0.0261254	0.0894159	0.0342966
TCGA.CM.5344.01A	TSPs-H	0.0388054	0.090553	0.0928305	0.0764448	0.0477692	0	0.0498072	0.0840989	0.0360619
TCGA.AA.3517.01A	TSPs-H	0.0442757	0.0811974	0.0901349	0.13132	0.0403985	0	0.0371116	0.130701	0.0242566
TCGA.AA.A01X.01A	TSPs-H	0.0567658	0.0495768	0.0818226	0.113844	0.0441201	0.123617	0.0279508	0.0882492	0.0100665
TCGA.AA.3821.01A	TSPs-H	0.0355881	0.0783808	0.0873041	0.115617	0.0423658	0	0.0543049	0.104593	0.0258914
TCGA.CM.6677.01A	TSPs-H	0.0609518	0.0737059	0.0946251	0.109345	0.0589686	0	0.0386186	0.153522	0.0285151
TCGA.CM.5861.01A	TSPs-H	0.0498267	0.0737796	0.0710377	0.0763317	0.0381523	0.0119372	0.0634989	0.0894762	0.0581881
TCGA.D5.6923.01A	TSPs-H	0.0407779	0.0863669	0.0689409	0.173679	0.0451434	0	0.0115109	0.106725	0.0246361
TCGA.F4.6703.01A	TSPs-H	0.0647903	0.10226	0.132785	0.200429	0.0457645	0	0.0810856	0.226361	0.0625821
TCGA.AZ.6605.01A	TSPs-H	0.0751006	0.10264	0.0996071	0.112941	0.0427337	0	0.0551912	0.187767	0.046712
TCGA.CM.5349.01A	TSPs-H	0.0952415	0.0809055	0.11312	0.110819	0.0469001	0	0.0284255	0.085559	0.0527482
TCGA.NH.A50U.01A	TSPs-H	0.038073	0.0638107	0.112099	0.0954064	0.0480904	0	0.0247201	0.0512175	0.0190812
TCGA.G4.6627.01A	TSPs-H	0.1073	0.0822688	0.100483	0.122789	0.0414108	0.0560486	0.0677285	0.145192	0.0296473
TCGA.D5.5539.01A	TSPs-H	0.0592652	0.0796504	0.117831	0.133791	0.040082	0.0283043	0.0300222	0.0953878	0.0329951
TCGA.CM.6163.01A	TSPs-H	0.0886639	0.0762877	0.101786	0.112568	0.0447692	0.0111961	0.0748717	0.161964	0.031072
TCGA.A6.3808.01A	TSPs-H	0.052818	0.100274	0.114736	0.120557	0.040032	0	0.0607647	0.197683	0.0380095
TCGA.AA.3837.01A	TSPs-H	0.056064	0.0724271	0.082751	0.105998	0.0385403	0.0342503	0.0414473	0.109141	0.0244485
TCGA.CM.6167.01A	TSPs-H	0.0973681	0.062794	0.128055	0.0954417	0.0480804	0.0550111	0.0410533	0.170732	0.0535006
TCGA.AA.3521.01A	TSPs-H	0.0433761	0.0793111	0.0810658	0.110949	0.041089	0	0.0264906	0.0999541	0.0256072
TCGA.CA.5797.01A	TSPs-H	0.0434556	0.0579252	0.109131	0.130765	0.0344451	0	0.106224	0.0934605	0.0235178
TCGA.CM.6166.01A	TSPs-H	0.0292949	0.0609531	0.0642247	0.0944881	0.0455991	0.0146105	0.0325507	0.125195	0.0134797
TCGA.CA.6719.01A	TSPs-H	0.0386812	0.098053	0.0943679	0.124075	0.0520146	0	0.0585166	0.141022	0.0319398
TCGA.AA.A02R.01A	TSPs-H	0.0556172	0.0930157	0.112783	0.076019	0.0557917	0	0.0944805	0.172178	0.065179
TCGA.AA.A02O.01A	TSPs-H	0.0327846	0.0670446	0.101181	0.0953511	0.0493286	0	0.0193504	0.121121	0.00304676
TCGA.A6.5666.01A	TSPs-H	0.0129452	0.0479987	0.0621913	0.100241	0.0212187	0.180667	0.00223588	0.0562921	0.0204774
TCGA.F4.6704.01A	TSPs-H	0.0493814	0.0590191	0.120787	0.127935	0.0433962	0.00065278	0.0443358	0.126745	0.03699
TCGA.AA.3856.01A	TSPs-H	0.0837745	0.0714926	0.107409	0.143415	0.0509449	0	0.0695623	0.161768	0.0234672
TCGA.AA.A00Q.01A	TSPs-H	0.0403691	0.0655074	0.0975669	0.0991103	0.0460597	0.014095	0.0359797	0.112608	0.0243079
TCGA.AA.A00F.01A	TSPs-H	0.0508859	0.0713215	0.0807925	0.107812	0.0461519	0.0176643	0.0215983	0.0986849	0.0197473
TCGA.D5.5538.01A	TSPs-H	0.0579928	0.0924228	0.122071	0.158586	0.0438249	0	0.0605718	0.133199	0.0289287
TCGA.AA.3867.01A	TSPs-H	0.0570033	0.0560874	0.113097	0.170159	0.0488404	0	0.0416713	0.0838514	0.0294244
TCGA.A6.6782.01A	TSPs-H	0.0580297	0.0926386	0.101446	0.138754	0.0456067	0.00754409	0.0643531	0.0941193	0.0296266
TCGA.A6.6654.01A	TSPs-H	0.0672106	0.105635	0.127661	0.155142	0.0393962	0	0.0696743	0.21842	0.0646235
TCGA.AA.A01D.01A	TSPs-H	0.0449958	0.0686016	0.11799	0.126966	0.0583811	0.0211161	0.015198	0.108852	0.0423832
TCGA.G4.6311.01A	TSPs-H	0.124722	0.1015	0.0728722	0.124153	0.0412085	0	0.0456832	0.0801294	0.0330024
TCGA.A6.3807.01A	TSPs-H	0.0512699	0.0828572	0.083081	0.171804	0.0362892	0	0.0441782	0.101124	0.0234823
TCGA.AZ.5403.01A	TSPs-H	0.0371066	0.0810327	0.10498	0.122645	0.0429886	0.0874307	0.0351431	0.0655061	0.0264269
TCGA.G4.6628.01A	TSPs-H	0.0605042	0.0957721	0.115096	0.098579	0.0477973	0	0.139448	0.198401	0.0446167
TCGA.CM.5341.01A	TSPs-H	0.0382863	0.0942321	0.143178	0.148536	0.0347973	0	0.0455995	0.117901	0.0416294
TCGA.AA.3514.01A	TSPs-H	0.0213629	0.0678484	0.0888919	0.114018	0.0563982	0	0.0526075	0.119846	0.038673
TCGA.AA.3660.01A	TSPs-H	0.0391643	0.0564904	0.0916388	0.143456	0.0339316	0.0266076	0.0353065	0.112313	0.019929
TCGA.AA.3833.01A	TSPs-H	0.0525764	0.0898793	0.0928442	0.16031	0.0415587	0	0.0805043	0.126087	0.020684
TCGA.AA.A01P.01A	TSPs-H	0.0739254	0.10774	0.0924246	0.107852	0.0383789	0	0.125005	0.129711	0.0393113
TCGA.AA.A00Z.01A	TSPs-H	0.0412635	0.0752759	0.0595533	0.108572	0.0390441	0.0740294	0.0350648	0.106246	0.0135193
TCGA.CM.5863.01A	TSPs-H	0.0500123	0.054977	0.10696	0.154651	0.0370863	0.0328104	0.0489886	0.0578404	0.0189955
TCGA.DM.A285.01A	TSPs-H	0.0308453	0.0758601	0.0592752	0.0646595	0.0457571	0.0965617	0.0166947	0.0425113	0.0371608
TCGA.A6.4107.01A	TSPs-H	0.0697601	0.0874466	0.126181	0.0777499	0.0489665	0	0.0108223	0.133629	0.0268015
TCGA.CA.6716.01A	TSPs-H	0.026082	0.0657839	0.0719157	0.0737486	0.0398038	0.151597	0.00486193	0.0863389	0.0265634
TCGA.D5.6541.01A	TSPs-H	0.0446425	0.0976856	0.140947	0.102741	0.0393217	0	0.0732974	0.10937	0.0541393
TCGA.AA.3870.01A	TSPs-H	0.0598861	0.0769249	0.11357	0.125893	0.035206	0	0.0573014	0.149402	0.0300651
TCGA.D5.6532.01A	TSPs-H	0.0341055	0.0456375	0.0677352	0.136568	0.0300149	0.0241851	0.0308601	0.073209	0.0127459
TCGA.CM.6169.01A	TSPs-H	0.0521882	0.0802906	0.128962	0.197232	0.0377286	0	0.0778251	0.204726	0.0335764
TCGA.D5.5541.01A	TSPs-H	0.0445823	0.0814711	0.114513	0.117509	0.0475413	0	0.0718505	0.118605	0.0366932
TCGA.A6.2684.01A	TSPs-H	0.0471059	0.0944828	0.107739	0.0942596	0.0483765	0	0.0348842	0.174645	0.0460235
TCGA.CM.5868.01A	TSPs-H	0.0448572	0.0718812	0.0901326	0.0801215	0.0462487	0.00835102	0.0284728	0.0858331	0.0289008
TCGA.D5.6926.01A	TSPs-H	0.0383649	0.0843167	0.0860813	0.179129	0.0569081	0	0.0280339	0.0892062	0.0392878
TCGA.AA.3534.01A	TSPs-H	0.0264987	0.0673447	0.0924426	0.118006	0.0405373	0	0.0622311	0.147993	0.0253044
TCGA.AA.A03J.01A	TSPs-H	0.039987	0.0681049	0.0926956	0.110617	0.0385507	0	0.0691101	0.106507	0.0173437
TCGA.CM.6680.01A	TSPs-H	0.0557012	0.0950793	0.108449	0.0749951	0.046086	0.0476859	0.0493993	0.180501	0.0245343
TCGA.AA.A01K.01A	TSPs-H	0.0444327	0.0661641	0.0921549	0.105861	0.0570329	0	0.0516608	0.151865	0.0406053
TCGA.D5.6536.01A	TSPs-H	0.0288084	0.0670199	0.089498	0.208071	0.0291269	0.0559714	0.0537742	0.0609446	0.00631116
TCGA.AD.A5EK.01A	TSPs-H	0.0349577	0.0557965	0.0625534	0.127916	0.0438183	0	0.0246803	0.0991872	0.0105579
TCGA.AZ.6607.01A	TSPs-H	0.0417308	0.11348	0.0948207	0.154445	0.0342978	0	0.0615628	0.122431	0.0263539
TCGA.G4.6314.01A	TSPs-H	0.042781	0.0848788	0.0929223	0.0884271	0.0506948	0.0046077	0.0294524	0.132899	0.043976
TCGA.CM.5348.01A	TSPs-H	0.0523232	0.0882176	0.129769	0.126213	0.0602896	0	0.0272643	0.150449	0.0369534
TCGA.D5.6929.01A	TSPs-H	0.0685908	0.0741453	0.0962792	0.102041	0.0567288	0	0.0398275	0.10128	0.0266238
TCGA.A6.2681.01A	TSPs-H	0.0512758	0.086919	0.101793	0.126272	0.0342884	0.00717684	0.0448585	0.113878	0.0313792
TCGA.AA.3869.01A	TSPs-H	0.0345212	0.0728681	0.109509	0.174035	0.033448	0	0.0591088	0.135589	0.0379814
TCGA.DM.A282.01A	TSPs-H	0.0362536	0.0698461	0.0834912	0.0786374	0.0439053	0.00592839	0.031166	0.0648337	0.0128814
TCGA.D5.7000.01A	TSPs-H	0.037939	0.0640609	0.0964246	0.148876	0.0390755	0	0.0518833	0.109229	0.0206343
TCGA.G4.6298.01A	TSPs-H	0.0454353	0.0759078	0.0653005	0.0945887	0.0383964	0	0.0319992	0.0448625	0.0050933
TCGA.NH.A8F8.01A	TSPs-H	0.0537177	0.0747022	0.0870242	0.109795	0.0461232	0	0.0137243	0.0978182	0.0152828
TCGA.AA.3966.01A	TSPs-H	0.043123	0.113357	0.106332	0.194906	0.0372242	0	0.0763973	0.202016	0.0474435
TCGA.AA.3516.01A	TSPs-H	0.0477776	0.0991212	0.0727033	0.116016	0.0339918	0	0.0814672	0.112313	0.0265559
TCGA.A6.2676.01A	TSPs-H	0.0332304	0.101664	0.118209	0.152164	0.046422	0	0.0614678	0.152749	0.0281595
TCGA.AA.3846.01A	TSPs-H	0.0462795	0.0916312	0.0887973	0.121032	0.0520463	0	0.0300096	0.163626	0.0158323
TCGA.AA.3544.01A	TSPs-H	0.0700256	0.0783498	0.141543	0.132466	0.0501084	0	0.0626177	0.168805	0.0351228
TCGA.AA.3956.01A	TSPs-H	0.0558801	0.0815977	0.0890806	0.10842	0.0411583	0.030631	0.0395492	0.130594	0.0182718
TCGA.AA.3532.01A	TSPs-H	0.0712666	0.0853683	0.114	0.138953	0.0413965	0.00256773	0.0481315	0.160236	0.0262881
TCGA.AD.6895.01A	TSPs-H	0.0410218	0.0977817	0.0919333	0.0969759	0.0417731	0	0.0890025	0.122809	0.0149811
TCGA.CM.5860.01A	TSPs-H	0.0300856	0.0984568	0.102821	0.120994	0.0423807	0	0.0359963	0.145636	0.0261029
TCGA.AA.A02F.01A	TSPs-H	0.0341097	0.0789049	0.0551186	0.0976676	0.0463563	0.0292658	0.0171786	0.0631668	0.0100889
TCGA.CM.6162.01A	TSPs-H	0.0617859	0.0996016	0.112009	0.214322	0.043859	0	0.073694	0.166402	0.0320229
TCGA.F4.6807.01A	TSPs-H	0.0805917	0.0932641	0.105984	0.101971	0.0397357	0.019983	0.0932277	0.161453	0.0395356
TCGA.AA.3930.01A	TSPs-H	0.0535647	0.0812932	0.0830139	0.156897	0.0302484	0	0.0746151	0.0761595	0.0219874
TCGA.AA.3841.01A	TSPs-H	0.0739775	0.0678062	0.0875184	0.149749	0.0368594	0	0.0597907	0.10589	0.0197883
TCGA.AA.3814.01A	TSPs-H	0.052333	0.100058	0.108756	0.119738	0.0394263	0	0.0928315	0.126559	0.0306442
TCGA.A6.2675.01A	TSPs-H	0.0514524	0.0815398	0.117034	0.177079	0.0525686	0	0.0183026	0.138013	0.022332
TCGA.G4.6297.01A	TSPs-H	0.0634727	0.0876486	0.0942715	0.139521	0.0384468	0	0.0513873	0.134376	0.0312934
TCGA.AA.3553.01A	TSPs-H	0.0455389	0.0802451	0.0882204	0.170576	0.042292	0	0.0747428	0.128703	0.0202561
TCGA.AA.3511.01A	TSPs-H	0.0463881	0.0799165	0.0803121	0.122755	0.0482261	0	0.0209317	0.0938642	0.0223079
TCGA.A6.A56B.01A	TSPs-H	0.0441403	0.0942016	0.0991583	0.0791037	0.0535743	0.00438532	0	0.0845886	0.0443198
TCGA.A6.5667.01A	TSPs-H	0.0425805	0.0822646	0.0709957	0.126122	0.0474729	0	0.0603471	0.0851655	0.0187444
TCGA.AA.3866.01A	TSPs-H	0.052985	0.101221	0.124854	0.162595	0.0414071	0	0.0586326	0.19512	0.0417924
TCGA.AA.A017.01A	TSPs-H	0.0346548	0.060237	0.075416	0.130579	0.0373624	0.0566544	0.0149273	0.0785424	0.0114994
TCGA.CM.6674.01A	TSPs-H	0.0541616	0.0818059	0.105879	0.108601	0.0401407	0	0.0871954	0.0987544	0.038538
TCGA.DM.A1D8.01A	TSPs-H	0.0440194	0.0519837	0.0567475	0.101586	0.0391938	0.0181544	0.0452558	0.0818985	0.0153604
TCGA.CM.6170.01A	TSPs-H	0.0509177	0.0785954	0.0818479	0.139918	0.035131	0.0248646	0.0234119	0.118327	0.0243252
TCGA.AZ.4616.01A	TSPs-H	0.0412063	0.0836855	0.0810036	0.092039	0.0410745	0	0.0926377	0.0984811	0.0181251
TCGA.AA.3994.01A	TSPs-H	0.0308122	0.0740103	0.104883	0.0996868	0.04102	0.0225936	0.02555	0.108054	0.0267996
TCGA.AA.3877.01A	TSPs-H	0.0411056	0.0901698	0.0889868	0.188627	0.0363964	0	0.0781964	0.11244	0.0208347
TCGA.WS.AB45.01A	TSPs-H	0.0444792	0.0820509	0.117432	0.347696	0.0507597	0	0.02874	0.133892	0.050211
TCGA.CA.5254.01A	TSPs-H	0.045465	0.0660845	0.0815003	0.0833261	0.0399801	0	0.0314693	0.0710117	0.0191133
TCGA.D5.6898.01A	TSPs-H	0.0489795	0.0773703	0.0983671	0.166126	0.046568	0	0.0521549	0.128281	0.027643
TCGA.AA.3696.01A	TSPs-H	0.0344517	0.072446	0.0842611	0.0805683	0.0566536	0.0659189	0.00490236	0.0703148	0.0135759
TCGA.AA.A00O.01A	TSPs-H	0.0354177	0.0498209	0.0893569	0.151503	0.0409709	0.0109696	0.072744	0.174137	0.0509389
TCGA.AD.6965.01A	TSPs-H	0.0470827	0.0455329	0.10383	0.106349	0.0411098	0.0138496	0.0425966	0.103018	0.0240372
TCGA.A6.2672.01A	TSPs-H	0.0416495	0.0939659	0.105361	0.160803	0.0457672	0	0.101802	0.205406	0.0384306
TCGA.F4.6809.01A	TSPs-H	0.116328	0.065852	0.103401	0.0983028	0.0449784	0.0353008	0.0583208	0.118313	0.0292816
TCGA.CM.4748.01A	TSPs-H	0.0683891	0.0683536	0.0817297	0.154185	0.047685	0	0.0484048	0.0870899	0.0424142
TCGA.D5.6531.01A	TSPs-H	0.033377	0.0746879	0.103455	0.0856783	0.0417075	0	0.0676481	0.188304	0.0238477
TCGA.AM.5820.01A	TSPs-H	0.0378434	0.0757719	0.0990981	0.126245	0.0547171	0	0.0203424	0.0425473	0.0293678
TCGA.G4.6310.01A	TSPs-H	0.0397508	0.0403933	0.0726536	0.114778	0.0333059	0.0598969	0.0290488	0.0292671	0.033086
TCGA.AA.3872.01A	TSPs-H	0.061073	0.0739873	0.115408	0.130628	0.0406383	0	0.0434236	0.119905	0.0359039
TCGA.AA.A01R.01A	TSPs-H	0.0296536	0.0854346	0.0824245	0.074372	0.0521965	0	0.126325	0.182955	0.0144663
TCGA.AA.3975.01A	TSPs-H	0.047175	0.0671	0.105344	0.143005	0.043029	0.0105278	0.0225292	0.11102	0.0150036
TCGA.5M.AAT6.01A	TSPs-H	0.0826552	0.101187	0.109236	0.0898345	0.0529875	0	0.0930031	0.171996	0.0463501
TCGA.D5.6924.01A	TSPs-H	0.0605415	0.0774411	0.0999526	0.165277	0.0416839	0	0.0631646	0.145181	0.0250103
TCGA.CA.6718.01A	TSPs-H	0.0819497	0.0961435	0.0882516	0.12642	0.0486117	0	0.0754062	0.175465	0.0279544
TCGA.A6.A566.01A	TSPs-H	0.0405357	0.105171	0.147447	0.166274	0.0635537	0	0.0283786	0.217563	0.0548292
TCGA.AA.3712.01A	TSPs-H	0.0355113	0.0916437	0.0685736	0.144753	0.0451582	0	0.0254067	0.08888	0.0119416
TCGA.A6.5662.01A	TSPs-H	0.0339937	0.0674712	0.0932107	0.0701082	0.0428794	0	0.0629045	0.0547738	0.0491475
TCGA.AA.A02H.01A	TSPs-H	0.0391076	0.0919393	0.0672776	0.0905874	0.0608147	0	0.0184113	0.10088	0.0136247
TCGA.CM.6676.01A	TSPs-H	0.0393236	0.0662932	0.0765832	0.134409	0.0606975	0	0.0116727	0.101814	0.0196265
TCGA.AD.6899.01A	TSPs-H	0.066018	0.0823498	0.114228	0.138884	0.0464741	0	0.0616399	0.161449	0.0379341
TCGA.AA.3685.01A	TSPs-H	0.0570217	0.0975133	0.100828	0.12657	0.0379264	0	0.0807076	0.131468	0.0199512
TCGA.F4.6569.01A	TSPs-H	0.0570748	0.0895456	0.118368	0.145088	0.0568905	0	0.0634868	0.136888	0.040594
TCGA.F4.6461.01A	TSPs-H	0.185282	0.0628824	0.0782227	0.100752	0.0361663	0	0.0274312	0.13576	0.0434535
TCGA.F4.6854.01A	TSPs-H	0.0453176	0.0647347	0.091441	0.123326	0.0414181	0	0.0581752	0.0927855	0.0140942
TCGA.F4.6856.01A	TSPs-H	0.0418509	0.0678753	0.085634	0.0769297	0.0451302	0.0278007	0.0591719	0.109549	0.0277633
TCGA.AA.3538.01A	TSPs-H	0.0461364	0.0742104	0.091256	0.17532	0.0457859	0	0.0205221	0.0964346	0.0183841
TCGA.AA.3842.01A	TSPs-H	0.0374612	0.0705876	0.10876	0.122365	0.0484279	0	0.0610794	0.0742428	0.0129667
TCGA.AZ.4308.01A	TSPs-H	0.0294918	0.0772167	0.0853294	0.121861	0.0505449	0	0.0198372	0.075252	0.0113591
TCGA.AA.3509.01A	TSPs-H	0.0425009	0.0677224	0.106593	0.132812	0.0386374	0.0124029	0.0426546	0.100019	0.0336021
TCGA.A6.5656.01A	TSPs-H	0.0384207	0.06954	0.0735817	0.10143	0.04575	0	0.00851307	0.0890891	0.0119155
TCGA.AD.6964.01A	TSPs-H	0.0814667	0.104379	0.129836	0.10714	0.0478872	0	0.118018	0.161789	0.0301526
TCGA.A6.2682.01A	TSPs-H	0.0416145	0.0847916	0.0888933	0.173062	0.0455942	0.0149616	0.0357807	0.0979682	0.000426687
TCGA.F4.6460.01A	TSPs-H	0.0642774	0.0517436	0.0919126	0.134058	0.0427242	0.056273	0.0296057	0.105746	0.0265131
TCGA.AA.3655.01A	TSPs-H	0.0408062	0.0855369	0.104634	0.120297	0.0433573	0	0.0400648	0.139703	0.00621329
TCGA.AA.3673.01A	TSPs-H	0.0528301	0.0704132	0.0887176	0.124492	0.0379706	0	0.0420294	0.14328	0.0178244
TCGA.AA.3952.01A	TSPs-H	0.0440615	0.0972296	0.103343	0.0946647	0.0613074	0.0264254	0.0239471	0.0583829	0.0327914
TCGA.F4.6570.01A	TSPs-H	0.0607955	0.0935679	0.123093	0.117307	0.0540598	0	0.10282	0.134168	0.0432602
TCGA.AZ.6600.01A	TSPs-H	0.0907222	0.0717805	0.107727	0.107423	0.0423831	0.0372593	0.0410994	0.11463	0.0308058
TCGA.AA.A00J.01A	TSPs-H	0.0334649	0.0681901	0.0818554	0.105642	0.0350245	0.0830929	0.0199553	0.139825	0.027299
TCGA.AA.3667.01A	TSPs-H	0.0395061	0.0743503	0.0715525	0.148649	0.045943	0.0436112	0.0273749	0.0663429	0.0122056
TCGA.AA.3554.01A	TSPs-H	0.0585101	0.0965728	0.106657	0.204319	0.0415253	0	0.0486908	0.117005	0.0302899
TCGA.AA.3852.01A	TSPs-H	0.0505522	0.0805613	0.111251	0.136441	0.040643	0	0.0376426	0.114832	0.0145538
TCGA.D5.6922.01A	TSPs-H	0.0386253	0.0748866	0.100114	0.109459	0.0538352	0	0.045443	0.137235	0.0332544
TCGA.AA.3489.01A	TSPs-H	0.180867	0.082619	0.114323	0.158799	0.0436666	0.00901669	0.0902099	0.169573	0.0486338
TCGA.AA.3976.01A	TSPs-H	0.0410117	0.0824635	0.0841393	0.0992077	0.04529	0.02976	0.0385506	0.111638	0.0149143
TCGA.AA.3811.01A	TSPs-H	0.062128	0.0651629	0.0918383	0.117865	0.0303901	0.0552475	0.0483811	0.100102	0.0255015
TCGA.AZ.6603.01A	TSPs-H	0.0522842	0.0806103	0.0986115	0.12756	0.0526026	0.0258395	0.0269103	0.119729	0.0237298
TCGA.AA.A022.01A	TSPs-H	0.0605034	0.0774579	0.0925325	0.0663597	0.0435856	0	0.165445	0.143966	0.0316857
TCGA.CK.6748.01A	TSPs-H	0.0255828	0.0893391	0.119923	0.122354	0.0425773	0.0159413	0.0225909	0.106474	0.0241547
TCGA.A6.6142.01A	TSPs-H	0.0268665	0.0901481	0.0755429	0.191513	0.0443064	0	0.0393894	0.0849228	0.0141175
TCGA.A6.2678.01A	TSPs-H	0.0369041	0.0883512	0.103183	0.110383	0.0370099	0	0.06594	0.137985	0.0150754
TCGA.A6.A567.01A	TSPs-H	0.0445294	0.0489722	0.0762887	0.161708	0.0437218	0.00493144	0.0398126	0.0569448	0.00353749
TCGA.A6.A565.01A	TSPs-H	0.167986	0.0654412	0.088424	0.143154	0.0493626	0.0655579	0.0920269	0.158777	0.0309782
TCGA.A6.5660.01A	TSPs-H	0.0411805	0.0833369	0.1043	0.125515	0.0449292	0.000365167	0.0186038	0.0970345	0.0242316
TCGA.AZ.6601.01A	TSPs-H	0.0977516	0.0892862	0.120008	0.0905888	0.0584589	0	0.0724192	0.142541	0.0406974
TCGA.5M.AATE.01A	TSPs-H	0.0453197	0.0688581	0.065497	0.0995918	0.0413339	0.0638633	0.0469245	0.0581092	0.0116789
TCGA.CM.6161.01A	TSPs-H	0.0326692	0.0717813	0.104943	0.117492	0.0682421	0.0229057	0.0780669	0.163146	0.0085214
TCGA.F4.6808.01A	TSPs-H	0.0389125	0.0573586	0.0667327	0.116443	0.0351709	0.0375355	0.0729446	0.0331948	0.0192582
TCGA.AA.A02W.01A	TSPs-H	0.0407759	0.050842	0.0832726	0.119167	0.045414	0	0.0719092	0.0968631	0.00995657
TCGA.D5.6927.01A	TSPs-H	0.0588647	0.11135	0.0923828	0.135339	0.0458061	0	0.0908083	0.155736	0.0309816
TCGA.A6.2671.01A	TSPs-H	0.0443889	0.078203	0.0879262	0.109459	0.0476188	0	0.0378101	0.103095	0.0498144
TCGA.A6.6781.01A	TSPs-H	0.048329	0.0845601	0.114466	0.196368	0.0454324	0	0.0765852	0.127373	0.0506547
TCGA.CM.4747.01A	TSPs-H	0.0353184	0.0741833	0.0764014	0.109779	0.0559552	0	0.0108211	0.0930693	0.0132449
TCGA.CM.6168.01A	TSPs-H	0.0735935	0.0995941	0.103267	0.159582	0.0742197	0	0.0262088	0.192182	0.0482864
TCGA.A6.6651.01A	TSPs-H	0.113044	0.0727203	0.12921	0.156484	0.0506482	0	0.0752506	0.167209	0.0516242
TCGA.AA.3972.01A	TSPs-H	0.0319234	0.0655548	0.0979981	0.123808	0.0406977	0.0412389	0.0277877	0.0545019	0.0275493
TCGA.AA.3812.01A	TSPs-H	0.0246872	0.100724	0.115697	0.117732	0.0616876	0	0.0721056	0.0667285	0.0508546
TCGA.D5.6928.01A	TSPs-H	0.140798	0.0864138	0.110262	0.193024	0.0561034	0	0.155062	0.213044	0.0452927
TCGA.D5.6534.01A	TSPs-H	0.0868266	0.0941834	0.152804	0.10831	0.0506633	0	0.074858	0.258159	0.0739346
TCGA.G4.6303.01A	TSPs-H	0.0436888	0.0821157	0.085558	0.1216	0.0403295	0.0168269	0.0601689	0.108192	0.0271362
TCGA.AA.3692.01A	TSPs-H	0.0449035	0.0897499	0.113661	0.116884	0.04253	0.0829652	0.0437086	0.132977	0.00926832
TCGA.F4.6805.01A	TSPs-H	0.061816	0.100463	0.112673	0.124307	0.0400678	0.0140486	0.0391717	0.159064	0.0421232
TCGA.D5.5537.01A	TSPs-H	0.0358333	0.0766157	0.0871929	0.0906529	0.041759	0	0.0445452	0.112203	0.0195524
TCGA.CM.5862.01A	TSPs-H	0.0220694	0.0485056	0.067958	0.166084	0.0357994	0.0170276	0.0282014	0.0750682	0.00811317
TCGA.D5.6932.01A	TSPs-H	0.0294369	0.0671215	0.0958036	0.125008	0.0315043	0.0629798	0.0283926	0.123957	0.0198755
TCGA.AA.3982.01A	TSPs-H	0.0525097	0.0684729	0.123299	0.121485	0.0436264	0.0134452	0.0698854	0.154343	0.0327571
TCGA.DM.A28A.01A	TSPs-H	0.0352447	0.0720527	0.072165	0.08868	0.038967	0	0.0386939	0.0825516	0.0385126
TCGA.D5.6930.01A	TSPs-H	0.117964	0.0864344	0.0923081	0.0952237	0.0386692	0	0.116908	0.124971	0.0319212
TCGA.D5.6529.01A	TSPs-H	0.0786921	0.0972335	0.0969212	0.136044	0.039934	0	0.0549564	0.176974	0.0311875
TCGA.A6.2683.01A	TSPs-H	0.0314418	0.0475172	0.109535	0.100171	0.0473526	0.0910684	0	0.036809	0.0109472
TCGA.AA.3496.01A	TSPs-H	0.0571945	0.0800228	0.111303	0.154173	0.0397512	0	0.0589676	0.182704	0.0414486
TCGA.AD.6901.01A	TSPs-H	0.044334	0.0830676	0.124652	0.0760333	0.0490656	0.00901701	0.0669938	0.136718	0.04597
TCGA.F4.6855.01A	TSPs-H	0.0459337	0.0879368	0.127722	0.0910037	0.0516118	0	0.0158884	0.10832	0.0376654
TCGA.AD.5900.01A	TSPs-H	0.087695	0.0776648	0.0982872	0.106974	0.0414833	0	0.0813994	0.13571	0.0186353
TCGA.A6.3810.01A	TSPs-H	0.04315	0.0860541	0.0909766	0.151715	0.0425748	0	0.0503168	0.100834	0.0364465
TCGA.3L.AA1B.01A	TSPs-H	0.0729084	0.0589261	0.0956776	0.108088	0.0520956	0	0.0379305	0.170835	0.0227224
TCGA.AA.3693.01A	TSPs-H	0.0278763	0.0567171	0.0954697	0.133777	0.0409711	0.0342952	0.0473565	0.0374954	0.0122871
TCGA.AA.A01C.01A	TSPs-H	0.0382557	0.0774646	0.0797324	0.0989375	0.0564278	0.0404073	0.00902924	0.114214	0.0213547
TCGA.G4.6588.01A	TSPs-H	0.0331162	0.0940576	0.0611742	0.123692	0.0399621	0	0.035923	0.114078	0.0211086
TCGA.A6.2680.01A	TSPs-H	0.0414962	0.0757195	0.0865128	0.143154	0.0483471	0.0205777	0.0143856	0.125144	0.0175242
TCGA.AA.3531.01A	TSPs-H	0.0264864	0.0498483	0.0742159	0.109397	0.048431	0	0.0284694	0.0620447	0.017079
TCGA.AA.3973.01A	TSPs-H	0.0453116	0.0481973	0.100379	0.091402	0.0360628	0	0.0791951	0.0759168	0.0158966
TCGA.AA.3527.01A	TSPs-H	0.0322114	0.0740837	0.122082	0.102039	0.0591267	0	0.0481602	0.095154	0.0303824
TCGA.AA.3555.01A	TSPs-H	0.0218733	0.0685968	0.0773141	0.202668	0.0392107	0	0.0185037	0.0763164	0.0313782
TCGA.QL.A97D.01A	TSPs-L	0.0764876	0.0827719	0.101452	0.0788919	0.0376698	0	0.0707187	0.178185	0.0273611
TCGA.AA.3549.01A	TSPs-L	0.0431488	0.0812719	0.0791706	0.135319	0.0339584	0	0.0545702	0.123671	0.0197251
TCGA.DM.A1D9.01A	TSPs-L	0.0390178	0.083006	0.0790084	0.0787039	0.0463989	0.0126281	0.00869081	0.0841307	0.00565137
TCGA.AA.3688.01A	TSPs-L	0.0338651	0.0671124	0.0935403	0.123512	0.0543413	0.029301	0.0243918	0.107958	0.0153553
TCGA.AA.3854.01A	TSPs-L	0.0299467	0.0641979	0.114605	0.0979915	0.0359639	0.105929	0.0267193	0.0760219	0.00754786
TCGA.A6.3809.01A	TSPs-L	0.0406467	0.111325	0.105835	0.139335	0.0526033	0	0.0653534	0.171541	0.024353
TCGA.AA.3494.01A	TSPs-L	0.0372295	0.0752958	0.0905203	0.145772	0.0517438	0.0364967	0.0473161	0.0956888	0.0199309
TCGA.CA.6715.01A	TSPs-L	0.01882	0.0498263	0.0548991	0.123211	0.0268133	0.0571827	0.0513885	0.0639565	0.00654069
TCGA.AA.3710.01A	TSPs-L	0.0529857	0.095848	0.104775	0.213727	0.0375147	0	0.127019	0.142123	0.0220256
TCGA.DM.A28E.01A	TSPs-L	0.0306408	0.0604989	0.0554982	0.0923875	0.0397953	0.0573819	0.00345768	0.0494951	0.0297913
TCGA.AA.A00W.01A	TSPs-L	0.0418633	0.0779053	0.0626333	0.113082	0.0412597	0.0147029	0.018906	0.101011	0.0167808
TCGA.CK.5914.01A	TSPs-L	0.033652	0.0890294	0.0656572	0.100772	0.0366854	0	0.0835521	0.0899323	0.0191912
TCGA.CA.5255.01A	TSPs-L	0.0469212	0.0614948	0.0677106	0.0700417	0.0514173	0	0.0181848	0.0609584	0.0585215
TCGA.QG.A5YX.01A	TSPs-L	0.0372993	0.0597631	0.0915427	0.102015	0.0436701	0.00369454	0.0374442	0.0949486	0.0144539
TCGA.A6.4105.01A	TSPs-L	0.0423483	0.10165	0.0959758	0.13499	0.033145	0	0.0982215	0.176398	0.0283545
TCGA.CK.6747.01A	TSPs-L	0.0370897	0.0821906	0.0841895	0.0932712	0.0450983	0.0355267	0.0295262	0.111463	0.0189379
TCGA.QG.A5Z2.01A	TSPs-L	0.15635	0.0679153	0.082768	0.0692404	0.0435076	0	0.0805627	0.151714	0.0266581
TCGA.AA.3970.01A	TSPs-L	0.0633663	0.0781837	0.104241	0.136761	0.0429279	0.00450784	0.0581076	0.130374	0.0229056
TCGA.G4.6321.01A	TSPs-L	0.105274	0.04832	0.0789255	0.122343	0.0369811	0	0.0828359	0.0754525	0.0138943
TCGA.DM.A1D0.01A	TSPs-L	0.0305791	0.0370916	0.0778489	0.110155	0.0357617	0.0244768	0.00720277	0.027615	0.0282513
TCGA.G4.6307.01A	TSPs-L	0.0624909	0.0446755	0.0834878	0.117414	0.043198	0.106571	0.0216449	0.0245446	0
TCGA.DM.A1HB.01A	TSPs-L	0.0296967	0.0901137	0.0512699	0.107835	0.0307512	0.0259842	0.00104689	0.0916602	0.00139782
TCGA.AA.3697.01A	TSPs-L	0.0579548	0.0908161	0.0796906	0.12631	0.0384104	0	0.0577862	0.11184	0.0209985
TCGA.AY.6197.01A	TSPs-L	0.049261	0.0889607	0.0705103	0.119463	0.0463688	0.0138594	0.026851	0.137966	0.0218038
TCGA.AA.3989.01A	TSPs-L	0.0632525	0.0837396	0.105653	0.118866	0.0354678	0	0.0841164	0.131273	0.0344397
TCGA.D5.6539.01A	TSPs-L	0.0564012	0.0563339	0.105449	0.109951	0.042635	0.0441455	0.0408071	0.0884393	0.0427051
TCGA.AZ.4614.01A	TSPs-L	0.0315346	0.0495009	0.0508132	0.0940668	0.0509311	0	0.0663776	0.0571129	0.00861374
TCGA.AZ.4315.01A	TSPs-L	0.0453761	0.106427	0.106301	0.0736109	0.0385884	0.00178638	0.0644753	0.0989363	0.0175157
TCGA.AY.A71X.01A	TSPs-L	0.0340586	0.0315578	0.0784197	0.106681	0.0473653	0.00684076	0.0296597	0.0655689	0.0160312
TCGA.AA.3488.01A	TSPs-L	0.0323133	0.0744953	0.0807288	0.0963721	0.0454538	0.0556432	0.0201507	0.0661553	0.0274069
TCGA.DM.A28F.01A	TSPs-L	0.0466887	0.0721092	0.0669529	0.0921539	0.0397135	0.0850586	0.0204637	0.0574483	0.00445418
TCGA.G4.6293.01A	TSPs-L	0.0620523	0.0841222	0.0843452	0.11747	0.0408387	0.0266143	0.0575503	0.173434	0.0380068
TCGA.5M.AAT4.01A	TSPs-L	0.0421687	0.0717403	0.0539019	0.0977119	0.0480024	0	0.0426058	0.0580105	0.0224536
TCGA.D5.6533.01A	TSPs-L	0.044663	0.095912	0.0748323	0.112487	0.0507682	0	0.0235567	0.0986177	0.0260229
TCGA.DM.A28K.01A	TSPs-L	0.0353235	0.0498449	0.0614548	0.102367	0.0372781	0.0670498	0.00834592	0.0276062	0.0170804
TCGA.G4.6309.01A	TSPs-L	0.0458434	0.073981	0.0798068	0.0733698	0.0430424	0.0168368	0.0804776	0.114976	0.0267303
TCGA.AY.6386.01A	TSPs-L	0.0453084	0.0661766	0.0972448	0.131317	0.0435932	0.0326681	0.0360841	0.0979409	0.0254561
TCGA.AA.3678.01A	TSPs-L	0.044745	0.0797131	0.0822569	0.145361	0.0415769	0.085667	0.0264411	0.0950192	0.0160925
TCGA.NH.A6GB.01A	TSPs-L	0.0379711	0.0763702	0.0611026	0.164078	0.0341627	0.00578667	0.0349756	0.101549	0.000559256
TCGA.AA.3530.01A	TSPs-L	0.0843406	0.0713678	0.100316	0.0791035	0.0431571	0.0692635	0.0679535	0.105314	0.0191689
TCGA.DM.A28G.01A	TSPs-L	0.0361717	0.0583498	0.0844603	0.0873277	0.049431	0.00450032	0.0464503	0.096814	0.0188197
TCGA.D5.6537.01A	TSPs-L	0.0298441	0.0885527	0.0560199	0.127447	0.0289013	0	0.0687682	0.0558989	0.0109519
TCGA.CM.4744.01A	TSPs-L	0.0385812	0.0646826	0.0863106	0.0834	0.0431995	0	0.105493	0.0839778	0.00814256
TCGA.AA.A004.01A	TSPs-L	0.0784318	0.0760277	0.0627282	0.124361	0.060769	0	0.0295267	0.108063	0.0205023
TCGA.AA.A010.01A	TSPs-L	0.038591	0.0692413	0.0868815	0.103599	0.0528966	0	0.0300069	0.144799	0.0298347
TCGA.AA.A02J.01A	TSPs-L	0.0295929	0.0598163	0.0518843	0.118738	0.039317	0.0605906	0.000774132	0.0302136	0
TCGA.CA.5256.01A	TSPs-L	0.0350912	0.0786043	0.0825311	0.0918486	0.0421901	0.0684479	0.047282	0.0589435	0.00517682
TCGA.4N.A93T.01A	TSPs-L	0.0740293	0.0574913	0.0946757	0.0755131	0.0405028	0.021126	0.0345901	0.0716979	0.0299687
TCGA.CK.4951.01A	TSPs-L	0.0380188	0.104218	0.100184	0.127028	0.0426502	0	0.0617261	0.174403	0.0382376
TCGA.AY.5543.01A	TSPs-L	0.0655641	0.0984751	0.0999336	0.0830808	0.0401071	0	0.0387227	0.136715	0.0295438
TCGA.AA.3845.01A	TSPs-L	0.0702574	0.093202	0.0742362	0.124779	0.035553	0	0.0615721	0.136825	0.0247522
TCGA.D5.6920.01A	TSPs-L	0.0442753	0.0898096	0.0714747	0.169543	0.0366218	0.0412098	0.0347719	0.164367	0.0124313
TCGA.AA.3815.01A	TSPs-L	0.0712981	0.090303	0.11099	0.138359	0.0432475	0	0.106233	0.165265	0.0156742
TCGA.AD.6888.01A	TSPs-L	0.0400177	0.0606114	0.0736959	0.0812146	0.0321566	0.0636261	0.0264919	0.0361595	0.0345056
TCGA.DM.A1D6.01A	TSPs-L	0.0329849	0.051677	0.0565949	0.0598468	0.0418321	0.0116431	0.0298739	0.0315335	0.0262872
TCGA.AA.3862.01A	TSPs-L	0.0576176	0.0933374	0.096931	0.104234	0.0390711	0	0.0819746	0.131959	0.0109953
TCGA.AA.3939.01A	TSPs-L	0.0609267	0.0965409	0.0982264	0.114745	0.0378317	0	0.0345805	0.130208	0.00772705
TCGA.AZ.6598.01A	TSPs-L	0.0601482	0.062737	0.108494	0.118475	0.0406267	0	0.0135488	0.0895941	0.0276917
TCGA.AA.3679.01A	TSPs-L	0.0501552	0.0673945	0.109199	0.130998	0.0457946	0.0275222	0.0310241	0.0637117	0.0232485
TCGA.G4.6304.01A	TSPs-L	0.0485955	0.0535107	0.082809	0.113356	0.0409752	0.0917424	0.0342519	0.0952541	0.0163353
TCGA.G4.6294.01A	TSPs-L	0.0376737	0.0695419	0.0969866	0.0849553	0.0468973	0.0312103	0.027352	0.0764847	0.022691
TCGA.DM.A1D4.01A	TSPs-L	0.0336244	0.0636057	0.0971636	0.0678829	0.0562601	0.000148471	0.027852	0.0866888	0.00575746
TCGA.CK.4952.01A	TSPs-L	0.039567	0.0558939	0.0696561	0.187628	0.0285548	0	0.00144241	0.0502857	0.0108796
TCGA.AA.A01V.01A	TSPs-L	0.0319965	0.0731355	0.0782323	0.0890223	0.0368846	0	0.0722651	0.161597	0.0182974
TCGA.AA.3844.01A	TSPs-L	0.0365039	0.0789762	0.0945274	0.110296	0.0502187	0.0370835	0.0150399	0.113123	0.0149357
TCGA.AA.A01G.01A	TSPs-L	0.0358844	0.0636114	0.0701148	0.115104	0.0364977	0.00102887	0.0311456	0.0908799	0.00985805
TCGA.DM.A1DB.01A	TSPs-L	0.0406594	0.0460429	0.0746915	0.104812	0.0349301	0	0.102752	0.079564	0.00933614
TCGA.AA.A00A.01A	TSPs-L	0.0353823	0.0931383	0.100766	0.11367	0.0484885	0	0.0456108	0.123236	0.0181705
TCGA.D5.6530.01A	TSPs-L	0.0616964	0.10153	0.0994812	0.10041	0.0459007	0	0.0625182	0.140505	0.0171943
TCGA.AA.3855.01A	TSPs-L	0.0512254	0.076106	0.089493	0.141962	0.0459198	0.0231565	0.0378271	0.09126	0.0165001
TCGA.AA.3519.01A	TSPs-L	0.0390091	0.0797776	0.0737554	0.132403	0.0386376	0	0.00774913	0.0879819	0.01671
TCGA.AA.3526.01A	TSPs-L	0.0466243	0.0892294	0.0907712	0.137523	0.037977	0	0.08692	0.12772	0.0181078
TCGA.DM.A28M.01A	TSPs-L	0.0310178	0.0588449	0.107142	0.0661866	0.0391391	0.0735747	0.0345563	0.0434163	0.00544361
TCGA.G4.6317.01A	TSPs-L	0.0292288	0.0514886	0.0696337	0.104563	0.0388068	0.0314273	0.0463949	0.0288656	0.00060314
TCGA.AA.3984.01A	TSPs-L	0.046488	0.110042	0.0708609	0.131393	0.0513258	0	0.0601999	0.182772	0.00787531
TCGA.AA.3663.01A	TSPs-L	0.037661	0.0832951	0.101151	0.102139	0.0414428	0.0124103	0.0265488	0.0870116	0.0335047
TCGA.AA.3520.01A	TSPs-L	0.0422406	0.0795185	0.103445	0.121866	0.0314673	0.0163608	0.0453974	0.132585	0.0291048
TCGA.AA.3543.01A	TSPs-L	0.0483155	0.0854529	0.113404	0.0996077	0.0422625	0	0.129296	0.156054	0.0297883
TCGA.AZ.5407.01A	TSPs-L	0.0449189	0.0530142	0.0993768	0.0892729	0.0344964	0.0471655	0.0989833	0.0868612	0.0139948
TCGA.CK.6751.01A	TSPs-L	0.0267539	0.0874163	0.0824793	0.102955	0.0523294	0	0.0545633	0.141013	0.0203865
TCGA.AA.3675.01A	TSPs-L	0.0292642	0.0832774	0.0796419	0.0994482	0.027968	0.103176	0.0405545	0.120397	0.0309533
TCGA.AM.5821.01A	TSPs-L	0.0476473	0.146387	0.0617781	0.113677	0.0301175	0	0.0922943	0.0977648	0.0166714
TCGA.AA.A01S.01A	TSPs-L	0.0384926	0.0549905	0.0506491	0.111372	0.0427402	0.068514	0.00221647	0.0381591	0.00111872
TCGA.AA.3955.01A	TSPs-L	0.0392993	0.0686448	0.0876146	0.111636	0.0406776	0	0.060609	0.100391	0.0244466
TCGA.CK.5912.01A	TSPs-L	0.0338814	0.0564029	0.0789551	0.125368	0.038273	0.134767	0.00128376	0.065948	0.0281773
TCGA.AA.3556.01A	TSPs-L	0.0492205	0.0700561	0.0866468	0.114126	0.034829	0.0350516	0.0381457	0.102875	0.0553368
TCGA.CM.6678.01A	TSPs-L	0.0291033	0.0501444	0.106758	0.0894161	0.0334362	0.0649902	0.0342069	0.109071	0.0182454
TCGA.AA.3851.01A	TSPs-L	0.0665324	0.0656196	0.132035	0.100867	0.0380589	0	0.062654	0.128999	0.0263699
TCGA.A6.5661.01A	TSPs-L	0.0488339	0.0975592	0.0723212	0.101558	0.0402719	0.000136253	0.0274035	0.0921351	0.00627406
TCGA.AA.3861.01A	TSPs-L	0.0872124	0.0653145	0.107299	0.076346	0.0437809	0.0359985	0.0558916	0.098159	0.0227017
TCGA.DM.A1DA.01A	TSPs-L	0.0330511	0.040498	0.0956814	0.0919178	0.0528787	0	0.0334638	0.0503553	0.0128349
TCGA.AA.3522.01A	TSPs-L	0.0802587	0.0732517	0.109683	0.0820354	0.0404943	0	0.0571295	0.10986	0.0278529
TCGA.AA.A00U.01A	TSPs-L	0.0333995	0.0836531	0.0691372	0.100164	0.0350069	0.0368242	0.027736	0.0989854	0.00899001
TCGA.AZ.6599.01A	TSPs-L	0.0521569	0.036774	0.0870095	0.0954558	0.0326079	0.0321844	0.0581289	0.0442554	0.000810489
TCGA.AA.3947.01A	TSPs-L	0.0417335	0.10269	0.119437	0.147962	0.032585	0	0.0444797	0.125926	0.0104185
TCGA.CM.6171.01A	TSPs-L	0.0453618	0.0547271	0.0852395	0.183752	0.0365598	0	0.0223406	0.111865	0.0128945
TCGA.CM.4743.01A	TSPs-L	0.0457409	0.100395	0.0490286	0.0988246	0.0474383	0	0.0681289	0.0841464	0.00887479
TCGA.NH.A6GA.01A	TSPs-L	0.0433268	0.0561506	0.0763992	0.10595	0.0451492	0.0114021	0.0745934	0.0951836	0.0242671
TCGA.DM.A0X9.01A	TSPs-L	0.0561148	0.0585979	0.0904675	0.0937939	0.0414189	0.0101391	0.0638932	0.100324	0.0149537
TCGA.DM.A0XD.01A	TSPs-L	0.0290465	0.0684965	0.0824623	0.0923742	0.0410981	0.0129749	0.0244353	0.0704814	0.00204514
TCGA.AA.A00L.01A	TSPs-L	0.031472	0.0762858	0.0667832	0.106612	0.0433295	0.0511264	0.0371454	0.0524638	0.0144789
TCGA.CM.5864.01A	TSPs-L	0.0381563	0.0603807	0.0891783	0.142117	0.0354727	0.0571513	0.0335346	0.0706583	0.00950219
TCGA.DM.A280.01A	TSPs-L	0.0239374	0.0656695	0.0800614	0.117239	0.0386345	0.055966	0.00588846	0.0540892	0.0361558
TCGA.QG.A5YW.01A	TSPs-L	0.0601873	0.0893829	0.105153	0.0857473	0.0560702	0.0327083	0.0168578	0.168419	0.0216888
TCGA.DM.A1HA.01A	TSPs-L	0.0295093	0.0454669	0.0428469	0.0920422	0.0329596	0	0.0478678	0.0416389	0.0115851
TCGA.5M.AAT5.01A	TSPs-L	0.03729	0.0827948	0.0583088	0.0875626	0.0635689	0	0.0275218	0.0692138	0.00791326
TCGA.AA.3858.01A	TSPs-L	0.0535968	0.0891468	0.0764478	0.115195	0.0515271	0.0229206	0.0267704	0.110591	0.023816
TCGA.AA.3662.01A	TSPs-L	0.0511294	0.066699	0.090036	0.179479	0.0429277	0.000480824	0.062058	0.0823404	0.0241115
TCGA.AA.A02K.01A	TSPs-L	0.040021	0.0668483	0.0805285	0.105692	0.043066	0	0.0169465	0.0634438	0.0220424
TCGA.AD.6889.01A	TSPs-L	0.0350802	0.0790608	0.0662248	0.100115	0.0397548	0.115218	0.00165617	0.0788695	0
TCGA.D5.6931.01A	TSPs-L	0.0626805	0.070118	0.0986139	0.113824	0.0406802	0.0109522	0.0461307	0.139534	0.011739
TCGA.AA.3860.01A	TSPs-L	0.0818135	0.100986	0.0838327	0.122335	0.0331042	0	0.0584665	0.167926	0.0109929
TCGA.5M.AATA.01A	TSPs-L	0.0483905	0.0844269	0.0701443	0.12205	0.0531509	0	0.0348941	0.104119	0.0347993
TCGA.D5.6540.01A	TSPs-L	0.0303166	0.0777105	0.0609948	0.173773	0.0355178	0	0.0671924	0.0862013	0.026674
TCGA.AA.3986.01A	TSPs-L	0.0890747	0.0753921	0.0948506	0.132647	0.0384495	0.0669204	0.0820576	0.170468	0.0311967
TCGA.G4.6323.01A	TSPs-L	0.218452	0.0564342	0.0959685	0.0853928	0.0505237	0	0.0443186	0.114335	0.0392725
TCGA.AZ.6608.01A	TSPs-L	0.0375277	0.0558671	0.0529531	0.0934437	0.0384218	0.0719397	0.00188846	0.0568909	0.0159517
TCGA.AA.3831.01A	TSPs-L	0.055787	0.0855755	0.0988704	0.114597	0.0607741	0	0.0352773	0.146064	0.0229815
TCGA.CK.5915.01A	TSPs-L	0.0235572	0.0650557	0.0716794	0.118039	0.0454858	0.0671119	0	0.0670718	0.00965659
TCGA.AA.3548.01A	TSPs-L	0.0755071	0.0621347	0.135939	0.0873247	0.044866	0.00364628	0.0626151	0.127545	0.0389115
TCGA.AY.A54L.01A	TSPs-L	0.0269974	0.0615938	0.0609886	0.119786	0.0382208	0.0441847	0.0323319	0.0889237	0
TCGA.CK.6746.01A	TSPs-L	0.0321377	0.0782099	0.112056	0.0324543	0.0370311	0	0.15187	0.139405	0.0916919
TCGA.AA.3680.01A	TSPs-L	0.0753022	0.0518124	0.117317	0.0932119	0.0463859	0.0172445	0.0734395	0.10101	0.0304903
TCGA.NH.A8F7.06A	TSPs-L	0.035601	0.0255528	0.0746428	0.100685	0.039875	0.0377466	0	0.0272352	0.0201107
TCGA.AA.3542.01A	TSPs-L	0.0296419	0.0549708	0.084668	0.11321	0.0418145	0	0.0163076	0.0474468	0.00508927
TCGA.A6.6140.01A	TSPs-L	0.0343172	0.0728467	0.0629756	0.148426	0.0381404	0.0366366	0.0550412	0.0766724	0.00378439
TCGA.AA.A024.01A	TSPs-L	0.0243754	0.0589673	0.097842	0.116405	0.038215	0	0.0404712	0.126908	0.00918636
TCGA.CM.6675.01A	TSPs-L	0.0416572	0.0607985	0.0794942	0.104651	0.0434245	0	0.0253478	0.10134	0.0132563
TCGA.DM.A1D7.01A	TSPs-L	0.0483696	0.0775923	0.096932	0.0994375	0.0432394	0.0103117	0.0162706	0.0855154	0.0159405
TCGA.4T.AA8H.01A	TSPs-L	0.0373701	0.0410791	0.0766556	0.0817715	0.0399115	0.131744	0.0126417	0.0545815	0.0112708
TCGA.A6.6653.01A	TSPs-L	0.0466511	0.0745341	0.0820165	0.16615	0.0464074	0	0.0134086	0.0897695	0.00688034
TCGA.AA.3666.01A	TSPs-L	0.043672	0.0943178	0.095891	0.123006	0.0451207	0	0.0556865	0.0944594	0.0224992
TCGA.T9.A92H.01A	TSPs-L	0.0489488	0.0692215	0.0752859	0.0904972	0.0416104	0	0.0156472	0.0758087	0.00955806
TCGA.AY.4070.01A	TSPs-L	0.0816677	0.0662032	0.0741745	0.0905385	0.0391328	0	0.069524	0.175553	0.0521476
TCGA.AY.A8YK.01A	TSPs-L	0.0478594	0.0575007	0.0800468	0.122732	0.0413288	0.0607663	0.00359375	0.0751906	0.00712836
TCGA.CK.4950.01A	TSPs-L	0.0764681	0.0749831	0.0978805	0.151359	0.0458396	0	0.0628338	0.112613	0.0166935
TCGA.AZ.6606.01A	TSPs-L	0.0470184	0.0716367	0.0738818	0.0788403	0.0382187	0.116443	0.0126791	0.0515955	0.0316604
TCGA.A6.6137.01A	TSPs-L	0.052374	0.079726	0.0914148	0.125896	0.0376534	0.0659742	0.0204401	0.168456	0.0146845
TCGA.AA.3495.01A	TSPs-L	0.0623869	0.0850833	0.0891414	0.115565	0.0367073	0.0104994	0.060668	0.119966	0.0169468
TCGA.A6.6650.01A	TSPs-L	0.0352928	0.0805273	0.0747394	0.095621	0.0362557	0.0176763	0.0085082	0.0730816	0.0102736
TCGA.G4.6322.01A	TSPs-L	0.0322723	0.0740567	0.0978495	0.0841853	0.0427202	0.171599	0.0168762	0.0798825	0.00997049
TCGA.SS.A7HO.01A	TSPs-L	0.0298273	0.0371231	0.0729058	0.107096	0.0499729	0	0.0570463	0.088581	0.0309457
TCGA.AD.A5EJ.01A	TSPs-L	0.0354785	0.0749132	0.0664772	0.124368	0.0391794	0.0169431	0.0140889	0.0732212	0.00863826
TCGA.AA.3819.01A	TSPs-L	0.0573407	0.0694453	0.0812978	0.115115	0.0457845	0	0.033526	0.106271	0.0216551
TCGA.AA.A02Y.01A	TSPs-L	0.0385567	0.0711959	0.0891595	0.101056	0.0394576	0	0.0695179	0.0722766	0.00903335
TCGA.G4.6626.01A	TSPs-L	0.0445584	0.0760566	0.0715825	0.0844171	0.0369907	0.0206188	0.0368693	0.0580529	0.00519023
TCGA.AA.3875.01A	TSPs-L	0.0570545	0.0708187	0.0843346	0.192786	0.0423513	0	0.0533546	0.114438	0.0108853
TCGA.G4.6306.01A	TSPs-L	0.0358255	0.0355946	0.0725252	0.147788	0.0334666	0	0.0502159	0.0685593	0.0112221
TCGA.G4.6320.01A	TSPs-L	0.091735	0.060971	0.0687966	0.0788339	0.0499402	0.0659599	0.0164828	0.0610205	0.00587655
TCGA.AA.3864.01A	TSPs-L	0.0522558	0.0880634	0.0915838	0.0997368	0.0430081	0	0.0598208	0.0908496	0.0190546
TCGA.CA.5796.01A	TSPs-L	0.0509599	0.0545006	0.110068	0.082677	0.0400637	0.0983517	0.0360952	0.0779153	0.0247376
TCGA.AA.3713.01A	TSPs-L	0.0753492	0.084185	0.086483	0.132886	0.0372766	0.0203299	0.0794969	0.127039	0.0185906
TCGA.A6.6648.01A	TSPs-L	0.0560925	0.0700584	0.0658158	0.114422	0.035532	0.0492335	0.0551802	0.0712378	0.0277601
TCGA.A6.5665.01A	TSPs-L	0.0563589	0.0797577	0.0627011	0.0912893	0.0418223	0.0178129	0.0793643	0.115587	0.0092852
TCGA.AA.A01Q.01A	TSPs-L	0.0517248	0.0777908	0.100284	0.10394	0.0567692	0	0.0515015	0.119199	0.0107364
TCGA.AZ.4313.01A	TSPs-L	0.0358783	0.060942	0.0563004	0.0965269	0.0296017	0.0562193	0.0800172	0.0327717	0.000340954
TCGA.A6.6652.01A	TSPs-L	0.0258903	0.070967	0.0483627	0.114245	0.0462866	0.0613711	0.0306218	0.0599228	0.0208577
TCGA.AA.A00E.01A	TSPs-L	0.0778666	0.0841727	0.105601	0.0897278	0.057626	0	0.0472396	0.152974	0.0418202
TCGA.DM.A28C.01A	TSPs-L	0.0166965	0.0451804	0.0699246	0.111059	0.0438018	0.141576	0.00230902	0.0751905	0.0214812
TCGA.AA.3980.01A	TSPs-L	0.0452213	0.0832958	0.104055	0.170293	0.0416594	0	0.0881386	0.141419	0.0195029
TCGA.AA.3681.01A	TSPs-L	0.0692539	0.0854919	0.0853977	0.113774	0.0396454	0.0147189	0.0493034	0.132057	0.0355029
TCGA.AA.3492.01A	TSPs-L	0.0273763	0.0796558	0.120718	0.137449	0.046803	0	0.0477843	0.07657	0.0147092
TCGA.D5.6535.01A	TSPs-L	0.0545651	0.0793498	0.0983797	0.111315	0.0349436	0	0.0348998	0.171725	0.0431127
TCGA.AA.A029.01A	TSPs-L	0.0223228	0.0646527	0.0587668	0.0987662	0.0505245	0.00377233	0.0181424	0.0699437	0.0208188
TCGA.AD.6963.01A	TSPs-L	0.0387802	0.0797505	0.067899	0.145173	0.0364831	0.0123837	0.0900647	0.0971897	0.0137722
TCGA.NH.A50T.01A	TSPs-L	0.0512409	0.0645835	0.0446775	0.0999391	0.0421083	0.0455546	0.00546754	0.0416667	0.0150658
TCGA.AA.3518.01A	TSPs-L	0.0560826	0.0765842	0.0906661	0.0948744	0.0412777	0	0.0766063	0.136814	0.0389965
TCGA.AA.A01T.01A	TSPs-L	0.0268255	0.070313	0.0797647	0.106782	0.0380576	0.0409708	0.0192204	0.0580624	0
TCGA.RU.A8FL.01A	TSPs-L	0.029379	0.0623783	0.0726481	0.133227	0.0380187	0.0455404	0.00436684	0.0287575	0
TCGA.AA.3850.01A	TSPs-L	0.0861315	0.0816485	0.104599	0.140667	0.0402472	0.00556779	0.0342492	0.16327	0.0308487
TCGA.AY.A69D.01A	TSPs-L	0.0651299	0.0867557	0.0584555	0.079849	0.0439916	0.0706332	0.00966491	0.112493	0.0135214
TCGA.AA.A01Z.01A	TSPs-L	0.030828	0.0748124	0.0685627	0.101827	0.0379828	0.0377189	0.0132406	0.048691	0
TCGA.DM.A28H.01A	TSPs-L	0.0417374	0.0546983	0.078178	0.101778	0.040382	0	0.031839	0.0567502	0.00564707
TCGA.G4.6586.01A	TSPs-L	0.0355694	0.0799508	0.0810062	0.0722238	0.0461556	0	0.122028	0.097772	0.00671092
TCGA.G4.6317.02A	TSPs-L	0.0361767	0.0576818	0.076927	0.0966703	0.0445419	0.0331838	0	0.0259085	0.0215442
TCGA.G4.6315.01A	TSPs-L	0.0567494	0.0512858	0.0555795	0.121992	0.0387773	0.0499911	0.016969	0.0446455	0.0217527
TCGA.AA.3664.01A	TSPs-L	0.0538683	0.0766669	0.0861297	0.0917778	0.0474181	0	0.0343785	0.116206	0.0408212
TCGA.AA.3968.01A	TSPs-L	0.0739819	0.0717964	0.094787	0.126509	0.0525251	0	0.0632134	0.13251	0.0280671
TCGA.AA.3560.01A	TSPs-L	0.0386077	0.0661849	0.100213	0.149229	0.0271894	0.13803	0.0203104	0.0655222	0.00452008
TCGA.CM.6172.01A	TSPs-L	0.0402091	0.0601211	0.100851	0.118587	0.0416689	0.056206	0.0227991	0.0939419	0.0438203
TCGA.CK.5913.01A	TSPs-L	0.0215328	0.0940928	0.0920059	0.157628	0.0431521	0	0.0434977	0.139749	0.0238437
TCGA.AA.3977.01A	TSPs-L	0.0380733	0.0902958	0.106319	0.105215	0.0461445	0.0362675	0.0420902	0.158562	0.0341977
TCGA.D5.5540.01A	TSPs-L	0.0337273	0.0711036	0.06792	0.0917361	0.032926	0	0.0547989	0.0760182	0.010118
TCGA.AA.A01F.01A	TSPs-L	0.0326019	0.0646477	0.045045	0.0989056	0.0387895	0.0768949	0	0.0334589	0.0196213
TCGA.AA.3552.01A	TSPs-L	0.0854558	0.0635036	0.126737	0.11116	0.0550845	0.00263384	0.0738899	0.159244	0.0434798
TCGA.AA.3979.01A	TSPs-L	0.0359299	0.0801142	0.0658284	0.119464	0.0572137	0	0	0.0664881	0.00390084
TCGA.AA.A01I.01A	TSPs-L	0.0379114	0.0678293	0.0990205	0.113882	0.0340439	0.00539778	0.0425854	0.10097	0.0254793
TCGA.AA.A03F.01A	TSPs-L	0.0606681	0.0576082	0.0923299	0.0926707	0.0450042	0	0.018318	0.108	0.0123599
TCGA.AA.3502.01A	TSPs-L	0.0534376	0.0481017	0.115236	0.0801608	0.033191	0.0517218	0.0936088	0.0486841	0.010878
TCGA.AA.A02E.01A	TSPs-L	0.0263086	0.0623905	0.0749183	0.080341	0.0501778	0.121684	0.019614	0.0718637	0.0186807
TCGA.CM.4746.01A	TSPs-L	0.0236324	0.0564404	0.0520955	0.108851	0.0322341	0.142521	0.0476511	0.0236671	0.000330994
TCGA.G4.6295.01A	TSPs-L	0.0802447	0.0812654	0.0733455	0.0808304	0.0345557	0	0.11129	0.174148	0.0362784
TCGA.QG.A5YV.01A	TSPs-L	0.0457917	0.0694411	0.0764399	0.10241	0.0417326	0.00620903	0.0316063	0.0993402	0.0133108
TCGA.AA.3561.01A	TSPs-L	0.0360275	0.0780072	0.0804105	0.101054	0.0359013	0.102499	0.013131	0.0466096	0.0204475
TCGA.AA.3525.01A	TSPs-L	0.0549869	0.0722256	0.0826582	0.120077	0.0457447	0.0249529	0.039961	0.070857	0.0424023
