# Supplementary material for: Integrating bulk RNA-seq and scRNA-seq analyses revealed the function and clinical value of thrombospondins in colon cancer
Source: Comput Struct Biotechnol J. 2024 May 17;23:2251–66. doi: 10.1016/j.csbj.2024.05.021 (PMC11140486; doi:10.1016/j.csbj.2024.05.021)
Supplement: Supplementary file 15 — Supplementary material [file mmc15.xlsx]

## Sheet: subkind_TIDE_TCGA
Table S12. Biomarkers scores between two subtypes based on TIDE.
Tumor Sample Barcode	Cluster	TIDE	IFNG	MSI.Expr.Sig	Merck18	CD274	CD8	Dysfunction	Exclusion
TCGA.DM.A288.01A	TSPs-H	0.61	-2.1	0.09	-2.55	-2.53	-3.4	-1.49	0.61
TCGA.CM.6164.01A	TSPs-H	0.81	0.87	0.03	-0.08	-0.06	0.2	-0.73	0.81
TCGA.G4.6299.01A	TSPs-H	0.61	0.72	0.09	0.26	-0.31	0.39	-0.23	0.61
TCGA.F4.6463.01A	TSPs-H	1.47	0.36	0.02	-0.23	-0.73	0.18	-0.37	1.47
TCGA.AZ.4615.01A	TSPs-H	-0.65	1.59	0.72	0.63	1.09	0.68	-0.65	0.53
TCGA.AY.4071.01A	TSPs-H	0.13	0.67	0.06	0.18	0.27	0.04	-0.01	0.13
TCGA.CM.4752.01A	TSPs-H	0.51	1.11	0.05	0.03	0.1	-1.01	-0.67	0.51
TCGA.CM.6165.01A	TSPs-H	0.77	0.68	0.1	-0.17	-0.16	-0.64	-0.99	0.77
TCGA.CM.4751.01A	TSPs-H	0.46	1.05	0.16	0.23	0.45	0.12	-0.19	0.46
TCGA.A6.5659.01A	TSPs-H	1.05	-0.05	0.03	-0.85	-0.58	-2.44	-1.37	1.05
TCGA.CM.4750.01A	TSPs-H	1.06	0.33	0.03	-0.44	-1.08	-0.14	-0.53	1.06
TCGA.G4.6625.01A	TSPs-H	-0.01	1.18	0.07	0.49	1.1	0.11	0.04	-0.01
TCGA.DM.A0XF.01A	TSPs-H	0.85	0.71	0.06	-0.51	-0.89	-1.65	-1.05	0.85
TCGA.AA.3529.01A	TSPs-H	1.04	-0.49	0.03	-0.86	-1.12	-0.6	-0.71	1.04
TCGA.AA.3949.01A	TSPs-H	-0.37	1.67	0.8	0.75	1.68	0.78	-0.37	0.28
TCGA.AA.3848.01A	TSPs-H	0.35	-0.15	0.03	-0.72	-1.14	-0.85	0.25	0.35
TCGA.AA.3818.01A	TSPs-H	0.82	0.39	0.11	-0.28	-0.54	-0.13	-1.01	0.82
TCGA.AA.3950.01A	TSPs-H	0.63	1.21	0.54	0.34	0.72	0.12	-0.66	0.63
TCGA.AA.A00N.01A	TSPs-H	1.04	0.45	0.15	-0.22	0.15	-1.32	-0.42	1.04
TCGA.A6.6138.01A	TSPs-H	0.26	1.48	0.03	0.6	1.23	0.28	-0.35	0.26
TCGA.D5.6538.01A	TSPs-H	1.04	-1.89	0.05	-2.1	-2.78	-0.58	-1.45	1.04
TCGA.AA.A00K.01A	TSPs-H	0.72	-0.2	0.08	-0.64	-0.28	-0.9	-0.51	0.72
TCGA.AA.3715.01A	TSPs-H	0.8	1.24	0.41	0.62	1.69	0.26	0.8	0.62
TCGA.AA.3506.01A	TSPs-H	0.59	0.51	0.04	-0.14	0.2	0.06	0.36	0.59
TCGA.AU.3779.01A	TSPs-H	0.56	0.56	0.03	-0.11	0.28	-0.5	-0.45	0.56
TCGA.CK.5916.01A	TSPs-H	0.61	1.41	0.66	0.52	1.08	0.14	-0.67	0.61
TCGA.QG.A5Z1.01A	TSPs-H	1.1	-0.69	0.04	-1.18	-2.02	-3.4	-1.09	1.1
TCGA.AD.6890.01A	TSPs-H	0.83	0.33	0.05	-0.31	-0.18	-0.53	-0.56	0.83
TCGA.A6.2685.01A	TSPs-H	0.79	-0.49	0.11	-0.3	-0.51	-0.75	0.58	0.79
TCGA.A6.2686.01A	TSPs-H	-0.06	1.26	0.41	0.56	1.15	0.7	-0.06	-0.04
TCGA.A6.A5ZU.01A	TSPs-H	0.42	0.44	0.01	-0.16	-0.29	-0.88	-0.23	0.42
TCGA.NH.A50V.01A	TSPs-H	0.56	0.7	0.07	-0.09	0.39	-1.2	-0.47	0.56
TCGA.A6.2677.01A	TSPs-H	0.72	-0.37	0.07	-1.1	-1.01	-1.23	-1.43	0.72
TCGA.CA.6717.01A	TSPs-H	0.85	0.79	0.22	0.33	0.39	0.11	-0.17	0.85
TCGA.A6.6649.01A	TSPs-H	0.64	0.37	0.07	-0.11	-0.05	-0.19	-0.11	0.64
TCGA.NH.A6GC.01A	TSPs-H	0.91	-1.25	0.06	-0.86	-0.14	-0.99	-0.5	0.91
TCGA.AA.3562.01A	TSPs-H	0.8	-0.15	0.05	-0.45	-0.87	-1.47	-0.66	0.8
TCGA.A6.6141.01A	TSPs-H	0.39	0.83	0.1	0.18	-0.13	0.39	-0.26	0.39
TCGA.AA.A00R.01A	TSPs-H	-0.09	1.69	0.86	0.78	1.4	0.95	-0.09	-0.18
TCGA.AZ.4684.01A	TSPs-H	0.77	0.24	0.06	-0.21	-0.73	-0.78	-0.31	0.77
TCGA.AU.6004.01A	TSPs-H	0.26	1.01	0.42	0.23	0.56	-0.53	-0.25	0.26
TCGA.A6.6780.01A	TSPs-H	-1.01	1.55	0.79	0.46	1.56	0.02	-0.86	-1.01
TCGA.F4.6459.01A	TSPs-H	1.32	0.02	0.02	-0.51	-1.11	0.05	-0.54	1.32
TCGA.NH.A8F7.01A	TSPs-H	0.43	-0.91	0.02	-1.69	-0.71	-3.32	-1.16	0.43
TCGA.AY.6196.01A	TSPs-H	0.69	1.13	0.03	0.61	0.89	0.73	0.69	-0.12
TCGA.AA.3524.01A	TSPs-H	0.81	-0.26	0.29	-0.48	-0.7	0.08	-1.22	0.81
TCGA.CM.6679.01A	TSPs-H	0.92	0.13	0.03	-0.26	-0.63	-0.88	-0.4	0.92
TCGA.AA.3672.01A	TSPs-H	0.27	1.42	0.39	0.52	0.75	0.74	0.61	0.27
TCGA.AA.3684.01A	TSPs-H	1	-0.52	0.09	-0.23	-0.69	-0.03	1.01	1
TCGA.AZ.4323.01A	TSPs-H	0.3	0.52	0.03	0.28	-0.35	0.85	0.95	0.3
TCGA.AA.3971.01A	TSPs-H	-0.08	0.65	0.08	0.1	0.41	0.14	-0.26	-0.08
TCGA.AA.A00D.01A	TSPs-H	0.07	1.47	0.07	0.53	0.91	0.26	-0.11	0.07
TCGA.AD.6548.01A	TSPs-H	0.57	1.17	0.14	0.17	0.7	-0.04	-0.51	0.57
TCGA.G4.6302.01A	TSPs-H	1.46	0.37	0.23	0	0.1	-0.13	0.16	1.46
TCGA.A6.2679.01A	TSPs-H	0.56	-0.2	0.03	0.1	-0.31	0.37	0.56	0.41
TCGA.A6.2674.01A	TSPs-H	0.15	0.22	0.04	-0.1	1.26	-0.96	-0.24	0.15
TCGA.NH.A5IV.01A	TSPs-H	-0.35	0.7	0.72	0.2	-0.08	0.17	-0.35	-0.22
TCGA.A6.5664.01A	TSPs-H	1.04	0.06	0.06	-0.08	0.09	0.56	-0.01	1.04
TCGA.F4.6806.01A	TSPs-H	0.8	0.32	0.06	-0.46	-0.66	-0.47	-0.72	0.8
TCGA.AA.3510.01A	TSPs-H	0.07	0.65	0.37	-0.02	0.13	-0.59	-0.4	0.07
TCGA.A6.5657.01A	TSPs-H	1.34	0.38	0.06	-0.15	-0.11	-0.28	-0.13	1.34
TCGA.AA.3941.01A	TSPs-H	0.81	-0.37	0.14	-0.84	-1.25	-1.06	-0.96	0.81
TCGA.CM.5344.01A	TSPs-H	1.64	-0.25	0.03	-0.91	-0.64	-0.7	-0.93	1.64
TCGA.AA.3517.01A	TSPs-H	0.31	0.27	0.01	-0.45	0.07	-0.68	-0.29	0.31
TCGA.AA.A01X.01A	TSPs-H	1.04	-0.89	0.01	-0.99	-1.1	-1.08	-0.12	1.04
TCGA.AA.3821.01A	TSPs-H	0.46	0.51	0.44	-0.18	0.41	-0.2	-0.74	0.46
TCGA.CM.6677.01A	TSPs-H	0.96	0.76	0.07	-0.12	-0.21	-0.5	-0.74	0.96
TCGA.CM.5861.01A	TSPs-H	1.04	0.75	0.48	-0.39	0.35	-0.19	-1.25	1.04
TCGA.D5.6923.01A	TSPs-H	1.37	0.29	0.02	-0.58	-0.15	-1.83	-0.69	1.37
TCGA.F4.6703.01A	TSPs-H	0.31	1.66	0.05	0.78	1.66	0.3	0.31	0.45
TCGA.AZ.6605.01A	TSPs-H	0.94	0.72	0.04	0.11	0.02	-0.22	-0.18	0.94
TCGA.CM.5349.01A	TSPs-H	0.99	0.03	0.06	-0.52	-0.3	-1.1	-0.94	0.99
TCGA.NH.A50U.01A	TSPs-H	0.68	-1.36	0.07	-1.31	-1.05	-1.56	-0.99	0.68
TCGA.G4.6627.01A	TSPs-H	0.71	0.71	0.14	0.14	0.14	0.04	-0.05	0.71
TCGA.D5.5539.01A	TSPs-H	0.82	0.08	0.03	-0.47	-0.4	-1.01	-0.75	0.82
TCGA.CM.6163.01A	TSPs-H	0.4	0.47	0.04	-0.01	-0.03	0.19	-0.71	0.4
TCGA.A6.3808.01A	TSPs-H	1.08	0.36	0.3	0.03	0.41	-0.07	-0.26	1.08
TCGA.AA.3837.01A	TSPs-H	1.22	-0.27	0.08	-0.57	-1.23	-0.78	-0.35	1.22
TCGA.CM.6167.01A	TSPs-H	1.34	0.23	0.05	-0.07	-0.27	-0.57	-0.15	1.34
TCGA.AA.3521.01A	TSPs-H	0.75	0.14	0.03	-0.54	-0.38	-1.07	-0.75	0.75
TCGA.CA.5797.01A	TSPs-H	1.1	0.64	0.02	-0.2	-0.48	0.51	-0.99	1.1
TCGA.CM.6166.01A	TSPs-H	1.6	-0.61	0.01	-1.44	-1.16	-0.95	-1.4	1.6
TCGA.CA.6719.01A	TSPs-H	0.88	0.54	0.02	-0.1	-0.04	-0.14	-0.43	0.88
TCGA.AA.A02R.01A	TSPs-H	0.21	1.7	0.76	0.77	1.41	0.32	-0.08	0.21
TCGA.AA.A02O.01A	TSPs-H	0.66	-0.21	0.03	-0.73	-0.76	-1.5	-0.05	0.66
TCGA.A6.5666.01A	TSPs-H	0.64	-0.44	0.08	-1.46	-1.3	-3.11	-1.53	0.64
TCGA.F4.6704.01A	TSPs-H	1.34	0.49	0.05	-0.04	-0.52	-0.55	-0.36	1.34
TCGA.AA.3856.01A	TSPs-H	-0.02	0.96	0.06	0.27	0.44	0.23	-0.27	-0.02
TCGA.AA.A00Q.01A	TSPs-H	0.68	0.79	0.05	-0.23	-0.25	-0.79	-0.64	0.68
TCGA.AA.A00F.01A	TSPs-H	1.14	-0.24	0.03	-0.57	-0.2	-1.4	-0.33	1.14
TCGA.D5.5538.01A	TSPs-H	0.29	0.69	0.08	0.09	0.78	-0.04	-0.45	0.29
TCGA.AA.3867.01A	TSPs-H	1.49	-0.46	0.05	-0.62	-1.39	-0.6	-0.57	1.49
TCGA.A6.6782.01A	TSPs-H	0.57	0.64	0.03	-0.04	0.1	-0.04	-0.32	0.57
TCGA.A6.6654.01A	TSPs-H	0.67	1.1	0.03	0.51	1.12	0.07	0.19	0.67
TCGA.AA.A01D.01A	TSPs-H	0.87	0.28	0.06	-0.43	-0.19	-1.71	-0.26	0.87
TCGA.G4.6311.01A	TSPs-H	0.7	-0.14	0.03	-0.58	-0.54	-0.66	-0.69	0.7
TCGA.A6.3807.01A	TSPs-H	0.79	1.01	0.07	-0.08	0.67	-0.39	-0.59	0.79
TCGA.AZ.5403.01A	TSPs-H	1.48	-0.51	0.05	-0.96	-1.14	-1.11	-1.35	1.48
TCGA.G4.6628.01A	TSPs-H	-0.36	1.58	0.72	0.76	1.29	0.94	-0.36	0.04
TCGA.CM.5341.01A	TSPs-H	0.51	1.05	0.19	0.03	0.04	-0.47	-1.23	0.51
TCGA.AA.3514.01A	TSPs-H	1.15	-0.82	0.02	-0.69	-2.6	-0.43	0.53	1.15
TCGA.AA.3660.01A	TSPs-H	0.75	-0.26	0.06	-0.59	-0.49	-0.85	-0.72	0.75
TCGA.AA.3833.01A	TSPs-H	0.87	0.54	0.58	0.04	0.26	0.31	0.01	0.87
TCGA.AA.A01P.01A	TSPs-H	0.13	1.79	0.34	0.77	1.55	0.8	0.13	0.38
TCGA.AA.A00Z.01A	TSPs-H	0.49	0.64	0.03	-0.53	0.27	-0.76	-0.6	0.49
TCGA.CM.5863.01A	TSPs-H	1.17	0.11	0.12	-0.39	-0.12	-0.35	-0.55	1.17
TCGA.DM.A285.01A	TSPs-H	1.43	-0.87	0.05	-1.5	-1.77	-2.02	-1.16	1.43
TCGA.A6.4107.01A	TSPs-H	0.9	0.11	0.09	-0.41	-0.69	-1.73	-0.49	0.9
TCGA.CA.6716.01A	TSPs-H	1.52	-0.97	0.02	-1.54	-1.52	-2.77	-1.22	1.52
TCGA.D5.6541.01A	TSPs-H	0.28	1.24	0.08	0.31	0.67	0.05	-0.59	0.28
TCGA.AA.3870.01A	TSPs-H	0.99	0.01	0.05	0.07	0.35	-0.26	0.19	0.99
TCGA.D5.6532.01A	TSPs-H	0.6	-0.08	0.05	-1	-1.4	-0.99	-1.22	0.6
TCGA.CM.6169.01A	TSPs-H	0.4	1.19	0.03	0.45	1.04	0.35	-0.22	0.4
TCGA.D5.5541.01A	TSPs-H	0.49	0.93	0.03	0.04	0.35	0.12	-0.89	0.49
TCGA.A6.2684.01A	TSPs-H	0.52	0.73	0.14	-0.05	0.53	-0.89	-0.25	0.52
TCGA.CM.5868.01A	TSPs-H	1.34	-0.33	0.05	-1.08	-1.21	-1.36	-1.19	1.34
TCGA.D5.6926.01A	TSPs-H	0.64	0.93	0.03	-0.03	0.61	-0.83	-0.56	0.64
TCGA.AA.3534.01A	TSPs-H	0.95	0.1	0.03	-0.65	-0.61	-0.27	-0.76	0.95
TCGA.AA.A03J.01A	TSPs-H	0.3	0.87	0.03	0.05	0.17	0.14	0.3	0.3
TCGA.CM.6680.01A	TSPs-H	0.52	0.84	0.08	0.02	0.55	-0.39	-0.29	0.52
TCGA.AA.A01K.01A	TSPs-H	1.17	0.49	0.04	-0.2	0.26	-0.3	-0.34	1.17
TCGA.D5.6536.01A	TSPs-H	0.8	-0.94	0.02	-1.16	0.36	-0.8	-0.6	0.8
TCGA.AD.A5EK.01A	TSPs-H	0.83	-0.84	0.03	-1.19	-0.87	-1.14	-1.12	0.83
TCGA.AZ.6607.01A	TSPs-H	1.4	0.76	0.04	0.2	1.61	-0.16	-0.04	1.4
TCGA.G4.6314.01A	TSPs-H	1.9	0.1	0.04	-0.42	-0.84	-1	-0.68	1.9
TCGA.CM.5348.01A	TSPs-H	0.63	0.25	0.02	-0.26	0.39	-1.26	-0.01	0.63
TCGA.D5.6929.01A	TSPs-H	0.71	0.37	0.04	-0.24	-0.7	-0.46	-0.55	0.71
TCGA.A6.2681.01A	TSPs-H	0.98	0.06	0.04	-0.3	-0.29	-0.55	0.13	0.98
TCGA.AA.3869.01A	TSPs-H	0.45	0.92	0.04	0.09	0.45	-0.12	-0.77	0.45
TCGA.DM.A282.01A	TSPs-H	1.32	-0.59	0.02	-1.43	-1.84	-1.26	-1.39	1.32
TCGA.D5.7000.01A	TSPs-H	0.67	0.67	0.21	-0.12	0.43	-0.23	-0.68	0.67
TCGA.G4.6298.01A	TSPs-H	1.72	-1.09	0.01	-1.73	-1.67	-1.32	-1.17	1.72
TCGA.NH.A8F8.01A	TSPs-H	0.81	-0.04	0.02	-0.56	-0.18	-1.74	-0.59	0.81
TCGA.AA.3966.01A	TSPs-H	-0.02	1.25	0.18	0.44	1.4	0.23	-0.02	0.32
TCGA.AA.3516.01A	TSPs-H	0.5	1.25	0.75	0.29	1.27	0.25	-0.64	0.5
TCGA.A6.2676.01A	TSPs-H	0.12	1.45	0.84	0.5	1.21	-0.12	-0.52	0.12
TCGA.AA.3846.01A	TSPs-H	0.26	0.54	0.12	-0.12	0.55	-0.76	-1.03	0.26
TCGA.AA.3544.01A	TSPs-H	0.31	1.01	0.06	0.41	0.91	-0.06	-0.03	0.31
TCGA.AA.3956.01A	TSPs-H	0.72	0.24	0.05	-0.3	-0.22	-0.57	-0.81	0.72
TCGA.AA.3532.01A	TSPs-H	0.21	0.99	0.1	0.32	0.84	-0.4	-0.3	0.21
TCGA.AD.6895.01A	TSPs-H	-0.23	1.1	0.35	0.28	1.46	0.33	-0.23	0.67
TCGA.CM.5860.01A	TSPs-H	1.19	0.64	0.07	-0.12	-0.1	-0.6	-1.06	1.19
TCGA.AA.A02F.01A	TSPs-H	1.49	-0.81	0.01	-1.45	-0.56	-1.8	-1.25	1.49
TCGA.CM.6162.01A	TSPs-H	0.97	1.01	0.16	0.42	1.27	0.22	-0.13	0.97
TCGA.F4.6807.01A	TSPs-H	0.98	1.03	0.06	0.39	0.76	0.41	-0.15	0.98
TCGA.AA.3930.01A	TSPs-H	0.3	0.45	0.18	-0.18	0.5	0.18	-0.82	0.3
TCGA.AA.3841.01A	TSPs-H	0.53	0.23	0.02	-0.15	-0.55	-0.01	0.63	0.53
TCGA.AA.3814.01A	TSPs-H	0.6	0.82	0.06	0.06	0.51	0.38	-0.48	0.6
TCGA.A6.2675.01A	TSPs-H	0.54	0.65	0.05	0.04	0.58	-1.33	-0.24	0.54
TCGA.G4.6297.01A	TSPs-H	0.93	0.54	0.03	-0.06	-0.23	-0.23	-0.36	0.93
TCGA.AA.3553.01A	TSPs-H	0.69	0.99	0.04	0.07	0.45	0.28	-0.65	0.69
TCGA.AA.3511.01A	TSPs-H	1.1	0.01	0.02	-0.52	-0.71	-1.29	-0.84	1.1
TCGA.A6.A56B.01A	TSPs-H	1.3	-1.01	0.02	-1.33	-0.91	-3.61	-1.08	1.3
TCGA.A6.5667.01A	TSPs-H	1.3	0.44	0.03	-0.53	-0.62	-0.27	-1.11	1.3
TCGA.AA.3866.01A	TSPs-H	0.35	1.22	0.09	0.42	1.25	-0.13	-0.47	0.35
TCGA.AA.A017.01A	TSPs-H	0.7	-0.41	0.02	-0.71	-0.86	-1.53	-0.6	0.7
TCGA.CM.6674.01A	TSPs-H	1.03	0.99	0.48	0.04	0.04	0.29	-0.75	1.03
TCGA.DM.A1D8.01A	TSPs-H	0.84	-0.06	0.12	-0.81	-0.73	-0.5	-1.18	0.84
TCGA.CM.6170.01A	TSPs-H	0.73	0.48	0.03	-0.29	0.1	-1.25	-0.77	0.73
TCGA.AZ.4616.01A	TSPs-H	0.83	1.15	0.07	0.17	1.55	0.4	-0.62	0.83
TCGA.AA.3994.01A	TSPs-H	0.94	0.2	0.15	-0.45	-0.24	-1.4	-0.52	0.94
TCGA.AA.3877.01A	TSPs-H	0.64	1	0.59	0.21	1.11	0.34	-0.57	0.64
TCGA.WS.AB45.01A	TSPs-H	0.88	0.61	0.11	0.27	0.99	-0.75	-0.07	0.88
TCGA.CA.5254.01A	TSPs-H	0.95	0.09	0.09	-0.48	0.06	-0.92	-0.78	0.95
TCGA.D5.6898.01A	TSPs-H	0.88	0.7	0.04	-0.07	0.26	-0.23	-0.68	0.88
TCGA.AA.3696.01A	TSPs-H	1.1	-0.41	0.02	-1.25	-1.03	-3.29	-0.85	1.1
TCGA.AA.A00O.01A	TSPs-H	0.71	0.32	0.01	-0.54	-0.52	-0.09	-0.23	0.71
TCGA.AD.6965.01A	TSPs-H	0.93	-0.26	0.03	-0.71	-1.55	-0.6	-0.77	0.93
TCGA.A6.2672.01A	TSPs-H	0.04	1.41	0.6	0.57	1.32	0.61	0.04	-0.07
TCGA.F4.6809.01A	TSPs-H	0.79	0.24	0.07	-0.17	-0.47	-0.14	0	0.79
TCGA.CM.4748.01A	TSPs-H	-0.29	-0.49	0.05	-0.96	-4.42	-0.24	0.47	-0.29
TCGA.D5.6531.01A	TSPs-H	0.52	1.16	0.06	0.27	0.9	-0.13	-0.3	0.52
TCGA.AM.5820.01A	TSPs-H	1.36	-0.59	0.1	-1.19	-0.95	-1.33	-1.62	1.36
TCGA.G4.6310.01A	TSPs-H	2.12	-1.34	0.04	-1.97	-1.39	-1.65	-1.48	2.12
TCGA.AA.3872.01A	TSPs-H	0.91	0.46	0.01	-0.12	-0.16	-0.52	0.05	0.91
TCGA.AA.A01R.01A	TSPs-H	0.37	1.41	0.38	0.65	0.87	0.85	0.37	-0.17
TCGA.AA.3975.01A	TSPs-H	0.29	0.08	0.02	-0.34	-0.63	-1.19	-0.16	0.29
TCGA.5M.AAT6.01A	TSPs-H	-0.25	1.26	0.25	0.52	1.43	0.42	-0.25	0.68
TCGA.D5.6924.01A	TSPs-H	0.5	0.98	0.03	0.24	0.59	0.08	-0.28	0.5
TCGA.CA.6718.01A	TSPs-H	0.12	1.75	0.21	0.71	1.87	0.1	-0.22	0.12
TCGA.A6.A566.01A	TSPs-H	0.75	0.31	0.12	0.16	0.51	-0.87	-0.03	0.75
TCGA.AA.3712.01A	TSPs-H	1.04	0.64	0.02	-0.29	-0.15	-1.02	-0.85	1.04
TCGA.A6.5662.01A	TSPs-H	1.14	-0.73	0.03	-1.39	-0.99	-1.04	-1.04	1.14
TCGA.AA.A02H.01A	TSPs-H	1	0.23	0.02	-0.78	-1.11	-1.57	-0.89	1
TCGA.CM.6676.01A	TSPs-H	1.4	-0.47	0.02	-1	-1.29	-1.54	-1.06	1.4
TCGA.AD.6899.01A	TSPs-H	0.51	1.03	0.08	0.3	0.62	-0.12	-0.1	0.51
TCGA.AA.3685.01A	TSPs-H	0.33	1.35	0.13	0.25	0.67	0.31	-0.72	0.33
TCGA.F4.6569.01A	TSPs-H	1.23	0.19	0.07	-0.13	-0.55	-0.12	-0.12	1.23
TCGA.F4.6461.01A	TSPs-H	1.13	0.22	0.09	-0.43	-0.09	-0.93	-0.42	1.13
TCGA.F4.6854.01A	TSPs-H	1	0.8	0.05	-0.13	-0.14	-0.1	-0.68	1
TCGA.F4.6856.01A	TSPs-H	0.73	0.62	0.52	-0.18	-0.32	-0.24	-0.74	0.73
TCGA.AA.3538.01A	TSPs-H	1.05	-0.03	0.03	-0.85	-1.03	-1.43	-0.92	1.05
TCGA.AA.3842.01A	TSPs-H	0.93	0.34	0.13	-0.27	-0.39	-0.06	-1.02	0.93
TCGA.AZ.4308.01A	TSPs-H	1.15	0	0.02	-0.57	-1.23	-1.24	0.19	1.15
TCGA.AA.3509.01A	TSPs-H	0.47	0.77	0.05	-0.27	0.24	-0.47	-1.03	0.47
TCGA.A6.5656.01A	TSPs-H	0.16	-0.27	0.02	-1	-0.73	-1.99	-1.13	0.16
TCGA.AD.6964.01A	TSPs-H	0.12	1.43	0.23	0.67	1.18	0.7	0.12	0.32
TCGA.A6.2682.01A	TSPs-H	0.91	-0.08	0.08	-0.53	-1.06	-0.64	-0.4	0.91
TCGA.F4.6460.01A	TSPs-H	0.88	0.21	0.01	-0.31	-0.68	-0.88	-0.1	0.88
TCGA.AA.3655.01A	TSPs-H	0.68	0.52	0.07	-0.18	0.42	-0.66	-0.59	0.68
TCGA.AA.3673.01A	TSPs-H	0.85	0.21	0.09	-0.36	-0.3	-0.53	-0.68	0.85
TCGA.AA.3952.01A	TSPs-H	1.01	0.06	0.14	-0.85	-1.53	-1.38	-0.77	1.01
TCGA.F4.6570.01A	TSPs-H	-0.07	1.44	0.25	0.63	1.1	0.51	-0.07	0.25
TCGA.AZ.6600.01A	TSPs-H	0.8	-0.27	0.07	-0.39	-0.3	-0.57	-0.41	0.8
TCGA.AA.A00J.01A	TSPs-H	0.71	0.33	0.38	-0.45	0.59	-1.54	-0.83	0.71
TCGA.AA.3667.01A	TSPs-H	0.46	0.04	0.02	-0.47	-0.4	-0.9	0.21	0.46
TCGA.AA.3554.01A	TSPs-H	0.22	0.53	0.38	0.15	1.19	-0.3	0.14	0.22
TCGA.AA.3852.01A	TSPs-H	0.87	0.42	0.17	-0.12	-0.05	-0.69	-0.2	0.87
TCGA.D5.6922.01A	TSPs-H	0.91	0.73	0.04	-0.08	-0.08	-0.48	-0.64	0.91
TCGA.AA.3489.01A	TSPs-H	0.29	0.75	0.05	0.3	0.76	0.46	0.2	0.29
TCGA.AA.3976.01A	TSPs-H	1.21	-0.14	0.05	-0.6	0	-0.72	-1.06	1.21
TCGA.AA.3811.01A	TSPs-H	0.52	0.83	0.3	0.08	0.6	-0.35	-0.58	0.52
TCGA.AZ.6603.01A	TSPs-H	0.73	1.09	0.03	-0.08	0.62	-1.04	-0.65	0.73
TCGA.AA.A022.01A	TSPs-H	0.39	1.45	0.53	0.71	1.65	1.23	0.39	-0.08
TCGA.CK.6748.01A	TSPs-H	1.42	-0.12	0.02	-0.65	-0.8	-1.29	-0.64	1.42
TCGA.A6.6142.01A	TSPs-H	1.29	-0.19	0.01	-0.77	-0.02	-1.17	-0.34	1.29
TCGA.A6.2678.01A	TSPs-H	0.49	0.89	0.14	0.04	0.64	-0.07	-1.03	0.49
TCGA.A6.A567.01A	TSPs-H	1.14	-0.29	0.01	-1.21	-0.74	-0.57	-1.07	1.14
TCGA.A6.A565.01A	TSPs-H	-0.26	0.4	0.15	0.06	0.23	0.55	0.38	-0.26
TCGA.A6.5660.01A	TSPs-H	0.95	-0.43	0.03	-0.86	-1.05	-1.51	-1.14	0.95
TCGA.AZ.6601.01A	TSPs-H	0.03	1.25	0.41	0.4	0.84	0.07	-0.16	0.03
TCGA.5M.AATE.01A	TSPs-H	0.79	-0.74	0.01	-1.01	-1.09	-0.47	-1.11	0.79
TCGA.CM.6161.01A	TSPs-H	0.55	0.26	0.04	-0.09	-0.04	0.18	-0.6	0.55
TCGA.F4.6808.01A	TSPs-H	0.91	-0.86	0.01	-1.38	-0.86	-0.6	-1.13	0.91
TCGA.AA.A02W.01A	TSPs-H	1.05	0.13	0.02	-0.64	-0.69	0.14	-1.09	1.05
TCGA.D5.6927.01A	TSPs-H	0.31	1.15	0.38	0.33	1.14	0.44	-0.31	0.31
TCGA.A6.2671.01A	TSPs-H	1.09	0.37	0.04	-0.4	-0.22	-0.77	-0.21	1.09
TCGA.A6.6781.01A	TSPs-H	0.5	0.87	0.29	0.25	0.87	0.2	-0.14	0.5
TCGA.CM.4747.01A	TSPs-H	0.97	-0.56	0.02	-0.76	-1.25	-1.75	0.02	0.97
TCGA.CM.6168.01A	TSPs-H	1.16	0.63	0.19	0.03	0.49	-0.97	-0.32	1.16
TCGA.A6.6651.01A	TSPs-H	0.92	0.31	0.03	0.26	0.21	0.19	0.29	0.92
TCGA.AA.3972.01A	TSPs-H	0.86	-0.11	0.05	-1.06	-0.38	-1.22	-1.17	0.86
TCGA.AA.3812.01A	TSPs-H	0.79	-0.18	0.02	-0.42	-0.53	0.07	0.83	0.79
TCGA.D5.6928.01A	TSPs-H	0.82	1.75	0.19	0.97	1.95	1.3	0.82	-0.59
TCGA.D5.6534.01A	TSPs-H	0.32	1	0.05	0.54	1.22	0.13	0.81	0.32
TCGA.G4.6303.01A	TSPs-H	0.83	-0.02	0.03	-0.55	-0.3	-0.23	-0.82	0.83
TCGA.AA.3692.01A	TSPs-H	0.45	-0.2	0.07	-0.44	-0.45	-0.45	-0.74	0.45
TCGA.F4.6805.01A	TSPs-H	1.29	0.46	0.11	-0.08	0.29	-0.68	-0.44	1.29
TCGA.D5.5537.01A	TSPs-H	0.98	-0.27	0.02	-0.81	-0.96	-0.74	-0.81	0.98
TCGA.CM.5862.01A	TSPs-H	1.21	-0.71	0.02	-1.61	-1.65	-1.67	-1.56	1.21
TCGA.D5.6932.01A	TSPs-H	0.82	0.05	0.05	-0.44	-0.43	-1.06	-0.54	0.82
TCGA.AA.3982.01A	TSPs-H	0.07	0.74	0.11	0.13	-0.16	0.02	-0.48	0.07
TCGA.DM.A28A.01A	TSPs-H	1.02	0.37	0.04	-0.6	-0.44	-0.8	-0.97	1.02
TCGA.D5.6930.01A	TSPs-H	-0.11	1.07	0.43	0.31	0.28	0.75	-0.11	0.82
TCGA.D5.6529.01A	TSPs-H	0.52	0.9	0.04	0.34	0.78	-0.21	-0.09	0.52
TCGA.A6.2683.01A	TSPs-H	0.51	-2.01	0.01	-1.69	-2.47	-3.03	-0.13	0.51
TCGA.AA.3496.01A	TSPs-H	0.5	0.95	0.03	0.23	0.69	-0.11	-0.37	0.5
TCGA.AD.6901.01A	TSPs-H	0.67	0.96	0.04	0.1	0.76	-0.17	-0.11	0.67
TCGA.F4.6855.01A	TSPs-H	1.33	-0.41	0.03	-0.55	-0.4	-1.53	-0.76	1.33
TCGA.AD.5900.01A	TSPs-H	0.83	0.96	0.53	0.34	0.62	0.28	-0.36	0.83
TCGA.A6.3810.01A	TSPs-H	0.28	0.88	0.03	-0.08	0.54	-0.27	-0.64	0.28
TCGA.3L.AA1B.01A	TSPs-H	0.76	-0.8	0.02	-0.6	-0.52	-0.73	-0.25	0.76
TCGA.AA.3693.01A	TSPs-H	0.78	-0.27	0.1	-0.97	-1.18	-0.38	-1.41	0.78
TCGA.AA.A01C.01A	TSPs-H	1.23	0.5	0.03	-0.45	-0.71	-2.16	-0.53	1.23
TCGA.G4.6588.01A	TSPs-H	0.62	0.5	0.64	-0.29	0.19	-0.75	-0.7	0.62
TCGA.A6.2680.01A	TSPs-H	0.53	0.01	0.04	-0.37	-0.6	-2.26	-0.07	0.53
TCGA.AA.3531.01A	TSPs-H	0.57	-0.15	0.02	-0.73	-1.51	-0.87	-0.53	0.57
TCGA.AA.3973.01A	TSPs-H	0.95	-0.4	0.02	-0.8	-0.38	-0.05	-0.87	0.95
TCGA.AA.3527.01A	TSPs-H	0.67	0.27	0.11	-0.07	-0.68	-0.31	0.71	0.67
TCGA.AA.3555.01A	TSPs-H	0.89	0.73	0.2	-0.48	0.36	-1.41	-1.02	0.89
TCGA.QL.A97D.01A	TSPs-L	-0.16	0.71	0.12	0.07	0.02	0.02	-0.77	-0.16
TCGA.AA.3549.01A	TSPs-L	0.54	0.24	0.05	-0.32	0.3	-0.23	-0.53	0.54
TCGA.DM.A1D9.01A	TSPs-L	1.02	-0.13	0.04	-1.09	-0.7	-2.07	-1.41	1.02
TCGA.AA.3688.01A	TSPs-L	0.57	0.22	0.05	-0.53	-0.86	-1.02	-0.93	0.57
TCGA.AA.3854.01A	TSPs-L	0.67	-0.06	0.2	-0.61	0.43	-1.11	-0.92	0.67
TCGA.A6.3809.01A	TSPs-L	-0.93	1.34	0.79	0.38	1.36	0.11	-0.93	-0.07
TCGA.AA.3494.01A	TSPs-L	0.64	0.06	0.03	-0.71	-0.42	-0.5	-0.91	0.64
TCGA.CA.6715.01A	TSPs-L	1.01	-1.2	0.01	-1.73	-1.51	-0.71	-1.41	1.01
TCGA.AA.3710.01A	TSPs-L	-0.09	1.68	0.53	0.72	1.74	0.99	-0.09	-0.28
TCGA.DM.A28E.01A	TSPs-L	0.58	-0.25	0.04	-1.29	-1.18	-2.79	-1.49	0.58
TCGA.AA.A00W.01A	TSPs-L	-0.01	-0.6	0.05	-0.73	-0.64	-1.43	-0.95	-0.01
TCGA.CK.5914.01A	TSPs-L	0.7	1.11	0.07	-0.05	0.29	0.3	-1.22	0.7
TCGA.CA.5255.01A	TSPs-L	0.73	0.17	0.11	-0.92	-0.7	-1.61	-1.11	0.73
TCGA.QG.A5YX.01A	TSPs-L	0.06	-0.58	0.12	-1.11	-1.15	-0.95	-1.45	0.06
TCGA.A6.4105.01A	TSPs-L	0.6	1.12	0.05	0.33	0.84	0.55	-0.39	0.6
TCGA.CK.6747.01A	TSPs-L	0.91	0.65	0.18	-0.3	-0.68	-1.04	-0.82	0.91
TCGA.QG.A5Z2.01A	TSPs-L	-0.6	0.71	0.47	0.09	0.4	0.39	-0.48	-0.6
TCGA.AA.3970.01A	TSPs-L	0.18	0.61	0.08	-0.1	0.33	-0.14	-0.78	0.18
TCGA.G4.6321.01A	TSPs-L	-0.26	-0.62	0.45	-0.18	-0.17	0.37	-0.26	-0.68
TCGA.DM.A1D0.01A	TSPs-L	0.75	-2.01	0.05	-2.27	-2.2	-2.69	-1.62	0.75
TCGA.G4.6307.01A	TSPs-L	0.92	-1.16	0.03	-1.49	-1.73	-1.47	-1.08	0.92
TCGA.DM.A1HB.01A	TSPs-L	0.83	-1.03	0.49	-1.33	-0.17	-3.6	-1.2	0.83
TCGA.AA.3697.01A	TSPs-L	0.34	0.31	0.04	-0.2	0.16	-0.12	-0.91	0.34
TCGA.AY.6197.01A	TSPs-L	0.16	0.3	0.49	-0.34	0.71	-1.07	-0.7	0.16
TCGA.AA.3989.01A	TSPs-L	0.5	0.75	0.08	0.18	-0.21	0.29	-0.13	0.5
TCGA.D5.6539.01A	TSPs-L	0.24	0.08	0.12	-0.31	-0.2	-0.62	-0.82	0.24
TCGA.AZ.4614.01A	TSPs-L	0.81	0.44	0.07	-0.61	-1.46	0.15	-0.97	0.81
TCGA.AZ.4315.01A	TSPs-L	0.73	0.97	0.35	-0.08	0.08	-0.12	-0.86	0.73
TCGA.AY.A71X.01A	TSPs-L	0.23	-1.18	0.15	-1.51	-1.34	-1.1	-1.16	0.23
TCGA.AA.3488.01A	TSPs-L	0.5	-0.51	0.02	-0.84	-1.01	-1.48	-0.67	0.5
TCGA.DM.A28F.01A	TSPs-L	0.74	0.32	0.03	-0.79	-1.37	-1.42	-1.11	0.74
TCGA.G4.6293.01A	TSPs-L	0.14	0.87	0.08	0.13	0.92	-0.23	-0.19	0.14
TCGA.5M.AAT4.01A	TSPs-L	0.96	-0.62	0.05	-1.25	-1.21	-0.5	-1.14	0.96
TCGA.D5.6533.01A	TSPs-L	0.63	0.67	0.03	-0.29	0.77	-1.16	-1.09	0.63
TCGA.DM.A28K.01A	TSPs-L	0.54	-0.18	0.07	-1.09	-0.72	-2.12	-1.21	0.54
TCGA.G4.6309.01A	TSPs-L	0.69	0.04	0.29	-0.56	-0.63	0.1	-0.64	0.69
TCGA.AY.6386.01A	TSPs-L	0.27	-0.01	0.19	-0.37	-0.56	-0.69	-0.67	0.27
TCGA.AA.3678.01A	TSPs-L	0.08	0.62	0.03	-0.13	0.48	-1.04	-0.59	0.08
TCGA.NH.A6GB.01A	TSPs-L	0.37	0.53	0.04	-0.22	0.2	-0.72	-0.68	0.37
TCGA.AA.3530.01A	TSPs-L	0.28	0.32	0.06	-0.34	-0.08	0.01	-0.93	0.28
TCGA.DM.A28G.01A	TSPs-L	0.85	-0.3	0.06	-0.78	-1.44	-0.49	-1.07	0.85
TCGA.D5.6537.01A	TSPs-L	0.52	0.47	0.04	-0.63	0.35	-0.01	-1.07	0.52
TCGA.CM.4744.01A	TSPs-L	-0.82	1.31	0.34	0.18	0.02	0.58	-0.82	0.21
TCGA.AA.A004.01A	TSPs-L	0.41	-0.27	0	-0.55	-1.18	-0.99	1	0.41
TCGA.AA.A010.01A	TSPs-L	0.49	1.09	0.23	-0.13	-0.34	-1.33	-0.79	0.49
TCGA.AA.A02J.01A	TSPs-L	0.82	-1.09	0.02	-1.77	-1.32	-2.7	-1.33	0.82
TCGA.CA.5256.01A	TSPs-L	0.97	0.61	0.15	-0.36	-1.43	-0.37	-1.48	0.97
TCGA.4N.A93T.01A	TSPs-L	0.12	-1.02	0.04	-1.18	-1.41	-0.88	-0.97	0.12
TCGA.CK.4951.01A	TSPs-L	0.61	1.26	0.34	0.29	1.15	-0.09	-0.39	0.61
TCGA.AY.5543.01A	TSPs-L	0.17	1.17	0.1	-0.01	1	-0.7	-1.09	0.17
TCGA.AA.3845.01A	TSPs-L	0.64	1.36	0.41	0.32	1.76	-0.08	-0.69	0.64
TCGA.D5.6920.01A	TSPs-L	0.12	0.33	0.19	-0.14	0.62	-0.68	-0.45	0.12
TCGA.AA.3815.01A	TSPs-L	-0.14	1.4	0.71	0.62	1.42	0.68	-0.14	-0.26
TCGA.AD.6888.01A	TSPs-L	0.49	-0.48	0.02	-1.32	-1.33	-1.32	-1.25	0.49
TCGA.DM.A1D6.01A	TSPs-L	1.22	-1.45	0.07	-1.93	-2.1	-1.35	-1.63	1.22
TCGA.AA.3862.01A	TSPs-L	0.29	1.26	0.22	0.21	0.16	0.27	-1.04	0.29
TCGA.AA.3939.01A	TSPs-L	0.79	0	0.13	-0.29	-0.56	-0.76	-1.02	0.79
TCGA.AZ.6598.01A	TSPs-L	0.34	0.58	0.43	-0.17	-0.2	-1.8	-0.84	0.34
TCGA.AA.3679.01A	TSPs-L	0.72	0.34	0.05	-0.53	-0.37	-0.92	-0.76	0.72
TCGA.G4.6304.01A	TSPs-L	-0.16	0.78	0.69	-0.37	-0.33	-0.77	-0.74	-0.16
TCGA.G4.6294.01A	TSPs-L	0.62	-0.29	0.02	-0.95	-1.01	-1.25	-1.16	0.62
TCGA.DM.A1D4.01A	TSPs-L	0.03	0.34	0.09	-0.84	-1.45	-1.12	-1.32	0.03
TCGA.CK.4952.01A	TSPs-L	0.55	-0.52	0.09	-0.97	0.27	-2.67	-1.13	0.55
TCGA.AA.A01V.01A	TSPs-L	0.25	0.4	0.1	-0.47	0.45	-0.2	-0.25	0.25
TCGA.AA.3844.01A	TSPs-L	0.43	0.84	0.12	-0.23	0.57	-1.68	-1.06	0.43
TCGA.AA.A01G.01A	TSPs-L	0.76	-0.31	0.03	-0.73	-1.09	-0.95	-1.01	0.76
TCGA.DM.A1DB.01A	TSPs-L	-0.19	0.45	0.02	-0.39	-1.05	0.6	-1.04	-0.19
TCGA.AA.A00A.01A	TSPs-L	0.44	1.2	0.43	0.17	0.53	-0.58	-0.59	0.44
TCGA.D5.6530.01A	TSPs-L	-0.39	1.23	0.6	0.36	0.98	-0.09	-0.27	-0.39
TCGA.AA.3855.01A	TSPs-L	0.38	0.35	0.08	-0.12	-0.19	-0.72	-0.32	0.38
TCGA.AA.3519.01A	TSPs-L	0.42	-0.01	0.07	-0.56	-0.18	-2.01	-0.71	0.42
TCGA.AA.3526.01A	TSPs-L	0.44	1.23	0.17	0.17	0.65	0.42	-0.86	0.44
TCGA.DM.A28M.01A	TSPs-L	0.55	-0.11	0.15	-1.6	-0.9	-1.59	-1.53	0.55
TCGA.G4.6317.01A	TSPs-L	0.98	-0.67	0.05	-1.32	-2.69	-0.37	-1.57	0.98
TCGA.AA.3984.01A	TSPs-L	0.85	1.04	0.12	0.1	0.96	0.01	-0.76	0.85
TCGA.AA.3663.01A	TSPs-L	0.46	0.37	0.67	-0.37	0.23	-1.1	-1.16	0.46
TCGA.AA.3520.01A	TSPs-L	1	0.62	0.08	-0.24	0.26	-0.55	-0.7	1
TCGA.AA.3543.01A	TSPs-L	0.04	1.36	0.64	0.6	1.11	0.87	0.04	-0.01
TCGA.AZ.5407.01A	TSPs-L	0.2	-0.32	0.26	-0.42	-1.1	0.45	-0.99	0.2
TCGA.CK.6751.01A	TSPs-L	1.4	0.37	0.28	-0.36	-0.79	-0.18	-0.89	1.4
TCGA.AA.3675.01A	TSPs-L	1	0.11	0.14	-0.74	-0.4	-0.8	-1.16	1
TCGA.AM.5821.01A	TSPs-L	-0.58	1.64	0.55	0.57	2.49	0.37	-0.58	0.78
TCGA.AA.A01S.01A	TSPs-L	0.69	-0.99	0.05	-1.72	-2.17	-2.39	-1	0.69
TCGA.AA.3955.01A	TSPs-L	1.01	0	0.07	-0.85	-0.74	-0.45	-1.45	1.01
TCGA.CK.5912.01A	TSPs-L	0.82	-0.29	0.02	-1.03	-1.23	-2.63	-1.25	0.82
TCGA.AA.3556.01A	TSPs-L	0.53	0.62	0.12	-0.12	0.56	-0.79	-0.85	0.53
TCGA.CM.6678.01A	TSPs-L	1.5	-0.97	0.04	-1.32	-1.92	-1.22	-1.01	1.5
TCGA.AA.3851.01A	TSPs-L	0.58	0.72	0.06	-0.04	0.07	-0.08	-0.66	0.58
TCGA.A6.5661.01A	TSPs-L	0.79	0.62	0.61	-0.27	0.31	-1.1	-1.15	0.79
TCGA.AA.3861.01A	TSPs-L	-0.05	0.5	0.28	-0.04	-0.16	-0.2	-0.87	-0.05
TCGA.DM.A1DA.01A	TSPs-L	0.42	0.06	0.2	-1.05	-1.72	-1.02	-1.23	0.42
TCGA.AA.3522.01A	TSPs-L	0.3	0.36	0.28	-0.34	-0.36	-0.25	-1.19	0.3
TCGA.AA.A00U.01A	TSPs-L	0.93	0.36	0.04	-0.56	-0.21	-1.06	-1.03	0.93
TCGA.AZ.6599.01A	TSPs-L	0.33	-0.88	0.16	-1.18	-0.8	-0.23	-1.1	0.33
TCGA.AA.3947.01A	TSPs-L	0.47	1.12	0.67	-0.35	1.09	-0.46	-1.8	0.47
TCGA.CM.6171.01A	TSPs-L	0.2	0.51	0.34	-0.22	0.67	-1.04	-0.68	0.2
TCGA.CM.4743.01A	TSPs-L	0.52	1.25	0.6	0.02	1.68	-0.09	-0.78	0.52
TCGA.NH.A6GA.01A	TSPs-L	0.55	-0.4	0.02	-0.6	-0.78	-0.03	-0.52	0.55
TCGA.DM.A0X9.01A	TSPs-L	0.59	0.66	0.04	-0.17	-0.31	-0.09	-1.06	0.59
TCGA.DM.A0XD.01A	TSPs-L	1	-0.48	0.08	-1.04	-0.3	-1.45	-0.87	1
TCGA.AA.A00L.01A	TSPs-L	0.6	-0.26	0.02	-0.98	-0.02	-0.89	-1.1	0.6
TCGA.CM.5864.01A	TSPs-L	0.5	0.19	0.03	-0.62	-0.85	-0.75	-1.3	0.5
TCGA.DM.A280.01A	TSPs-L	1.1	-1.81	0.25	-1.91	-0.65	-2.65	-1.1	1.1
TCGA.QG.A5YW.01A	TSPs-L	0.39	0.68	0.09	-0.05	0.32	-1.46	-0.49	0.39
TCGA.DM.A1HA.01A	TSPs-L	0.17	0.67	0.03	-0.52	0.49	-0.42	-0.84	0.17
TCGA.5M.AAT5.01A	TSPs-L	0.98	-0.35	0.02	-1.12	-0.29	-1.26	-1.21	0.98
TCGA.AA.3858.01A	TSPs-L	1.07	0.39	0.05	-0.33	-0.78	-1.25	-0.56	1.07
TCGA.AA.3662.01A	TSPs-L	0.26	0.4	0.04	-0.16	0.47	-0.13	-0.34	0.26
TCGA.AA.A02K.01A	TSPs-L	0.54	-0.89	0.03	-1.22	-1.84	-1.6	-0.81	0.54
TCGA.AD.6889.01A	TSPs-L	0.67	-0.04	0.66	-0.74	-0.07	-2.56	-0.93	0.67
TCGA.D5.6931.01A	TSPs-L	0.62	0.51	0.14	0.03	0.4	-0.49	-0.35	0.62
TCGA.AA.3860.01A	TSPs-L	0.72	0.9	0.04	0.15	0.68	-0.13	-0.47	0.72
TCGA.5M.AATA.01A	TSPs-L	0.72	0.25	0.01	-0.47	-0.65	-0.79	-0.81	0.72
TCGA.D5.6540.01A	TSPs-L	0.62	0.67	0.42	-0.04	0.49	0.13	-0.57	0.62
TCGA.AA.3986.01A	TSPs-L	-0.32	1.15	0.09	0.37	0.79	0.37	0.16	-0.32
TCGA.G4.6323.01A	TSPs-L	-0.28	-0.15	0.09	-0.29	-0.37	-0.35	-0.45	-0.28
TCGA.AZ.6608.01A	TSPs-L	0.42	-0.78	0.06	-1.65	-2.07	-2.9	-1.34	0.42
TCGA.AA.3831.01A	TSPs-L	0.36	0.14	0.19	-0.18	-0.92	-0.51	-0.51	0.36
TCGA.CK.5915.01A	TSPs-L	0.93	-1.35	0.08	-1.75	-2.36	-2.75	-1.5	0.93
TCGA.AA.3548.01A	TSPs-L	0.69	0.43	0.05	-0.07	-0.32	-0.17	-0.24	0.69
TCGA.AY.A54L.01A	TSPs-L	0.49	-1.52	0.06	-1.69	-2.03	-0.99	-1.4	0.49
TCGA.CK.6746.01A	TSPs-L	-0.68	1.59	0.85	0.61	1.34	0.89	-0.68	0.05
TCGA.AA.3680.01A	TSPs-L	0.31	0.15	0.1	-0.2	0.1	0.12	-0.54	0.31
TCGA.NH.A8F7.06A	TSPs-L	0.33	-2.92	0.03	-2.67	-1.82	-4.76	-1.42	0.33
TCGA.AA.3542.01A	TSPs-L	0.9	-0.68	0.01	-1.21	-1.74	-1.68	-0.62	0.9
TCGA.A6.6140.01A	TSPs-L	0.21	0.17	0.04	-0.52	-0.67	-0.13	-0.93	0.21
TCGA.AA.A024.01A	TSPs-L	0.55	-0.58	0.14	-0.98	-1.12	-0.7	-0.68	0.55
TCGA.CM.6675.01A	TSPs-L	0.74	0.12	0.11	-0.59	-0.18	-1.12	-0.91	0.74
TCGA.DM.A1D7.01A	TSPs-L	0.7	-0.06	0.09	-0.73	-1.28	-1.8	-1.14	0.7
TCGA.4T.AA8H.01A	TSPs-L	0.42	-1.33	0.24	-1.2	-1.26	-1.67	-1.12	0.42
TCGA.A6.6653.01A	TSPs-L	0.81	0.44	0.36	-0.42	-0.02	-1.53	-0.7	0.81
TCGA.AA.3666.01A	TSPs-L	0.31	0.93	0.04	-0.09	0.85	-0.38	-1.01	0.31
TCGA.T9.A92H.01A	TSPs-L	0.57	0.01	0.08	-0.82	-0.75	-1.79	-1.18	0.57
TCGA.AY.4070.01A	TSPs-L	0.91	0.41	0.01	-0.17	-0.23	0.04	-0.15	0.91
TCGA.AY.A8YK.01A	TSPs-L	0.41	-1.06	0.02	-1.12	-1.37	-2.52	-0.85	0.41
TCGA.CK.4950.01A	TSPs-L	0.53	0.35	0.2	0.04	0.03	0	-0.37	0.53
TCGA.AZ.6606.01A	TSPs-L	0.53	-0.27	0.05	-1.02	-0.1	-1.97	-0.95	0.53
TCGA.A6.6137.01A	TSPs-L	0.06	0.4	0.06	-0.15	-0.02	-1.24	-0.53	0.06
TCGA.AA.3495.01A	TSPs-L	0.39	0.48	0.09	-0.19	-0.1	-0.1	-1.02	0.39
TCGA.A6.6650.01A	TSPs-L	0.27	-0.25	0.05	-1.08	-0.88	-2.16	-1.36	0.27
TCGA.G4.6322.01A	TSPs-L	0.68	0.39	0.08	-0.4	0.09	-1.93	-0.75	0.68
TCGA.SS.A7HO.01A	TSPs-L	0.78	-1.27	0.01	-1.42	-0.58	-0.45	-1.08	0.78
TCGA.AD.A5EJ.01A	TSPs-L	0.7	0.1	0.48	-0.46	0.48	-2.03	-0.9	0.7
TCGA.AA.3819.01A	TSPs-L	0.71	-0.51	0.07	-0.85	-1.16	-0.9	-0.93	0.71
TCGA.AA.A02Y.01A	TSPs-L	-0.45	1.04	0.15	-0.05	0.23	0.05	-1.03	-0.45
TCGA.G4.6626.01A	TSPs-L	0.69	0.17	0.03	-0.8	-0.79	-0.87	-1.08	0.69
TCGA.AA.3875.01A	TSPs-L	0.33	0.47	0.17	-0.02	0.57	-0.07	-0.68	0.33
TCGA.G4.6306.01A	TSPs-L	-0.2	0.41	0.06	-0.49	-0.52	-0.26	-0.78	-0.2
TCGA.G4.6320.01A	TSPs-L	0.44	-0.53	0.22	-0.93	-1.86	-1.72	-0.76	0.44
TCGA.AA.3864.01A	TSPs-L	0.89	0.61	0.51	-0.21	0.21	-0.13	-1.14	0.89
TCGA.CA.5796.01A	TSPs-L	0.1	0.1	0.33	-0.37	-0.5	-0.73	-1.07	0.1
TCGA.AA.3713.01A	TSPs-L	-0.48	0.9	0.48	0.2	0.95	0.23	-0.48	-0.21
TCGA.A6.6648.01A	TSPs-L	0.34	0.02	0.04	-0.53	-0.07	-0.25	-1.28	0.34
TCGA.A6.5665.01A	TSPs-L	-0.96	0.75	0.78	-0.02	-0.03	0.24	-0.96	0.27
TCGA.AA.A01Q.01A	TSPs-L	-0.03	0.8	0.64	0.04	1.35	-0.29	-0.59	-0.03
TCGA.AZ.4313.01A	TSPs-L	1.14	0.11	0.47	-0.77	-0.49	0.1	-0.73	1.14
TCGA.A6.6652.01A	TSPs-L	0.85	-1.11	0.01	-1.45	-1.14	-0.98	-0.93	0.85
TCGA.AA.A00E.01A	TSPs-L	0.11	1.15	0.52	0.24	1	-0.36	-0.48	0.11
TCGA.DM.A28C.01A	TSPs-L	0.9	-1.11	0.09	-1.72	-2.57	-2.86	-1.37	0.9
TCGA.AA.3980.01A	TSPs-L	-0.96	1.16	0.19	0.32	0.99	0.46	-0.96	0.31
TCGA.AA.3681.01A	TSPs-L	0.29	0.88	0.16	0.09	0.84	-0.51	-0.45	0.29
TCGA.AA.3492.01A	TSPs-L	0.41	0.57	0.72	0.02	0.62	-0.45	-0.54	0.41
TCGA.D5.6535.01A	TSPs-L	0.36	0.98	0.04	0.08	0.75	-0.84	-0.61	0.36
TCGA.AA.A029.01A	TSPs-L	0.73	-0.71	0.24	-1.16	-0.83	-1.5	-0.89	0.73
TCGA.AD.6963.01A	TSPs-L	0.19	1.22	0.04	0.16	0.33	0.47	-0.68	0.19
TCGA.NH.A50T.01A	TSPs-L	0.99	-0.8	0.07	-1.61	-1.27	-2.3	-1.39	0.99
TCGA.AA.3518.01A	TSPs-L	0.09	1.2	0.65	0.18	0.88	0.2	-0.38	0.09
TCGA.AA.A01T.01A	TSPs-L	0.49	0.26	0.02	-0.96	-0.62	-1.53	-0.16	0.49
TCGA.RU.A8FL.01A	TSPs-L	0.36	-1.55	0.06	-2	-2.79	-2.37	-1.58	0.36
TCGA.AA.3850.01A	TSPs-L	0.22	0.23	0.2	-0.05	0.25	-0.77	-0.07	0.22
TCGA.AY.A69D.01A	TSPs-L	0.64	-0.25	0.04	-0.78	-0.36	-1.87	-1	0.64
TCGA.AA.A01Z.01A	TSPs-L	1.2	-1.07	0.07	-1.79	-1.45	-2.16	-0.85	1.2
TCGA.DM.A28H.01A	TSPs-L	0.71	-0.58	0.04	-1.36	-1.25	-0.91	-1.59	0.71
TCGA.G4.6586.01A	TSPs-L	-0.62	1.08	0.69	0.16	0.67	0.76	-0.62	-0.38
TCGA.G4.6317.02A	TSPs-L	0.88	-1.99	0.02	-2.45	-2.39	-4.09	-1.36	0.88
TCGA.G4.6315.01A	TSPs-L	0.81	-1.13	0.04	-1.26	-1.44	-1.41	-1.47	0.81
TCGA.AA.3664.01A	TSPs-L	0.23	0.75	0.09	-0.23	0.26	-1.17	-0.91	0.23
TCGA.AA.3968.01A	TSPs-L	0.83	0.75	0.05	-0.09	0.14	0.04	-0.7	0.83
TCGA.AA.3560.01A	TSPs-L	0.71	-0.09	0.06	-0.33	-0.26	-1.25	-0.68	0.71
TCGA.CM.6172.01A	TSPs-L	0.84	-0.33	0.1	-0.72	-1.14	-1.38	-1.1	0.84
TCGA.CK.5913.01A	TSPs-L	0.73	0.72	0.52	-0.09	0.78	-0.53	-0.64	0.73
TCGA.AA.3977.01A	TSPs-L	0.67	1.31	0.43	0.15	0.19	-0.65	-0.84	0.67
TCGA.D5.5540.01A	TSPs-L	0.77	0.96	0.07	-0.47	-0.21	-0.23	-1.76	0.77
TCGA.AA.A01F.01A	TSPs-L	0.54	0.09	0.03	-1.33	-1.08	-2.88	-1.06	0.54
TCGA.AA.3552.01A	TSPs-L	-0.01	0.56	0.05	0.11	0.01	0.13	0.03	-0.01
TCGA.AA.3979.01A	TSPs-L	0.64	-0.09	0.15	-1.13	1.06	-2.61	-1.51	0.64
TCGA.AA.A01I.01A	TSPs-L	0.48	0.75	0.06	-0.42	-0.23	-0.56	-1.37	0.48
TCGA.AA.A03F.01A	TSPs-L	0.2	-1.25	0.11	-0.77	-1.14	-1.41	0.43	0.2
TCGA.AA.3502.01A	TSPs-L	0.34	-0.17	0.15	-0.3	-0.94	0.42	-0.74	0.34
TCGA.AA.A02E.01A	TSPs-L	0.75	-0.11	0.02	-0.84	-1.01	-1.38	-0.63	0.75
TCGA.CM.4746.01A	TSPs-L	0.72	0.24	0.18	-0.71	-0.71	-0.26	-0.97	0.72
TCGA.G4.6295.01A	TSPs-L	-0.56	1.03	0.05	0.33	0.45	0.67	-0.56	0.17
TCGA.QG.A5YV.01A	TSPs-L	0.62	0.2	0.05	-0.61	-0.66	-0.91	-1.09	0.62
TCGA.AA.3561.01A	TSPs-L	0.64	0.19	0.08	-0.77	-0.41	-1.74	-1.49	0.64
TCGA.AA.3525.01A	TSPs-L	0.43	0.66	0.69	-0.21	0.29	-0.81	-0.71	0.43
