# Supplementary material for: Integrating bulk RNA-seq and scRNA-seq analyses revealed the function and clinical value of thrombospondins in colon cancer
Source: Comput Struct Biotechnol J. 2024 May 17;23:2251–66. doi: 10.1016/j.csbj.2024.05.021 (PMC11140486; doi:10.1016/j.csbj.2024.05.021)
Supplement: Supplementary file 16 — Supplementary material [file mmc16.xlsx]

## Sheet: Table S7.subkind_checkpoint+exc
Table S13. Expression levels of T cell depletion and immune checkpoint-related genes among clusters.
Cluster	TNFRSF9	ENTPD1	TOX	CTLA4	CD27	TLL1	MYH11	P2RY8	PRKD2	TIGIT	PDCD1	HAVCR2	CD274	LAG3
TSPs-H	1.03224	4.36687	1.96343	1.67562	2.73562	0.326626	5.20055	3.38257	6.48554	0.699882	2.28413	4.23392	1.88724	1.3427
TSPs-H	3.817	5.62332	3.99625	4.28928	5.0867	1.70004	6.7802	3.93777	6.53875	4.0509	4.60475	5.0027	4.36363	5.03484
TSPs-H	4.12461	5.8327	3.95871	5.24993	6.03135	2.1659	5.08947	4.51467	6.44035	4.6949	5.38376	6.00627	4.10981	5.90659
TSPs-H	3.35992	5.94969	6.335	5.78731	5.18998	2.70193	6.98377	4.50649	6.44062	3.90331	5.51727	4.93238	3.69075	4.71702
TSPs-H	5.07585	5.63544	5.99731	4.74749	5.91227	0.783366	5.43381	4.16905	6.64897	5.39906	5.43642	6.21889	5.50976	6.06235
TSPs-H	4.09414	5.54952	4.78146	4.94003	6.03983	0.699289	5.96272	4.94351	6.55241	4.42844	4.92765	5.49879	4.6876	5.49077
TSPs-H	3.49813	5.64077	4.54372	5.28008	5.1538	0.73825	5.51763	4.16807	6.4243	4.04956	4.18747	5.69584	4.52268	4.78911
TSPs-H	4.24828	6.08761	4.91961	4.16859	5.10005	2.88142	6.74542	4.79552	6.27545	4.41664	3.85125	5.62899	4.25883	4.0647
TSPs-H	4.79906	5.76886	5.19229	5.41209	5.9331	2.40671	6.37136	5.04135	6.59164	5.09098	5.38402	5.37927	4.86543	5.48218
TSPs-H	3.61863	5.57875	3.51317	3.69877	4.17549	2.75912	6.88028	4.1081	6.21594	3.50673	3.05356	4.87539	3.8433	2.86848
TSPs-H	3.54616	5.28381	3.806	3.80381	5.49914	0.69667	5.68033	3.84956	6.69486	3.4949	4.16562	4.67933	3.33521	4.16764
TSPs-H	4.82785	5.77868	5.1163	5.95982	6.17224	2.2684	6.62376	5.4572	6.55885	5.44107	5.36238	5.78684	5.51948	5.67282
TSPs-H	3.2849	5.57558	4.5063	4.23662	4.73025	0.77291	5.5151	3.14621	6.41235	3.72604	3.71401	4.95011	3.52853	4.47826
TSPs-H	2.55878	5.30613	4.738	3.79948	4.43553	2.31212	5.78565	2.89651	6.57296	3.57362	3.68467	4.86677	3.30358	3.44207
TSPs-H	5.42426	5.92872	5.43171	4.83207	5.91473	2.88808	6.3874	4.91196	6.42614	5.30149	5.65362	6.45351	6.0991	6.06369
TSPs-H	2.78346	4.74756	4.68961	3.79901	5.62392	0.995565	5.47058	4.29841	6.68925	2.30124	4.47136	4.53705	3.28019	4.66804
TSPs-H	3.97818	5.57552	5.38817	3.72679	5.25952	1.2652	6.12196	3.9677	6.44045	3.94086	4.225	5.2953	3.87815	4.62092
TSPs-H	5.43436	6.02465	6.01943	5.69728	4.78047	2.56207	5.5194	4.49934	6.34389	4.67727	4.89	6.42789	5.13616	5.40725
TSPs-H	3.11207	5.74178	5.78224	4.07399	4.84672	2.78599	6.15076	3.6283	6.51306	3.47507	3.79213	5.58556	4.56643	4.95096
TSPs-H	4.97756	6.03886	4.79921	5.68068	5.95893	1.78447	6.50055	5.37382	6.68829	5.38757	5.38023	6.07442	5.64774	6.1741
TSPs-H	0.552331	5.5264	4.50978	2.76899	3.51809	1.2371	6.62749	3.58318	6.32913	0.786309	2.40695	3.80665	1.63601	1.84017
TSPs-H	3.68366	5.29962	5.66927	4.80204	5.1432	1.51002	6.8653	4.28813	6.58579	3.06558	4.39498	4.5363	4.14089	5.16356
TSPs-H	5.03106	5.02575	6.24922	5.80303	6.13033	1.1657	5.31142	4.93187	6.94988	4.78637	5.31096	6.10322	6.1127	6.23494
TSPs-H	3.77105	5.30318	5.84517	4.35629	5.50057	0.926989	6.34617	4.53653	6.71411	2.84676	4.48266	5.03838	4.6202	4.86208
TSPs-H	4.73151	5.6405	4.81572	4.97747	5.96557	0.80977	5.33077	4.94877	6.37838	4.35718	4.6426	5.48493	4.69812	4.76245
TSPs-H	4.7905	5.84638	5.11509	4.96082	5.74143	2.37103	6.70478	4.94237	6.5627	5.11648	5.7273	6.12375	5.50082	6.0264
TSPs-H	3.00734	5.68867	4.55674	3.35945	4.18187	1.73543	7.30235	4.27131	6.42973	3.11338	2.60094	5.13622	2.39822	3.07272
TSPs-H	3.46312	5.38249	4.77914	4.88951	5.23979	0	5.71252	4.22948	6.55498	4.23648	4.68875	4.89249	4.24261	4.83993
TSPs-H	3.18287	5.83299	5.24242	4.5158	5.61617	3.3575	7.39245	4.95876	6.44345	3.91795	3.67004	6.17455	3.90518	4.52494
TSPs-H	4.80399	5.66108	5.61002	5.85063	6.17003	1.6598	5.81768	5.16989	6.70158	5.27666	5.47512	6.26552	5.56539	6.09014
TSPs-H	3.75402	5.77092	3.98805	4.14975	5.64781	2.35783	5.59072	4.86951	6.56556	4.19666	4.15283	5.68906	4.13352	3.84152
TSPs-H	3.86495	5.85661	4.9374	5.36868	5.62856	1.17167	6.03321	4.81764	6.51043	4.70325	4.53004	5.20159	4.81122	4.33616
TSPs-H	2.01804	5.4057	3.15138	2.69852	3.88991	0.7352	5.62502	3.31135	6.21288	2.44984	2.45225	4.38341	3.40497	2.49318
TSPs-H	4.80708	6.01987	5.95949	4.90316	6.19383	4.25995	7.2517	5.57469	6.36112	5.37798	5.25574	5.79837	4.80952	5.62369
TSPs-H	3.58859	5.81235	5.64297	4.75591	5.81014	3.92799	7.06103	5.0442	6.40397	4.33127	3.99352	4.77382	4.36547	4.74162
TSPs-H	1.70505	5.4013	6.09915	4.08476	5.36801	0.721938	6.46206	3.9143	6.61001	2.42344	3.34402	4.64964	4.27511	4.13802
TSPs-H	3.33426	5.49895	4.8127	4.3014	5.47967	0.811686	5.79439	4.45219	6.37409	3.51731	3.73995	5.40038	3.54687	3.9932
TSPs-H	4.48741	5.53133	6.14382	4.85404	6.32758	1.96645	6.0832	5.31199	6.50851	5.14172	5.43135	5.25794	4.28698	5.46988
TSPs-H	5.09911	5.90804	4.6812	5.79182	5.95308	1.62388	6.23405	5.36625	6.64221	5.48149	6.19759	6.25243	5.82313	6.54204
TSPs-H	4.40525	5.60584	4.22638	5.16353	5.81832	1.71241	5.62703	4.53024	6.41093	3.98935	4.3214	5.54902	3.68601	4.50781
TSPs-H	4.09417	5.8032	4.82579	5.36223	5.41967	1.91593	6.45784	4.72836	6.48138	4.72613	5.09198	5.96608	4.97874	5.32558
TSPs-H	4.94091	5.90117	4.51339	5.69864	5.13469	0.884227	3.11998	4.53418	6.15482	4.53318	5.42854	6.42742	5.97914	5.55979
TSPs-H	4.0502	5.91329	5.08264	3.54398	4.81413	3.01867	7.38377	4.42735	6.47402	3.86924	4.24983	5.54687	3.31143	4.20734
TSPs-H	1.60067	5.07826	4.34208	2.16888	3.46392	0.598592	6.6502	2.99216	6.56197	1.52041	1.48369	3.8258	3.71022	2.2115
TSPs-H	4.98389	6.16543	5.94635	5.4471	6.58278	4.6144	6.45584	6.17397	6.4375	5.88058	6.05166	6.28126	5.31227	5.7191
TSPs-H	4.22128	5.55267	4.60504	3.29834	4.85121	1.40963	4.65218	3.44962	6.11475	3.97032	4.08345	5.11416	3.7183	2.87885
TSPs-H	4.09439	5.93803	4.801	4.63002	5.75886	1.84038	6.79558	4.8644	6.43089	4.07203	4.33261	5.24369	3.78844	4.32624
TSPs-H	3.99402	4.34288	5.77786	5.0409	5.86225	0	6.20521	4.70967	6.86459	4.50593	5.69746	5.83943	5.17041	5.8123
TSPs-H	3.14207	5.27267	5.7193	4.92461	6.01086	2.12379	6.66681	5.2991	6.83272	3.78947	5.56524	5.65254	3.73215	4.87934
TSPs-H	4.88188	5.93201	6.1544	5.80244	6.67796	4.39484	6.8749	6.2642	6.49189	6.02989	6.13129	5.30172	4.07071	6.03653
TSPs-H	4.58605	5.37203	5.22626	4.72717	6.13122	2.31642	6.25731	5.11416	6.41805	4.40757	4.39767	5.3814	4.82773	5.11637
TSPs-H	4.91466	5.83398	5.19454	5.66461	5.90741	1.89209	5.25504	5.30382	6.52275	5.29045	5.31561	6.10243	5.32522	5.83219
TSPs-H	4.35784	5.63064	4.67842	5.15173	5.09461	2.70467	6.76492	4.12297	6.39257	4.75101	4.99179	5.82175	5.12319	4.98711
TSPs-H	3.92343	6.27814	5.68949	4.75765	5.53963	4.62456	7.76367	4.87182	6.32639	4.35851	4.24071	5.69885	4.52173	5.21675
TSPs-H	3.82421	4.89962	4.35572	3.02199	6.32035	0.790185	5.37317	4.56486	6.85264	3.49648	5.3845	3.32543	4.1043	5.71927
TSPs-H	4.28208	5.8394	4.80855	5.28623	5.29848	3.74095	5.64095	5.03609	6.16717	4.18639	4.20358	5.9789	5.68054	4.63545
TSPs-H	4.45478	5.64523	6.37677	5.02595	5.642	2.23921	4.35626	4.8126	6.35254	4.93126	5.321	6.03978	4.33931	5.77653
TSPs-H	4.20805	5.81027	5.76128	5.85673	5.73264	4.08916	7.03862	5.10155	6.3702	4.34301	4.91066	5.57184	4.5054	4.65542
TSPs-H	3.06501	5.51357	5.33959	3.93624	5.51254	1.44504	6.31835	4.52155	6.48411	3.42558	4.0321	4.1467	3.75567	3.91324
TSPs-H	3.64926	5.15348	4.81057	4.11222	5.47583	1.67649	5.48436	4.60197	6.49996	4.06135	4.71104	5.64736	4.54974	4.9131
TSPs-H	4.49232	5.87923	5.11715	4.9189	6.02302	2.681	7.19318	5.70628	6.63604	4.684	5.12698	4.96249	4.30947	4.5176
TSPs-H	2.50136	5.19958	5.13073	4.40697	5.1485	1.37563	5.58932	4.32152	6.21965	2.26766	3.9732	4.16096	3.16764	5.52517
TSPs-H	3.3782	5.74041	3.98244	3.52055	4.31477	1.44798	6.77948	3.93162	6.44587	3.08827	3.25108	5.01443	3.77408	2.95383
TSPs-H	3.49356	5.59294	4.3606	5.089	5.33534	1.46105	5.79565	4.79942	6.55585	3.03797	3.9675	5.25856	4.48542	4.4213
TSPs-H	2.4593	5.09164	4.37288	4.06723	4.82746	1.52162	7.07069	4.18596	6.62371	2.65209	5.04049	3.93075	3.31944	4.28316
TSPs-H	3.59632	5.57648	5.99392	4.82963	4.53144	1.11067	5.74687	3.40717	6.37453	4.1527	4.0194	5.68934	4.83131	4.72634
TSPs-H	3.78633	5.82485	4.66165	4.92154	5.51894	1.94351	6.16521	4.74563	6.41118	4.19539	4.63093	5.17597	4.20877	4.89252
TSPs-H	3.21876	5.31308	5.20859	5.1318	3.48273	0.827905	6.07427	2.82442	6.62708	3.4736	4.31169	4.85413	4.77062	6.24047
TSPs-H	4.1769	5.95341	3.6105	4.61486	4.14365	1.33659	6.1012	4.19434	6.34426	2.97658	3.63774	4.98109	4.27007	3.96722
TSPs-H	4.85761	6.18585	4.72938	5.97409	6.14735	3.88918	6.56736	5.52203	6.49511	5.47713	5.95234	6.51411	6.07912	6.00755
TSPs-H	4.67767	6.17203	5.32919	5.16615	5.9952	2.62755	6.52511	5.25288	6.41454	4.91145	4.65287	5.71672	4.43963	4.81203
TSPs-H	4.47215	5.91351	5.68124	3.85234	4.7858	2.52484	7.25913	3.82438	6.53481	3.54091	1.60706	5.62249	4.11584	3.80736
TSPs-H	2.76207	5.32377	2.43418	2.59796	3.84762	1.06906	6.2473	4.07455	6.41147	1.54888	4.34111	5.16433	3.37009	4.23493
TSPs-H	4.11421	5.90849	5.70532	4.89702	6.02726	4.39261	7.41583	5.40913	6.51983	5.03438	4.78715	5.51983	4.55896	5.11898
TSPs-H	3.60585	5.91312	5.72712	4.03297	4.93475	2.42883	6.17223	4.77581	6.37077	3.72592	2.7516	5.4951	4.0176	3.56331
TSPs-H	3.69515	5.7793	5.1794	5.05684	5.80844	3.17097	6.0452	5.17883	6.46233	4.66902	4.31401	5.39677	4.39357	4.82275
TSPs-H	4.48729	5.84437	5.80859	5.74557	5.20026	2.00063	7.09711	4.69363	6.22622	4.50695	4.71277	5.61703	4.82382	4.71875
TSPs-H	2.24476	5.55881	5.58969	4.37381	5.60575	1.3911	6.42497	4.26008	6.53715	3.61989	4.37679	4.48665	3.18693	4.65096
TSPs-H	3.52301	6.34929	5.94746	5.0465	5.81923	5.39933	7.63987	5.45775	6.2462	4.97089	3.89981	5.67835	4.14741	3.89894
TSPs-H	3.14297	5.35414	4.80039	4.00042	5.04157	1.60851	6.74644	4.02456	6.6067	3.50622	3.82319	5.3636	4.03517	3.18334
TSPs-H	3.86822	5.60343	3.86719	4.40489	4.76877	2.45666	6.84964	4.01406	6.4298	3.88266	4.02833	5.14946	3.9361	4.74184
TSPs-H	3.15044	5.69262	4.45402	3.03787	3.89482	0.837333	6.51782	3.3018	6.36848	2.944	2.44085	3.29009	3.26072	3.10578
TSPs-H	4.21867	5.92039	4.92519	4.60594	5.25942	3.19955	7.14297	4.93539	6.43595	4.22006	4.18849	5.55024	4.37679	4.84372
TSPs-H	4.82355	5.60781	5.23082	5.30611	5.73037	2.7151	5.89643	4.60634	6.85897	5.19544	6.04484	6.40085	5.82624	6.42888
TSPs-H	3.03458	5.12029	5.88003	4.64634	4.87874	0.251576	4.95614	3.97193	6.78737	3.01134	4.39087	4.10756	3.65628	4.30456
TSPs-H	1.80479	5.1957	1.15595	2.3811	3.26972	1.68612	4.29303	3.25603	6.15441	1.25424	3.36232	3.54776	3.12199	1.78606
TSPs-H	3.61941	6.28736	6.08184	4.51377	5.67804	3.25136	7.41113	5.13979	6.3588	4.31917	4.52305	5.62774	3.89432	4.88867
TSPs-H	5.12763	5.50629	4.79834	5.1236	6.1483	1.85327	5.71283	5.19104	6.39847	4.93381	4.87236	5.66807	4.86253	5.40502
TSPs-H	3.69518	5.25098	4.69932	4.48015	5.15466	1.81811	6.4071	4.31153	6.60499	4.21711	4.23506	4.71416	4.17261	4.57316
TSPs-H	3.42977	5.4905	4.33721	4.66724	4.92796	1.58488	5.81245	3.96511	6.58453	3.07095	3.57169	4.36483	4.22091	4.29263
TSPs-H	4.71888	5.76525	4.15692	4.84423	5.50046	1.86675	5.80359	4.70203	6.24289	4.4634	4.41713	6.18295	5.19881	4.62311
TSPs-H	3.26194	5.68989	5.04552	3.11346	5.30479	2.46495	6.81806	4.50273	6.39683	2.95444	4.22864	5.66804	3.02912	4.07989
TSPs-H	2.99032	5.52713	3.69425	3.88488	5.68148	3.03623	5.93362	5.18337	6.2882	3.97762	4.13228	5.55304	4.52161	4.72728
TSPs-H	5.06636	6.12962	4.92269	5.68438	6.10152	3.8897	7.08205	5.16869	6.63131	5.36472	4.86032	6.24973	5.53622	5.45725
TSPs-H	3.64232	5.84913	5.83628	4.50486	4.07148	2.6941	7.16139	3.91258	6.64762	3.00751	4.05268	5.96607	4.22823	5.57433
TSPs-H	4.07106	5.70164	5.02649	4.08099	5.19908	1.17463	6.00437	5.17853	6.50403	3.9683	4.03867	5.76929	3.87895	3.62863
TSPs-H	4.40966	5.58999	4.28067	4.92516	4.60323	2.04692	5.71977	4.07241	6.4992	4.36656	4.94878	5.71607	5.08955	4.65628
TSPs-H	4.62793	6.02183	4.66915	3.48318	4.10045	2.54982	6.42853	3.29344	6.17015	2.66832	2.82899	5.25924	3.2822	3.13444
TSPs-H	4.43182	5.89147	4.8862	5.81537	5.82297	3.17404	6.35592	5.28993	6.64332	5.50064	5.60405	6.19177	5.71267	6.14527
TSPs-H	5.05954	6.14593	4.18999	5.08594	4.5587	1.59659	4.47222	3.14973	5.28286	4.17044	2.95405	6.42049	4.45701	4.05661
TSPs-H	3.11491	5.09275	5.49724	5.20345	5.41446	0.556969	6.92714	4.57453	6.84905	2.99377	4.11898	4.80365	1.81652	4.21999
TSPs-H	2.96439	5.54033	4.89136	4.24318	5.22792	2.01121	5.55018	4.0912	6.32805	3.4061	4.3268	4.88488	3.92504	4.17258
TSPs-H	4.6491	5.57531	5.16974	4.84593	5.70435	2.83044	6.51642	4.68785	6.61759	4.32342	5.29363	5.60956	4.67995	5.19796
TSPs-H	5.50229	5.94301	4.77742	5.15059	6.08172	3.00738	6.9365	5.48071	6.68526	5.36375	5.91323	6.1805	5.96644	6.15809
TSPs-H	3.06359	5.55591	3.83745	4.18208	4.77611	0.266929	5.60879	4.49442	6.39716	3.20406	2.66683	4.69706	4.68366	4.34184
TSPs-H	1.73657	5.51967	6.30043	3.24724	5.04612	1.77704	6.74574	3.50872	6.57254	2.7909	2.80647	5.36456	4.29877	4.17333
TSPs-H	1.76047	5.76609	3.20993	2.85762	3.02327	1.20974	6.50781	3.00053	6.22769	1.60846	1.92323	4.70285	2.652	3.53643
TSPs-H	3.94396	5.6568	5.48809	4.26591	6.05878	0.931853	5.76052	4.77812	6.33823	3.63914	3.53562	5.46261	3.73312	4.51793
TSPs-H	2.53959	5.43121	5.22298	2.94292	3.99526	1.01685	6.86548	3.89633	6.52091	2.08003	2.17424	3.8299	2.8984	2.8409
TSPs-H	3.92638	5.82159	3.86047	4.44162	5.82503	1.20152	6.4293	4.74387	6.31699	4.40986	4.41518	6.20376	5.08987	5.27706
TSPs-H	3.84418	5.65043	5.24899	4.47065	5.89099	2.24881	6.72909	4.6746	6.62462	4.27104	5.11059	5.88842	4.76659	5.05883
TSPs-H	2.64731	4.96996	3.80172	2.08382	4.83226	0.650195	5.04548	3.55417	6.33811	2.4135	2.85178	4.03166	3.01909	3.0027
TSPs-H	5.31193	6.25038	5.10557	5.7746	5.92901	3.38673	6.94651	5.51695	6.42009	5.39775	4.88508	6.00199	5.45692	5.3614
TSPs-H	4.51536	5.77611	4.07763	4.75413	5.47972	1.75094	6.01024	4.49198	6.303	4.41347	4.38568	5.82167	4.76782	4.59678
TSPs-H	4.28613	5.80096	4.07823	4.90046	5.46097	2.89209	6.97241	4.43167	6.32003	4.2591	4.00156	5.7694	4.95183	4.67151
TSPs-H	3.61808	5.61618	3.29963	3.15123	4.23157	1.53546	6.25166	3.05737	6.33229	2.37058	2.62054	5.13831	3.20512	2.98836
TSPs-H	4.40049	5.75313	3.26379	4.26022	5.34855	1.96293	6.97987	4.70605	6.34056	3.9215	4.54845	5.5518	5.02451	4.47733
TSPs-H	3.58269	5.61712	5.61215	4.21137	4.84443	1.83569	6.20477	3.97402	6.24449	2.60732	3.62593	5.09289	3.81216	3.77251
TSPs-H	3.6778	5.23461	4.437	5.03894	5.78733	0.761725	5.59911	3.87706	6.87512	4.06637	5.11466	5.21055	4.59173	5.6874
TSPs-H	4.44858	5.6315	6.11758	5.11389	5.63881	1.50872	6.60034	4.77933	6.42751	4.40125	4.69211	5.47724	4.96983	4.94595
TSPs-H	3.67978	5.94258	5.10019	5.31981	5.53342	1.23017	6.25826	4.38315	6.52935	4.05134	4.86705	5.30149	4.6748	4.81621
TSPs-H	2.07045	5.36683	6.08677	5.08559	3.56104	2.2454	5.90844	3.58794	6.2844	1.39658	0.842762	5.21508	4.7813	3.44187
TSPs-H	2.89482	5.63927	5.0041	4.1976	3.94206	0.648002	5.59048	4.44698	6.50835	2.59783	3.56828	4.38411	3.5482	3.36094
TSPs-H	4.65139	6.0279	4.86401	4.40134	5.10202	2.09848	6.68399	4.45302	6.5007	4.08741	4.5876	5.95549	6.02496	4.88892
TSPs-H	3.70188	5.87203	5.86332	4.30935	4.99389	3.54907	7.49793	4.58289	6.39288	3.98646	3.50385	5.18717	3.58164	4.528
TSPs-H	4.2905	5.90911	4.90375	4.90865	4.36557	2.61477	7.1734	4.5589	6.4285	4.22211	4.70007	6.12468	4.80703	4.22347
TSPs-H	2.96937	5.31685	4.09856	4.38112	6.4999	1.07533	5.2434	5.33136	6.39383	3.58083	4.33161	5.18811	3.71775	4.2824
TSPs-H	3.70479	5.54877	5.20064	3.92189	5.12237	2.56416	7.05955	4.43697	6.73925	3.5556	4.15369	5.47745	4.13276	4.61962
TSPs-H	4.03068	5.74198	5.0918	4.88402	5.09987	1.73112	5.40375	4.85107	6.275	4.00312	4.63579	5.56114	4.86682	5.0084
TSPs-H	2.46373	5.40922	5.47986	3.18364	3.43515	0	5.98996	3.29176	6.38395	2.66591	2.3613	3.88274	2.57587	3.26849
TSPs-H	3.93085	5.55734	4.64327	4.33134	5.14399	1.98701	6.72007	4.16447	6.34343	4.2237	4.51474	5.31438	4.84671	4.76567
TSPs-H	1.75069	5.23763	3.4769	2.22416	3.00454	0.967267	6.26207	2.73574	6.63137	1.53218	2.44696	3.9025	2.75051	2.45381
TSPs-H	2.90751	5.80955	4.74236	4.00271	4.70186	2.48921	7.12978	4.24758	6.57024	3.35313	3.90057	5.45209	4.23886	4.41309
TSPs-H	4.73754	5.71039	6.29822	5.89945	5.5879	1.53928	5.8212	4.65316	6.51335	4.83674	5.28377	6.19393	5.81982	5.71785
TSPs-H	4.26174	5.28994	5.08127	4.92173	5.31017	1.48635	4.50518	3.91086	6.78953	3.9455	4.58353	5.75349	5.68378	5.84654
TSPs-H	4.43425	5.50325	3.469	5.59897	4.91192	0.927734	5.33217	4.4689	6.70431	4.42264	5.5414	6.23587	5.62664	5.95912
TSPs-H	4.09455	5.6093	4.91593	5.24514	4.9707	1.32302	4.82581	4.38258	6.22401	4.74528	4.03631	5.40533	4.96794	4.42255
TSPs-H	4.57312	5.56357	4.77519	5.39465	6.0209	1.33081	4.91848	4.87244	6.528	4.75583	5.36641	6.02465	5.32542	5.83338
TSPs-H	3.43207	5.68548	5.61853	4.70695	5.58837	3.03458	6.06882	4.56495	6.28922	4.27545	2.98558	5.07277	4.19452	4.62247
TSPs-H	4.59606	5.69769	4.35719	5.14923	5.98656	0.634541	5.67875	5.20482	6.3207	4.64766	5.142	6.00469	5.25392	5.03165
TSPs-H	4.00938	5.53872	4.67131	5.21162	5.16408	2.25091	6.80608	4.53648	6.72523	4.76042	5.46871	5.56383	5.87721	5.65584
TSPs-H	4.35589	6.21351	4.92601	4.95744	4.92743	1.58665	5.61218	3.9731	6.49672	4.16678	4.10704	5.85107	4.31379	4.01863
TSPs-H	1.71266	5.36725	5.57458	2.60434	2.12322	1.82629	6.20417	3.41679	6.48874	2.35051	2.23644	4.41218	3.86324	2.80025
TSPs-H	5.07435	6.14707	6.32395	4.79661	5.75899	3.44054	7.07783	5.04789	6.37697	5.25913	5.15676	6.23272	5.68889	5.20746
TSPs-H	4.63248	5.91884	5.34268	4.95416	6.02654	3.4987	7.2064	5.37806	6.42317	4.97685	5.30603	5.59952	5.17524	5.51499
TSPs-H	3.68234	5.68198	4.27855	3.88074	5.24721	2.04518	5.244	4.44566	6.29818	4.13488	2.77167	5.84148	4.92016	4.87071
TSPs-H	3.24851	4.67964	5.03791	4.33419	6.03016	1.9031	5.461	4.982	6.70779	3.35872	4.93245	4.94058	3.86851	4.8811
TSPs-H	4.3101	5.76408	5.09408	4.73622	5.4256	2.06224	6.0731	4.59184	6.32929	3.83407	4.41836	5.98728	4.92627	4.45651
TSPs-H	4.58497	5.93563	5.30887	4.68325	5.49266	2.28013	6.59305	4.82808	6.4189	4.38948	4.44166	5.91284	4.99929	4.77911
TSPs-H	4.16836	5.99394	4.81798	5.06203	5.37894	2.96061	6.26327	4.66082	6.58362	4.27287	4.44303	5.68293	4.18841	4.5958
TSPs-H	4.55538	5.81421	4.20836	5.11834	5.5607	1.42888	5.89681	4.85652	6.25965	4.03992	4.89976	5.61201	4.86786	4.77804
TSPs-H	3.1214	5.77351	5.07309	4.14098	4.81895	1.70129	6.36613	4.3904	6.52814	3.4187	3.16114	4.75811	3.70986	4.16778
TSPs-H	3.18922	5.69645	3.63549	3.33176	3.10493	2.32487	6.75131	3.80027	6.53117	2.91765	1.50666	4.94334	3.51346	3.59586
TSPs-H	3.52431	5.65261	4.22632	3.58225	4.3182	2.03581	7.32272	3.83035	6.33675	3.40521	3.78093	4.9966	3.80037	4.15124
TSPs-H	5.10691	5.70485	5.16001	5.38676	5.67372	1.86358	6.68644	4.92146	6.34513	4.97212	5.09357	6.28363	5.6683	5.31446
TSPs-H	3.70754	5.43883	3.08912	3.94377	4.73702	1.02194	6.13436	4.07713	6.52032	3.32912	4.15373	4.38734	3.55891	4.38294
TSPs-H	4.45926	5.76491	6.36776	4.49597	5.11941	2.64424	6.94071	4.14803	6.52363	4.35065	4.35062	5.66287	4.4578	5.05675
TSPs-H	2.44035	5.63461	5.73751	3.51276	4.24538	0.813881	5.42553	2.63988	6.33185	3.4564	3.90208	4.04265	3.69013	4.72833
TSPs-H	3.75425	5.39085	3.99631	4.13028	5.19211	1.52435	5.865	4.45022	6.54593	3.98871	3.97081	5.16174	4.51764	4.21099
TSPs-H	4.42416	5.56811	4.36869	4.52233	5.09819	1.30766	5.98188	2.87782	6.62523	4.55467	5.32717	5.35712	5.97357	5.66707
TSPs-H	2.44124	5.38504	5.93859	4.2535	4.4919	1.82904	5.89962	3.97718	6.4452	2.80841	4.05824	5.43334	4.17383	4.27208
TSPs-H	4.33359	5.74508	5.42817	4.60629	5.25293	2.31176	6.31988	4.16697	6.37957	4.45145	4.63107	5.98603	5.53228	5.23262
TSPs-H	4.15791	6.45796	6.47542	5.25073	4.95138	4.63264	7.02184	5.46324	6.48879	4.23932	4.20536	6.3592	5.41277	5.27063
TSPs-H	2.3196	5.11928	5.41723	3.47917	5.43051	0.714477	5.11478	4.02362	6.46496	2.93091	3.04535	4.65806	4.48172	3.90254
TSPs-H	4.53153	5.86081	4.21852	4.62524	5.36639	1.87798	7.152	4.67132	6.34112	4.53208	3.98681	5.62374	4.67733	4.58876
TSPs-H	2.63933	5.09186	5.16557	3.8797	4.55138	0	6.15331	3.95414	6.62242	1.28559	2.31883	4.58889	3.3858	3.72074
TSPs-H	2.46735	6.02059	2.17759	5.43171	4.61218	2.56742	6.54417	5.10054	6.72209	3.32477	4.45981	5.1854	3.89844	3.89131
TSPs-H	2.81599	5.52553	5.21369	3.755	4.81466	1.56404	6.19617	4.37988	6.4351	3.72842	4.60702	4.7702	2.87057	3.81969
TSPs-H	5.19002	5.63432	4.53787	5.83933	5.8012	0.889568	5.31585	4.98382	6.61491	5.00729	5.75008	6.12151	5.74208	6.01341
TSPs-H	3.42461	5.58556	4.97822	4.60357	5.94665	4.11845	7.24058	5.09799	6.49423	4.46885	4.90442	5.37641	3.94671	4.69647
TSPs-H	3.76041	5.36734	5.40301	4.36956	5.4598	0	6.63312	5.15761	6.2074	3.99713	4.37238	5.10457	0	5.04687
TSPs-H	3.91375	5.66104	5.67138	4.91738	5.51457	1.588	6.47568	4.6156	6.57628	4.67624	4.99887	5.86536	5.31482	5.85786
TSPs-H	2.76443	5.64849	3.67241	1.59933	2.76192	2.84716	7.21229	3.69641	6.43075	1.74185	2.11448	5.48013	3.47149	3.06784
TSPs-H	2.07817	5.94341	5.41708	1.11515	2.57985	3.29586	7.76697	3.10064	6.42743	1.01214	2.3026	2.56683	3.0306	4.10371
TSPs-H	3.95271	5.65494	4.45127	4.47605	5.41141	2.88705	7.00968	4.88063	6.55237	4.15668	4.19904	5.89619	4.25645	4.83685
TSPs-H	5.06731	5.48265	5.03176	5.58545	6.39455	1.01485	3.82593	4.72543	6.90923	5.4194	6.12092	5.91396	5.28529	6.45007
TSPs-H	3.59929	5.35258	4.91565	4.44489	5.50131	2.17091	5.81378	4.70162	6.54404	3.51855	3.8473	5.09349	3.79261	4.78596
TSPs-H	4.75561	5.77524	5.09874	5.69385	5.8832	4.57392	5.15178	5.05403	6.58006	5.14444	5.37959	6.0969	5.85226	5.95212
TSPs-H	4.04919	5.76953	4.99468	5.2403	5.97262	2.19894	6.67605	5.43797	6.31988	4.79303	4.85213	5.6073	5.00893	4.78977
TSPs-H	4.21018	5.7925	5.08743	5.55637	5.63289	1.67172	6.728	5.13169	6.63254	5.18991	5.67073	5.98134	6.29331	6.30578
TSPs-H	4.94683	6.434	4.18955	5.65395	5.62851	3.4441	6.21074	4.9489	6.29177	5.07601	4.45091	6.3433	4.93079	5.05771
TSPs-H	3.54076	5.76618	4.86614	4.29942	4.30884	1.52599	5.76277	3.76552	6.48786	3.99738	4.5552	5.12222	4.26826	4.62981
TSPs-H	2.69743	5.61468	4.15097	1.9795	3.32093	1.98167	6.87641	3.78235	6.50627	1.45299	5.01134	4.78631	3.42811	2.6929
TSPs-H	2.29339	5.47509	4.82902	3.7363	4.80617	0	5.79467	3.7696	6.64707	2.99571	3.27881	4.59635	3.31176	3.64842
TSPs-H	3.40734	5.75295	5.2588	4.09886	4.02773	0.88558	6.75031	4.65923	6.41059	2.63908	3.34568	4.45278	3.13286	3.65759
TSPs-H	4.14428	5.87366	5.35141	5.12041	5.81937	2.19045	6.62403	5.25687	6.43425	4.7148	5.0905	5.84075	5.0399	5.43569
TSPs-H	4.49512	5.64387	4.60603	5.17451	5.81046	1.0827	5.03475	4.657	6.21496	3.91471	4.6034	5.76241	5.09361	4.91703
TSPs-H	4.62791	6.19908	5.90857	3.94156	5.58423	4.34912	6.73268	5.2506	6.45001	3.79434	4.11904	5.89532	3.86608	4.47113
TSPs-H	4.06832	5.7744	6.13476	5.61758	5.91416	2.711	6.77126	5.77093	6.57793	4.07998	4.50471	4.97967	4.33009	4.0367
TSPs-H	3.7246	5.644	4.33071	4.11689	5.18144	1.96557	7.06057	4.17043	6.45416	4.18211	4.84727	5.06337	4.28285	4.84698
TSPs-H	3.92182	5.40411	6.61132	4.22748	5.44177	1.89843	6.4814	4.08655	6.43821	4.38492	4.57034	4.85785	4.09746	4.84455
TSPs-H	3.3454	5.80579	4.64446	3.8893	5.09261	1.91652	5.72351	4.42695	6.3616	3.17173	3.06402	5.29234	3.38846	3.04097
TSPs-H	3.8862	5.60948	4.91988	3.79821	4.64129	1.71741	6.19551	4.1897	6.37962	3.81754	4.58707	5.91184	4.02885	4.75153
TSPs-H	1.5876	5.24392	4.64362	4.24137	5.28174	0.318185	6.36123	4.57843	6.78014	4.1218	4.7248	4.91165	3.19177	4.66694
TSPs-H	3.35763	5.71563	4.16551	4.29691	5.09294	1.53167	5.44904	3.95228	6.20315	3.1836	3.76384	5.19213	4.65541	4.01733
TSPs-H	4.10606	5.46906	3.56687	4.16076	3.43749	1.36734	6.87943	2.99996	6.19224	3.09126	2.56345	4.72375	3.6875	3.21005
TSPs-H	4.85793	5.78945	6.19607	5.06062	6.32753	2.31092	5.33811	5.44602	6.47177	5.23099	5.92886	6.29794	5.60055	6.09265
TSPs-H	4.25122	5.37511	4.9803	3.73123	5.22058	1.15414	6.2275	3.87848	6.31932	3.37606	2.69195	5.3673	3.36283	4.61702
TSPs-H	3.71315	5.74966	5.65113	3.90047	5.30002	3.11157	7.50497	4.68848	6.38786	3.48375	4.35283	4.93974	3.73851	4.96935
TSPs-H	3.91192	5.55568	5.21528	4.10975	5.3926	0.800132	4.92041	4.34959	6.39594	3.7311	4.25789	5.32027	4.84323	4.73783
TSPs-H	4.10707	5.5428	5.82131	3.79658	5.38376	0.953095	5.72684	4.55455	6.44752	4.01394	4.35886	5.08109	4.12156	4.29631
TSPs-H	2.64256	5.62254	5.12213	3.69754	4.32608	2.16505	5.80502	3.53284	5.93473	1.93529	2.40292	5.63298	2.89051	4.00986
TSPs-H	4.59655	5.84764	4.2377	4.96579	5.74407	1.37311	6.33522	4.99738	6.73449	4.95432	5.61739	6.35498	5.51386	6.07851
TSPs-H	3.70981	5.82774	5.13908	4.18035	5.6895	2.71068	6.51851	5.29576	6.47956	4.0946	4.45163	5.87329	4.12092	4.15118
TSPs-H	4.41944	5.75643	6.4754	5.02196	3.86642	1.65954	5.83713	4.00076	6.50035	3.81984	3.40947	5.73432	5.0076	4.57524
TSPs-H	2.68229	4.93913	4.05919	3.61233	5.32459	0	5.23174	4.09571	6.85389	2.81779	4.19204	4.50284	4.0216	4.38943
TSPs-H	4.94653	5.44974	4.35676	4.78651	5.73478	2.513	6.39062	5.09723	6.54396	4.32057	4.42287	5.89775	5.60675	5.0899
TSPs-H	3.80235	5.60393	6.02264	4.44094	5.43822	1.15217	5.65786	4.30261	6.38029	3.55617	4.47576	5.15439	4.37113	4.96077
TSPs-H	3.90254	5.93068	4.56056	4.67978	5.11309	2.50314	7.21824	4.49745	6.44213	4.16955	4.30465	5.34027	4.34045	4.91321
TSPs-H	4.41697	5.9664	4.83102	5.15356	6.31321	3.99375	5.77973	5.83508	6.44949	5.29249	5.23063	5.82596	5.1787	5.31775
TSPs-H	2.57053	5.40254	5.54571	3.81433	4.14736	0	5.52407	2.96767	6.14234	2.91111	4.01952	5.09942	4.42329	4.6632
TSPs-H	3.3098	5.35465	5.26085	4.50135	5.88314	1.20108	5.71288	5.06423	6.81476	4.48262	4.60212	5.53289	5.02144	5.36906
TSPs-H	3.16041	5.48354	4.78414	4.20397	5.1262	1.89331	6.90628	4.2493	6.41752	3.35965	4.03684	5.36821	5.0392	4.8612
TSPs-H	5.04226	5.44522	5.12831	5.22555	6.09846	0.494211	4.95834	4.55974	6.97512	5.52039	5.8731	6.13977	6.07024	6.5588
TSPs-H	4.04901	5.78943	5.98731	3.80056	4.16443	2.05031	7.03716	4.38289	6.63961	3.28335	3.17458	5.70961	3.62091	3.44794
TSPs-H	4.25864	5.77785	5.22296	3.44808	3.81901	2.03162	6.54615	3.89157	6.64311	2.29687	3.15086	5.40083	4.39636	3.752
TSPs-H	4.67179	5.51458	4.93624	4.7071	4.70105	0.610842	5.09172	4.25758	6.29086	4.52994	4.20199	5.90995	5.05399	4.90978
TSPs-H	1.73374	5.48668	4.34606	3.57141	3.7074	1.66889	6.97568	3.73816	6.56869	1.65729	2.25965	4.27005	3.67592	2.9156
TSPs-H	3.87284	5.80536	6.0984	5.48753	6.19465	3.61906	6.0966	5.62518	6.48918	5.21319	5.04045	5.48123	4.64426	4.91584
TSPs-H	3.27005	5.6505	4.21586	3.84808	4.26898	1.65284	6.16899	4.4282	6.27739	3.20257	2.79853	5.32417	3.37178	2.69211
TSPs-H	5.00961	5.66579	4.60823	4.96325	5.7949	2.23743	6.49349	5.01098	6.60215	5.12665	5.53398	6.09489	5.25683	5.49949
TSPs-H	2.47762	5.54065	4.52597	3.83808	4.55549	0.927256	5.92065	4.11297	6.62949	2.74603	2.88995	4.21557	3.32653	3.06999
TSPs-H	3.96407	5.69265	5.41475	4.63788	5.34814	2.03981	6.43286	4.59709	6.45585	4.85197	4.72173	5.45919	4.38057	4.43598
TSPs-H	2.54313	5.11052	3.27727	2.18887	3.27775	0.607451	5.61479	2.75304	6.4282	2.55194	3.33171	2.7584	3.55583	2.85563
TSPs-H	3.75553	5.30241	4.66845	4.39152	4.64501	0.943635	6.06536	3.73448	6.1707	3.73096	3.20764	4.4115	3.72669	4.02772
TSPs-H	4.35839	5.70321	5.06363	5.53461	5.61476	1.43919	6.39392	4.61336	6.32799	4.94121	5.45944	5.86454	5.5537	5.27429
TSPs-H	3.10207	5.30508	3.82502	4.07951	4.24396	1.47535	6.87599	4.10919	6.77211	2.91975	3.93044	5.51836	4.19806	4.97988
TSPs-H	4.64649	5.81616	6.32988	4.97285	5.53695	2.89101	6.41144	4.86224	6.34579	4.88277	4.89686	6.12622	5.287	4.97572
TSPs-H	2.41513	5.18977	5.16357	4.13394	5.23451	0	6.78746	4.16697	7.05866	2.36157	3.67681	4.92085	3.16495	4.62879
TSPs-H	4.93608	6.18968	5.4351	5.49476	5.68458	3.18899	7.14409	5.10493	6.26721	4.9362	4.52224	5.89243	4.91361	4.3607
TSPs-H	4.56657	6.11679	5.30355	4.97085	6.43734	4.0692	7.53567	5.71161	6.51026	4.9271	4.74843	5.98931	4.63033	5.36246
TSPs-H	2.00504	5.84825	4.64308	2.53285	3.78759	0.310112	5.00659	3.11191	6.45334	2.13715	2.70946	4.92753	4.04351	3.30321
TSPs-H	4.44828	5.09522	5.73109	3.99034	5.46791	1.11428	6.8999	4.5088	6.89502	2.36449	3.28482	5.29475	3.88791	4.11728
TSPs-H	5.66001	6.06363	5.74393	6.15996	6.71134	3.13713	6.57236	6.16511	6.82019	6.07275	6.52092	6.40277	6.36463	6.47863
TSPs-H	5.10334	6.3128	5.50743	5.85824	6.30401	3.64925	6.72714	5.60808	6.53431	5.84652	5.57088	6.351	5.63806	4.87461
TSPs-H	3.28362	5.78394	4.44703	4.47395	5.04031	2.5193	7.05995	4.26005	6.36949	3.57074	3.36241	5.03239	4.12355	4.00455
TSPs-H	4.22921	5.67474	6.13471	4.97259	5.10735	1.78946	5.67585	4.08074	6.14948	3.49151	4.19261	5.86558	3.96614	4.75867
TSPs-H	4.62588	6.02573	5.51406	4.80171	5.54077	3.07246	7.34398	4.78809	6.28136	4.50893	4.32566	5.91817	4.70729	4.67322
TSPs-H	2.62894	5.86792	5.80855	3.81713	5.73121	0.285005	5.97712	4.38672	6.31417	3.35103	3.54143	4.72527	3.4623	3.08456
TSPs-H	2.32562	5.56935	6.20294	3.32482	3.32754	1.867	6.18123	3.71286	6.19824	1.85477	3.43267	4.26461	2.76548	2.18279
TSPs-H	3.10194	5.60234	4.03381	4.56813	4.15236	2.31747	6.71261	4.30644	6.52552	3.78365	4.20988	5.23919	3.99018	4.57993
TSPs-H	4.16766	5.81277	4.80437	4.64228	5.85322	2.29273	5.80707	5.10416	6.21447	4.84904	5.10206	5.81204	4.25381	5.43387
TSPs-H	2.56713	5.63199	4.09838	3.85202	4.3743	1.29621	5.48836	3.70287	6.49969	2.53826	3.63333	5.06145	3.98185	4.58631
TSPs-H	4.52948	5.83466	6.14674	5.06184	6.07473	1.49071	6.63131	5.44384	6.48894	5.26092	5.30271	5.73229	4.69709	5.50546
TSPs-H	4.31588	5.95853	5.62018	5.13989	6.48522	1.73339	5.96989	5.60721	6.6104	4.98198	5.37951	5.72827	5.19528	5.562
TSPs-H	1.36263	4.50357	3.40341	3.00257	4.70012	0	5.50215	4.03142	7.09008	1.56119	2.85144	4.18173	1.94868	2.83779
TSPs-H	4.35733	5.8106	4.90066	5.14525	5.40178	2.07071	5.6378	5.23876	6.29621	4.6061	5.05375	5.8325	5.113	5.37571
TSPs-H	3.60995	5.51142	4.1346	4.54655	5.37169	3.14631	5.71304	4.68302	6.6254	4.16988	4.57422	5.71919	5.18259	5.23098
TSPs-H	3.08995	5.85859	5.60353	4.02306	4.45795	2.5307	6.05055	3.95349	6.45509	3.52827	3.38308	5.64736	4.01473	2.90826
TSPs-H	4.49911	5.6915	4.74361	5.24886	5.66116	2.43253	7.26145	4.78472	6.578	4.77638	4.57348	5.84036	5.03823	5.41448
TSPs-H	4.46078	5.60816	3.56933	4.4942	4.86875	2.69172	6.22891	4.30236	6.34747	4.16885	4.24022	5.85466	4.96305	4.40012
TSPs-H	3.4657	5.71347	6.13014	5.11362	5.69343	1.66933	6.72062	4.76544	6.398	4.51834	3.83653	4.70161	3.90269	4.35237
TSPs-H	2.5202	5.5328	3.30187	2.23914	3.76854	1.84343	6.65374	3.03727	6.26009	2.60415	1.88931	5.03125	3.24075	2.94686
TSPs-H	2.9078	5.49983	3.30546	3.27559	4.49224	1.23912	6.63431	4.34622	6.52175	2.53558	4.06059	5.06166	3.70872	4.81816
TSPs-H	4.50863	5.63602	5.84371	4.69551	4.60331	0.929649	5.70018	3.36356	6.44715	3.99934	4.02749	5.32372	4.60762	4.79552
TSPs-H	3.24286	5.36344	5.0549	4.5063	5.65609	0.705525	5.85462	4.38707	6.63219	3.64467	4.4286	5.18618	3.82038	4.76999
TSPs-H	2.56742	4.88118	5.09975	3.95116	4.84701	0.35191	5.26145	3.52523	6.6755	3.25163	4.39634	4.18723	2.9071	3.59868
TSPs-H	2.76722	5.52049	3.93307	3.66852	4.11916	1.09699	6.49685	4.06201	6.44558	2.76065	2.81348	4.70742	4.03893	3.93056
TSPs-H	3.40967	4.94288	5.3027	4.34004	5.86739	0.316903	6.72822	3.75233	7.01776	3.78068	4.99049	5.28959	3.74353	5.01417
TSPs-H	4.44945	5.5186	6.26824	3.70883	3.22549	1.44759	5.62787	3.27422	6.34581	3.24652	3.36914	5.2953	4.78241	3.91822
TSPs-L	4.58245	5.53328	4.36255	5.50968	5.88443	1.10749	5.24008	4.86035	6.62699	5.23705	5.1326	5.24298	4.43583	5.5714
TSPs-L	3.70131	5.3351	3.75485	4.84258	5.41061	0.874784	5.01073	4.29783	6.22085	3.76452	4.30715	5.0562	4.72252	4.85773
TSPs-L	1.77309	5.10379	5.5249	3.65364	3.66657	0.432171	5.13366	2.35937	6.30798	2.78597	2.61097	4.08276	3.71984	4.06869
TSPs-L	3.1811	5.50139	4.75363	4.04328	5.26869	0.910429	5.08346	4.23626	6.23075	2.88796	3.85294	4.68478	3.56256	4.16479
TSPs-L	2.61159	5.67286	6.56247	3.56344	4.49344	0.768885	5.13809	3.41651	6.60309	2.51747	3.67521	4.90382	4.8447	3.60881
TSPs-L	5.29531	5.78535	4.40554	5.64848	5.35232	1.88578	4.19319	4.13764	6.03837	5.18443	5.24407	6.32589	5.77436	5.30095
TSPs-L	4.99478	5.20842	4.66272	4.53432	4.93492	1.49051	5.14017	4.02179	6.28303	2.97298	3.90436	4.56603	3.99812	3.82502
TSPs-L	2.71427	5.26032	3.27529	1.84883	3.87211	0.32527	5.71829	3.89086	6.30702	1.55124	1.85168	3.51972	2.90374	1.68642
TSPs-L	5.07694	5.78767	5.28161	5.29788	5.90875	1.96964	5.18795	4.99688	6.51671	5.18523	6.00245	6.32974	6.15895	6.17843
TSPs-L	1.45335	5.08631	2.21202	3.20442	4.17991	0.673164	4.45646	3.14642	6.54837	2.21328	2.13494	3.02734	3.24084	3.41485
TSPs-L	3.07975	5.32272	3.10438	4.30571	5.10879	0.301126	4.62551	4.44447	6.64623	3.50945	3.54205	3.89744	3.78088	4.70889
TSPs-L	4.07699	5.59025	5.25878	4.82157	4.48219	0.842691	4.762	3.24749	6.61548	4.3142	4.2714	5.16304	4.70821	4.99139
TSPs-L	2.81902	5.22932	4.43777	3.17953	4.2842	0	5.95216	2.79146	6.61958	2.56795	2.49213	3.5815	3.7151	3.35717
TSPs-L	2.75503	5.27332	4.3394	4.16006	4.45659	1.18086	4.978	3.39191	6.23342	3.2432	3.0198	3.96347	3.2702	3.06219
TSPs-L	4.49966	5.73591	5.15656	5.56797	5.75068	0.887078	5.25529	4.90113	6.4375	4.51295	5.60924	5.96572	5.26042	5.85557
TSPs-L	3.26984	5.46341	5.93405	3.6236	5.13972	0.840609	6.20784	4.49242	6.36695	3.92783	4.10273	4.70355	3.74067	4.43481
TSPs-L	4.65859	5.49267	5.85159	5.40659	6.04963	0.80043	5.15594	5.5769	6.59487	5.30716	5.13005	4.97407	4.81887	5.16866
TSPs-L	3.9875	5.57548	5.09202	4.44316	5.71732	1.75838	5.31584	5.11055	6.28713	3.71315	4.38195	5.41143	4.74836	5.10181
TSPs-L	3.08722	4.73625	5.85154	4.04287	5.69649	1.94006	5.7713	4.58783	6.85423	4.19683	4.77444	4.36313	4.24485	4.84901
TSPs-L	1.51871	4.70436	4.35031	1.76734	2.47568	0.572263	3.44665	2.41716	6.45299	0.678353	1.30174	3.35899	2.21998	4.00698
TSPs-L	3.27457	4.75023	2.9505	3.05981	4.39855	0.177493	5.46257	3.70188	6.4239	2.43667	2.76637	2.94865	2.68886	3.73451
TSPs-L	2.85006	5.24113	5.11785	3.70153	3.06581	1.11701	4.61698	2.74385	6.4643	2.92817	2.47069	4.46837	4.25115	2.97317
TSPs-L	4.09776	5.59422	4.61535	4.92122	5.58657	1.5872	5.45265	4.82759	6.46601	3.87587	4.55404	5.09471	4.57532	4.79572
TSPs-L	4.15635	5.51642	5.31402	5.19765	4.93425	0.701896	4.41753	3.89461	6.57953	4.13195	4.0292	4.80298	5.12998	5.00964
TSPs-L	3.45554	5.52543	5.61223	4.46786	6.39519	1.06015	5.7302	5.15868	6.5882	3.81217	5.39372	5.31891	4.20672	5.6208
TSPs-L	2.29766	5.41558	5.90189	3.53416	5.86213	2.80832	6.3069	5.1172	6.5452	3.69185	3.46629	4.79404	4.22176	4.54789
TSPs-L	3.28208	5.27029	2.6395	3.59987	4.51039	0.819301	4.74433	3.87558	6.63789	3.404	4.4744	4.36333	2.95541	4.9806
TSPs-L	3.65627	5.24346	3.44831	4.79739	5.21555	0.584515	5.41631	3.92035	6.21671	3.17349	4.38968	5.67958	4.50283	5.32776
TSPs-L	2.24482	5.30925	6.39341	3.8331	4.11303	0.216155	4.7571	2.63193	6.50268	1.84888	2.82235	3.64481	3.08005	4.02518
TSPs-L	2.77295	5.26855	5.12296	3.28138	5.35367	0.299874	4.57831	3.86119	6.60593	2.18309	4.37873	4.34923	3.40963	4.10893
TSPs-L	2.46047	4.76125	3.83566	3.53974	4.87272	0.10798	4.90236	3.61346	6.58324	2.932	3.28816	3.59805	3.05345	3.97939
TSPs-L	4.45336	5.43637	5.46281	5.18007	6.1877	0.293894	5.89733	5.10239	6.49656	4.56271	4.91199	5.08799	5.34075	5.28406
TSPs-L	1.35491	5.49857	3.17969	2.90551	2.98701	0.734717	5.91408	4.09051	6.37442	1.61662	2.66897	3.645	3.20792	4.034
TSPs-L	3.91172	5.57909	3.71852	4.21845	5.09559	1.43822	5.67869	4.65979	6.46138	3.16147	4.04227	4.81071	5.18797	4.38991
TSPs-L	1.61118	5.17214	6.5993	1.71973	2.69951	0.634015	5.04133	3.35455	6.50365	2.01047	2.90779	4.57133	3.70334	3.8055
TSPs-L	3.35225	5.14737	5.3444	4.56054	5.01774	0.576042	5.06064	3.58073	6.57486	3.98794	4.37896	4.86156	3.79314	4.42301
TSPs-L	3.49239	5.37383	5.1909	3.91005	5.57608	1.21098	5.51215	4.5006	6.5425	3.81468	4.48683	4.81784	3.85896	4.13379
TSPs-L	3.66334	5.69873	4.19141	4.54848	5.28608	1.81247	5.69173	4.65728	6.5075	3.79603	4.32188	5.00129	4.90043	4.78704
TSPs-L	3.72398	5.55574	4.68049	4.97616	5.46225	1.13353	4.74236	3.94362	6.46198	3.94831	4.22842	4.74851	4.6143	4.95931
TSPs-L	3.72069	5.50284	5.76877	4.43983	5.65333	1.21822	5.3834	4.7995	6.22824	3.5638	3.69829	5.1892	4.33481	4.56944
TSPs-L	2.70975	5.53761	5.94758	4.16911	4.95763	1.6319	6.10015	3.73848	6.27441	3.05657	4.01681	4.27811	2.97862	3.74728
TSPs-L	3.9737	5.35625	3.6827	3.53011	3.7792	0.576352	3.84808	2.94006	6.55469	2.85925	3.91296	4.49238	4.77146	4.16391
TSPs-L	4.60156	5.21446	4.5379	4.56527	5.56584	0.402879	5.09074	3.29974	6.55631	4.83601	5.23405	5.48203	4.43558	5.44141
TSPs-L	2.86329	4.68975	3.8216	4.61855	5.49195	0	5.66849	5.16732	7.06682	3.45069	5.67949	4.72951	3.24086	5.51281
TSPs-L	3.45364	5.29628	3.93361	6.13091	4.10728	1.80623	5.75424	3.98732	6.4929	4.61243	4.87171	5.66623	4.07698	5.01463
TSPs-L	1.68429	5.24342	3.14253	2.28537	3.43425	0	4.60569	2.47538	6.46693	1.39183	2.96909	3.68576	3.10202	2.90226
TSPs-L	3.54639	5.17006	5.25637	3.34069	4.75791	0.696138	4.54916	3.10486	6.00561	3.5439	3.69407	5.14164	2.98933	4.24379
TSPs-L	2.04488	5.01975	3.11114	3.79379	5.26309	0.383497	5.18254	3.75026	6.70076	3.00829	3.38894	3.18048	3.01334	4.0761
TSPs-L	4.79948	5.75951	5.16878	5.34459	5.0812	1.06106	5.32509	4.46806	6.70339	4.81578	4.97799	5.84439	5.56667	5.18889
TSPs-L	3.92811	5.35332	3.97702	4.85889	5.03947	0.49973	4.5568	4.25504	6.47712	4.23056	4.03993	4.94624	5.41788	4.55402
TSPs-L	4.05757	5.65331	5.25779	5.21299	5.46933	2.29197	5.1915	4.7586	6.54247	4.53875	6.52545	5.68989	6.18004	5.57591
TSPs-L	3.84134	5.48285	5.59105	5.28695	5.86473	1.16408	5.8996	4.99069	6.47281	3.96252	4.52267	4.99894	5.04196	5.1948
TSPs-L	4.96489	5.57985	5.3011	5.64198	5.90493	1.51098	4.94666	4.7536	6.71473	4.92177	5.92313	6.03704	5.84285	6.14993
TSPs-L	2.71411	5.37008	3.38039	2.23098	4.01877	0.324314	4.45258	2.04693	6.53748	1.73082	3.25065	3.06495	3.08827	3.3401
TSPs-L	1.46036	5.42423	6.03466	0.885672	3.43545	0.506452	4.86943	2.33518	6.41088	1.42055	1.04223	2.91456	2.3154	3.29287
TSPs-L	4.36914	5.2631	5.22337	4.99802	5.26138	1.61434	5.05379	4.59559	6.23095	4.99687	5.00066	5.78634	4.57887	5.08655
TSPs-L	3.98626	5.47413	4.91405	4.93615	5.35319	0.800653	4.64471	4.23805	6.15824	3.76663	3.62459	5.21155	3.86269	4.42607
TSPs-L	3.23956	5.36519	6.36314	4.21884	4.92324	0.57506	4.27721	3.72476	6.56437	3.64346	4.59248	5.83278	4.22139	5.50447
TSPs-L	2.70803	5.36339	4.10094	3.35155	5.37114	0.910323	5.1452	3.89458	6.33239	2.68321	3.65343	4.82997	4.04803	4.44913
TSPs-L	2.85066	5.37286	3.45301	4.51088	4.41176	0.476978	3.47086	3.32908	6.58087	3.26365	4.38496	5.0511	4.08785	4.70424
TSPs-L	2.86021	4.85318	3.20163	3.50099	4.02256	0.579025	4.84948	3.2006	6.31485	2.20638	3.89292	4.78996	3.4131	3.52374
TSPs-L	3.07395	5.19336	5.15203	4.01593	3.86439	0.227162	3.82521	3.58526	6.36103	3.26515	3.26766	3.81558	2.96963	4.27235
TSPs-L	2.71578	5.52051	6.78722	3.10751	3.70425	0.813231	4.93585	3.00277	6.27516	1.85564	3.59109	5.12963	4.69075	4.19016
TSPs-L	3.64726	5.38678	5.92708	6.02096	4.77442	0	4.30507	4.3025	6.6635	3.46226	5.9911	4.19412	4.86615	4.94024
TSPs-L	3.90547	5.48639	5.23148	4.32427	4.46053	0.71539	4.95687	4.03361	6.2081	3.47508	4.18939	4.91831	4.992	4.87347
TSPs-L	3.01295	5.46472	4.60137	4.602	4.41089	0.569983	5.27231	3.71051	6.77284	3.6912	3.66933	4.48785	3.32536	4.21915
TSPs-L	3.39548	5.10858	3.38809	4.08396	5.36702	0.465481	4.06282	4.03529	6.42208	4.00738	3.90216	4.11373	3.36995	4.71557
TSPs-L	4.30836	5.41118	4.54579	5.01225	5.12154	1.40085	5.08237	3.79498	6.52684	4.42962	4.8145	5.49615	4.94824	5.36824
TSPs-L	4.4699	5.38586	6.32717	4.96449	5.43957	0.807355	3.54366	4.58429	6.64222	4.83704	5.10963	5.7141	5.39783	5.73545
TSPs-L	3.12368	5.46373	5.11326	4.25415	5.90445	1.71942	5.88357	4.87714	6.56229	3.81619	4.36472	4.97205	4.22881	4.90157
TSPs-L	3.68827	5.31448	5.31456	4.36937	5.39441	2.01432	5.11347	4.22682	6.34095	2.23699	2.8426	4.94518	4.23874	4.46488
TSPs-L	4.24699	5.62343	5.2338	4.88344	5.13784	0.465494	4.87544	4.19092	6.2866	4.13351	4.81039	5.60536	5.06536	4.8484
TSPs-L	1.31746	4.98573	5.72448	1.55486	1.79891	0.309725	5.02924	2.67837	6.3082	1.68183	2.09509	2.9859	3.51501	1.63595
TSPs-L	2.13843	5.0648	3.26745	2.62551	4.01242	0	4.60091	1.64995	6.34442	2.70527	4.02649	3.11265	1.72909	3.85934
TSPs-L	4.39354	5.72004	3.34234	5.32427	4.94383	2.28589	5.91934	4.52763	6.36586	4.71175	4.23817	5.50022	5.37588	5.36057
TSPs-L	4.2174	5.62141	6.09468	4.46361	4.38194	0.318247	4.84912	4.06118	6.20233	3.27268	3.6905	5.42256	4.65017	4.67388
TSPs-L	3.4533	5.51064	5.51576	4.30616	5.2775	1.97148	5.97162	4.74604	6.48372	3.26141	3.645	5.6984	4.67882	4.20892
TSPs-L	4.79417	5.22273	5.02834	5.18248	6.03956	1.20652	4.27465	4.83991	6.63867	4.82513	5.83526	6.07329	5.532	6.17234
TSPs-L	2.61828	5.28202	5.86871	3.30529	5.50517	1.10088	5.47859	4.20312	6.46302	3.78119	4.11444	4.87278	3.31521	4.55907
TSPs-L	3.91594	5.80072	5.54097	4.54945	4.91673	1.26952	5.92048	4.18697	6.42655	4.26958	4.42653	4.97939	3.63049	4.63651
TSPs-L	3.25621	5.69278	5.14256	4.35015	4.1907	0.609995	5.04588	3.55373	6.21827	2.29988	3.85559	4.58856	4.01862	3.36923
TSPs-L	4.6736	5.46144	3.73347	4.965	5.6707	0.65126	3.31753	4.19914	6.43654	4.66847	4.98379	5.83682	6.90709	5.73984
TSPs-L	1.17736	4.9321	5.13055	2.58904	3.67696	0	4.42221	2.61006	6.71045	1.03702	2.87837	3.17802	2.25142	2.02229
TSPs-L	4.45421	5.2307	4.23899	4.47528	4.35526	0.68426	4.99606	2.53935	6.05228	2.08587	2.35155	5.04501	3.67427	3.50387
TSPs-L	3.2224	5.58764	2.9355	3.66093	4.51737	1.4158	5.73689	4.24975	6.02437	2.62526	2.80065	4.49453	3.19002	2.81707
TSPs-L	4.195	5.46634	6.08801	4.24718	5.17312	1.49905	4.85132	4.37514	6.43111	3.85299	3.55277	5.28542	4.97772	4.66146
TSPs-L	2.57228	5.41343	5.4172	4.71673	4.24835	0.684724	6.45972	3.07792	6.27202	2.68019	2.80936	3.72417	2.49926	3.12545
TSPs-L	4.23383	5.58889	5.63893	4.7614	5.50063	1.42302	5.16795	4.65183	6.38076	4.03728	4.4687	5.584	4.48471	4.75451
TSPs-L	3.87787	5.18521	4.93072	3.74458	5.14051	0.955566	4.62992	4.03369	6.39898	3.84292	3.79771	4.88726	4.72561	4.32778
TSPs-L	3.67887	5.59528	5.7916	3.86543	6.23256	1.9622	4.76	5.10342	6.43272	4.21214	4.54748	5.18399	4.25434	4.7217
TSPs-L	1.66159	5.36808	4.30011	2.69123	4.22122	0.364591	4.29307	3.13017	6.45087	2.11089	3.60723	4.79871	2.70216	3.64185
TSPs-L	3.19393	5.32113	5.71034	4.09199	5.41613	1.74277	5.2214	4.4958	6.11486	3.8686	4.00745	5.25716	4.06164	3.88287
TSPs-L	2.9983	5.6862	4.66698	4.57788	4.78761	0	5.55844	4.3196	6.57203	3.36242	4.19466	4.59261	4.20555	4.53671
TSPs-L	1.04183	4.55125	6.62224	2.0265	4.47606	1.52226	5.86254	3.48894	6.62736	2.95059	2.92575	2.94712	3.61876	3.57956
TSPs-L	4.76776	5.99693	5.71584	5.34827	1.80177	1.5261	5.05769	3.17076	4.98338	3.70758	0	6.35133	5.5121	3.87762
TSPs-L	3.40642	5.57921	6.64463	5.09051	4.72951	1.37786	4.59465	3.7529	6.35387	3.94343	4.4169	5.05399	5.08578	5.19377
TSPs-L	3.43408	5.60973	4.0769	4.28197	4.08951	1.1016	5.10511	3.28038	6.62219	3.39685	3.99696	5.03549	6.0972	4.58668
TSPs-L	2.79235	5.51148	5.4401	4.31582	4.92964	2.15609	6.42814	4.56051	6.52976	3.55747	3.64432	4.92864	3.64314	4.40303
TSPs-L	3.46106	5.37673	5.92228	4.03772	5.48393	1.25125	5.4556	3.62596	6.66777	4.12932	4.98944	4.85554	4.10581	5.34591
TSPs-L	2.67547	5.42742	2.18312	2.97813	3.84626	0.767959	5.07201	2.79425	6.14846	2.38983	3.07361	3.84961	4.12345	4.04495
TSPs-L	2.00746	5.27377	3.14585	4.01009	4.44806	0.564834	5.04728	4.02727	6.74955	2.64444	2.99834	4.05178	4.39626	3.74476
TSPs-L	2.98364	5.52218	5.27378	4.11529	4.75821	0	5.28581	4.02069	6.18901	2.77964	4.47819	4.59462	3.57321	3.96976
TSPs-L	4.2547	5.28038	5.43883	2.45452	0	0.569826	5.69375	2.70881	6.43986	1.38977	2.23721	4.53496	3.76635	2.77153
TSPs-L	4.2502	5.47184	4.75869	4.89928	5.76828	1.22546	5.86498	4.71638	6.45087	4.29977	4.66673	5.14378	4.74183	5.00488
TSPs-L	2.82911	4.28002	2.07029	2.85901	4.00427	0.120878	4.80902	2.94763	6.84064	3.1989	4.6666	4.43578	4.90376	5.06658
TSPs-L	1.79955	5.03984	4.31861	3.78307	4.35827	0.403715	5.31	3.76783	6.60921	1.98047	2.93555	3.52175	4.13001	3.52693
TSPs-L	3.03717	5.48581	4.83441	4.39135	5.62989	1.31617	5.81455	4.65208	6.5061	3.04387	4.39431	5.10136	3.63637	4.53534
TSPs-L	3.19985	5.58882	5.27003	3.26737	5.18439	1.71424	5.28987	4.31987	6.3075	3.11697	4.16103	5.34149	4.8902	4.11368
TSPs-L	1.79436	5.00543	3.591	3.19121	4.15233	1.12797	4.86748	5.64951	6.5227	2.11895	2.48193	4.36592	2.58157	5.34237
TSPs-L	3.50485	5.07963	6.18641	4.51466	4.30533	0.814134	4.63956	3.13546	6.6651	3.68891	4.1389	4.58568	4.35341	4.28113
TSPs-L	4.1527	5.66061	5.40296	4.59716	5.80849	2.12629	6.20455	5.00964	6.53554	4.56589	4.78246	5.52775	4.82281	5.21488
TSPs-L	4.29086	5.68645	4.78359	5.24817	5.98448	1.17799	5.35106	4.90278	6.67268	4.53372	5.03601	5.67057	5.09406	5.07377
TSPs-L	2.75355	5.82271	4.82025	4.41875	4.6501	1.37923	5.86446	4.70478	6.54239	3.03263	4.24628	4.58956	3.77258	4.61482
TSPs-L	4.04607	5.33129	6.21023	4.4928	4.42842	1.55326	5.39637	3.07879	6.57976	4.34786	4.76874	5.09102	4.90481	5.12943
TSPs-L	4.99422	5.59863	5.94518	5.42093	6.41905	2.51234	5.74578	5.62629	6.55997	4.55282	5.30094	5.46357	5.20919	5.71419
TSPs-L	4.45577	4.99001	6.05204	4.98255	6.44858	1.44579	5.64822	6.01118	6.47882	4.59148	5.15036	4.47905	4.04929	4.09591
TSPs-L	2.29012	5.1094	2.11167	2.90392	3.68804	0.445879	4.47558	2.73786	6.30324	1.96839	2.67876	3.12834	2.34804	3.01697
TSPs-L	4.31829	5.59069	5.24419	4.82842	6.03596	2.10228	5.84997	5.043	6.27496	3.90785	4.63141	5.45764	3.49649	4.80032
TSPs-L	2.71813	5.42352	4.93894	2.36639	3.45123	0.15406	4.92442	4.09007	6.39162	1.46887	1.56278	3.27589	2.05796	3.71707
TSPs-L	3.56592	5.2835	5.31714	3.98901	5.955	1.15161	5.73086	4.43614	6.57163	4.03653	4.74292	5.30183	4.09927	5.18733
TSPs-L	1.4801	4.41574	6.12121	3.2911	4.009	0.624187	4.48197	2.8153	6.20789	2.32899	3.00136	2.62507	2.38605	3.8159
TSPs-L	3.84363	5.18029	5.41746	5.01187	5.21604	0.932728	4.60774	4.59907	6.74059	4.18938	5.12829	5.89916	5.75634	7.07194
TSPs-L	3.41379	5.03066	6.27515	4.16049	5.71768	2.26729	6.18877	4.55848	6.44714	4.19101	4.16352	5.21133	4.52066	4.62467
TSPs-L	0	4.63683	3.56478	0	3.33802	0.452453	4.44976	3.16237	6.3888	0.423642	0.981676	3.83904	2.59737	1.86201
TSPs-L	2.4005	4.82702	3.06215	3.32352	4.20708	0.704154	4.1784	3.38733	6.58599	1.5415	3.03527	4.72393	2.6817	3.82246
TSPs-L	3.32223	5.08768	4.65891	4.16105	4.91102	1.25165	5.48282	4.45196	6.51678	3.56061	3.48083	4.23253	3.74488	4.08547
TSPs-L	3.05326	4.86945	5.93118	5.71931	4.02645	0.344347	4.95007	3.63023	6.71495	2.84064	4.68617	3.64224	3.29577	3.89191
TSPs-L	3.29443	5.56231	3.87489	4.34916	4.43124	0.574957	5.62386	3.50644	6.42578	3.77802	4.15103	4.83889	4.24016	3.9433
TSPs-L	2.59298	5.55523	4.12951	4.07991	4.98432	0.455713	5.60098	4.2436	6.38301	2.50002	3.52182	4.25247	3.13959	4.58574
TSPs-L	2.2691	5.29897	6.30803	2.65974	4.96846	1.60434	5.78926	3.13936	6.43673	2.41105	2.41345	2.72451	3.15944	4.85587
TSPs-L	3.6488	5.35349	6.37682	4.3823	3.94682	1.15981	5.14471	3.9861	6.69674	3.31632	3.79553	5.20729	4.3994	4.75093
TSPs-L	3.40846	5.44161	3.92156	4.0327	5.07255	1.18256	5.10169	4.34464	6.34104	3.07977	3.92539	5.24716	5.26438	4.47934
TSPs-L	2.72546	5.17405	3.9441	3.9677	4.30421	0.645985	5.00492	3.43881	6.40732	3.03216	3.34466	3.9914	3.6676	4.82296
TSPs-L	4.39311	5.43224	4.71758	5.45072	6.04467	1.3741	6.00267	4.95405	6.60628	4.50145	4.79251	4.90778	4.19197	5.28352
TSPs-L	2.50379	4.92223	5.1592	4.38462	5.16791	0.775608	5.8095	4.16098	6.4198	2.5468	3.50262	4.53046	3.04652	3.72319
TSPs-L	3.74742	5.51821	5.77656	4.74158	6.15722	2.28428	6.06307	5.2068	6.61776	4.54811	5.16393	5.42447	4.45139	5.01538
TSPs-L	2.76474	5.20369	4.96948	2.6983	3.74711	0.717976	5.5731	3.16566	6.62807	2.66019	2.7015	3.71981	4.31773	3.74674
TSPs-L	4.24965	5.63568	5.20575	5.11165	5.94969	2.5471	5.8217	5.40299	6.4328	4.74949	3.93716	4.78509	4.40131	4.66683
TSPs-L	3.65938	5.5339	4.62905	4.83136	5.92764	1.29853	5.43655	4.53906	6.15303	3.99175	3.14725	5.26343	4.32241	4.51101
TSPs-L	2.40386	5.37732	3.75251	3.56305	4.62921	0.787569	5.9061	4.16977	6.24139	2.38641	3.52089	4.33733	3.54104	2.93979
TSPs-L	3.33573	5.36273	6.49893	4.18936	5.32412	1.38363	6.05253	4.57194	6.61451	3.17944	4.11859	4.28447	4.50752	4.38007
TSPs-L	1.00934	5.15325	4.44608	5.73368	2.827	1.21434	5.1065	3.84852	6.54885	1.4523	3.0644	3.23206	3.83589	3.8287
TSPs-L	3.27726	5.55845	5.76323	4.15259	4.25148	1.26517	5.31899	3.70554	6.51806	3.6399	3.99587	4.89031	4.89707	4.70309
TSPs-L	3.0241	5.37282	5.26814	4.44359	5.14674	1.41718	5.62996	4.1523	6.43652	3.23187	3.10681	4.73762	3.2561	3.82128
TSPs-L	3.89898	5.2875	5.13019	4.11988	5.0845	0.127853	2.90883	3.1943	6.54296	4.30561	5.07592	4.53276	4.64991	5.36255
TSPs-L	2.48081	5.35399	4.97678	3.40667	3.75374	0.583976	4.63743	3.61065	6.38506	3.16312	3.64146	4.04261	3.62847	4.0039
TSPs-L	4.15197	5.62608	4.96155	4.84679	5.36885	1.2414	5.37987	4.53172	6.37333	4.34147	4.40326	5.31553	4.9853	4.82529
TSPs-L	4.4149	4.98964	4.21631	4.21553	4.88319	0.213059	3.60474	3.8794	6.60976	4.53189	4.41307	4.17281	3.89651	4.68074
TSPs-L	2.59306	5.52335	6.4308	3.45825	4.59366	0	4.65203	4.01229	6.60245	3.6633	3.70615	3.99153	2.55744	4.32941
TSPs-L	3.72086	5.52671	5.97969	4.45753	4.45997	0.866868	4.6191	3.85854	6.23655	3.96989	3.48545	5.42711	4.62397	4.66521
TSPs-L	3.36753	5.13313	6.31992	3.38159	5.63715	1.91514	5.72198	4.64418	6.47586	3.62374	3.59365	4.95696	3.91533	3.60365
TSPs-L	3.93031	5.31625	6.22204	5.01843	5.67059	2.41024	6.01299	4.97521	6.66786	4.61909	4.73037	5.5417	5.36773	5.12989
TSPs-L	3.55251	5.55825	5.16588	3.69393	5.28953	2.63408	5.84699	4.23976	6.32637	3.1741	2.9566	4.34076	4.35133	3.95078
TSPs-L	4.17408	5.23354	5.21442	4.93788	5.30463	0.50303	4.01844	4.07351	6.46992	4.48854	4.92532	5.33382	4.39093	5.17704
TSPs-L	3.66753	5.54998	6.26546	4.76916	5.03707	1.35011	3.41541	4.17906	6.59045	4.49504	3.52779	5.37071	5.76718	5.60711
TSPs-L	2.88477	4.88128	6.1446	2.87951	3.68429	0	4.86084	1.86543	6.68469	3.16159	3.47452	3.59663	3.93344	4.18431
TSPs-L	2.25418	5.18855	3.31211	2.73234	3.54422	0.9274	5.89096	3.26546	6.54368	2.11962	2.66702	3.71278	3.27605	2.88391
TSPs-L	4.1748	5.56753	4.65447	5.33014	5.30443	1.8298	4.52842	4.18991	6.6887	4.74785	4.94298	5.90778	5.42071	5.35442
TSPs-L	1.05743	5.43282	5.43359	0.407275	4.12604	0.243926	4.88949	3.16425	6.39845	1.08623	2.15364	3.21926	1.85262	2.55878
TSPs-L	4.71511	5.43776	5.3948	5.01725	5.16076	2.37024	5.02128	4.46001	6.14732	4.99633	4.93384	5.84159	5.40747	5.93278
TSPs-L	4.35794	5.1828	5.85871	4.66043	5.35432	0.861394	5.62936	4.75107	6.4519	4.31655	4.63513	5.29335	5.25383	5.12716
TSPs-L	3.58611	5.68736	5.45177	3.55739	4.57396	1.3314	4.79411	4.02473	6.41493	3.93073	4.97717	5.85115	5.04159	5.05638
TSPs-L	4.33462	5.56437	4.58884	5.21132	5.65591	2.58818	4.62882	4.68267	6.58234	4.69189	4.72513	5.06621	5.1733	4.69211
TSPs-L	2.48317	4.98824	5.50115	3.73931	3.94884	0	4.09113	2.99092	6.7606	2.27945	3.15308	4.23794	3.58921	4.16243
TSPs-L	3.57686	5.47774	3.69842	4.73923	5.1022	1.10311	4.87407	4.29565	6.54704	4.30872	5.10925	4.53553	4.74868	5.17078
TSPs-L	2.01919	5.24602	2.55744	2.90952	2.91223	0.252202	5.22647	3.07454	6.31052	1.98236	1.97962	3.8132	3.14607	2.59752
TSPs-L	4.39294	5.35463	5.28914	5.00854	5.43377	0.898205	4.30465	4.4212	6.46954	4.24823	4.99717	5.55659	5.29385	5.33314
TSPs-L	1.65072	4.55355	3.74827	3.71838	4.90935	0	4.48453	2.76537	6.94961	1.68792	3.15915	2.61861	3.79789	4.82914
TSPs-L	1.44823	4.97301	1.10073	2.48693	3.11346	0.145712	4.14823	3.00054	6.41724	1.34715	2.49008	3.52727	1.62438	2.66698
TSPs-L	4.35985	5.81947	5.13334	5.0952	6.39311	0.629029	6.12076	5.36356	6.32041	4.10032	5.17043	5.53204	4.66455	5.15033
TSPs-L	2.94699	5.44804	5.28873	4.63035	4.97079	0.801257	5.82241	4.22382	6.65181	3.6666	3.36698	4.64475	4.0592	4.25973
TSPs-L	1.18272	5.09694	4.34098	3.36931	2.35459	0.62272	5.29523	4.21536	6.53508	1.96532	3.26267	3.76954	2.96426	3.30528
TSPs-L	1.92066	5.2224	1.90548	3.50791	4.44802	0.231221	5.32791	3.52133	6.18037	2.46941	2.85543	4.53486	3.16455	2.27999
TSPs-L	4.1613	5.01595	4.5289	4.50207	5.4919	0.135948	3.73418	3.45621	6.54277	5.04004	5.36447	5.48063	5.09223	5.96453
TSPs-L	2.41504	5.13097	2.09134	0.907313	2.06637	0.581196	6.17625	2.14308	6.51673	0.206487	0.527693	4.17584	2.02473	1.87459
TSPs-L	2.15056	5.02584	5.49336	1.80693	4.54479	2.26363	5.21625	4.29041	6.44831	2.46125	2.54741	2.95711	2.97484	3.50009
TSPs-L	3.95883	5.48515	5.38858	4.706	4.70831	0.960727	5.43887	4.08582	6.28816	4.14798	4.64749	5.08589	4.67581	5.04101
TSPs-L	4.13142	5.77324	4.56085	4.41525	5.61906	1.73954	6.02504	4.61149	6.3633	4.10543	4.44617	5.61341	4.55401	5.09782
TSPs-L	3.60812	5.60856	5.88215	4.20074	4.98749	0.373256	5.46599	3.97447	6.29143	3.41135	2.32177	5.61811	4.15418	4.44546
TSPs-L	2.64475	5.69407	6.5939	4.11691	5.06153	1.92356	5.97907	3.97285	6.25905	3.08076	3.10283	4.7973	3.27565	4.1015
TSPs-L	3.82813	5.74509	5.81968	5.00106	4.61929	1.04417	5.24309	3.39352	6.43447	4.51135	4.47347	5.4857	5.1964	4.64085
TSPs-L	4.46596	5.84628	5.68775	5.23022	5.05848	0	4.64836	4.24737	6.21463	4.38872	5.31016	5.99507	4.61288	5.58021
TSPs-L	3.25467	5.29322	4.37162	3.90873	4.48645	0.586986	4.01771	2.78663	5.98326	2.81469	3.38844	5.01919	4.2133	3.8927
TSPs-L	1.66179	5.49609	4.17288	3.35616	2.66105	0.615099	4.46842	2.77654	6.72389	1.69907	2.66159	2.95893	3.33893	3.03369
TSPs-L	4.08086	5.50944	4.87634	4.88662	6.01579	1.87927	5.9056	5.51378	6.45349	4.1922	4.79937	5.5482	4.43145	5.66538
TSPs-L	2.14665	5.27458	3.07777	3.2934	2.87391	0.515845	3.24624	2.44743	6.43187	1.20843	2.9951	4.84793	5.48224	3.93607
TSPs-L	3.58883	5.60409	4.8939	4.55769	4.35624	1.12649	5.10365	3.94892	6.11781	3.99699	2.61536	4.48091	4.19125	4.47651
TSPs-L	3.53917	4.63757	4.82202	3.6224	6.3245	0	5.9277	5.12081	6.88427	3.67195	4.60941	4.35107	3.28338	5.16384
TSPs-L	2.78264	5.40599	6.70061	3.4859	5.41297	0.328296	4.63526	4.28177	6.68533	2.93037	3.48914	5.55281	3.47724	4.72442
TSPs-L	1.86755	5.19949	6.39064	4.29986	3.7417	0.54604	5.04898	3.77243	6.68096	2.59777	5.74322	4.51317	3.40516	4.13218
TSPs-L	2.7386	4.97675	6.78764	2.68043	3.86199	0.302325	3.92251	3.0319	6.74697	3.06032	3.83306	3.56288	3.70503	4.10535
TSPs-L	4.18325	5.59152	5.27367	5.36682	6.06678	1.2491	5.25346	5.27247	6.50381	5.12457	5.26177	5.33552	4.86932	5.75257
TSPs-L	2.5893	5.19655	5.57874	4.12906	4.92652	0.614542	5.66974	3.31483	6.40454	3.48653	4.09937	4.55173	3.76212	3.99014
TSPs-L	2.51005	5.22707	4.889	3.76118	3.49409	0	4.58985	3.47119	6.2888	1.52082	2.77186	4.96833	4.01115	3.70211
TSPs-L	3.38273	5.06585	6.04053	3.52974	5.45572	0.282603	5.20258	4.32159	6.4251	3.37113	4.03214	5.10701	4.71083	4.67905
