# Supplementary material for: Integrating bulk RNA-seq and scRNA-seq analyses revealed the function and clinical value of thrombospondins in colon cancer
Source: Comput Struct Biotechnol J. 2024 May 17;23:2251–66. doi: 10.1016/j.csbj.2024.05.021 (PMC11140486; doi:10.1016/j.csbj.2024.05.021)
Supplement: Supplementary file 17 — Supplementary material [file mmc17.xlsx]

## Sheet: enrichGO_CAF_dotplot_top5
Table S14. Gene Ontology enrichment analysis of five CAFs subtypes
GO Term	ONTOLOGY	Description	GeneRatio	P.Value	P.Adjust	Q.Value	GeneID	Count	CAFs Subtypes
GO:0030198	Biologica Process	extracellular matrix organization	78/455	1.02009e-48	2.59715e-45	2.08527e-45	COL11A1/COL10A1/COL8A1/COL1A2/COL1A1/FAP/GREM1/ADAM12/COL3A1/CTSK/SULF2/PDPN/FBLN2/ADAMTS2/SULF1/COL12A1/AEBP1/COL5A2/COL16A1/LUM/SPARC/ITGA11/MMP2/ANTXR1/VCAN/TIMP2/COL5A1/CREB3L1/SERPINH1/COL7A1/POSTN/ADAMTS12/MMP11/LOXL1/ITGB5/FBN1/COL6A3/HTRA1/FSCN1/COL8A2/DCN/LOX/MMP14/LOXL2/BGN/TGFBR1/COL24A1/FBLN1/MYO1E/ADAMTS6/FN1/ANXA2/MMP1/BMP1/SH3PXD2A/P3H4/MMP23B/TNC/HSPG2/ELN/PRDX4/P4HA1/FMOD/COL6A1/…	78	pan_dCAFs
GO:0043062	Biologica Process	extracellular structure organization	78/455	1.24474e-48	2.59715e-45	2.08527e-45	COL11A1/COL10A1/COL8A1/COL1A2/COL1A1/FAP/GREM1/ADAM12/COL3A1/CTSK/SULF2/PDPN/FBLN2/ADAMTS2/SULF1/COL12A1/AEBP1/COL5A2/COL16A1/LUM/SPARC/ITGA11/MMP2/ANTXR1/VCAN/TIMP2/COL5A1/CREB3L1/SERPINH1/COL7A1/POSTN/ADAMTS12/MMP11/LOXL1/ITGB5/FBN1/COL6A3/HTRA1/FSCN1/COL8A2/DCN/LOX/MMP14/LOXL2/BGN/TGFBR1/COL24A1/FBLN1/MYO1E/ADAMTS6/FN1/ANXA2/MMP1/BMP1/SH3PXD2A/P3H4/MMP23B/TNC/HSPG2/ELN/PRDX4/P4HA1/FMOD/COL6A1/…	78	pan_dCAFs
GO:0030199	Biologica Process	collagen fibril organization	22/455	9.73302e-22	1.35386e-18	1.08703e-18	COL11A1/COL1A2/COL1A1/GREM1/COL3A1/ADAMTS2/COL12A1/AEBP1/COL5A2/LUM/COL5A1/SERPINH1/MMP11/LOXL1/LOX/LOXL2/TGFBR1/ANXA2/P3H4/P4HA1/FMOD/COMP	22	pan_dCAFs
GO:0032963	Biologica Process	collagen metabolic process	22/455	3.02562e-14	3.15648e-11	2.53436e-11	COL1A2/COL1A1/FAP/CTSK/ADAMTS2/MMP2/COL5A1/CREB3L1/SERPINH1/MMP11/MRC2/MMP14/P3H1/MMP1/P3H4/MMP23B/P3H3/COL15A1/MMP3/ITGA2/F2R/CTSL	22	pan_dCAFs
GO:0001503	Biologica Process	ossification	39/455	3.2564e-13	2.71779e-10	2.18213e-10	CTHRC1/COL11A1/COL1A2/COL1A1/GREM1/CTSK/COL5A2/SPARC/ITGA11/MMP2/CDH11/VCAN/TWIST1/CREB3L1/LEF1/MRC2/LOX/MMP14/GPNMB/RUNX1/SLC24A3/WNT5A/RRBP1/MDK/BMP1/FZD1/ANKH/TNC/TWIST2/SMAD7/SGMS2/COL6A1/COMP/FAT4/CLEC11A/IGFBP3/ASPN/CEBPB/TPM4	39	pan_dCAFs
GO:00301981	Biologica Process	extracellular matrix organization	39/286	9.85622e-21	2.05837e-17	1.40282e-17	PDGFRA/DCN/FBLN1/LRP1/ABI3BP/DPT/FBLN5/TNXB/MMP2/LUM/HAPLN1/VCAN/CCDC80/EMILIN1/SCUBE1/FGFR4/LAMB1/LAMA2/QSOX1/COL4A5/COL6A3/SFRP2/ADAMTSL3/COL4A4/CTSK/MFAP4/HAS2/COL14A1/ADAMTSL4/VCAM1/ADAMTS5/FLRT2/FBN1/AGT/JAM2/A2M/ANXA2/ENG/ICAM4	39	pan_iCAFs
GO:00430621	Biologica Process	extracellular structure organization	39/286	1.07909e-20	2.05837e-17	1.40282e-17	PDGFRA/DCN/FBLN1/LRP1/ABI3BP/DPT/FBLN5/TNXB/MMP2/LUM/HAPLN1/VCAN/CCDC80/EMILIN1/SCUBE1/FGFR4/LAMB1/LAMA2/QSOX1/COL4A5/COL6A3/SFRP2/ADAMTSL3/COL4A4/CTSK/MFAP4/HAS2/COL14A1/ADAMTSL4/VCAM1/ADAMTS5/FLRT2/FBN1/AGT/JAM2/A2M/ANXA2/ENG/ICAM4	39	pan_iCAFs
GO:0072001	Biologica Process	renal system development	23/286	1.2401e-10	1.57699e-07	1.07475e-07	PDGFRA/DCN/SERPINF1/SPRY1/NFIA/SFRP1/BMP4/WNT4/PDGFD/RDH10/PTCH1/WNT2B/EGR1/AKR1B1/BMP7/EPHA7/COL4A4/HAS2/DLL1/FBN1/AGT/SLIT2/GPC3	23	pan_iCAFs
GO:0070371	Biologica Process	ERK1 and ERK2 cascade	24/286	1.8295e-10	1.58649e-07	1.08123e-07	PDGFRA/IGF1/FBLN1/LRP1/SPRY1/ALKAL2/BMP4/CCL11/PTGER4/SPRY2/PDGFD/CCL13/P2RY1/PLA2G2A/EMILIN1/FGFR4/CCL2/ZFP36L2/APOE/CD74/EPHA7/KLF4/DUSP6/AGT	24	pan_iCAFs
GO:1901342	Biologica Process	regulation of vasculature development	28/286	2.07928e-10	1.58649e-07	1.08123e-07	DCN/SERPINF1/F3/C3/FBLN5/SFRP1/BMP4/CCL11/TMEM100/SPRY2/WNT4/PDGFD/PTGIS/TGFBR2/EMILIN1/THBS4/FGF9/ECM1/SFRP2/EGR1/BMP7/ACVRL1/PTGS2/KLF4/DLL1/AGT/SRPX2/ENG	28	pan_iCAFs
GO:0042110	Biologica Process	T cell activation	67/246	8.24738e-50	2.46184e-46	1.88561e-46	CD3D/CD2/PTPRC/CD3E/CD3G/LCP1/CD7/PTPN22/CORO1A/RAC2/BCL11B/LCK/ICOS/ITK/CCL5/IL7R/NCKAP1L/CTLA4/ITGAL/SIRPG/CD5/DOCK8/SLA2/CD40LG/FOXP3/PDCD1/TIGIT/CD6/CCR6/RASGRP1/GPR183/RUNX3/CD8A/CD28/ZAP70/DOCK2/RHOH/CARD11/SIT1/GATA3/THEMIS/IL2RA/VAV1/RASAL3/NLRC3/CD27/LAT/APBB1IP/JAML/TNFRSF18/TESPA1/WAS/IRF4/TNFRSF4/SASH3/NFATC2/CD83/PIK3CD/RIPOR2/PREX1/TNFRSF1B/JAK3/TNFSF14/FYN/MALT1/IL18R1/B2M	67	pan_iCAFs_2 or pan_nCAFs
GO:0007159	Biologica Process	leukocyte cell-cell adhesion	48/246	2.64502e-34	3.94769e-31	3.02367e-31	PTPRC/CD3E/PTPN22/CORO1A/RAC2/LCK/ICOS/CCL5/SKAP1/IL7R/NCKAP1L/CTLA4/ITGAL/SIRPG/CD5/DOCK8/CD40LG/FOXP3/PDCD1/TIGIT/TNF/CD6/RASGRP1/RUNX3/CD28/ZAP70/RHOH/CARD11/ITGB2/GATA3/IL2RA/VAV1/SELPLG/RASAL3/CD27/TESPA1/ITGB7/SASH3/FERMT3/EZR/SELL/CD83/RIPOR2/JAK3/TNFSF14/FYN/MALT1/STK10	48	pan_iCAFs_2 or pan_nCAFs
GO:0030098	Biologica Process	lymphocyte differentiation	47/246	6.12788e-33	6.09724e-30	4.67009e-30	CD3D/CD2/PTPRC/CD3E/CD3G/PTPN22/BCL11B/IKZF1/LCK/ITK/IL7R/NCKAP1L/CTLA4/CD40LG/FOXP3/CCR6/RASGRP1/GPR183/RUNX3/CD8A/CD28/ZAP70/DOCK2/RHOH/CARD11/GATA3/THEMIS/IL2RA/VAV1/IKZF3/CD27/TNFRSF18/TESPA1/IRF4/ITM2A/SASH3/NFATC2/CD83/PIK3CD/PREX1/JAK3/POU2F2/PTK2B/MALT1/IL18R1/B2M/PTPRJ	47	pan_iCAFs_2 or pan_nCAFs
GO:0050863	Biologica Process	regulation of T cell activation	45/246	1.10612e-32	8.25445e-30	6.32237e-30	CD2/PTPRC/CD3E/PTPN22/CORO1A/RAC2/LCK/ICOS/CCL5/IL7R/NCKAP1L/CTLA4/SIRPG/CD5/DOCK8/CD40LG/FOXP3/PDCD1/TIGIT/CD6/RASGRP1/RUNX3/CD28/ZAP70/RHOH/CARD11/SIT1/GATA3/IL2RA/VAV1/RASAL3/CD27/LAT/TNFRSF18/TESPA1/IRF4/SASH3/NFATC2/CD83/RIPOR2/TNFRSF1B/JAK3/TNFSF14/FYN/MALT1	45	pan_iCAFs_2 or pan_nCAFs
GO:0030217	Biologica Process	T cell differentiation	40/246	9.37136e-32	5.5947e-29	4.28518e-29	CD3D/CD2/PTPRC/CD3E/CD3G/PTPN22/BCL11B/LCK/ITK/IL7R/NCKAP1L/CTLA4/FOXP3/CCR6/RASGRP1/GPR183/RUNX3/CD8A/CD28/ZAP70/DOCK2/RHOH/CARD11/GATA3/THEMIS/IL2RA/VAV1/CD27/TNFRSF18/TESPA1/IRF4/SASH3/NFATC2/CD83/PIK3CD/PREX1/JAK3/MALT1/IL18R1/B2M	40	pan_iCAFs_2 or pan_nCAFs
GO:0003012	Biologica Process	muscle system process	65/428	1.32435e-32	5.51724e-29	4.20725e-29	MYH11/MYL9/ACTA2/PLN/MEF2C/CAV1/MYLK/GJC1/LMOD1/PPP1R12B/DES/MYL6/PLCE1/FLNA/KCNJ8/TPM2/SYNM/PTK2/HRC/ATP1A2/TPM1/CASQ2/HEY2/UTRN/EDNRA/SORBS2/SORBS1/CNN1/SGCA/CACNA1H/CALD1/TMOD1/CRYAB/SSTR2/ACTG2/KCNA5/ITGA1/ROCK1/ADRA2B/TLN1/MYOCD/DMPK/RYR2/KCNMA1/MYOM1/VCL/FBXO32/CACNA1C/ATP2B4/ROCK2/SMTN/CAMK2G/SORBS3/TMEM38B/ARHGAP42/VIM/DTNA/RCSD1/SNTA1/PRKG1/SOD1/HSPB6/TPM4/LMNA/NOTCH1	65	pan_myCAFs
GO:0006936	Biologica Process	muscle contraction	57/428	1.67444e-31	3.48785e-28	2.65971e-28	MYH11/MYL9/ACTA2/PLN/CAV1/MYLK/GJC1/LMOD1/PPP1R12B/DES/MYL6/PLCE1/FLNA/KCNJ8/TPM2/SYNM/HRC/ATP1A2/TPM1/CASQ2/UTRN/EDNRA/SORBS1/CNN1/SGCA/CACNA1H/CALD1/TMOD1/CRYAB/SSTR2/ACTG2/KCNA5/ITGA1/ROCK1/ADRA2B/TLN1/MYOCD/DMPK/RYR2/KCNMA1/MYOM1/VCL/CACNA1C/ATP2B4/ROCK2/SMTN/SORBS3/TMEM38B/ARHGAP42/VIM/DTNA/RCSD1/SNTA1/PRKG1/SOD1/HSPB6/TPM4	57	pan_myCAFs
GO:0031589	Biologica Process	cell-substrate adhesion	39/428	4.78386e-16	6.57915e-13	5.01703e-13	ITGA7/BCAM/ANGPT2/FLNA/EGFLAM/PTK2/UTRN/SORBS1/ATP1B2/CD36/LAMA5/ITGA1/ITGA3/ROCK1/JAG1/NTN4/VCL/ANGPT1/ROCK2/PTEN/COL5A3/LAMB2/ARHGEF7/SORBS3/NRP1/ADAMTS9/IQGAP1/RAC1/ACTN4/ACTG1/ITGA8/BCL6/PHLDB2/ACTN1/FERMT2/AXL/GAS6/LIMS2/NOTCH1	39	pan_myCAFs
GO:0090257	Biologica Process	regulation of muscle system process	33/428	6.317e-16	6.57915e-13	5.01703e-13	MYL9/PLN/CAV1/PPP1R12B/PLCE1/FLNA/PTK2/HRC/ATP1A2/TPM1/CASQ2/UTRN/CNN1/SGCA/SSTR2/ROCK1/ADRA2B/MYOCD/DMPK/RYR2/KCNMA1/FBXO32/CACNA1C/ATP2B4/ROCK2/CAMK2G/TMEM38B/ARHGAP42/PRKG1/SOD1/HSPB6/LMNA/NOTCH1	33	pan_myCAFs
GO:0032835	Biologica Process	glomerulus development	17/428	4.23078e-14	3.52508e-11	2.6881e-11	NOTCH3/ACTA2/MEF2C/ANGPT2/PLCE1/HEYL/PDGFRB/FOXC1/JAG1/ENPEP/FOXC2/ANGPT1/LAMB2/IQGAP1/HES1/IL6R/NOTCH1	17	pan_myCAFs
GO:0007059	Biologica Process	chromosome segregation	94/494	8.78504e-71	3.10727e-67	2.69377e-67	NCAPG/ESCO2/HJURP/AURKB/BIRC5/DLGAP5/SKA1/KNL1/KIFC1/CDCA2/SPC25/KIF18B/NCAPH/KIF2C/UBE2C/BUB1B/KIF14/BUB1/MKI67/TTK/SPAG5/NUSAP1/TOP2A/PRC1/KIF23/CDCA8/NUF2/ZWINT/TACC3/SKA3/KIF4A/PLK1/CDC20/CENPE/CENPK/BRIP1/NCAPG2/CDT1/CENPF/MAD2L1/NDC80/CDC6/CENPH/PSRC1/ECT2/FANCD2/DMC1/KIF18A/CCNB1/CENPN/PTTG1/EME1/SGO1/ESPL1/OIP5/BRCA1/SGO2/CCNE2/RMI2/FBXO5/NCAPD3/CENPW/SMC2/INCENP/FAM83D/RMI1/NCAPD2/SMC4/S…	94	pan_pCAFs
GO:0000280	Biologica Process	nuclear division	103/494	2.90948e-70	5.14542e-67	4.46069e-67	NCAPG/CCNB2/AURKB/BIRC5/DLGAP5/KIFC1/MYBL2/KIF18B/ANLN/PKMYT1/NCAPH/KIF2C/ASPM/UBE2C/BUB1B/KIF14/BUB1/MKI67/TTK/SPAG5/MND1/NUSAP1/TOP2A/PRC1/KIF23/CDCA8/FBXO43/NUF2/CDK1/KIF11/MYBL1/ZWINT/TACC3/RAD54L/KIF4A/PLK1/CDC20/TPX2/CENPE/CENPK/BRIP1/NCAPG2/CDT1/CENPF/MAD2L1/NDC80/CDC6/CHEK1/BRCA2/PSRC1/FANCD2/AURKA/DMC1/KNTC1/KIF18A/CCNB1/PTTG1/EME1/CDC25C/SGO1/PSMC3IP/ESPL1/SGO2/CCNE2/KIF20B/FBXO5/NCAPD3…	103	pan_pCAFs
GO:0048285	Biologica Process	organelle fission	103/494	2.58247e-65	3.04473e-62	2.63956e-62	NCAPG/CCNB2/AURKB/BIRC5/DLGAP5/KIFC1/MYBL2/KIF18B/ANLN/PKMYT1/NCAPH/KIF2C/ASPM/UBE2C/BUB1B/KIF14/BUB1/MKI67/TTK/SPAG5/MND1/NUSAP1/TOP2A/PRC1/KIF23/CDCA8/FBXO43/NUF2/CDK1/KIF11/MYBL1/ZWINT/TACC3/RAD54L/KIF4A/PLK1/CDC20/TPX2/CENPE/CENPK/BRIP1/NCAPG2/CDT1/CENPF/MAD2L1/NDC80/CDC6/CHEK1/BRCA2/PSRC1/FANCD2/AURKA/DMC1/KNTC1/KIF18A/CCNB1/PTTG1/EME1/CDC25C/SGO1/PSMC3IP/ESPL1/SGO2/CCNE2/KIF20B/FBXO5/NCAPD3…	103	pan_pCAFs
GO:0006260	Biologica Process	DNA replication	81/494	7.82822e-63	6.9221e-60	6.00095e-60	ESCO2/FAM111B/CDC45/E2F8/MCM10/CLSPN/ORC6/E2F7/CDK1/BRIP1/MCM2/CDT1/ATAD5/BLM/ZGRF1/GINS1/RECQL4/CCNA2/CDC6/CHEK1/BRCA2/POLQ/DTL/EME1/WDHD1/LIG1/GINS2/BRCA1/MCM8/MCM4/BARD1/CCNE2/RMI2/TIMELESS/FBXO5/MMS22L/CHAF1A/RMI1/CHAF1B/POLE2/RFWD3/RRM1/MCM7/CDC7/MCM5/PRIM1/RFC4/CHTF18/GEN1/MGME1/RFC3/DNA2/TOPBP1/DDX11/POLE/RPA3/PIF1/GMNN/RBBP8/RFC2/POLD3/MCM3/CHEK2/DUT/DSCC1/PCNA/DBF4/RBBP7/FANCM/SMC3/FAM11…	81	pan_pCAFs
GO:0140014	Biologica Process	mitotic nuclear division	80/494	8.59697e-60	6.08149e-57	5.2722e-57	NCAPG/CCNB2/AURKB/BIRC5/DLGAP5/KIFC1/MYBL2/KIF18B/ANLN/PKMYT1/NCAPH/KIF2C/UBE2C/BUB1B/KIF14/BUB1/MKI67/TTK/SPAG5/NUSAP1/PRC1/KIF23/CDCA8/FBXO43/NUF2/CDK1/KIF11/ZWINT/TACC3/KIF4A/PLK1/CDC20/TPX2/CENPE/CENPK/NCAPG2/CDT1/CENPF/MAD2L1/NDC80/CDC6/CHEK1/PSRC1/AURKA/KNTC1/KIF18A/CCNB1/PTTG1/CDC25C/SGO1/ESPL1/SGO2/KIF20B/FBXO5/NCAPD3/SMC2/VRK1/INCENP/NCAPD2/SMC4/SPDL1/GEN1/DSN1/TUBG1/CDK5RAP2/MZT1/CEP97/…	80	pan_pCAFs
