# Supplementary material for: Integrating bulk RNA-seq and scRNA-seq analyses revealed the function and clinical value of thrombospondins in colon cancer
Source: Comput Struct Biotechnol J. 2024 May 17;23:2251–66. doi: 10.1016/j.csbj.2024.05.021 (PMC11140486; doi:10.1016/j.csbj.2024.05.021)
Supplement: Supplementary file 18 — Supplementary material [file mmc18.xlsx]

## Sheet: Table S9.Degs_Pseudotime
Table S15. Genes closely related to pseudo-time.
Gene Symbol	P.Val	Q.Val	Number of cells expressed	Use For Ordering
HES4	1.01e-59	1.08e-58	192	TRUE
MXRA8	2.86e-62	3.22e-61	441	TRUE
CCNL2	0.49891	0.537939	17	TRUE
GNB1	0.823066	0.848041	182	TRUE
HES5	3.05e-19	1.29e-18	10	TRUE
RPL22	0.00441084	0.00624795	614	TRUE
ENO1	3.52e-06	6.96e-06	373	TRUE
DHRS3	0.946242	0.954902	67	TRUE
HSPB7	5.57e-31	3.34e-30	11	TRUE
AKR7A2	1.4e-17	5.55e-17	116	TRUE
CAPZB	4.18e-15	1.52e-14	518	TRUE
PLA2G2A	2.26e-47	2.03e-46	109	TRUE
CAMK2N1	1.28e-19	5.49e-19	172	TRUE
HP1BP3	0.0233165	0.030416	156	TRUE
ECE1	6.62e-19	2.76e-18	46	TRUE
HSPG2	3.44e-10	9.51e-10	167	TRUE
WNT4	2.26e-10	6.35e-10	38	TRUE
LUZP1	9.6e-12	2.89e-11	69	TRUE
ID3	0.628843	0.665031	721	TRUE
SRSF10	0.0467837	0.0587601	16	TRUE
SYF2	3.55e-06	7e-06	186	TRUE
WASF2	3.66e-07	7.84e-07	233	TRUE
IFI6	0.00612625	0.00852791	122	TRUE
SRSF4	0.0231856	0.030264	74	TRUE
COL16A1	2.37e-73	3.2e-72	137	TRUE
MARCKSL1	1.02e-06	2.11e-06	153	TRUE
PHC2	0.921145	0.933623	69	TRUE
CLSPN	0.853928	0.873952	10	TRUE
COL8A2	8.12e-24	4.01e-23	24	TRUE
EVA1B	0.000148767	0.000248142	250	TRUE
FHL3	0.100523	0.120824	19	TRUE
HEYL	1.11e-40	8.6e-40	38	TRUE
P3H1	1.94e-21	9.03e-21	38	TRUE
JUN	5.19e-29	3.02e-28	1108	TRUE
JAK1	0.0166941	0.0222199	263	TRUE
NEGR1	5.8e-06	1.12e-05	97	TRUE
SELENOF	0.00428438	0.00607703	220	TRUE
GBP3	7.98e-05	0.000136961	11	TRUE
GBP2	1.17e-18	4.79e-18	113	TRUE
TGFBR3	2.26e-16	8.54e-16	12	TRUE
GCLM	0.0430418	0.0542881	26	TRUE
ARHGAP29	5.97e-73	7.97e-72	43	TRUE
F3	3.62e-10	9.95e-10	208	TRUE
EXTL2	0.0022126	0.00325749	15	TRUE
SORT1	1.52e-45	1.3e-44	21	TRUE
PSMA5	0.774982	0.804553	78	TRUE
GSTM3	0.262819	0.298108	71	TRUE
RHOC	0.0384365	0.0489511	376	TRUE
SLC16A1	0.0411215	0.0521486	13	TRUE
LIX1L	0.000627944	0.000982481	12	TRUE
TXNIP	1e-67	1.26e-66	790	TRUE
ANP32E	4.23e-05	7.47e-05	11	TRUE
APH1A	3.75e-05	6.68e-05	24	TRUE
MCL1	0.117791	0.140451	519	TRUE
CTSS	0.00661545	0.00917231	10	TRUE
CTSK	2.73e-286	2.49e-284	629	TRUE
SELENBP1	5.92e-07	1.24e-06	24	TRUE
S100A10	6.48e-88	1.11e-86	664	TRUE
S100A11	0.00116044	0.00177455	993	TRUE
S100A6	0.662444	0.696348	1364	TRUE
S100A4	9.02e-32	5.51e-31	831	TRUE
S100A16	7.12e-66	8.63e-65	132	TRUE
S100A13	0.000546329	0.000859925	517	TRUE
ILF2	1.95e-05	3.58e-05	75	TRUE
SLC39A1	0.000134252	0.000225186	86	TRUE
JTB	5.06e-09	1.28e-08	268	TRUE
RAB13	0.924159	0.935772	398	TRUE
TPM3	0.0141627	0.0190076	72	TRUE
PBXIP1	0.000439948	0.000697723	25	TRUE
SSR2	1.21e-14	4.31e-14	503	TRUE
CCT3	0.0791507	0.0964635	75	TRUE
MEF2D	2.33e-10	6.53e-10	11	TRUE
NES	1.28e-16	4.88e-16	38	TRUE
CRABP2	1.23e-25	6.45e-25	74	TRUE
HDGF	0.369905	0.408514	57	TRUE
TAGLN2	0.0105185	0.0142722	402	TRUE
COPA	0.000135021	0.000226296	61	TRUE
ADAMTS4	9.66e-119	2.38e-117	151	TRUE
OLFML2B	0.751948	0.782968	17	TRUE
RGS5	1.42e-40	1.09e-39	11	TRUE
DPT	0.811351	0.83857	248	TRUE
DNM3OS	8.27e-17	3.2e-16	29	TRUE
KIAA0040	8.04e-25	4.13e-24	28	TRUE
ANGPTL1	2.65e-67	3.3e-66	39	TRUE
ABL2	3.01e-08	7.17e-08	49	TRUE
GLUL	1.44e-07	3.23e-07	243	TRUE
RGS16	1.35e-14	4.79e-14	246	TRUE
ARPC5	1.8e-09	4.72e-09	98	TRUE
IVNS1ABP	0.0012204	0.00185406	21	TRUE
PTGS2	0.325533	0.364445	38	TRUE
ZNF281	2.8e-11	8.22e-11	24	TRUE
PHLDA3	5.52e-10	1.5e-09	214	TRUE
CSRP1	1.37e-70	1.77e-69	292	TRUE
LMOD1	6.59e-120	1.68e-118	125	TRUE
KDM5B	2.41e-08	5.8e-08	38	TRUE
CHI3L1	6.76e-106	1.54e-104	74	TRUE
FMOD	0.000114128	0.000193133	88	TRUE
NUCKS1	1.15e-07	2.61e-07	859	TRUE
PIGR	0.000233969	0.000381749	15	TRUE
SERTAD4-AS1	0.0550809	0.0686871	22	TRUE
LBR	6.04e-17	2.34e-16	19	TRUE
ENAH	0.0872007	0.105782	174	TRUE
ACBD3	7.39e-08	1.7e-07	75	TRUE
PARP1	0.00166531	0.00249202	17	TRUE
CDC42BPA	0.00169708	0.00253593	52	TRUE
AGT	9.05e-35	5.96e-34	114	TRUE
C1orf198	0.54777	0.586315	10	TRUE
TOMM20	0.0134333	0.0180402	232	TRUE
ARID4B	0.936445	0.945927	82	TRUE
NID1	0.00117926	0.00180069	264	TRUE
GREM2	9.18e-19	3.8e-18	21	TRUE
SAMD11	8.23e-05	0.000141047	29	TRUE
ISG15	0.0446	0.0560847	238	TRUE
AGRN	0.005108	0.00718688	18	TRUE
VWA1	1.38e-06	2.8e-06	18	TRUE
MMP23B	9.2e-28	5.19e-27	72	TRUE
SKI	0.0887358	0.107457	16	TRUE
PER3	0.0554017	0.0690461	20	TRUE
SPSB1	4.74e-06	9.23e-06	25	TRUE
PDPN	1.27e-192	7.19e-191	283	TRUE
EFHD2	0.279195	0.315317	19	TRUE
FBLIM1	0.0417015	0.0527883	116	TRUE
SPEN	1.53e-09	4.04e-09	33	TRUE
NBL1	1.61e-150	6.14e-149	571	TRUE
PINK1	0.0969343	0.116845	10	TRUE
RPL11	0.215296	0.246742	1431	TRUE
SRRM1	1.65e-09	4.36e-09	151	TRUE
CLIC4	0.0621386	0.0768025	27	TRUE
SH3BGRL3	2.84e-08	6.79e-08	416	TRUE
CD52	4.75e-05	8.35e-05	16	TRUE
ARID1A	7.67e-06	1.47e-05	28	TRUE
TINAGL1	0	0	116	TRUE
GJA4	2.59e-217	1.75e-215	98	TRUE
AGO3	0.00361942	0.00518297	12	TRUE
MAP7D1	0.763286	0.79359	29	TRUE
ZC3H12A	0.108828	0.130134	29	TRUE
AKIRIN1	0.0951983	0.114951	15	TRUE
NDUFS5	0.00538724	0.00754934	588	TRUE
MACF1	0.0176163	0.0233879	181	TRUE
CAP1	2.86e-06	5.69e-06	271	TRUE
SMAP2	2.35e-11	6.91e-11	13	TRUE
YBX1	0.311955	0.350217	808	TRUE
ATP6V0B	0.490232	0.529128	166	TRUE
RPS8	2.82e-09	7.28e-09	1404	TRUE
AKR1A1	5.46e-08	1.27e-07	73	TRUE
NASP	0.0621977	0.0768303	30	TRUE
UQCRH	0.00187988	0.00279514	423	TRUE
CMPK1	0.594964	0.632715	88	TRUE
CDKN2C	4.22e-05	7.46e-05	21	TRUE
GPX7	1.27e-27	7.18e-27	35	TRUE
PODN	1.23e-14	4.38e-14	90	TRUE
NFIA	1.12e-43	9.22e-43	271	TRUE
PGM1	2.63e-07	5.76e-07	19	TRUE
NEXN	1.02e-19	4.41e-19	322	TRUE
IFI44L	0.460766	0.501978	10	TRUE
CYR61	9.17e-30	5.41e-29	587	TRUE
SH3GLB1	0.28929	0.326543	178	TRUE
RPAP2	0.119783	0.14268	10	TRUE
RPL5	0.00486613	0.00686964	1240	TRUE
VCAM1	3.37e-10	9.32e-10	151	TRUE
SARS	0.00356323	0.00511649	84	TRUE
GNAI3	0.267313	0.302714	67	TRUE
CSF1	1.39e-05	2.58e-05	29	TRUE
ATP5PB	0.000815702	0.00126025	79	TRUE
RAP1A	2.13e-05	3.89e-05	40	TRUE
WNT2B	1.69e-15	6.25e-15	90	TRUE
HIPK1	8.73e-06	1.66e-05	13	TRUE
CD2	0.0421727	0.0533203	10	TRUE
PTGFRN	0.000205527	0.00033824	21	TRUE
TENT5C	0.0153052	0.0204754	15	TRUE
PLEKHO1	0.00651119	0.00903972	20	TRUE
C1orf54	2.59e-20	1.15e-19	28	TRUE
ECM1	3.57e-14	1.24e-13	178	TRUE
RPS27	5.93e-14	2.04e-13	1457	TRUE
LMNA	0.0422069	0.0533314	257	TRUE
KIRREL1	0.0378618	0.0482484	17	TRUE
NDUFS2	0.000226112	0.00037037	36	TRUE
HSPA6	6.81e-07	1.42e-06	145	TRUE
MGST3	5.09e-13	1.66e-12	288	TRUE
MPZL1	1.13e-14	4.03e-14	87	TRUE
ATP1B1	0.0997663	0.120052	41	TRUE
PRRX1	2.54e-13	8.42e-13	122	TRUE
CACYBP	4.79e-07	1.01e-06	133	TRUE
RASAL2	1.54e-11	4.56e-11	26	TRUE
CEP350	0.0159848	0.0213164	38	TRUE
QSOX1	0.00229302	0.00336171	97	TRUE
IER5	0.00423461	0.00601459	152	TRUE
LAMC1	0.0163857	0.0218233	243	TRUE
C1orf21	0.0236178	0.0307707	66	TRUE
HMCN1	4.56e-10	1.25e-09	22	TRUE
RGS1	0.00335946	0.00483052	21	TRUE
CFH	0.138896	0.163568	377	TRUE
PTPRC	1.46e-05	2.7e-05	21	TRUE
NAV1	0.00469994	0.00663949	32	TRUE
TIMM17A	0.139299	0.16395	28	TRUE
PPP1R12B	9.39e-105	2.05e-103	90	TRUE
BTG2	4.8e-25	2.49e-24	280	TRUE
ATP2B4	8.76e-27	4.77e-26	67	TRUE
MDM4	1.9e-07	4.22e-07	23	TRUE
MAPKAPK2	0.358705	0.397402	45	TRUE
CD55	3.81e-19	1.61e-18	57	TRUE
CD46	0.000392266	0.000625416	62	TRUE
G0S2	1.81e-25	9.48e-25	73	TRUE
HSD11B1	3.16e-14	1.1e-13	47	TRUE
ATF3	4.33e-25	2.25e-24	210	TRUE
CENPF	0.746232	0.777789	18	TRUE
TGFB2	0.000634686	0.000991548	12	TRUE
IARS2	0.00450403	0.00637133	10	TRUE
EPHX1	4.36e-06	8.51e-06	58	TRUE
ARF1	0.000232528	0.000379692	413	TRUE
GUK1	0.980409	0.984639	569	TRUE
DESI2	9.69e-11	2.76e-10	68	TRUE
COX20	7.9e-05	0.000135775	33	TRUE
KIF26B	2.9e-39	2.11e-38	21	TRUE
ITIH5	0.00176129	0.00262626	132	TRUE
CCDC3	9.68e-79	1.39e-77	57	TRUE
FRMD4A	7.08e-23	3.4e-22	13	TRUE
FAM107B	0.115549	0.137856	48	TRUE
ITGA8	1.34e-40	1.03e-39	22	TRUE
RSU1	3.06e-07	6.64e-07	37	TRUE
YME1L1	0.582696	0.62093	104	TRUE
KIF5B	0.152308	0.17816	261	TRUE
ITGB1	0.512419	0.551371	579	TRUE
NRP1	2.62e-31	1.6e-30	90	TRUE
FZD8	1.78e-26	9.61e-26	23	TRUE
HNRNPF	0.349646	0.388393	168	TRUE
CXCL12	0.106387	0.127287	24	TRUE
VSTM4	0.00708765	0.00978815	15	TRUE
FAM13C	3.41e-47	3.04e-46	40	TRUE
CCDC6	6.91e-05	0.000119627	12	TRUE
EGR2	0.0142631	0.01913	26	TRUE
SAR1A	2.08e-05	3.81e-05	105	TRUE
VSIR	0.000334737	0.000537787	14	TRUE
PSAP	1.08e-14	3.86e-14	636	TRUE
P4HA1	8.62e-15	3.09e-14	126	TRUE
ZCCHC24	0.221337	0.25325	67	TRUE
ANXA11	0.254238	0.289001	159	TRUE
AL603756.1	9.64e-26	5.09e-25	27	TRUE
GLUD1	0.00849943	0.0116457	34	TRUE
ACTA2	1.67e-253	1.25e-251	693	TRUE
CH25H	1.77e-64	2.08e-63	95	TRUE
MYOF	2.36e-06	4.72e-06	119	TRUE
RBP4	6.24e-38	4.4e-37	23	TRUE
PDLIM1	0.26832	0.30369	407	TRUE
SORBS1	5.06e-62	5.55e-61	25	TRUE
OGA	0.00113766	0.00174353	28	TRUE
ATP5MD	1.97e-12	6.19e-12	469	TRUE
SH3PXD2A	2.48e-18	1.01e-17	175	TRUE
ITPRIP	2.38e-05	4.32e-05	13	TRUE
CCDC186	0.303713	0.341718	69	TRUE
EIF3A	0.0158474	0.0211467	134	TRUE
RGS10	1.11e-14	3.96e-14	113	TRUE
CTBP2	3.98e-08	9.34e-08	24	TRUE
ADAM12	9.79e-120	2.47e-118	140	TRUE
MKI67	0.52275	0.56191	13	TRUE
NET1	4.1e-91	7.41e-90	66	TRUE
RBM17	0.458702	0.49999	76	TRUE
CELF2	0.00261485	0.00380161	25	TRUE
OPTN	0.577048	0.615537	112	TRUE
VIM	0.233436	0.266366	1463	TRUE
PLXDC2	3.02e-101	6.13e-100	315	TRUE
KIAA1217	3.22e-39	2.33e-38	81	TRUE
WAC	0.00037415	0.000598811	43	TRUE
BAMBI	1.61e-13	5.4e-13	22	TRUE
CREM	0.000513534	0.000810131	14	TRUE
CSGALNACT2	7.92e-30	4.69e-29	119	TRUE
PRKG1	6.91e-08	1.6e-07	44	TRUE
BICC1	3.18e-18	1.28e-17	173	TRUE
CDK1	0.0713909	0.0876694	10	TRUE
ARID5B	2.28e-05	4.14e-05	549	TRUE
NRBF2	1.02e-07	2.33e-07	22	TRUE
HNRNPH3	0.00183497	0.0027303	93	TRUE
DDX21	0.000222693	0.000365056	95	TRUE
SRGN	1.65e-08	4.03e-08	83	TRUE
EIF4EBP2	9.74e-07	2.02e-06	14	TRUE
UNC5B	2.61e-24	1.32e-23	38	TRUE
ANAPC16	4.93e-16	1.86e-15	116	TRUE
DDIT4	3.66e-20	1.61e-19	228	TRUE
PLAU	3.69e-82	5.64e-81	170	TRUE
VCL	1.11e-08	2.76e-08	284	TRUE
VDAC2	0.000305456	0.000492632	74	TRUE
RPS24	0.0657491	0.0810738	1444	TRUE
PLAC9	5.09e-110	1.22e-108	225	TRUE
FAM213A	1.49e-09	3.96e-09	24	TRUE
GHITM	0.0101631	0.0138078	102	TRUE
SNCG	1.75e-198	1.02e-196	43	TRUE
ADIRF	0	0	396	TRUE
PAPSS2	2.83e-14	9.93e-14	36	TRUE
PTEN	4.65e-17	1.82e-16	92	TRUE
IFIT2	3.15e-05	5.65e-05	27	TRUE
IFIT3	3.36e-05	6.01e-05	38	TRUE
KIF20B	0.0012898	0.001951	15	TRUE
PLCE1	6.75e-78	9.55e-77	32	TRUE
MARVELD1	2.34e-05	4.24e-05	38	TRUE
SCD	3.62e-20	1.59e-19	16	TRUE
CNNM2	6.27e-10	1.7e-09	11	TRUE
GSTO1	0.000100024	0.000169951	248	TRUE
ADD3	0.533937	0.572465	137	TRUE
MXI1	6.95e-18	2.77e-17	12	TRUE
SMC3	0.829477	0.853095	69	TRUE
PDCD4	0.00206763	0.00305478	23	TRUE
GRK5	2.39e-12	7.44e-12	37	TRUE
BAG3	0.177093	0.205286	126	TRUE
HTRA1	1.95e-135	6.5e-134	394	TRUE
PTPRE	0.0273478	0.0354101	21	TRUE
IFITM3	6.45e-11	1.86e-10	1349	TRUE
POLR2L	0.0695271	0.0854307	487	TRUE
CHID1	7.24e-05	0.000124971	14	TRUE
KCNQ1OT1	1.65e-27	9.25e-27	507	TRUE
CDKN1C	0.0284448	0.0367851	169	TRUE
PHLDA2	1.93e-34	1.26e-33	133	TRUE
RHOG	0.0781151	0.0952568	13	TRUE
CAVIN3	2.77e-21	1.28e-20	441	TRUE
TAF10	0.00133913	0.0020227	37	TRUE
TPP1	0.00225454	0.00331225	48	TRUE
TMEM9B	4.86e-06	9.44e-06	15	TRUE
EIF4G2	0.00247772	0.00361982	379	TRUE
DKK3	1.21e-19	5.19e-19	319	TRUE
SOX6	0.00174061	0.00259728	40	TRUE
RPS13	4.83e-06	9.39e-06	1229	TRUE
SPTY2D1	0.531644	0.570592	16	TRUE
CCDC34	0.015744	0.0210222	13	TRUE
LGR4	0.00225158	0.00331225	21	TRUE
ARHGAP1	5.99e-06	1.15e-05	66	TRUE
PSMC3	0.388479	0.427224	116	TRUE
SSRP1	0.0385951	0.0491231	31	TRUE
TMEM258	0.140952	0.165802	403	TRUE
FADS1	0.043493	0.0547583	29	TRUE
FTH1	7.36e-65	8.76e-64	978	TRUE
UBXN1	0.000191987	0.000316703	83	TRUE
LRRN4CL	3.11e-08	7.38e-08	20	TRUE
ATL3	2.55e-06	5.07e-06	56	TRUE
PPP1R14B	0.0619486	0.0766129	82	TRUE
BAD	0.687628	0.72029	36	TRUE
FAU	3.05e-18	1.23e-17	1297	TRUE
LTBP3	0.929427	0.939874	103	TRUE
RNASEH2C	9.43e-08	2.16e-07	73	TRUE
EFEMP2	1.23e-13	4.18e-13	92	TRUE
YIF1A	3.31e-07	7.13e-07	113	TRUE
CD248	0.375886	0.414683	181	TRUE
CTSF	0.137088	0.161986	64	TRUE
CORO1B	0.00836296	0.0114662	28	TRUE
CDK2AP2	0.00032807	0.000527886	10	TRUE
MRGPRF	0.618702	0.655631	49	TRUE
NUMA1	0.0124442	0.0167872	17	TRUE
PGM2L1	9.41e-05	0.000160508	16	TRUE
LRRC32	0.0968065	0.116759	63	TRUE
PRCP	0.157643	0.184299	13	TRUE
SYTL2	1.41e-09	3.74e-09	26	TRUE
PICALM	3.4e-09	8.75e-09	20	TRUE
CTSC	4.95e-17	1.93e-16	252	TRUE
CHORDC1	0.476488	0.517224	13	TRUE
TRPC6	2.61e-13	8.64e-13	10	TRUE
MMP1	0	0	82	TRUE
PDGFD	3.91e-08	9.18e-08	60	TRUE
CASP4	6.89e-07	1.44e-06	27	TRUE
CARD16	0.0490083	0.0614436	36	TRUE
GUCY1A2	7.19e-43	5.79e-42	49	TRUE
CWF19L2	1.58e-07	3.52e-07	11	TRUE
KDELC2	0.0207673	0.0272775	35	TRUE
RDX	0.124403	0.14783	40	TRUE
CRYAB	2.55e-26	1.37e-25	209	TRUE
BACE1	3.12e-07	6.78e-07	20	TRUE
CD3D	2.39e-07	5.26e-07	15	TRUE
RPS25	0.00120982	0.00184064	485	TRUE
H2AFX	2.87e-07	6.27e-07	52	TRUE
MCAM	0	0	267	TRUE
THY1	3.58e-71	4.68e-70	774	TRUE
HSPA8	0.0970051	0.116864	546	TRUE
CLMP	2.13e-34	1.39e-33	177	TRUE
ETS1	0.000101843	0.000172903	34	TRUE
RPLP2	2.06e-05	3.77e-05	1294	TRUE
PNPLA2	7.2e-14	2.45e-13	10	TRUE
TSPAN4	7.44e-22	3.49e-21	238	TRUE
LSP1	0.334414	0.372658	52	TRUE
CD81	3.21e-07	6.93e-07	1193	TRUE
ILK	0.000784663	0.00121498	71	TRUE
RPL27A	0.0322912	0.0415031	1105	TRUE
ADM	9.47e-56	9.49e-55	191	TRUE
USP47	0.0780534	0.095237	26	TRUE
PARVA	0.000379402	0.000606754	115	TRUE
SPON1	3.23e-25	1.68e-24	117	TRUE
NUCB2	2.64e-09	6.83e-09	181	TRUE
LDHA	0.491969	0.530729	638	TRUE
FIBIN	7.27e-47	6.4e-46	109	TRUE
RCN1	1.88e-12	5.92e-12	43	TRUE
CD44	1.44e-13	4.84e-13	149	TRUE
FJX1	0.0188961	0.0249762	15	TRUE
C11orf96	5.46e-39	3.93e-38	848	TRUE
CD82	1.49e-06	3.01e-06	63	TRUE
CREB3L1	1.55e-56	1.57e-55	56	TRUE
MDK	1.25e-56	1.28e-55	211	TRUE
SERPING1	0.0501821	0.0628401	743	TRUE
TMEM109	0.13798	0.162855	47	TRUE
TMEM132A	0.00217322	0.003204	15	TRUE
FADS2	3.15e-07	6.83e-07	11	TRUE
TMEM179B	0.296711	0.334558	48	TRUE
RARRES3	0.853805	0.873952	151	TRUE
STIP1	0.144941	0.169922	10	TRUE
VEGFB	2.14e-07	4.72e-07	209	TRUE
FKBP2	0.0497019	0.062276	215	TRUE
PRDX5	0.000167519	0.000277853	445	TRUE
VPS51	0.0433457	0.0546056	23	TRUE
NEAT1	4.84e-12	1.49e-11	1445	TRUE
CCS	0.503004	0.542075	41	TRUE
AIP	0.00352656	0.00506732	29	TRUE
NDUFV1	0.0335858	0.0431142	31	TRUE
NDUFS8	0.000385006	0.000615246	85	TRUE
CCND1	3.56e-13	1.17e-12	199	TRUE
ANO1	7.37e-27	4.03e-26	10	TRUE
ARHGEF17	2.99e-46	2.59e-45	42	TRUE
SERPINH1	2.73e-53	2.63e-52	317	TRUE
PCF11	2.88e-05	5.18e-05	28	TRUE
HIKESHI	0.0483682	0.0606774	25	TRUE
ARHGAP42	3.9e-21	1.8e-20	27	TRUE
YAP1	0.0610342	0.0755713	46	TRUE
DIXDC1	0.0420708	0.0532236	15	TRUE
NCAM1	1.91e-09	5.01e-09	17	TRUE
ZBTB16	1.17e-55	1.16e-54	33	TRUE
NNMT	4.01e-14	1.39e-13	813	TRUE
TAGLN	1.21e-199	7.26e-198	907	TRUE
KMT2A	1.99e-05	3.64e-05	45	TRUE
OAF	1.37e-08	3.37e-08	138	TRUE
ARHGEF12	1.16e-08	2.88e-08	34	TRUE
APLP2	4.84e-25	2.5e-24	168	TRUE
NTM	4.48e-120	1.16e-118	101	TRUE
JAM3	0.929555	0.939874	15	TRUE
KDM5A	0.0365472	0.0467154	33	TRUE
CHD4	0.0123094	0.0166268	34	TRUE
PHB2	0.159415	0.186266	129	TRUE
C1R	1.31e-20	5.83e-20	1101	TRUE
RBP5	7.41e-05	0.000127898	17	TRUE
A2M	9.92e-138	3.41e-136	827	TRUE
KLRB1	0.000116672	0.000196802	16	TRUE
CD69	0.0431735	0.0544215	21	TRUE
CLEC2B	1.17e-13	3.97e-13	172	TRUE
YBX3	0.0737101	0.0902001	761	TRUE
HEBP1	8.52e-10	2.28e-09	58	TRUE
PLBD1	0.000462375	0.000730525	22	TRUE
MGP	1.14e-64	1.35e-63	912	TRUE
ARHGDIB	3.25e-64	3.81e-63	74	TRUE
RERG	1.4e-12	4.44e-12	44	TRUE
EPS8	7.69e-83	1.2e-81	191	TRUE
RERGL	0	0	79	TRUE
LDHB	0.00356921	0.00512157	386	TRUE
KCNJ8	1.96e-79	2.88e-78	69	TRUE
ABCC9	3.2e-95	5.93e-94	75	TRUE
BCAT1	2.1e-48	1.91e-47	33	TRUE
BHLHE41	1.53e-16	5.82e-16	107	TRUE
ITPR2	3.64e-06	7.17e-06	40	TRUE
TMTC1	2.5e-07	5.5e-07	14	TRUE
PRICKLE1	0.583926	0.621924	13	TRUE
SLC38A2	0.00398532	0.00568749	442	TRUE
AMIGO2	3.17e-07	6.86e-07	11	TRUE
FKBP11	1.25e-08	3.08e-08	62	TRUE
TUBA1B	1.04e-06	2.14e-06	584	TRUE
TUBA1A	0.225899	0.258188	623	TRUE
LIMA1	0.857791	0.876621	188	TRUE
KRT8	3.24e-07	6.99e-07	21	TRUE
ATP5MC2	4.11e-05	7.29e-05	304	TRUE
CBX5	0.174587	0.203087	59	TRUE
ITGA5	0.000268326	0.000435095	59	TRUE
ITGA7	1.64e-162	7.32e-161	34	TRUE
CD63	1.15e-18	4.74e-18	1364	TRUE
MMP19	3.1e-08	7.37e-08	37	TRUE
STAT2	3.94e-09	1.01e-08	70	TRUE
ATP5F1B	2e-05	3.66e-05	248	TRUE
NACA	0.0100067	0.0136219	1292	TRUE
NDUFA4L2	0	0	187	TRUE
DCTN2	0.397636	0.436837	97	TRUE
CDK4	1.87e-05	3.44e-05	58	TRUE
AVPR1A	3.33e-46	2.87e-45	15	TRUE
PHLDA1	0.743067	0.775262	405	TRUE
CSRP2	4.57e-295	4.56e-293	211	TRUE
PPP1R12A	4.9e-42	3.9e-41	285	TRUE
KITLG	1.22e-06	2.48e-06	24	TRUE
DUSP6	0.93504	0.944963	32	TRUE
ATP2B1	0.0212406	0.0278641	57	TRUE
LUM	1.32e-261	1.02e-259	994	TRUE
DCN	3.28e-105	7.31e-104	889	TRUE
BTG1	2.5e-24	1.27e-23	672	TRUE
UBE2N	0.00550917	0.00771505	36	TRUE
FGD6	6.8e-15	2.45e-14	13	TRUE
NTN4	3.68e-39	2.66e-38	23	TRUE
IKBIP	3.69e-05	6.58e-05	49	TRUE
ARL1	0.000182062	0.00030128	119	TRUE
WASHC3	0.122303	0.145417	13	TRUE
IGF1	0.251338	0.286015	182	TRUE
GLT8D2	3.2e-42	2.56e-41	131	TRUE
NFYB	5.93e-06	1.14e-05	72	TRUE
CKAP4	4.4e-33	2.8e-32	169	TRUE
TMEM119	2.95e-27	1.63e-26	68	TRUE
SSH1	0.000666691	0.00104	16	TRUE
VPS29	0.000600903	0.000942285	92	TRUE
PPP1CC	2.64e-05	4.76e-05	75	TRUE
RPL6	0.000801112	0.00123953	1383	TRUE
TBX3	0.0732392	0.0896762	18	TRUE
RPLP0	0.00122344	0.00185732	1101	TRUE
ANAPC5	0.141791	0.166696	17	TRUE
CLIP1	0.650971	0.687045	55	TRUE
NCOR2	0.000259662	0.000421699	40	TRUE
UBC	0.053453	0.0667764	1118	TRUE
ANKLE2	0.823349	0.848041	17	TRUE
GOLGA3	0.00012912	0.000216752	26	TRUE
WNK1	0.675866	0.709388	44	TRUE
TSPAN9	1.18e-12	3.75e-12	18	TRUE
CCND2	1.49e-05	2.77e-05	237	TRUE
CD9	3.14e-23	1.53e-22	332	TRUE
GAPDH	0.0128706	0.0173402	1116	TRUE
PTMS	0.000564913	0.000888509	681	TRUE
P3H3	9.87e-10	2.64e-09	25	TRUE
TPI1	0.960638	0.968497	639	TRUE
ATN1	9.1e-05	0.000155457	19	TRUE
C1S	1.49e-36	1.02e-35	1023	TRUE
GABARAPL1	0.146525	0.171683	51	TRUE
SMIM10L1	0.83716	0.859731	10	TRUE
CDKN1B	1.66e-16	6.29e-16	17	TRUE
EMP1	5.43e-19	2.28e-18	178	TRUE
H2AFJ	5.25e-09	1.33e-08	135	TRUE
STRAP	0.820269	0.8465	88	TRUE
PLEKHA5	6.24e-09	1.56e-08	94	TRUE
PDE3A	5.8e-21	2.64e-20	33	TRUE
STK38L	0.000770008	0.00119317	13	TRUE
PPFIBP1	5.81e-06	1.12e-05	70	TRUE
KLHL42	0.0128878	0.0173521	13	TRUE
TSPAN11	1.87e-11	5.53e-11	10	TRUE
AC023157.3	4.74e-05	8.34e-05	17	TRUE
TMEM106C	0.529574	0.568661	12	TRUE
TUBA1C	0.824833	0.849152	16	TRUE
METTL7A	1.71e-12	5.38e-12	19	TRUE
ACVRL1	0.402035	0.441206	17	TRUE
NR4A1	9.6e-18	3.82e-17	323	TRUE
KRT18	7.24e-23	3.46e-22	58	TRUE
EIF4B	0.00157828	0.00237025	202	TRUE
TNS2	2.57e-14	9.01e-14	12	TRUE
IGFBP6	1.74e-15	6.42e-15	328	TRUE
PFDN5	1.39e-06	2.82e-06	1073	TRUE
LINC02381	2.48e-06	4.95e-06	20	TRUE
BLOC1S1	7.62e-12	2.32e-11	40	TRUE
RPS26	0.614958	0.651993	996	TRUE
MYL6	4.28e-23	2.07e-22	1195	TRUE
LRP1	5.8e-20	2.53e-19	431	TRUE
OS9	3.84e-06	7.54e-06	160	TRUE
SRGAP1	3.89e-10	1.07e-09	29	TRUE
CCT2	0.728918	0.761638	61	TRUE
RAB21	0.000216831	0.000356283	56	TRUE
GLIPR1	0.00124591	0.00188733	71	TRUE
NUDT4	2.54e-30	1.5e-29	45	TRUE
VEZT	1.7e-07	3.79e-07	28	TRUE
METAP2	0.134489	0.159273	135	TRUE
ELK3	1.58e-05	2.92e-05	44	TRUE
SLC25A3	0.0059884	0.00834155	700	TRUE
HSP90B1	9.98e-13	3.21e-12	640	TRUE
ATP2A2	0.0297026	0.0383407	20	TRUE
ALDH2	0.363458	0.401818	105	TRUE
PLBD2	0.00148242	0.00223109	11	TRUE
MLXIP	1.21e-06	2.46e-06	85	TRUE
ARL6IP4	0.00116801	0.00178481	325	TRUE
RAN	0.560645	0.59865	342	TRUE
GJB2	2.1e-109	4.94e-108	75	TRUE
SHISA2	1.52e-20	6.74e-20	21	TRUE
SLC46A3	0.000165386	0.000274988	10	TRUE
UBL3	0.102707	0.123166	28	TRUE
HMGB1	6.05e-09	1.52e-08	942	TRUE
HSPH1	3.74e-08	8.82e-08	189	TRUE
POSTN	0	0	541	TRUE
LHFPL6	9.76e-40	7.2e-39	423	TRUE
EPSTI1	1.48e-32	9.25e-32	64	TRUE
TSC22D1	6.2e-21	2.8e-20	618	TRUE
ESD	6.9e-08	1.59e-07	175	TRUE
EBPL	0.0523637	0.0654937	20	TRUE
KCTD12	0.0180567	0.0239423	114	TRUE
MYCBP2	1.1e-07	2.51e-07	82	TRUE
EDNRB	0.544414	0.583102	102	TRUE
SPRY2	2.39e-15	8.74e-15	49	TRUE
SLITRK6	0.8567	0.876046	11	TRUE
ABCC4	1.28e-16	4.88e-16	20	TRUE
ARGLU1	4.53e-09	1.15e-08	216	TRUE
IRS2	0.199124	0.229337	35	TRUE
COL4A1	5.28e-101	1.06e-99	560	TRUE
GAS6	4.72e-24	2.34e-23	79	TRUE
RPL21	5.7e-20	2.49e-19	1376	TRUE
POMP	0.00156441	0.0023511	363	TRUE
FRY	1.01e-14	3.6e-14	27	TRUE
UFM1	0.00981025	0.0133892	70	TRUE
WBP4	9.37e-06	1.77e-05	10	TRUE
RGCC	2.65e-15	9.67e-15	60	TRUE
TNFSF11	4.65e-12	1.44e-11	10	TRUE
ITM2B	0.484798	0.523802	867	TRUE
LMO7	9.89e-31	5.9e-30	49	TRUE
GPC6	1.68e-10	4.73e-10	126	TRUE
DNAJC3	1.86e-05	3.42e-05	116	TRUE
RAP2A	0.000458996	0.000725734	17	TRUE
UBAC2	2.31e-08	5.57e-08	18	TRUE
TNFSF13B	0.357953	0.396989	11	TRUE
COL4A2	7.77e-62	8.47e-61	666	TRUE
ING1	1.78e-05	3.28e-05	28	TRUE
ARHGEF7	8.36e-19	3.47e-18	11	TRUE
F10	7.18e-14	2.44e-13	13	TRUE
LAMP1	7.45e-10	2.01e-09	272	TRUE
AL355075.4	0.00990186	0.0135055	12	TRUE
SUPT16H	0.00148536	0.0022339	34	TRUE
NOVA1	1.82e-12	5.71e-12	30	TRUE
EGLN3	0.0112471	0.0152509	20	TRUE
CFL2	4.28e-18	1.72e-17	17	TRUE
BAZ1A	0.996736	0.996736	53	TRUE
NFKBIA	0.0724981	0.0888208	484	TRUE
RPS29	0.478461	0.517881	885	TRUE
RPL36AL	2.13e-08	5.14e-08	792	TRUE
NID2	1.87e-08	4.53e-08	85	TRUE
FERMT2	0.0716898	0.0879848	222	TRUE
DDHD1	0.97478	0.980866	26	TRUE
BMP4	1.69e-16	6.39e-16	149	TRUE
CNIH1	0.0756246	0.0923811	58	TRUE
PPP2R5E	7.46e-05	0.00012855	38	TRUE
ZFP36L1	0.00992474	0.0135279	900	TRUE
ACTN1	1.05e-05	1.97e-05	443	TRUE
LTBP2	2.62e-23	1.28e-22	111	TRUE
PGF	1.01e-54	9.95e-54	53	TRUE
TMED10	4.84e-05	8.49e-05	265	TRUE
IRF2BPL	8.83e-11	2.52e-10	21	TRUE
DIO2	1.34e-126	4.07e-125	165	TRUE
RPS6KA5	3.55e-12	1.1e-11	10	TRUE
FBLN5	5.16e-07	1.09e-06	87	TRUE
NDUFB1	3.11e-07	6.75e-07	301	TRUE
DDX24	0.00227962	0.0033444	13	TRUE
IFI27L2	0.138114	0.162921	147	TRUE
DICER1	5.97e-06	1.15e-05	19	TRUE
CLMN	1.25e-87	2.13e-86	26	TRUE
WARS	4.21e-21	1.94e-20	90	TRUE
HSP90AA1	0.0350386	0.0448966	1255	TRUE
CKB	7.62e-54	7.42e-53	58	TRUE
AHNAK2	2.97e-08	7.09e-08	11	TRUE
IGHA2	1.56e-167	7.42e-166	24	TRUE
IGHA1	2.65e-266	2.22e-264	48	TRUE
IGHG1	0.841558	0.8634	11	TRUE
TRAC	0.000227621	0.000371971	28	TRUE
PSME1	5.29e-08	1.23e-07	296	TRUE
FRMD6	4.56e-22	2.15e-21	106	TRUE
PTGER2	1.12e-05	2.09e-05	14	TRUE
LGALS3	5.39e-10	1.47e-09	749	TRUE
KTN1	0.0227698	0.0297398	122	TRUE
ARID4A	0.00895445	0.0122532	24	TRUE
DACT1	0.00130952	0.0019794	19	TRUE
DAAM1	6.95e-07	1.45e-06	52	TRUE
HIF1A	0.0815286	0.0992356	236	TRUE
SYNE2	3.1e-79	4.47e-78	102	TRUE
HSPA2	0.000135766	0.000227362	74	TRUE
FUT8	2.29e-09	5.96e-09	13	TRUE
SUSD6	0.360077	0.398291	28	TRUE
SRSF5	8.08e-07	1.68e-06	75	TRUE
FOS	2.12e-32	1.32e-31	1101	TRUE
JDP2	2.52e-15	9.2e-15	38	TRUE
AHSA1	0.979	0.983695	28	TRUE
SLIRP	0.00023836	0.000388308	52	TRUE
CALM1	0.00229894	0.00336803	485	TRUE
IFI27	3.05e-25	1.59e-24	394	TRUE
GLRX5	0.656169	0.691167	77	TRUE
DYNC1H1	0.850038	0.871247	149	TRUE
TNFAIP2	0.0576649	0.0717814	60	TRUE
SIVA1	3.53e-05	6.31e-05	36	TRUE
CRIP2	9.23e-82	1.4e-80	171	TRUE
CRIP1	2.72e-66	3.34e-65	21	TRUE
CYFIP1	0.0584433	0.072664	10	TRUE
TJP1	2.72e-09	7.03e-09	30	TRUE
ZNF106	0.969072	0.97653	37	TRUE
FBN1	5.9e-64	6.87e-63	489	TRUE
ARPP19	0.00392442	0.00560822	31	TRUE
RSL24D1	4.65e-05	8.19e-05	144	TRUE
MYO1E	1.75e-07	3.89e-07	27	TRUE
ANXA2	4.83e-40	3.57e-39	641	TRUE
RORA	0.556266	0.59458	14	TRUE
CA12	3e-22	1.42e-21	23	TRUE
PPIB	4e-45	3.36e-44	926	TRUE
OAZ2	2.16e-24	1.1e-23	33	TRUE
RASL12	2.11e-26	1.13e-25	22	TRUE
CILP	0.00568839	0.00794478	54	TRUE
ITGA11	1.66e-71	2.18e-70	88	TRUE
ANP32A	3.77e-06	7.41e-06	30	TRUE
UACA	3.87e-24	1.93e-23	219	TRUE
PKM	2.9e-17	1.14e-16	450	TRUE
NPTN	0.000766683	0.00118978	103	TRUE
STRA6	3.33e-24	1.67e-23	11	TRUE
COX5A	0.17528	0.203555	81	TRUE
IMP3	0.793799	0.822051	16	TRUE
CSPG4	5.85e-102	1.21e-100	52	TRUE
PEAK1	3.88e-05	6.9e-05	61	TRUE
LINGO1	5.48e-56	5.51e-55	11	TRUE
CTSH	1.37e-35	9.24e-35	74	TRUE
RPS17	0.469451	0.510643	56	TRUE
SEC11A	1.79e-05	3.31e-05	467	TRUE
HAPLN3	0.862732	0.879953	24	TRUE
MFGE8	4.13e-23	2e-22	538	TRUE
IDH2	0.162664	0.18985	24	TRUE
CHSY1	4.02e-07	8.57e-07	46	TRUE
SELENOS	0.00197173	0.00292341	89	TRUE
SCG5	0.002253	0.00331225	11	TRUE
GREM1	6.27e-179	3.2e-177	352	TRUE
EMC4	0.982037	0.984858	36	TRUE
THBS1	3.19e-07	6.9e-07	468	TRUE
PHGR1	1.59e-56	1.6e-55	26	TRUE
NUSAP1	0.527458	0.56668	12	TRUE
PDIA3	2.51e-22	1.19e-21	588	TRUE
SERF2	5.42e-06	1.05e-05	157	TRUE
CASC4	4.2e-05	7.43e-05	73	TRUE
B2M	0.00138611	0.00208913	183	TRUE
SQOR	0.220195	0.252082	23	TRUE
DUT	0.448687	0.490093	174	TRUE
FGF7	6.18e-15	2.23e-14	203	TRUE
MINDY2	0.761335	0.791955	74	TRUE
TPM1	7.7e-27	4.2e-26	789	TRUE
HACD3	1.16e-06	2.38e-06	51	TRUE
RPLP1	8.94e-07	1.86e-06	1525	TRUE
ARIH1	0.000125921	0.000211892	60	TRUE
CD276	9.94e-13	3.2e-12	49	TRUE
LOXL1	2.1e-40	1.6e-39	75	TRUE
ISLR	9.92e-126	2.89e-124	273	TRUE
RCN2	4.24e-11	1.23e-10	188	TRUE
CEMIP	1.03e-55	1.02e-54	25	TRUE
ADAMTSL3	0.000110447	0.000187054	15	TRUE
ISG20	0.00560116	0.00783339	33	TRUE
ABHD2	2.39e-06	4.77e-06	26	TRUE
IQGAP1	1.35e-09	3.58e-09	179	TRUE
SLCO3A1	1.13e-10	3.21e-10	11	TRUE
NR2F2	3.03e-79	4.41e-78	378	TRUE
IGF1R	0.99066	0.991133	27	TRUE
SYNM	2.31e-104	4.93e-103	32	TRUE
ALDH1A3	1.13e-35	7.63e-35	159	TRUE
TSR3	0.68151	0.714597	12	TRUE
PGP	0.653571	0.689442	20	TRUE
HCFC1R1	0.9865	0.987554	236	TRUE
C16orf89	0.478576	0.517881	18	TRUE
EMP2	1.51e-08	3.7e-08	156	TRUE
SOCS1	0.00669469	0.00927605	46	TRUE
MYH11	0	0	318	TRUE
RPS15A	0.000593021	0.000931319	1376	TRUE
KNOP1	0.0316483	0.0407418	38	TRUE
NDUFAB1	0.00425047	0.00603302	151	TRUE
NUPR1	0.585187	0.622951	544	TRUE
YPEL3	6.63e-11	1.91e-10	87	TRUE
PYCARD	0.000262431	0.000425866	15	TRUE
CDH11	6.4e-122	1.81e-120	425	TRUE
TPPP3	3.42e-76	4.75e-75	62	TRUE
ZFHX3	7.64e-81	1.14e-79	140	TRUE
BCAR1	0.0585768	0.0727867	22	TRUE
MAF	1.46e-32	9.19e-32	65	TRUE
CMC2	0.312103	0.350217	10	TRUE
COTL1	3.71e-23	1.8e-22	59	TRUE
FENDRR	1.42e-07	3.19e-07	24	TRUE
CYBA	0.00389953	0.00557646	392	TRUE
STUB1	0.00638113	0.00887455	62	TRUE
NDUFB10	0.00028019	0.00045363	30	TRUE
TNFRSF12A	2.43e-40	1.85e-39	132	TRUE
GLIS2	0.00231458	0.00338857	10	TRUE
VASN	0.0118447	0.0160201	122	TRUE
TNFRSF17	4.75e-05	8.35e-05	11	TRUE
METTL9	4.53e-09	1.15e-08	83	TRUE
RBBP6	0.00323834	0.00466597	71	TRUE
QPRT	1.2e-16	4.61e-16	38	TRUE
TGFB1I1	6.1e-05	0.000106287	269	TRUE
CHD9	0.00260228	0.00378595	31	TRUE
MMP2	2.36e-262	1.9e-260	614	TRUE
MT2A	2.63e-20	1.16e-19	628	TRUE
MT1E	3.93e-28	2.23e-27	225	TRUE
MT1M	9.49e-150	3.55e-148	79	TRUE
MT1A	8.83e-61	9.58e-60	22	TRUE
MT1F	4.5e-10	1.23e-09	17	TRUE
MT1X	5.44e-121	1.5e-119	200	TRUE
HERPUD1	0.000416128	0.000661448	239	TRUE
CKLF	0.819066	0.845709	10	TRUE
CMTM3	3.1e-40	2.33e-39	90	TRUE
TMEM208	1.13e-06	2.32e-06	59	TRUE
NUTF2	0.470684	0.511454	12	TRUE
IL34	0.0296025	0.038235	13	TRUE
PSMD7	0.137957	0.162855	75	TRUE
CMIP	4.31e-17	1.69e-16	63	TRUE
HSD17B2	3.47e-06	6.85e-06	36	TRUE
WFDC1	0.656196	0.691167	90	TRUE
LINC01082	8.1e-11	2.32e-10	77	TRUE
FOXF1	1.38e-06	2.8e-06	141	TRUE
RPL13	0.0670936	0.0825374	1461	TRUE
RFLNB	4.03e-08	9.44e-08	18	TRUE
NXN	1.61e-17	6.37e-17	32	TRUE
YWHAE	0.00688344	0.0095124	382	TRUE
CRK	0.0426578	0.0538686	23	TRUE
MYO1C	0.03166	0.0407418	87	TRUE
TLCD2	0.000106756	0.000181096	15	TRUE
PFN1	2.43e-07	5.34e-07	664	TRUE
C1QBP	0.351852	0.390635	57	TRUE
RPL26	0.821347	0.846812	18	TRUE
MYH10	3.84e-20	1.68e-19	49	TRUE
GAS7	1.41e-12	4.49e-12	29	TRUE
PMP22	2.73e-18	1.11e-17	539	TRUE
NCOR1	0.00562888	0.00786692	92	TRUE
RASD1	3.93e-09	1.01e-08	57	TRUE
MFAP4	0.0404316	0.0513358	86	TRUE
CCL5	0.00253267	0.00369495	15	TRUE
RPL23	0.000128459	0.000215815	1120	TRUE
PLXDC1	2.34e-17	9.25e-17	152	TRUE
TOP2A	0.21076	0.241808	15	TRUE
KRT10	0.000168745	0.000279462	302	TRUE
KRT19	0.0003212	0.000517229	12	TRUE
CAVIN1	3.11e-06	6.16e-06	462	TRUE
PLEKHH3	2.23e-26	1.2e-25	14	TRUE
GJC1	3.74e-71	4.86e-70	32	TRUE
COPZ2	8.15e-22	3.82e-21	116	TRUE
CBX1	0.00164889	0.00246921	50	TRUE
SPOP	0.00016192	0.000269438	28	TRUE
COL1A1	0	0	1135	TRUE
TOB1	1.39e-15	5.14e-15	110	TRUE
MMD	0.0607136	0.0752634	11	TRUE
TMEM100	5.49e-07	1.16e-06	14	TRUE
2023-09-04	2.73e-43	2.22e-42	26	TRUE
SKA2	0.0102265	0.013885	26	TRUE
AC091271.1	0.246556	0.280726	22	TRUE
DDX5	0.0213326	0.0279498	1133	TRUE
ABCA8	1.26e-13	4.26e-13	37	TRUE
ABCA9	1.78e-07	3.96e-07	15	TRUE
JPT1	0.0722478	0.088566	31	TRUE
H3F3B	1.85e-06	3.72e-06	1298	TRUE
TRIM47	8.52e-09	2.13e-08	13	TRUE
CYGB	0.0316933	0.0407596	263	TRUE
MXRA7	4.99e-05	8.72e-05	56	TRUE
TK1	0.0367443	0.0469386	13	TRUE
SOCS3	0.542945	0.581826	346	TRUE
TIMP2	1.05e-56	1.09e-55	825	TRUE
LGALS3BP	6.57e-14	2.25e-13	536	TRUE
SLC38A10	0.00136653	0.0020626	11	TRUE
ACTG1	0.0211658	0.0277834	1249	TRUE
MCRIP1	0.387338	0.426194	95	TRUE
P4HB	3.55e-45	3e-44	495	TRUE
ALYREF	0.00124055	0.00188057	13	TRUE
PYCR1	5.05e-36	3.44e-35	27	TRUE
SERPINF1	6.71e-63	7.64e-62	830	TRUE
HIC1	0.000188431	0.000311327	87	TRUE
PSMB6	0.0146375	0.0196196	154	TRUE
TXNDC17	0.454582	0.496015	76	TRUE
XAF1	3.87e-13	1.27e-12	98	TRUE
ACADVL	0.00121311	0.00184432	87	TRUE
KDM6B	0.00930393	0.0127065	72	TRUE
CHD3	2.36e-06	4.72e-06	87	TRUE
MYOCD	5.94e-19	2.48e-18	12	TRUE
ALKBH5	0.102018	0.12241	24	TRUE
LGALS9	2.09e-15	7.7e-15	16	TRUE
RPL23A	8.73e-19	3.62e-18	1316	TRUE
ADAP2	3.83e-65	4.62e-64	19	TRUE
SUZ12	0.0429541	0.0542101	16	TRUE
PSMD11	0.775848	0.805053	28	TRUE
CCL2	0.302165	0.340342	311	TRUE
CCL11	1.07e-33	6.86e-33	282	TRUE
CCL8	1.3e-19	5.56e-19	43	TRUE
CCL13	8.05e-52	7.67e-51	91	TRUE
SLFN5	8.97e-05	0.000153222	54	TRUE
CCL4	6.74e-06	1.29e-05	14	TRUE
DUSP14	0.810894	0.838511	30	TRUE
LASP1	0.0539663	0.0673775	32	TRUE
RPL19	0.00555054	0.00776778	1421	TRUE
IGFBP4	0.0989046	0.119083	892	TRUE
EIF1	0.0344887	0.044219	1106	TRUE
FKBP10	2.35e-35	1.56e-34	248	TRUE
AOC3	6.59e-53	6.3e-52	30	TRUE
RPL27	1.47e-06	2.97e-06	1118	TRUE
GRN	1.01e-09	2.69e-09	247	TRUE
HIGD1B	1.44e-86	2.35e-85	38	TRUE
HEXIM1	6.69e-14	2.29e-13	174	TRUE
NGFR	0.0953404	0.115056	13	TRUE
LUC7L3	4.03e-07	8.59e-07	234	TRUE
SCPEP1	0.17729	0.205286	97	TRUE
YPEL2	0.00786333	0.0108237	20	TRUE
VMP1	7.87e-10	2.12e-09	567	TRUE
TBX2	8.87e-44	7.32e-43	12	TRUE
MRC2	4.07e-62	4.53e-61	300	TRUE
KPNA2	0.166457	0.193953	23	TRUE
RPL38	8.78e-09	2.19e-08	817	TRUE
UBALD2	0.81747	0.844477	25	TRUE
SPHK1	2.35e-28	1.34e-27	64	TRUE
TNRC6C	0.000114601	0.000193621	13	TRUE
BIRC5	0.475098	0.515982	12	TRUE
C1QTNF1	3.05e-89	5.36e-88	53	TRUE
RNF213	0.788888	0.817774	62	TRUE
METRNL	1.14e-19	4.89e-19	54	TRUE
COLEC12	0.0051472	0.00723718	47	TRUE
YES1	2.85e-07	6.23e-07	11	TRUE
ROCK1	4.98e-21	2.28e-20	202	TRUE
OSBPL1A	7.98e-12	2.42e-11	22	TRUE
ZNF24	1.01e-05	1.9e-05	15	TRUE
ATP5F1A	0.318914	0.357669	204	TRUE
ACAA2	5.19e-06	1.01e-05	24	TRUE
CCDC68	0.205314	0.235948	16	TRUE
TCF4	1.17e-05	2.19e-05	643	TRUE
NARS	0.0371188	0.0473881	49	TRUE
LMAN1	1.66e-27	9.27e-27	306	TRUE
RNF152	7.08e-46	6.07e-45	42	TRUE
DSEL	2.76e-08	6.6e-08	38	TRUE
CYB5A	0.000452127	0.000715953	90	TRUE
TYMS	0.787989	0.817246	16	TRUE
SMCHD1	0.144931	0.169922	33	TRUE
MYL12A	0.00164696	0.00246809	721	TRUE
TGIF1	2.65e-10	7.39e-10	37	TRUE
NDUFV2	0.0247679	0.0321691	155	TRUE
ANKRD12	3.77e-07	8.06e-07	268	TRUE
RALBP1	2.76e-08	6.6e-08	66	TRUE
RAB31	2.47e-45	2.1e-44	303	TRUE
APCDD1	9.23e-20	3.99e-19	69	TRUE
MAPRE2	1.04e-39	7.63e-39	28	TRUE
SEC11C	2.26e-11	6.66e-11	21	TRUE
PMAIP1	0.00733338	0.0101075	38	TRUE
CCDC102B	8.2e-106	1.85e-104	136	TRUE
UQCR11	2.04e-09	5.33e-09	206	TRUE
MKNK2	1.41e-16	5.39e-16	10	TRUE
DAPK3	0.134646	0.159369	18	TRUE
ZBTB7A	0.000905464	0.00139481	60	TRUE
SH3GL1	1.25e-06	2.54e-06	15	TRUE
PLIN3	8.74e-14	2.97e-13	106	TRUE
C3	1.4e-05	2.6e-05	369	TRUE
COL5A3	2.8e-13	9.23e-13	82	TRUE
EIF3G	0.00492339	0.0069458	240	TRUE
DNMT1	0.100441	0.120794	14	TRUE
TMED1	4.42e-07	9.36e-07	13	TRUE
YIPF2	6.53e-06	1.25e-05	11	TRUE
KANK2	1.02e-16	3.92e-16	221	TRUE
ACP5	0.0183625	0.0243169	20	TRUE
DNASE2	1.08e-05	2.02e-05	16	TRUE
GADD45GIP1	0.000399748	0.000636376	151	TRUE
AC020916.1	0.0248261	0.0322247	141	TRUE
DNAJB1	6.43e-14	2.21e-13	655	TRUE
NDUFB7	8.35e-12	2.53e-11	265	TRUE
NOTCH3	3.59e-216	2.35e-214	308	TRUE
NR2F6	0.00531925	0.00745905	15	TRUE
JUND	2.14e-05	3.9e-05	806	TRUE
LSM4	0.0945403	0.114289	25	TRUE
ISYNA1	2.5e-40	1.89e-39	26	TRUE
DMKN	0.000741058	0.00115087	38	TRUE
HSPB6	6.24e-60	6.7e-59	75	TRUE
COX7A1	5.69e-09	1.43e-08	183	TRUE
PPP1R14A	2.6e-104	5.5e-103	166	TRUE
LGALS4	1.6e-05	2.95e-05	10	TRUE
GMFG	3.29e-11	9.58e-11	28	TRUE
RPS16	1.46e-07	3.27e-07	1429	TRUE
SERTAD1	3.9e-05	6.93e-05	208	TRUE
TGFB1	7.69e-06	1.47e-05	31	TRUE
RABAC1	0.000472016	0.000745195	195	TRUE
SLC1A5	0.0177106	0.0234982	11	TRUE
AP2S1	2.18e-07	4.81e-07	254	TRUE
KDELR1	6.31e-15	2.28e-14	315	TRUE
RPL18	1.37e-08	3.38e-08	1296	TRUE
RRAS	1.37e-05	2.56e-05	238	TRUE
CDC42EP5	9.57e-06	1.81e-05	60	TRUE
IL11	5.53e-08	1.29e-07	14	TRUE
UBE2S	3.85e-06	7.54e-06	82	TRUE
ISOC2	0.000424303	0.000673931	36	TRUE
A1BG	0.000435503	0.000691197	27	TRUE
UBE2M	0.0664306	0.081866	52	TRUE
CFD	1.09e-20	4.88e-20	433	TRUE
CNN2	1.3e-22	6.19e-22	122	TRUE
GPX4	0.00464612	0.00656789	243	TRUE
MIDN	2.01e-13	6.74e-13	154	TRUE
CIRBP	0.00828379	0.0113726	55	TRUE
DAZAP1	0.862639	0.879953	18	TRUE
RPS15	0.00301197	0.00435779	1270	TRUE
GADD45B	3.25e-84	5.2e-83	633	TRUE
HMG20B	0.65544	0.691065	11	TRUE
RPL36	0.000398333	0.000634607	1340	TRUE
RPS28	9.81e-10	2.62e-09	1347	TRUE
RAB11B	0.0035979	0.00515568	21	TRUE
HNRNPM	7.53e-06	1.44e-05	148	TRUE
ICAM1	1.3e-07	2.92e-07	74	TRUE
CNN1	1.8e-83	2.85e-82	90	TRUE
JUNB	3.17e-35	2.1e-34	1006	TRUE
CALR	1.98e-12	6.2e-12	615	TRUE
RAD23A	3.68e-08	8.7e-08	32	TRUE
IER2	2.07e-14	7.27e-14	833	TRUE
ADGRE5	2.25e-09	5.87e-09	10	TRUE
SYDE1	0.750792	0.782153	14	TRUE
TPM4	2.63e-08	6.31e-08	742	TRUE
KLF2	5.92e-05	0.000103192	312	TRUE
MRPL34	7.28e-08	1.67e-07	41	TRUE
RPL18A	0.000141716	0.000237136	1252	TRUE
GDF15	1.03e-20	4.63e-20	61	TRUE
SSBP4	0.0130118	0.0174966	25	TRUE
UBA2	5.6e-38	3.96e-37	66	TRUE
WTIP	9.43e-16	3.52e-15	17	TRUE
SCN1B	0.0205102	0.0269905	10	TRUE
FXYD1	5.64e-63	6.49e-62	72	TRUE
FXYD5	0.960393	0.968497	30	TRUE
TBCB	0.0304665	0.0392783	55	TRUE
EIF3K	1.92e-05	3.52e-05	425	TRUE
ACTN4	2.12e-13	7.07e-13	137	TRUE
ZFP36	5.18e-29	3.02e-28	525	TRUE
LTBP4	0.412153	0.451837	275	TRUE
AXL	7.79e-05	0.000133963	136	TRUE
HNRNPUL1	0.025946	0.0336367	38	TRUE
RPS19	0.00821741	0.0112888	1453	TRUE
BCL3	0.0594485	0.0737387	23	TRUE
BCAM	1.03e-206	6.54e-205	44	TRUE
APOE	9.94e-09	2.47e-08	309	TRUE
FOSB	2.91e-32	1.8e-31	663	TRUE
VASP	1.07e-18	4.4e-18	45	TRUE
CALM3	4.06e-06	7.93e-06	64	TRUE
INAFM1	8.86e-06	1.68e-05	111	TRUE
EHD2	5.54e-19	2.32e-18	115	TRUE
NOP53	8.23e-06	1.56e-05	111	TRUE
SELENOW	9.14e-22	4.28e-21	417	TRUE
EMP3	4.05e-11	1.18e-10	437	TRUE
PPP1R15A	6.5e-08	1.5e-07	610	TRUE
FTL	2.49e-36	1.71e-35	1447	TRUE
SNRNP70	0.209285	0.240248	82	TRUE
RPL13A	0.1319	0.156473	1434	TRUE
RPS11	0.0003392	0.000543707	1325	TRUE
FCGRT	0.0623799	0.0770099	237	TRUE
EMC10	0.00671033	0.00929157	48	TRUE
CLEC11A	1.11e-20	4.95e-20	331	TRUE
ZNF331	1.49e-07	3.33e-07	36	TRUE
MYADM	1.46e-08	3.59e-08	353	TRUE
RPS9	0.000250937	0.000408162	1233	TRUE
RPL28	0.00735374	0.0101289	1366	TRUE
SSC5D	7.94e-20	3.45e-19	32	TRUE
TRIM28	0.0571259	0.0711527	30	TRUE
ALKAL2	0.547974	0.586315	55	TRUE
ADI1	0.183768	0.212235	118	TRUE
YWHAQ	0.0190387	0.0251331	289	TRUE
ODC1	6.45e-08	1.49e-07	30	TRUE
PDIA6	2.03e-17	8.03e-17	442	TRUE
ROCK2	7.52e-11	2.16e-10	124	TRUE
SMC6	0.136433	0.161302	11	TRUE
MATN3	1.28e-09	3.4e-09	10	TRUE
LAPTM4A	3.65e-05	6.51e-05	925	TRUE
SDC1	1.71e-28	9.83e-28	25	TRUE
TP53I3	6.4e-13	2.09e-12	35	TRUE
ADCY3	3.33e-60	3.6e-59	32	TRUE
PREB	0.000595547	0.000934584	13	TRUE
PPM1G	0.270116	0.305558	31	TRUE
CEBPZ	0.000335597	0.000538755	26	TRUE
CDC42EP3	1.06e-05	2e-05	30	TRUE
SRSF7	6.91e-05	0.000119588	181	TRUE
SLC8A1	1.01e-05	1.9e-05	21	TRUE
ZFP36L2	4.75e-07	1e-06	751	TRUE
CALM2	0.000149995	0.000249992	19	TRUE
CCDC88A	0.923743	0.935772	28	TRUE
EFEMP1	1.36e-23	6.7e-23	197	TRUE
XPO1	0.642976	0.678948	25	TRUE
CCT4	0.0152654	0.0204352	65	TRUE
GFPT1	0.00520107	0.00730311	37	TRUE
SNRPG	0.669126	0.702666	124	TRUE
CAPG	6.89e-05	0.000119444	18	TRUE
CHMP3	6.3e-06	1.21e-05	42	TRUE
IGKC	0	0	359	TRUE
DUSP2	6.2e-09	1.55e-08	23	TRUE
FHL2	1.44e-10	4.09e-10	239	TRUE
MIR4435-2HG	6.69e-05	0.000116072	18	TRUE
DARS	0.00320338	0.00462195	35	TRUE
CXCR4	0.368992	0.40772	66	TRUE
RND3	0.00570448	0.00796195	253	TRUE
NR4A2	0.0252278	0.0327258	135	TRUE
ACVR1	0.000355256	0.000569007	10	TRUE
CD302	0.0195969	0.0258373	18	TRUE
FAP	6.02e-91	1.08e-89	198	TRUE
SCN7A	6.19e-27	3.4e-26	57	TRUE
WIPF1	0.000534081	0.000841278	10	TRUE
CHN1	0.431977	0.472334	39	TRUE
FKBP7	3.27e-10	9.07e-10	41	TRUE
SESTD1	0.0374112	0.0477032	23	TRUE
PDE1A	2.39e-21	1.1e-20	13	TRUE
FRZB	1.09e-12	3.48e-12	254	TRUE
NCKAP1	0.00720992	0.00994389	74	TRUE
TFPI	3.95e-26	2.11e-25	298	TRUE
COL5A2	1.66e-146	6.01e-145	707	TRUE
SLC40A1	0.215962	0.24737	27	TRUE
CAVIN2	0.00123443	0.00187265	26	TRUE
HSPD1	0.397306	0.436703	292	TRUE
CLK1	0.00720879	0.00994389	61	TRUE
KLF7	0.0171206	0.0227443	16	TRUE
FN1	1.64e-53	1.58e-52	709	TRUE
IGFBP5	1.87e-09	4.9e-09	791	TRUE
TNS1	2.72e-67	3.38e-66	131	TRUE
AAMP	0.0123497	0.0166705	17	TRUE
CHPF	6.61e-34	4.26e-33	80	TRUE
SERPINE2	8.99e-12	2.71e-11	347	TRUE
IRS1	2.44e-06	4.87e-06	23	TRUE
COL4A4	0.000188072	0.00031098	11	TRUE
ARL4C	5.23e-247	3.65e-245	222	TRUE
COL6A3	1.92e-120	5.16e-119	993	TRUE
HDLBP	2.92e-34	1.89e-33	346	TRUE
RPS7	3.87e-11	1.12e-10	1361	TRUE
ID2	0.110188	0.131685	377	TRUE
TRIB2	2.14e-05	3.9e-05	15	TRUE
RHOB	6e-13	1.96e-12	386	TRUE
EMILIN1	6.99e-32	4.28e-31	554	TRUE
ATRAID	0.17736	0.205286	239	TRUE
NRBP1	7.15e-09	1.79e-08	52	TRUE
FOSL2	0.253228	0.288009	78	TRUE
YPEL5	0.00505381	0.0071202	62	TRUE
LBH	2.78e-07	6.08e-07	19	TRUE
BIRC6	0.000237158	0.000386651	21	TRUE
LTBP1	2.14e-12	6.69e-12	195	TRUE
CRIM1	1.54e-74	2.11e-73	93	TRUE
PKDCC	0.0862977	0.104808	44	TRUE
PLEKHH2	0.0881389	0.106796	20	TRUE
EPAS1	8.45e-89	1.46e-87	218	TRUE
RHOQ	0.0011556	0.00176843	83	TRUE
ERLEC1	1.65e-08	4.03e-08	137	TRUE
SPTBN1	4.67e-12	1.44e-11	321	TRUE
RPS27A	1.9e-10	5.34e-10	1480	TRUE
REL	0.973172	0.979719	58	TRUE
B3GNT2	4.84e-19	2.04e-18	18	TRUE
UGP2	0.0388131	0.0493707	52	TRUE
MEIS1	8.54e-05	0.000146236	32	TRUE
ANTXR1	3.41e-98	6.43e-97	368	TRUE
PCBP1	8.3e-06	1.58e-05	310	TRUE
PCYOX1	8.79e-13	2.85e-12	39	TRUE
CCT7	0.0121124	0.0163713	84	TRUE
ACTG2	2.49e-73	3.35e-72	167	TRUE
MTHFD2	9.11e-63	1.03e-61	37	TRUE
TMSB10	1.58e-38	1.13e-37	1320	TRUE
MAT2A	1.23e-11	3.66e-11	53	TRUE
VAMP5	0.028976	0.037449	126	TRUE
CYTOR	0.000659866	0.00103012	18	TRUE
ARID5A	1.4e-11	4.17e-11	12	TRUE
COX5B	1.32e-15	4.9e-15	433	TRUE
EIF5B	2.23e-07	4.91e-07	229	TRUE
MAP4K4	9.21e-08	2.11e-07	122	TRUE
IL1R1	2.89e-19	1.22e-18	148	TRUE
NCK2	2.69e-10	7.49e-10	20	TRUE
C2orf40	7.75e-105	1.71e-103	12	TRUE
RANBP2	0.00158527	0.00237905	15	TRUE
SLC20A1	1.79e-10	5.05e-10	31	TRUE
ACTR3	0.803553	0.831331	217	TRUE
DDX18	3.45e-09	8.87e-09	136	TRUE
GYPC	0.267047	0.302576	151	TRUE
MZT2B	0.000807721	0.00124884	310	TRUE
MGAT5	0.275232	0.311009	11	TRUE
UBXN4	0.000686877	0.00106831	381	TRUE
HNMT	0.00522255	0.00732837	17	TRUE
ARHGAP15	1.32e-28	7.59e-28	22	TRUE
TNFAIP6	1.08e-37	7.58e-37	122	TRUE
RIF1	0.929015	0.939874	38	TRUE
TANK	0.353267	0.391999	17	TRUE
CYBRD1	0.018571	0.024562	199	TRUE
DYNC1I2	0.14407	0.169186	40	TRUE
HNRNPA3	1.29e-06	2.62e-06	207	TRUE
ITGA4	3.67e-09	9.41e-09	18	TRUE
ITGAV	1.79e-08	4.34e-08	267	TRUE
GULP1	1.36e-07	3.07e-07	31	TRUE
COL3A1	0	0	1238	TRUE
NAB1	2.59e-09	6.72e-09	16	TRUE
MYO1B	1.02e-37	7.18e-37	116	TRUE
NABP1	0.0242216	0.0315182	27	TRUE
SPATS2L	2.69e-34	1.75e-33	336	TRUE
EEF1B2	0.425837	0.466107	880	TRUE
XRCC5	0.036539	0.0467154	272	TRUE
RPL37A	6.87e-10	1.86e-09	1366	TRUE
IGFBP2	9.72e-77	1.36e-75	123	TRUE
ARPC2	5.63e-07	1.18e-06	645	TRUE
DES	0	0	88	TRUE
CCL20	0.0125055	0.0168591	11	TRUE
PTMA	4.16e-47	3.69e-46	1350	TRUE
EFHD1	5.62e-125	1.61e-123	32	TRUE
LRRFIP1	4.04e-07	8.6e-07	12	TRUE
RAMP1	1.17e-25	6.18e-25	101	TRUE
TWIST2	1.63e-09	4.3e-09	12	TRUE
GPC1	6.26e-07	1.31e-06	46	TRUE
SNED1	1.61e-08	3.93e-08	14	TRUE
SNRPB	0.744883	0.77677	45	TRUE
CPXM1	1.6e-40	1.22e-39	77	TRUE
C20orf27	1.94e-23	9.48e-23	37	TRUE
CENPB	0.25586	0.290687	13	TRUE
PCNA	0.834303	0.857217	20	TRUE
JAG1	1.49e-34	9.77e-34	19	TRUE
RRBP1	7.44e-34	4.78e-33	407	TRUE
THBD	0.305853	0.343939	20	TRUE
CST3	0.398371	0.437415	66	TRUE
FOXS1	1.9e-41	1.5e-40	22	TRUE
SCAND1	0.00413577	0.00588217	96	TRUE
NORAD	7.22e-12	2.21e-11	324	TRUE
SAMHD1	4.42e-07	9.36e-07	18	TRUE
TGM2	2.43e-09	6.3e-09	75	TRUE
MAFB	2.4e-15	8.79e-15	241	TRUE
PLTP	8.86e-12	2.68e-11	180	TRUE
SULF2	6.6e-99	1.27e-97	193	TRUE
PTGIS	0.461881	0.502932	21	TRUE
B4GALT5	0.000256484	0.000416861	11	TRUE
NFATC2	0.879704	0.89552	12	TRUE
BMP7	0.000912261	0.00140425	10	TRUE
PMEPA1	2.79e-05	5.03e-05	399	TRUE
CTSZ	2.07e-07	4.58e-07	281	TRUE
ATP5F1E	0.00593241	0.00826906	1086	TRUE
PSMA7	0.189634	0.218888	713	TRUE
LAMA5	3.37e-37	2.35e-36	10	TRUE
NOP56	0.000819782	0.00126562	30	TRUE
PRNP	6.17e-08	1.43e-07	169	TRUE
BMP2	0.0238642	0.0310724	20	TRUE
DSTN	2.72e-120	7.21e-119	1079	TRUE
RIN2	3.3e-24	1.66e-23	79	TRUE
ID1	0.340657	0.379212	211	TRUE
COX4I2	2.8e-126	8.26e-125	46	TRUE
TPX2	0.018473	0.0244479	12	TRUE
MAPRE1	0.908314	0.922403	27	TRUE
EPB41L1	4.02e-16	1.51e-15	11	TRUE
DLGAP4	0.00118672	0.00180944	20	TRUE
MYL9	5.35e-132	1.72e-130	892	TRUE
RPN2	1.57e-08	3.85e-08	196	TRUE
FAM83D	1.07e-11	3.22e-11	11	TRUE
WFDC2	1.19e-24	6.1e-24	10	TRUE
UBE2C	0.771625	0.801862	12	TRUE
CTSA	2.46e-10	6.87e-10	164	TRUE
MMP9	6.63e-07	1.39e-06	17	TRUE
ZFAS1	0.0393719	0.0500511	249	TRUE
CEBPB	1.74e-35	1.17e-34	693	TRUE
PTPN1	0.201814	0.232052	15	TRUE
TSHZ2	1.98e-12	6.2e-12	234	TRUE
GNAS	0.581905	0.620402	964	TRUE
ADRM1	0.298864	0.336805	34	TRUE
RPS21	1.04e-06	2.15e-06	960	TRUE
TPD52L2	0.0769364	0.0939288	11	TRUE
PRPF6	7.61e-05	0.000131022	18	TRUE
BTG3	0.265022	0.300444	79	TRUE
APP	2.86e-11	8.39e-11	534	TRUE
ADAMTS1	1.23e-169	6.02e-168	364	TRUE
ADAMTS5	8.96e-06	1.7e-05	23	TRUE
CCT8	0.191487	0.220784	40	TRUE
RUNX1	1.23e-28	7.13e-28	184	TRUE
HMGN1	0.00138428	0.00208788	161	TRUE
TFF3	6.14e-06	1.18e-05	13	TRUE
CSTB	2.1e-05	3.83e-05	359	TRUE
PTTG1IP	5.68e-06	1.1e-05	159	TRUE
USP16	4.98e-06	9.67e-06	37	TRUE
MAP3K7CL	4.3e-128	1.37e-126	33	TRUE
SOD1	7.15e-16	2.67e-15	365	TRUE
IFNAR1	0.348905	0.387775	13	TRUE
SON	2.43e-10	6.8e-10	487	TRUE
MRPS6	9.47e-09	2.36e-08	27	TRUE
TTC3	5.08e-21	2.32e-20	359	TRUE
ETS2	6.53e-05	0.000113499	113	TRUE
MX1	0.457713	0.499171	20	TRUE
PDXK	1.63e-06	3.3e-06	28	TRUE
COL18A1	6.67e-59	7.09e-58	623	TRUE
COL6A1	1.24e-56	1.28e-55	1015	TRUE
COL6A2	1.23e-39	9.01e-39	1117	TRUE
SCARF2	1.81e-24	9.22e-24	21	TRUE
CHCHD10	1.07e-20	4.8e-20	137	TRUE
DERL3	6.41e-07	1.34e-06	23	TRUE
DDT	0.00201162	0.00297833	122	TRUE
GGT5	0.177241	0.205286	236	TRUE
LIF	1.02e-07	2.32e-07	14	TRUE
SELENOM	1.04e-20	4.66e-20	1014	TRUE
PIK3IP1	0.482653	0.522023	11	TRUE
APOL2	0.00994211	0.0135427	25	TRUE
MYH9	0.138525	0.163223	586	TRUE
EIF3D	0.00359438	0.00515416	116	TRUE
C1QTNF6	9.35e-17	3.61e-16	20	TRUE
CSNK1E	0.000457785	0.000724365	14	TRUE
SUN2	1.87e-09	4.91e-09	22	TRUE
CBX6	2.06e-18	8.4e-18	53	TRUE
TOB2	1.01e-06	2.08e-06	30	TRUE
NDUFA6	0.000709967	0.0011034	96	TRUE
CYB5R3	0.0512947	0.064195	304	TRUE
ARFGAP3	0.119797	0.14268	50	TRUE
KIAA0930	5.94e-35	3.93e-34	50	TRUE
TYMP	1.05e-05	1.97e-05	181	TRUE
MRPL40	0.00199418	0.0029546	21	TRUE
COMT	0.179398	0.207416	134	TRUE
RANBP1	0.330111	0.368844	82	TRUE
IGLC2	6.61e-81	9.9e-80	54	TRUE
IGLC3	9.33e-57	9.73e-56	33	TRUE
MMP11	0	0	278	TRUE
SMARCB1	2.89e-05	5.18e-05	41	TRUE
CABIN1	1.29e-12	4.11e-12	12	TRUE
EMID1	7.18e-08	1.65e-07	72	TRUE
SMTN	1.54e-18	6.31e-18	49	TRUE
YWHAH	0.174989	0.203442	132	TRUE
TIMP3	1.35e-10	3.81e-10	654	TRUE
HMOX1	0.135729	0.16056	12	TRUE
APOL1	0.0306461	0.0394856	52	TRUE
MPST	0.000767954	0.00119087	20	TRUE
CDC42EP1	0.418958	0.458818	13	TRUE
LGALS1	6.2e-41	4.83e-40	1374	TRUE
H1F0	0.160525	0.187458	75	TRUE
KDELR3	1.28e-46	1.12e-45	74	TRUE
ATF4	0.0844362	0.102666	284	TRUE
TNRC6B	4.42e-06	8.62e-06	110	TRUE
XRCC6	0.00251383	0.00367001	76	TRUE
SMDT1	7.78e-12	2.36e-11	41	TRUE
TSPO	0.844553	0.86605	240	TRUE
FBLN1	4.67e-51	4.39e-50	702	TRUE
PIM3	0.484175	0.523398	32	TRUE
VGLL4	6.35e-16	2.38e-15	180	TRUE
RPL32	1.13e-08	2.8e-08	1476	TRUE
SH3BP5	1.5e-08	3.67e-08	76	TRUE
SLC4A7	0.00804459	0.0110587	21	TRUE
LRRFIP2	0.0189455	0.0250257	17	TRUE
CSRNP1	8.47e-06	1.61e-05	30	TRUE
TMEM158	7.04e-167	3.28e-165	217	TRUE
SMARCC1	0.611421	0.648571	21	TRUE
MAP4	0.346772	0.385609	56	TRUE
COL7A1	1.61e-84	2.59e-83	64	TRUE
UQCRC1	0.240777	0.274444	42	TRUE
LAMB2	7.41e-10	2e-09	128	TRUE
RHOA	0.0437828	0.0550901	693	TRUE
NT5DC2	0.488703	0.527749	11	TRUE
PBRM1	0.477033	0.517325	28	TRUE
GLT8D1	1.22e-15	4.54e-15	56	TRUE
TKT	0.983586	0.985939	42	TRUE
DCP1A	0.00168174	0.00251481	10	TRUE
SELENOK	3.18e-06	6.28e-06	187	TRUE
WNT5A	1.96e-79	2.88e-78	124	TRUE
ARF4	2.75e-24	1.39e-23	470	TRUE
ADAMTS9	8.29e-31	4.96e-30	36	TRUE
LRIG1	0.726129	0.759102	25	TRUE
RYBP	0.192892	0.222282	31	TRUE
ROBO1	3.9e-08	9.18e-08	39	TRUE
PROS1	7.13e-13	2.32e-12	30	TRUE
ABI3BP	0.180838	0.208966	60	TRUE
RPL24	0.000114351	0.000193353	1379	TRUE
CBLB	0.47824	0.517881	13	TRUE
CD47	0.10114	0.121425	56	TRUE
CCDC80	0.0167137	0.0222319	540	TRUE
NAA50	1.21e-05	2.25e-05	25	TRUE
ZBTB20	0.0720708	0.0884006	623	TRUE
LSAMP	9.55e-21	4.3e-20	96	TRUE
COX17	1.04e-11	3.11e-11	80	TRUE
FSTL1	6.35e-51	5.91e-50	667	TRUE
MYLK	3.9e-83	6.14e-82	439	TRUE
ITGB5	1.21e-36	8.33e-36	207	TRUE
HEG1	0.0025498	0.00371735	27	TRUE
MGLL	7.27e-26	3.84e-25	55	TRUE
CNBP	0.000108616	0.000184102	416	TRUE
H1FX	9.6e-05	0.000163594	306	TRUE
RBP1	0.602977	0.640346	159	TRUE
PLOD2	6.88e-39	4.94e-38	233	TRUE
PLSCR4	1.08e-06	2.22e-06	29	TRUE
PLSCR1	0.0242432	0.0315267	18	TRUE
CP	0.665902	0.699631	13	TRUE
TM4SF1	7.02e-11	2.02e-10	37	TRUE
WWTR1	0.00428794	0.00607797	141	TRUE
SERP1	3.06e-08	7.29e-08	288	TRUE
P2RY14	9.61e-09	2.39e-08	27	TRUE
SSR3	1.1e-23	5.45e-23	327	TRUE
LXN	2.71e-20	1.19e-19	14	TRUE
RARRES1	0.151229	0.177096	190	TRUE
PDCD10	0.000407104	0.000647595	17	TRUE
GOLIM4	0.104953	0.125643	242	TRUE
RPL22L1	0.0302573	0.0390326	173	TRUE
TNFSF10	0.17547	0.203662	117	TRUE
ZMAT3	0.477264	0.517325	89	TRUE
GNB4	0.503691	0.542536	49	TRUE
IGF2BP2	1.87e-19	7.98e-19	15	TRUE
BCL6	3.12e-17	1.23e-16	20	TRUE
CLDN1	0.00190948	0.00283512	11	TRUE
APOD	0.0281329	0.0364042	168	TRUE
DLG1	0.0197453	0.0260166	10	TRUE
CHL1	0.0343623	0.044084	41	TRUE
BHLHE40	4.46e-05	7.87e-05	166	TRUE
LMCD1	3.33e-14	1.16e-13	103	TRUE
FBLN2	2.23e-87	3.71e-86	130	TRUE
SLC6A6	1.88e-35	1.25e-34	40	TRUE
UBE2E1	0.464874	0.505928	31	TRUE
RBMS3	2.75e-15	9.99e-15	65	TRUE
TGFBR2	0.0101073	0.0137409	135	TRUE
RPSA	0.984556	0.986439	1092	TRUE
GNAI2	0.00263254	0.00382467	346	TRUE
MANF	3.33e-07	7.17e-07	115	TRUE
GNL3	1.18e-07	2.67e-07	21	TRUE
SLMAP	1.46e-14	5.17e-14	14	TRUE
FLNB	9.46e-13	3.06e-12	25	TRUE
PXK	0.792177	0.820777	14	TRUE
PTPRG	2.41e-05	4.37e-05	15	TRUE
ARL6IP5	0.0906855	0.109755	174	TRUE
MITF	2.24e-13	7.45e-13	53	TRUE
ROBO2	2.97e-46	2.58e-45	45	TRUE
EPHA3	5.9e-14	2.04e-13	35	TRUE
CRYBG3	0.0021099	0.00311504	36	TRUE
COL8A1	2.37e-181	1.24e-179	336	TRUE
TBC1D23	7.93e-05	0.00013609	13	TRUE
TMEM45A	3.98e-19	1.68e-18	51	TRUE
NFKBIZ	2.64e-06	5.24e-06	229	TRUE
ALCAM	0.550363	0.588571	60	TRUE
BBX	1.19e-08	2.94e-08	72	TRUE
PHLDB2	1.28e-16	4.88e-16	39	TRUE
BOC	0.0668578	0.0822956	47	TRUE
ATP6V1A	4.64e-08	1.08e-07	12	TRUE
SEC61A1	1.28e-11	3.82e-11	48	TRUE
EFCC1	0.000218004	0.000357929	10	TRUE
ZBTB38	5.84e-05	0.000101785	107	TRUE
ATP1B3	0.00119356	0.00181855	124	TRUE
SELENOT	2.67e-05	4.81e-05	15	TRUE
P2RY1	0.0019591	0.00290674	14	TRUE
RAP2B	1.21e-06	2.46e-06	30	TRUE
MME	5.16e-33	3.25e-32	21	TRUE
TIPARP	1.87e-10	5.26e-10	38	TRUE
SMC4	0.603056	0.640346	26	TRUE
SERPINI1	3.13e-108	7.22e-107	61	TRUE
SEC62	0.684205	0.717064	462	TRUE
SKIL	1.29e-07	2.92e-07	80	TRUE
FNDC3B	0.000573021	0.000900584	178	TRUE
FXR1	0.325652	0.364445	39	TRUE
KLHL24	0.742295	0.774842	27	TRUE
AP2M1	0.126984	0.150812	349	TRUE
PSMD2	0.981367	0.984657	78	TRUE
EIF4G1	0.0029916	0.00433131	49	TRUE
EIF4A2	4.23e-10	1.16e-09	494	TRUE
LPP	2.04e-54	2.01e-53	563	TRUE
CCDC50	0.00642272	0.00892282	76	TRUE
HES1	2.28e-09	5.93e-09	415	TRUE
FAM43A	0.0373542	0.0476596	20	TRUE
RPL35A	5.19e-05	9.06e-05	1414	TRUE
ATP5ME	2.46e-08	5.91e-08	590	TRUE
SPON2	1.23e-137	4.15e-136	625	TRUE
AFAP1	3.52e-09	9.04e-09	22	TRUE
WDR1	3.4e-10	9.4e-10	137	TRUE
RPL9	2.9e-14	1.02e-13	1358	TRUE
UGDH	0.212786	0.244	33	TRUE
SMIM14	0.00044744	0.000709066	34	TRUE
SGCB	1.93e-16	7.28e-16	142	TRUE
CHIC2	1.91e-06	3.83e-06	13	TRUE
HOPX	4.17e-05	7.39e-05	156	TRUE
IGFBP7	6.96e-13	2.26e-12	1466	TRUE
YTHDC1	4.44e-06	8.65e-06	46	TRUE
JCHAIN	0	0	35	TRUE
CXCL5	2.08e-77	2.93e-76	28	TRUE
CXCL3	2.94e-40	2.21e-39	40	TRUE
CXCL2	0.000157075	0.000261583	107	TRUE
G3BP2	0.334121	0.37253	34	TRUE
CXCL9	1.1e-07	2.5e-07	26	TRUE
CXCL10	1.76e-28	1.01e-27	22	TRUE
SCARB2	2.67e-05	4.81e-05	170	TRUE
HNRNPDL	0.0801116	0.0975778	341	TRUE
SEC31A	2.51e-13	8.33e-13	305	TRUE
HSD17B11	2.32e-08	5.59e-08	18	TRUE
SPARCL1	0	0	812	TRUE
FAM13A	4.43e-09	1.13e-08	12	TRUE
TSPAN5	0.657917	0.692579	11	TRUE
ADH1B	1.71e-58	1.81e-57	218	TRUE
H2AFZ	2.42e-05	4.38e-05	397	TRUE
PPP3CA	0.138393	0.163159	50	TRUE
LEF1	1.63e-35	1.09e-34	24	TRUE
SEC24D	8.44e-10	2.27e-09	20	TRUE
PDE5A	5.06e-33	3.19e-32	87	TRUE
ANXA5	1.91e-33	1.22e-32	752	TRUE
ANKRD50	7.45e-05	0.000128539	18	TRUE
PCDH18	6.34e-06	1.22e-05	127	TRUE
NDUFC1	5.46e-08	1.27e-07	135	TRUE
INPP4B	5.04e-87	8.24e-86	28	TRUE
SH3D19	0.00103223	0.00158427	11	TRUE
SFRP2	4.54e-74	6.18e-73	391	TRUE
CTSO	0.322957	0.361815	65	TRUE
PDGFC	6.58e-32	4.04e-31	63	TRUE
FAM198B	3.66e-06	7.2e-06	71	TRUE
HMGB2	4.66e-05	8.2e-05	31	TRUE
SCRG1	0.261051	0.296263	19	TRUE
HPGD	1.08e-05	2.02e-05	14	TRUE
DCTD	0.000211064	0.00034708	27	TRUE
PDLIM3	0.0415825	0.0526695	185	TRUE
SORBS2	1.88e-126	5.63e-125	41	TRUE
FAT1	0.976879	0.982036	114	TRUE
C4orf48	4.89e-20	2.14e-19	108	TRUE
ADD1	0.00803059	0.0110467	68	TRUE
NSG1	0.0029152	0.00422362	37	TRUE
MRFAP1	0.452811	0.494341	340	TRUE
HTRA3	4.08e-62	4.53e-61	166	TRUE
LAP3	0.0182825	0.0242263	129	TRUE
SOD3	4.05e-191	2.23e-189	510	TRUE
PCDH7	7.58e-34	4.86e-33	100	TRUE
TBC1D1	1.37e-44	1.14e-43	11	TRUE
FAM114A1	1.1e-18	4.53e-18	238	TRUE
LIMCH1	0.233207	0.26625	15	TRUE
PDGFRA	1.46e-23	7.18e-23	343	TRUE
ADGRL3	3.38e-07	7.26e-07	23	TRUE
CXCL8	1.02e-101	2.1e-100	76	TRUE
CXCL1	1.33e-120	3.62e-119	149	TRUE
AREG	4.6e-23	2.22e-22	29	TRUE
PARM1	3.35e-32	2.07e-31	15	TRUE
USO1	2.3e-06	4.61e-06	38	TRUE
2023-09-11	1.61e-28	9.26e-28	224	TRUE
PDLIM5	3.13e-08	7.41e-08	50	TRUE
NFKB1	0.911296	0.924983	26	TRUE
SGMS2	1.2e-06	2.46e-06	13	TRUE
RPL34	1.03e-12	3.31e-12	1448	TRUE
OSTC	5.43e-41	4.24e-40	395	TRUE
MCUB	0.166913	0.194269	15	TRUE
FAM241A	2.07e-115	5.03e-114	29	TRUE
SNHG8	0.230021	0.262755	77	TRUE
SYNPO2	2.46e-82	3.79e-81	38	TRUE
KIAA1109	4.4e-08	1.03e-07	15	TRUE
FGF2	0.885802	0.900852	10	TRUE
SPRY1	7.73e-06	1.47e-05	149	TRUE
FAT4	5.31e-18	2.13e-17	36	TRUE
JADE1	1.12e-21	5.23e-21	13	TRUE
EDNRA	1e-53	9.7e-53	131	TRUE
ARHGAP10	2.92e-28	1.66e-27	13	TRUE
MAB21L2	0.0118449	0.0160201	56	TRUE
RPS3A	3.95e-05	7.01e-05	1378	TRUE
GUCY1B1	3.38e-18	1.36e-17	110	TRUE
TDO2	0.00126568	0.0019159	56	TRUE
RAPGEF2	8.23e-08	1.89e-07	10	TRUE
CPE	1.52e-121	4.25e-120	192	TRUE
PALLD	3.38e-09	8.71e-09	521	TRUE
SLC25A4	5.6e-47	4.95e-46	23	TRUE
ANKRD37	0.121189	0.144256	20	TRUE
MRPL36	0.677985	0.711256	23	TRUE
SEMA5A	3.3e-05	5.9e-05	59	TRUE
DAP	4.47e-15	1.62e-14	45	TRUE
ANKH	1.96e-18	7.99e-18	22	TRUE
MYO10	2.12e-07	4.69e-07	27	TRUE
ADAMTS12	1.64e-27	9.19e-27	62	TRUE
LIFR	0.000328359	0.000527944	13	TRUE
FYB1	0.00306027	0.00442157	10	TRUE
DAB2	1.99e-11	5.86e-11	63	TRUE
SELENOP	0.905275	0.920209	309	TRUE
PLPP1	1.84e-07	4.09e-07	228	TRUE
IL6ST	0.00441384	0.00624797	442	TRUE
PDE4D	0.00172911	0.00258195	10	TRUE
ADAMTS6	7.25e-15	2.6e-14	22	TRUE
ENC1	2.28e-13	7.58e-13	103	TRUE
LHFPL2	0.00638374	0.00887455	14	TRUE
SSBP2	1.57e-12	4.96e-12	12	TRUE
TMEM167A	2.3e-06	4.61e-06	120	TRUE
HAPLN1	0.00108771	0.00166819	60	TRUE
EDIL3	0.0581235	0.0723093	235	TRUE
MEF2C	4.05e-127	1.25e-125	72	TRUE
ARRDC3	0.359938	0.398291	169	TRUE
ELL2	1.39e-06	2.82e-06	23	TRUE
CHD1	2.96e-05	5.31e-05	26	TRUE
MCC	0.00162019	0.0024297	14	TRUE
LOX	6.57e-44	5.44e-43	102	TRUE
PPIC	2.14e-82	3.33e-81	430	TRUE
HINT1	1.84e-07	4.09e-07	534	TRUE
P4HA2	3.75e-12	1.16e-11	111	TRUE
IRF1	1.29e-11	3.85e-11	314	TRUE
SKP1	6.66e-10	1.8e-09	744	TRUE
PITX1	1.95e-41	1.54e-40	141	TRUE
H2AFY	0.00274659	0.00398484	118	TRUE
CXCL14	5.34e-178	2.66e-176	537	TRUE
SIL1	1.13e-05	2.11e-05	20	TRUE
MZB1	4.13e-07	8.79e-07	22	TRUE
SPRY4	4.24e-07	9e-07	20	TRUE
DPYSL3	1.14e-09	3.03e-09	114	TRUE
PDGFRB	3.28e-45	2.78e-44	237	TRUE
CD74	0.772104	0.801962	53	TRUE
RPS14	3.99e-06	7.81e-06	1461	TRUE
SPARC	9.47e-186	5.09e-184	1051	TRUE
EBF1	2.4e-156	9.48e-155	110	TRUE
SLIT3	1.28e-100	2.56e-99	133	TRUE
KCNMB1	1.44e-56	1.47e-55	40	TRUE
DUSP1	4.15e-13	1.36e-12	685	TRUE
BOD1	0.000144576	0.000241536	18	TRUE
CLTB	0.0408963	0.0518945	95	TRUE
LMAN2	0.00329096	0.00473854	112	TRUE
PDLIM7	2.43e-05	4.4e-05	158	TRUE
ADAMTS2	9.09e-68	1.15e-66	155	TRUE
HNRNPH1	1.9e-15	7e-15	308	TRUE
GFPT2	2.82e-05	5.07e-05	30	TRUE
MGAT1	5.41e-09	1.37e-08	52	TRUE
NDUFS6	7.27e-07	1.51e-06	196	TRUE
CCT5	0.0471899	0.0592348	67	TRUE
BASP1	6.26e-95	1.15e-93	286	TRUE
RAI14	4.12e-43	3.33e-42	90	TRUE
IL7R	4.79e-13	1.57e-12	71	TRUE
EGFLAM	5.29e-51	4.95e-50	24	TRUE
PTGER4	0.00910409	0.0124498	13	TRUE
C7	4.93e-89	8.6e-88	230	TRUE
ITGA1	3.01e-31	1.82e-30	288	TRUE
ITGA2	5.89e-18	2.36e-17	13	TRUE
FST	0.820641	0.8465	13	TRUE
GPX8	4.9e-23	2.36e-22	49	TRUE
PIK3R1	0.376749	0.415415	146	TRUE
MRPS36	0.000300806	0.000485508	23	TRUE
BDP1	0.658198	0.692579	55	TRUE
MAP1B	7.27e-165	3.31e-163	262	TRUE
BTF3	0.00684008	0.00945872	885	TRUE
HEXB	5.87e-10	1.59e-09	56	TRUE
IQGAP2	0.166786	0.194228	11	TRUE
F2R	5.1e-37	3.53e-36	239	TRUE
CMYA5	0.000294891	0.000476695	13	TRUE
VCAN	5.69e-152	2.21e-150	647	TRUE
COX7C	0.000388386	0.000620175	317	TRUE
NR2F1	5.17e-34	3.35e-33	244	TRUE
PAM	1.51e-05	2.8e-05	122	TRUE
TSLP	0.624012	0.660255	10	TRUE
EPB41L4A-AS1	0.0738032	0.0902613	13	TRUE
TNFAIP8	0.309734	0.347932	16	TRUE
SLC12A2	1.26e-11	3.77e-11	26	TRUE
ISOC1	0.000244936	0.000398711	12	TRUE
PDLIM4	6.16e-11	1.78e-10	119	TRUE
CAMLG	0.00852374	0.0116714	152	TRUE
DDX46	4.74e-07	1e-06	58	TRUE
C5orf24	6.87e-08	1.59e-07	19	TRUE
TGFBI	6.19e-14	2.13e-13	349	TRUE
EGR1	2.29e-15	8.43e-15	852	TRUE
CTNNA1	0.385155	0.424015	95	TRUE
UBE2D2	0.295918	0.333844	36	TRUE
CXXC5	0.0223243	0.0291762	29	TRUE
IK	6.56e-05	0.000113835	65	TRUE
NDFIP1	0.000294674	0.000476695	126	TRUE
CARMN	1.99e-44	1.66e-43	70	TRUE
SYNPO	6.1e-21	2.77e-20	10	TRUE
GPX3	2.55e-38	1.81e-37	18	TRUE
SGCD	3.03e-10	8.41e-10	65	TRUE
PTTG1	0.0694295	0.0853608	10	TRUE
NEURL1B	3.81e-68	4.86e-67	23	TRUE
ERGIC1	0.000119808	0.000201929	31	TRUE
ATP6V0E1	7.02e-07	1.46e-06	515	TRUE
CREBRF	2.61e-05	4.71e-05	57	TRUE
CPEB4	0.00205514	0.00303848	59	TRUE
HRH2	3.97e-120	1.04e-118	16	TRUE
TMED9	2.61e-29	1.53e-28	319	TRUE
HNRNPAB	0.359649	0.398237	125	TRUE
SQSTM1	0.114567	0.136762	368	TRUE
SERPINB1	0.508696	0.547646	17	TRUE
SERPINB6	0.163345	0.190539	123	TRUE
DEK	4.2e-10	1.15e-09	261	TRUE
C6orf62	1.53e-05	2.83e-05	91	TRUE
HIST1H1C	1.94e-09	5.08e-09	22	TRUE
PPP1R10	8.98e-11	2.56e-10	182	TRUE
PPP1R18	0.0815674	0.0992356	20	TRUE
FLOT1	0.144189	0.16923	89	TRUE
IER3	0.434207	0.474525	561	TRUE
HLA-C	0.00118459	0.00180751	1033	TRUE
HLA-B	0.0612121	0.0757469	45	TRUE
LTB	1.15e-06	2.35e-06	16	TRUE
DDAH2	0.942826	0.951914	134	TRUE
CLIC1	0.0549417	0.0685544	565	TRUE
NEU1	6.83e-07	1.43e-06	107	TRUE
TNXB	9.99e-05	0.000169882	16	TRUE
TAP1	0.201486	0.231931	22	TRUE
HLA-DPA1	0.00241569	0.00353413	11	TRUE
TAPBP	0.000672991	0.00104904	164	TRUE
NUDT3	0.0213033	0.0279289	17	TRUE
RPS10	0.0168041	0.022338	512	TRUE
TEAD3	0.00101277	0.00155667	13	TRUE
FKBP5	2.02e-42	1.62e-41	91	TRUE
MTCH1	2.77e-07	6.06e-07	256	TRUE
YIPF3	1.04e-05	1.97e-05	85	TRUE
RCAN2	1.32e-87	2.23e-86	58	TRUE
ADGRF5	1.51e-104	3.26e-103	86	TRUE
MCM3	0.039524	0.0502139	14	TRUE
ELOVL5	0.469762	0.510717	25	TRUE
BMP5	0.688378	0.720715	41	TRUE
DST	0.0154748	0.020689	270	TRUE
COL12A1	6.01e-253	4.35e-251	459	TRUE
COX7A2	1.55e-21	7.23e-21	545	TRUE
FILIP1	3.84e-87	6.34e-86	32	TRUE
PHIP	3.29e-11	9.58e-11	69	TRUE
HMGN3	3.49e-10	9.62e-10	81	TRUE
SYNCRIP	0.00011504	0.000194206	41	TRUE
CD24	0.384739	0.423779	14	TRUE
OSTM1	0.623713	0.660255	10	TRUE
REV3L	5.03e-09	1.28e-08	101	TRUE
FYN	0.00203277	0.00300752	18	TRUE
LAMA4	0.00119591	0.00182081	383	TRUE
GOPC	3.24e-07	6.98e-07	35	TRUE
MAN1A1	1.17e-12	3.75e-12	61	TRUE
PTPRK	0.00181799	0.00270696	13	TRUE
ARHGAP18	0.0356627	0.0456684	32	TRUE
EPB41L2	0.705269	0.738031	52	TRUE
CTGF	4.17e-40	3.11e-39	619	TRUE
MOXD1	3e-32	1.85e-31	70	TRUE
AHI1	0.121714	0.144799	40	TRUE
PERP	1.68e-08	4.08e-08	82	TRUE
CITED2	0.000391292	0.000624339	105	TRUE
FUCA2	1.99e-06	4e-06	28	TRUE
PLAGL1	0.0649758	0.0801674	15	TRUE
SYNE1	4.23e-11	1.23e-10	49	TRUE
EZR	3.14e-06	6.22e-06	21	TRUE
TCP1	0.712645	0.745377	83	TRUE
AL139393.2	2.15e-19	9.14e-19	16	TRUE
THBS2	7.6e-293	7.24e-291	370	TRUE
DLL1	4.15e-08	9.71e-08	51	TRUE
FOXQ1	1.79e-09	4.72e-09	13	TRUE
FOXF2	0.094421	0.11421	20	TRUE
CD83	0.6411	0.677309	19	TRUE
MYLIP	4.05e-24	2.02e-23	29	TRUE
ID4	2.03e-43	1.66e-42	178	TRUE
SOX4	4.88e-49	4.46e-48	584	TRUE
HIST1H4C	1.64e-06	3.3e-06	149	TRUE
HLA-F	3.59e-14	1.25e-13	18	TRUE
HLA-A	0.97266	0.979674	1171	TRUE
HLA-E	0.0152404	0.0204147	569	TRUE
TUBB	0.00516358	0.00725533	518	TRUE
HSPA1A	1.17e-07	2.65e-07	1007	TRUE
HSPA1B	0.00368052	0.00526686	743	TRUE
HLA-DRA	0.332537	0.371159	13	TRUE
BRD2	4.58e-09	1.16e-08	288	TRUE
HLA-DPB1	7.02e-05	0.00012133	11	TRUE
SLC39A7	9.2e-20	3.98e-19	110	TRUE
RPS18	0.975789	0.98141	1477	TRUE
SNRPC	0.257201	0.292052	14	TRUE
RPL10A	0.0130464	0.0175319	1354	TRUE
SRSF3	4.4e-07	9.34e-07	467	TRUE
CDKN1A	5.23e-10	1.43e-09	188	TRUE
PTK7	1.29e-50	1.2e-49	76	TRUE
SLC29A1	5.32e-09	1.34e-08	11	TRUE
HSP90AB1	0.00314511	0.004541	1166	TRUE
PTP4A1	0.373264	0.412006	57	TRUE
SMAP1	0.0223222	0.0291762	44	TRUE
MYO6	0.850692	0.871491	17	TRUE
TPBG	2.36e-21	1.09e-20	52	TRUE
NT5E	0.0263299	0.0341133	16	TRUE
PNRC1	5.28e-31	3.18e-30	445	TRUE
FHL5	4.97e-93	9.06e-92	15	TRUE
PRDM1	1.52e-39	1.11e-38	115	TRUE
FOXO3	1.49e-07	3.33e-07	49	TRUE
AMD1	0.0244513	0.0317776	82	TRUE
MARCKS	5.32e-36	3.61e-35	742	TRUE
PLN	7.82e-278	6.82e-276	128	TRUE
GJA1	2.36e-48	2.14e-47	87	TRUE
SMPDL3A	5.91e-09	1.49e-08	50	TRUE
RNF217	7.19e-06	1.38e-05	15	TRUE
NCOA7	0.000273839	0.000443691	92	TRUE
LAMA2	1.22e-07	2.76e-07	38	TRUE
RPS12	0.0452949	0.0569243	1489	TRUE
TNFAIP3	0.0213636	0.027973	156	TRUE
ABRACL	0.00190505	0.00283055	17	TRUE
UTRN	4.42e-65	5.29e-64	122	TRUE
RAB32	1.69e-13	5.67e-13	66	TRUE
STXBP5	3.68e-10	1.01e-09	11	TRUE
SASH1	9.55e-13	3.08e-12	12	TRUE
AKAP12	1.3e-11	3.85e-11	363	TRUE
GTF2H5	0.00273076	0.00396461	57	TRUE
FNDC1	2.88e-47	2.58e-46	140	TRUE
SMOC2	9.93e-11	2.83e-10	15	TRUE
PDGFA	6.82e-145	2.42e-143	96	TRUE
C7orf50	1.08e-05	2.03e-05	11	TRUE
ACTB	4.13e-26	2.2e-25	1438	TRUE
NDUFA4	2.67e-08	6.4e-08	927	TRUE
ETV1	7.8e-06	1.49e-05	22	TRUE
TOMM7	7.15e-10	1.93e-09	876	TRUE
TRA2A	0.000146138	0.000243951	27	TRUE
CYCS	4.84e-07	1.02e-06	132	TRUE
HNRNPA2B1	0.85681	0.876046	286	TRUE
SKAP2	6.26e-07	1.31e-06	21	TRUE
TRIL	1.09e-06	2.24e-06	15	TRUE
FKBP14	7.11e-15	2.55e-14	57	TRUE
LSM5	1.82e-05	3.35e-05	41	TRUE
GLI3	0.0011406	0.00174676	20	TRUE
TMED4	3.13e-08	7.42e-08	33	TRUE
H2AFV	0.0415717	0.0526695	19	TRUE
PURB	0.0206616	0.0271727	21	TRUE
IGFBP3	4.7e-103	9.84e-102	139	TRUE
TNS3	0.00412248	0.00586725	108	TRUE
SEC61G	0.129761	0.154022	500	TRUE
SBDS	1.46e-12	4.63e-12	173	TRUE
BAZ1B	0.732278	0.764767	54	TRUE
HIP1	2.55e-22	1.21e-21	24	TRUE
CCL26	0.00578245	0.0080654	17	TRUE
FGL2	0.00410782	0.00585037	11	TRUE
SEMA3C	1e-07	2.3e-07	41	TRUE
ABCB1	2.32e-27	1.29e-26	10	TRUE
STEAP4	2.25e-99	4.37e-98	57	TRUE
TFPI2	0.0946805	0.114392	69	TRUE
PDK4	1.27e-81	1.92e-80	120	TRUE
MCM7	0.000127986	0.000215193	11	TRUE
FIS1	0.000298389	0.000481977	263	TRUE
SYPL1	3.77e-08	8.9e-08	111	TRUE
NAMPT	0.558825	0.597011	84	TRUE
CCDC71L	2.75e-32	1.71e-31	134	TRUE
LAMB1	5.71e-11	1.65e-10	396	TRUE
FAM3C	0.000226985	0.00037151	21	TRUE
AKR1B1	1.56e-07	3.48e-07	28	TRUE
PTN	0.599466	0.63718	92	TRUE
ZC3HAV1	3.05e-08	7.26e-08	61	TRUE
HIPK2	1.47e-13	4.93e-13	56	TRUE
PDIA4	3.02e-12	9.4e-12	100	TRUE
RARRES2	1.64e-100	3.2e-99	881	TRUE
TMEM176B	1.93e-63	2.23e-62	560	TRUE
RHEB	0.328252	0.367158	65	TRUE
ESYT2	0.133961	0.158738	21	TRUE
NUDT1	0.586696	0.62424	12	TRUE
TTYH3	6.15e-24	3.05e-23	10	TRUE
FSCN1	2.59e-29	1.52e-28	44	TRUE
RAC1	6.4e-05	0.000111371	698	TRUE
IL6	0.0857393	0.10419	17	TRUE
GPNMB	1.02e-26	5.56e-26	227	TRUE
CBX3	0.000616307	0.000964994	135	TRUE
HOTAIRM1	0.0524248	0.065531	15	TRUE
TAX1BP1	1.22e-07	2.75e-07	77	TRUE
FKBP9	6.76e-20	2.94e-19	99	TRUE
2023-09-07	5.6e-19	2.34e-18	794	TRUE
ANLN	0.826331	0.850277	11	TRUE
EPDR1	7.64e-06	1.46e-05	14	TRUE
RALA	1.09e-11	3.26e-11	43	TRUE
AEBP1	3.68e-119	9.19e-118	675	TRUE
EGFR	7.87e-06	1.5e-05	14	TRUE
CCT6A	0.0589956	0.0732203	75	TRUE
ELN	2.38e-15	8.74e-15	191	TRUE
EIF4H	0.533194	0.571962	29	TRUE
POR	0.0207391	0.0272574	13	TRUE
MDH2	0.631221	0.667209	94	TRUE
HSPB1	3.19e-11	9.31e-11	749	TRUE
PTPN12	0.0100355	0.0136522	48	TRUE
RSBN1L	7.81e-08	1.79e-07	28	TRUE
GNAI1	0.0160183	0.0213476	16	TRUE
CD36	1.07e-90	1.9e-89	47	TRUE
STEAP1	6.74e-27	3.69e-26	81	TRUE
FZD1	5.26e-16	1.97e-15	25	TRUE
GNG11	0.00016764	0.000277853	218	TRUE
COL1A2	0	0	1235	TRUE
CNPY4	2.19e-08	5.29e-08	20	TRUE
PCOLCE	9.02e-96	1.69e-94	631	TRUE
GNB2	0.321849	0.360767	142	TRUE
TRIP6	0.605474	0.642588	33	TRUE
SERPINE1	5.9e-09	1.48e-08	63	TRUE
ZNHIT1	0.431785	0.472334	142	TRUE
LRRC17	1.29e-08	3.19e-08	34	TRUE
KMT2E	1.76e-06	3.54e-06	90	TRUE
PRKAR2B	0.271841	0.307343	42	TRUE
MDFIC	1.07e-10	3.04e-10	39	TRUE
TES	0.000227545	0.000371971	50	TRUE
CAV2	1.62e-26	8.78e-26	146	TRUE
CAV1	1.93e-57	2.04e-56	505	TRUE
CAPZA2	0.00101389	0.00155726	79	TRUE
CPED1	0.840055	0.862281	33	TRUE
HILPDA	1.89e-06	3.8e-06	18	TRUE
CALU	1.81e-14	6.38e-14	36	TRUE
MEST	6.07e-08	1.41e-07	36	TRUE
AC058791.1	0.000123902	0.000208661	11	TRUE
MKLN1	1.32e-06	2.69e-06	14	TRUE
BPGM	6.53e-12	2e-11	16	TRUE
CALD1	1.44e-07	3.23e-07	1189	TRUE
TRBC1	8.9e-05	0.000152283	10	TRUE
ZYX	0.0665125	0.0819187	84	TRUE
TMEM176A	3.18e-43	2.58e-42	451	TRUE
INSIG1	2.79e-07	6.1e-07	36	TRUE
ANGPT2	5.12e-128	1.6e-126	106	TRUE
DEFB1	7.07e-08	1.63e-07	15	TRUE
DLC1	1.36e-09	3.6e-09	96	TRUE
MTUS1	2.51e-27	1.39e-26	33	TRUE
ASAH1	0.000188875	0.000311815	62	TRUE
PSD3	8.03e-17	3.11e-16	84	TRUE
LZTS1	5.29e-25	2.72e-24	27	TRUE
EGR3	0.342469	0.381027	85	TRUE
LOXL2	2.71e-36	1.85e-35	262	TRUE
STC1	2.61e-10	7.28e-10	22	TRUE
KCTD9	0.0199662	0.0262912	11	TRUE
CLU	4.5e-62	4.96e-61	130	TRUE
SCARA5	2.23e-09	5.81e-09	81	TRUE
DUSP4	0.831608	0.854867	11	TRUE
FGFR1	0.000192753	0.000317717	11	TRUE
TM2D2	2.01e-11	5.91e-11	11	TRUE
SFRP1	0.66017	0.694305	61	TRUE
PLAT	6.23e-54	6.1e-53	342	TRUE
CEBPD	8.54e-16	3.19e-15	729	TRUE
PRKDC	0.0609526	0.0755148	120	TRUE
SNAI2	0.103677	0.124258	56	TRUE
ASPH	1.05e-12	3.37e-12	83	TRUE
TRAM1	1.75e-08	4.25e-08	266	TRUE
TRPA1	0.000166194	0.000276111	21	TRUE
RPL7	0.000678341	0.0010566	1045	TRUE
HEY1	0.881385	0.896795	11	TRUE
PAG1	0.797228	0.825194	22	TRUE
FABP4	1.75e-50	1.62e-49	48	TRUE
RUNX1T1	0.619019	0.655634	103	TRUE
GEM	3.12e-10	8.65e-10	373	TRUE
UQCRB	1.45e-12	4.59e-12	815	TRUE
COX6C	3.35e-17	1.31e-16	718	TRUE
PABPC1	0.000143692	0.000240251	77	TRUE
YWHAZ	1.66e-08	4.04e-08	138	TRUE
AZIN1	0.000631213	0.00098686	23	TRUE
ANGPT1	1.57e-24	8.01e-24	27	TRUE
EIF3E	0.0323321	0.0415302	501	TRUE
RAD21	0.0880572	0.106759	72	TRUE
TNFRSF11B	2.27e-05	4.13e-05	17	TRUE
HAS2	0.00259225	0.00377399	79	TRUE
FBXO32	2.56e-13	8.48e-13	229	TRUE
ASAP1	0.0864985	0.104991	72	TRUE
NDRG1	0.190545	0.21982	43	TRUE
AGO2	3.14e-09	8.11e-09	20	TRUE
PTK2	1.46e-51	1.38e-50	62	TRUE
ARC	0.358168	0.397017	19	TRUE
PUF60	0.336747	0.375059	47	TRUE
PLEC	0.515127	0.554	92	TRUE
RPL8	1.11e-05	2.08e-05	1373	TRUE
TUSC3	0.879221	0.895463	19	TRUE
SLC7A2	3.87e-134	1.27e-132	31	TRUE
PCM1	4.95e-05	8.66e-05	71	TRUE
LPL	6.29e-12	1.93e-11	39	TRUE
BMP1	1.91e-10	5.35e-10	26	TRUE
SORBS3	5.79e-12	1.78e-11	30	TRUE
SLC25A37	0.00680387	0.00941487	10	TRUE
ADAM28	0.008319	0.0114134	51	TRUE
ADAMDEC1	4.55e-14	1.57e-13	274	TRUE
DPYSL2	1.06e-05	1.99e-05	42	TRUE
RBPMS	1.93e-27	1.08e-26	78	TRUE
NRG1	0.0156449	0.0209031	14	TRUE
ZNF703	6.92e-21	3.12e-20	22	TRUE
ADGRA2	0.000204822	0.000337345	62	TRUE
TACC1	5.12e-21	2.34e-20	147	TRUE
TCIM	7.67e-11	2.2e-10	218	TRUE
HOOK3	0.0234539	0.0305762	25	TRUE
RAB2A	0.0587197	0.0729211	382	TRUE
BHLHE22	0.00216663	0.00319654	18	TRUE
SULF1	2.22e-149	8.17e-148	558	TRUE
RDH10	0.142384	0.1673	45	TRUE
PI15	6.39e-68	8.11e-67	23	TRUE
CRISPLD1	3.97e-09	1.01e-08	18	TRUE
ZBTB10	3.18e-06	6.28e-06	13	TRUE
FABP5	1.05e-07	2.39e-07	84	TRUE
FAM92A	0.0112847	0.015292	19	TRUE
MATN2	0.913586	0.926859	33	TRUE
OSR2	1.49e-14	5.26e-14	18	TRUE
POLR2K	9.72e-07	2.01e-06	49	TRUE
CTHRC1	0	0	449	TRUE
NOV	1e-11	3.01e-11	18	TRUE
COL14A1	1.08e-06	2.22e-06	585	TRUE
NDUFB9	0.000601627	0.000942714	27	TRUE
MYC	5.18e-27	2.86e-26	64	TRUE
WISP1	3.17e-28	1.8e-27	42	TRUE
PTP4A3	2.77e-205	1.7e-203	88	TRUE
CYC1	3.94e-05	6.99e-05	56	TRUE
MAF1	0.00139085	0.00209477	38	TRUE
SLC52A2	0.000867471	0.00133826	12	TRUE
AK3	0.208896	0.239933	36	TRUE
NFIB	1.07e-98	2.04e-97	185	TRUE
PSIP1	3.01e-07	6.56e-07	57	TRUE
BNC2	6.84e-14	2.34e-13	60	TRUE
PLIN2	0.00179825	0.00267947	30	TRUE
CDKN2B	3.59e-07	7.69e-07	13	TRUE
ENHO	0.477322	0.517325	26	TRUE
CCL19	1.45e-158	6.06e-157	53	TRUE
TPM2	3.71e-44	3.09e-43	989	TRUE
TLN1	7.39e-12	2.25e-11	393	TRUE
KLF9	5.01e-37	3.48e-36	292	TRUE
CEMIP2	1.19e-05	2.22e-05	35	TRUE
ZFAND5	0.00499215	0.00703806	311	TRUE
ALDH1A1	9.23e-07	1.91e-06	79	TRUE
PRUNE2	3.31e-13	1.09e-12	11	TRUE
GNAQ	0.409875	0.449575	40	TRUE
HNRNPK	0.00417233	0.00593015	536	TRUE
GOLM1	1.05e-69	1.34e-68	110	TRUE
GAS1	1.35e-13	4.56e-13	94	TRUE
NFIL3	0.0362926	0.0464465	36	TRUE
OGN	0.10461	0.125305	143	TRUE
ASPN	6.49e-12	1.99e-11	423	TRUE
PTCH1	1.36e-08	3.35e-08	108	TRUE
ABCA1	0.00654612	0.0090822	68	TRUE
KLF4	0.986611	0.987554	204	TRUE
CTNNAL1	0.0024325	0.00355624	11	TRUE
TXN	0.333316	0.37183	473	TRUE
SVEP1	0.570177	0.608518	18	TRUE
LPAR1	0.920471	0.933391	14	TRUE
TNC	1.09e-41	8.65e-41	224	TRUE
STOM	6.84e-26	3.63e-25	146	TRUE
RPL35	2.46e-07	5.41e-07	1376	TRUE
HSPA5	2.71e-31	1.64e-30	575	TRUE
MAPKAP1	5.89e-26	3.13e-25	65	TRUE
ANGPTL2	6.56e-57	6.87e-56	199	TRUE
RPL12	0.0739707	0.0904134	1443	TRUE
ENG	0.101087	0.121425	41	TRUE
GOLGA2	3.75e-11	1.09e-10	79	TRUE
IER5L	0.872834	0.88939	268	TRUE
PTGES	3.43e-12	1.06e-11	21	TRUE
FNBP1	0.0129151	0.0173777	13	TRUE
SURF4	9.43e-17	3.63e-16	93	TRUE
NOTCH1	0.000532301	0.000839106	15	TRUE
DPP7	0.000222553	0.000365056	114	TRUE
NRARP	1.16e-47	1.04e-46	42	TRUE
SMARCA2	0.383069	0.422162	20	TRUE
IL33	0.00225959	0.00331733	12	TRUE
LURAP1L	0.000336081	0.000539119	37	TRUE
DNAJA1	0.110257	0.131692	558	TRUE
CCDC107	1.55e-09	4.09e-09	23	TRUE
ALDH1B1	0.302529	0.340568	15	TRUE
ANXA1	1.15e-11	3.45e-11	454	TRUE
OSTF1	0.329543	0.368406	13	TRUE
TLE4	0.418823	0.458818	113	TRUE
CTSL	3.87e-07	8.26e-07	207	TRUE
S1PR3	3.15e-31	1.9e-30	65	TRUE
GADD45G	7.08e-12	2.16e-11	164	TRUE
C9orf3	4.91e-05	8.6e-05	227	TRUE
ANP32B	1.4e-05	2.6e-05	268	TRUE
NANS	2.54e-07	5.58e-07	15	TRUE
COL15A1	0.0021793	0.00321071	225	TRUE
TGFBR1	5.13e-17	2e-16	44	TRUE
SEC61B	9.82e-05	0.000167107	497	TRUE
NR4A3	6.5e-05	0.000113039	34	TRUE
SMC2	0.00301978	0.00436607	13	TRUE
UGCG	0.000319033	0.000514134	259	TRUE
RGS3	1.52e-12	4.82e-12	38	TRUE
PAPPA	9.51e-05	0.000162088	115	TRUE
GSN	6.34e-63	7.26e-62	820	TRUE
RABGAP1	6.29e-10	1.7e-09	25	TRUE
OLFML2A	3.92e-40	2.93e-39	38	TRUE
ARPC5L	0.753616	0.784315	15	TRUE
PBX3	4.06e-06	7.93e-06	64	TRUE
CERCAM	9.29e-19	3.84e-18	12	TRUE
SPTAN1	0.867017	0.883893	42	TRUE
LRRC8A	0.00256797	0.00374123	11	TRUE
NTMT1	0.243323	0.277195	12	TRUE
PRRX2	1.85e-11	5.46e-11	21	TRUE
PRRC2B	4.1e-05	7.27e-05	19	TRUE
COL5A1	1.62e-144	5.66e-143	544	TRUE
PHPT1	0.859922	0.87837	441	TRUE
PTGDS	0.00409957	0.00584622	304	TRUE
MAN1B1	8.7e-05	0.000148965	12	TRUE
TUBB4B	2.08e-13	6.96e-13	324	TRUE
SLC25A6	0.0116494	0.015776	650	TRUE
MXRA5	5.61e-110	1.33e-108	402	TRUE
ANOS1	6.88e-14	2.35e-13	13	TRUE
SH3KBP1	6.13e-09	1.54e-08	22	TRUE
[truncated: 97 more rows]
