# Supplementary material for: Integrating bulk RNA-seq and scRNA-seq analyses revealed the function and clinical value of thrombospondins in colon cancer
Source: Comput Struct Biotechnol J. 2024 May 17;23:2251–66. doi: 10.1016/j.csbj.2024.05.021 (PMC11140486; doi:10.1016/j.csbj.2024.05.021)
Supplement: Supplementary file 19 — Supplementary material [file mmc19.xlsx]

## Sheet: hallmark_THBS2-CAF_gsva_boxplot
Table S16. Hallmark pathway score between THBS2+ and THBS2- CAFs assessed through GSVA
Cell Identier	CAFs Group	TNFA SIGNALING VIA NFKB	HYPOXIA	CHOLESTEROL HOMEOSTASIS	MITOTIC SPINDLE	WNT BETA CATENIN SIGNALING	TGF BETA SIGNALING	IL6 JAK STAT3 SIGNALING	DNA REPAIR	G2M CHECKPOINT	APOPTOSIS	NOTCH SIGNALING	ADIPOGENESIS	ESTROGEN RESPONSE EARLY	ESTROGEN RESPONSE LATE	ANDROGEN RESPONSE	MYOGENESIS	PROTEIN SECRETION	INTERFERON ALPHA RESPONSE	INTERFERON GAMMA RESPONSE	APICAL JUNCTION	APICAL SURFACE	HEDGEHOG SIGNALING	COMPLEMENT	UNFOLDED PROTEIN RESPONSE	PI3K AKT MTOR SIGNALING	MTORC1 SIGNALING	E2F TARGETS	MYC TARGETS V1	MYC TARGETS V2	EPITHELIAL MESENCHYMAL TRANSITION	INFLAMMATORY RESPONSE	XENOBIOTIC METABOLISM	FATTY ACID METABOLISM	OXIDATIVE PHOSPHORYLATION	GLYCOLYSIS	REACTIVE OXYGEN SPECIES PATHWAY	P53 PATHWAY	UV RESPONSE UP	UV RESPONSE DN	ANGIOGENESIS	HEME METABOLISM	COAGULATION	IL2 STAT5 SIGNALING	BILE ACID METABOLISM	PEROXISOME	ALLOGRAFT REJECTION	SPERMATOGENESIS	KRAS SIGNALING UP
p007t_p007t.AGGTCATAGTGCAAAT	THBS2+	0.158214	0.0107299	-0.25238	-0.244081	0.00916256	0.28662	-0.0724747	-0.227649	-0.060758	-0.0414715	-0.263526	-0.190358	-0.0753543	-0.0567485	-0.197277	-0.0414264	-0.265902	0.0669433	0.0292606	-0.278383	-0.0893118	-0.00673565	-0.0336895	-0.0553165	-0.146033	-0.137031	-0.261579	-0.0755813	-0.168575	-0.150799	0.0868768	-0.122024	-0.250125	-0.299013	-0.0719926	-0.154934	-0.16769	-0.100933	-0.197709	-0.0555955	-0.185657	0.202016	-0.0732234	-0.289184	-0.203707	-0.0277983	-0.0652424	0.107188
p007t_p007t.AGTGCCGTCCAAATGC	THBS2+	0.301048	-0.0449741	-0.141376	-0.214904	-0.3213	-0.137542	-0.0141759	-0.309688	-0.0748408	-0.145871	-0.197125	-0.154222	0.0509392	-0.0126117	-0.277449	-0.192482	-0.41906	-0.203159	-0.0789021	-0.105201	0.1862	-0.209052	-0.0530183	-0.0365626	-0.189974	-0.136641	-0.198976	-0.229832	0.11718	-0.0800674	0.130207	-0.200947	-0.199556	-0.279822	-0.097583	0.0359993	-0.0128768	0.029085	-0.225183	-0.123479	-0.247234	-0.0377383	-0.143199	-0.206539	-0.26111	0.0425925	-0.198272	0.107636
p007t_p007t.CTTGATTGTCGGTGTC	THBS2+	0.143	0.0939367	-0.113057	0.00961122	-0.15855	-0.0101648	-0.0116601	0.212574	0.0792815	-0.0193168	-0.237902	-0.0216776	0.0830231	-0.00336022	0.0876441	0.0106558	0.0291226	0.111624	-0.0460769	0.147264	-0.137521	-0.14651	0.134601	0.149791	-0.0131449	0.114	0.152718	0.329075	0.204232	0.283699	0.0670363	-0.138651	-0.0673985	0.0618508	0.118124	-0.052764	-0.135785	-0.0654852	0.00978647	0.0444304	-0.0182227	0.0500261	0.0361837	-0.283279	-0.172385	0.162152	-0.00471168	0.0930969
p007t_p007t.CTTCGGTTCAAGTTGC	THBS2+	0.22386	0.192372	-0.0807818	-0.0704042	-0.0870549	-0.0710598	0.0882767	0.0756659	-0.00665412	0.172307	0.104708	-0.0071472	0.0614624	0.0598116	0.0723785	-0.0716579	-0.0173615	0.182628	0.197536	-0.0520578	-0.0845129	0.0881747	0.205005	0.321374	0.0870885	0.235074	-0.00818324	0.278768	0.294526	0.15747	0.0868438	-0.0618949	-0.0776463	0.229824	0.0379177	-0.00536222	-0.0789871	0.165532	-0.0814142	0.546128	0.105318	0.0444243	0.114815	-0.234074	-0.0686255	0.0937294	0.15121	-0.0630675
p007t_p007t.GAACGTTGTAGCGTAG	THBS2+	0.0156251	-0.0347576	-0.0748015	-0.00508225	0.0835429	0.118621	-0.0427032	-0.259243	-0.206657	-0.076544	-0.116851	-0.295352	0.0113806	-0.0400433	0.146408	0.0121588	-0.25031	-0.288366	-0.105288	-0.00296709	-0.287754	0.00610082	0.0022481	-0.162754	-0.0176086	-0.166933	-0.234628	-0.346355	-0.325591	0.164619	-0.0876302	-0.0445852	-0.280502	-0.443013	-0.103811	-0.264348	-0.10205	-0.0764915	-0.0188298	0.206956	-0.192325	0.142656	0.0731852	-0.0567713	-0.121099	0.075786	0.0905814	0.0296169
p007t_p007t.GTTGCGGAGACTACCT	THBS2+	0.426869	0.0985151	-0.124056	-0.130952	-0.0653715	-0.0127906	0.319891	-0.107823	-0.114261	0.20313	0.129542	0.0308324	0.0586067	0.0352753	-0.238047	0.0468522	-0.276648	0.0136868	0.173719	-0.00534286	-0.284738	-0.233076	0.184049	-0.0427355	-0.0732721	-0.0787502	-0.115867	-0.0987682	-0.363971	0.0997638	0.186231	0.0656694	-0.0221538	-0.0585603	-0.0388495	0.310595	-0.0374112	-0.0747451	0.0360587	0.101274	-0.0966104	0.21624	0.0809252	-0.124865	-0.0228532	0.00899122	-0.00417223	0.0675399
p007t_p007t.TCAGTGATCGACGATT	THBS2+	-0.225356	-0.253733	-0.0217169	0.290754	0.145086	-0.0904572	0.0351698	0.133536	0.568274	-0.0919835	0.0799808	0.00714566	-0.079257	0.0587328	-0.014304	-0.060738	0.176583	-0.0753739	0.0338174	-0.0478288	-0.107494	-0.0225378	0.00258961	0.249658	0.0788521	0.24024	0.589783	0.281546	0.355553	-0.109339	-0.0294009	-0.169872	0.0251602	0.0524519	0.0673611	-0.335559	-0.234854	-0.123568	-0.154936	0.250671	-0.111453	-0.124444	0.0434541	-0.165907	-0.184135	-0.0554617	0.228641	-0.144506
p007t_p007t.TGCTTCGAGCTTAAGA	THBS2+	0.321524	-0.109248	-0.234737	-0.268177	-0.378959	-0.0984206	0.0912753	-0.0312757	-0.184915	0.00558761	-0.269421	-0.0600944	0.0712473	0.0686873	-0.161032	0.120608	-0.179596	-0.12843	0.1425	-0.0690981	-0.0652597	-0.276178	0.0960978	-0.134142	-0.0285667	-0.0217792	-0.100767	-0.0835065	-0.0274236	0.139693	0.135987	-0.0139998	-0.198152	0.0212456	-0.123596	0.116472	-0.0702016	-0.0017077	-0.123727	0.0736236	-0.138197	0.169254	-0.147312	-0.213554	-0.141561	0.0316339	-0.0963009	-0.135748
p007t_p007t.TTCAATCTCAGGACAG	THBS2+	-0.179665	-0.0574233	-0.211337	-0.107676	-0.445039	-0.135279	-0.0507613	0.0848638	-0.0692362	-0.118141	-0.0838424	-0.0860479	0.0282402	-0.0805374	0.071066	-0.0557654	-0.0605081	0.21499	0.0967244	-0.033797	-0.118361	-0.141827	0.0900237	-0.00713986	-0.0125127	-0.0411295	-0.00363414	0.0784724	-0.174603	0.0958626	0.0138084	-0.00258842	-0.148405	-0.086469	0.0445351	-0.371272	-0.188385	-0.224829	-0.0285651	0.0223444	-0.0755013	0.122072	-0.1019	-0.00560018	-0.0618249	-0.00404126	-0.103097	0.0307375
p007t_p007t.TTGTGTTGTCGATGCC	THBS2+	0.0607796	-0.0337766	-0.189715	-0.179891	-0.281826	-0.131463	-0.0503193	-0.268711	-0.11562	-0.105928	-0.469599	-0.345884	-0.0862503	-0.06279	-0.233179	0.0617347	-0.377443	-0.0492823	0.0140763	-0.0610485	0.0128288	-0.11942	0.111883	-0.22245	-0.274025	-0.232637	-0.204651	-0.423373	-0.435018	0.0758221	0.106335	-0.157449	-0.189345	-0.314057	-0.128807	-0.175773	-0.0874999	-0.0279714	-0.151065	0.108572	-0.193604	0.17373	-0.165572	-0.220329	-0.20194	0.0118106	-0.220696	-0.0375402
p007t_p007t.TTGTGTTCAGAGATTA	THBS2+	0.287118	0.190878	-0.0764726	0.0358808	-0.211786	-0.0734719	0.100532	0.0514973	-0.0819435	0.145155	0.199281	-0.0777046	0.0118514	0.102116	-0.233045	0.129709	-0.301133	0.0606415	0.028784	0.0546669	-0.0395887	-0.140744	0.105414	-0.154537	-0.111581	-0.0715055	-0.0343305	-0.21012	-0.146727	0.168696	-0.00626481	0.0315659	-0.182406	-0.099898	0.00261196	0.31023	0.00819711	0.0027721	-0.0967131	-0.0354302	0.00456762	0.232055	-0.0697267	-0.0956262	0.0604264	-0.073698	-0.136731	-0.0197418
p008t_p008t.TAAGCCACATTCACCC	THBS2+	0.0307682	-0.266936	-0.290505	-0.385433	-0.148233	-0.384353	-0.195151	-0.462187	-0.274917	-0.204023	-0.466763	-0.509281	-0.125022	-0.107278	-0.38492	-0.17509	-0.558186	-0.384598	-0.270633	-0.263807	0.144983	-0.184891	-0.182004	-0.253957	-0.345188	-0.321313	-0.247842	-0.468781	-0.254897	-0.227098	-0.0499373	-0.27497	-0.383753	-0.520979	-0.346754	-0.311562	-0.148038	-0.205972	-0.427876	-0.250257	-0.399281	-0.349401	-0.265269	-0.29311	-0.383332	-0.108486	-0.0260288	-0.166338
p008t_p008t.AAGACAAAGAAGCGGG	THBS2+	0.228249	0.0410323	0.207408	-0.100025	-0.341764	0.17756	0.186681	0.045264	-0.246736	0.230332	-0.110632	-0.112872	0.160517	0.198604	-0.0329088	-0.0060411	-0.0495415	0.40351	0.284884	-0.0193906	0.00216072	-0.139599	0.223651	-0.117765	-0.287129	-0.0854175	-0.223994	-0.0949947	-0.0829008	0.0573549	0.0795408	0.0637827	-0.167293	-0.148563	-0.0256746	0.243953	0.0357389	0.087474	-0.158355	0.0947354	-0.0799409	0.173418	0.200254	-0.252831	-0.161384	0.117451	-0.187319	0.0014543
p008t_p008t.AACGGGACATCCTTGC	THBS2+	-0.258714	-0.167161	0.00513943	-0.0730521	-0.131326	-0.0652531	-0.211092	0.0105445	-0.235115	-0.0455578	-0.151038	-0.0813403	-0.048842	-0.0610902	-0.133381	0.0115274	-0.0349836	-0.236121	-0.231808	-0.0976214	0.229205	0.0965096	-0.134728	-0.118177	-0.216291	-0.0734228	-0.125048	-0.108508	-0.14903	0.26326	-0.149909	0.032635	-0.0987917	-0.0147853	-0.0332021	-0.0316288	-0.121804	-0.0571996	-0.170119	0.200063	-0.0964818	0.0735077	-0.0901175	-0.110328	-0.184012	0.0853301	-0.258479	0.0099284
p008t_p008t.AAGGAATGTAAGTCAA	THBS2+	-0.138451	-0.2047	-0.115756	-0.150822	0.0564915	-0.143843	-0.0782862	0.0488902	-0.138738	-0.212124	-0.214847	0.0610474	-0.0597663	0.0264985	-0.208955	0.0673185	-0.25836	-0.381769	-0.402998	-0.050381	0.0821044	-0.0815937	-0.215824	-0.0442068	-0.211454	-0.135348	-0.0231618	0.145061	-0.0811069	-0.339828	-0.282023	-0.0981031	-0.0122853	0.252975	-0.0940231	-0.131514	-0.0953567	0.0210114	-0.39987	-0.548652	-0.0052406	-0.294797	-0.179901	-0.274418	-0.0490321	-0.0675711	0.0682015	-0.229928
p008t_p008t.AAGATAGTCGGATACT	THBS2+	-0.277589	-0.0531054	-0.128319	0.013058	-0.103646	-0.126302	-0.142829	0.0455043	-0.137018	-0.10032	0.110111	0.135809	0.0335794	-0.0238338	0.0728801	0.0673097	0.101113	-0.236877	-0.215531	0.171391	-0.038871	-0.202238	0.0386294	-0.00341696	-0.00132524	-0.0627795	-0.123783	0.020188	0.19867	0.256709	-0.135403	0.0445454	0.0724183	0.104288	0.0469654	-0.190143	-0.148798	-0.20782	0.00847903	0.119966	-0.0535392	0.266595	-0.00994676	-0.123084	0.00644755	-0.164749	-0.0646807	0.107767
p008t_p008t.AACTTCTTCGTCTACC	THBS2+	-0.259356	-0.00136234	-0.180223	-0.170653	-0.110489	-0.302394	0.00464646	-0.00578189	-0.262344	0.134379	-0.162309	0.0405714	-0.147265	-0.182108	-0.0852376	0.0531785	-0.0405472	0.0569787	0.0474079	0.0299319	0.251463	-0.184912	0.177881	-0.193299	-0.211646	-0.0358333	-0.105357	0.100299	-0.211678	0.255667	-0.0430956	-0.0218433	0.091316	0.0229762	-0.0199496	0.114586	-0.0557713	-0.0919814	-0.0982044	0.153177	-0.156947	0.216075	-0.0747597	-0.104079	-0.0100486	0.0847901	-0.064952	0.0136099
p008t_p008t.ACAACCACAGTATTCG	THBS2+	0.0819183	-0.133663	-0.0751875	-0.0208503	-0.122574	0.0170236	-0.107294	-0.102201	0.0391655	-0.00788251	0.183875	-0.0493212	-0.0939486	0.13277	0.112181	0.0809875	-0.272912	-0.221614	-0.101258	0.0633095	-0.172806	-0.486068	-0.153619	-0.171847	-0.231816	-0.0329078	0.0284554	0.123669	0.0239085	-0.104578	-0.124734	-0.06152	0.00541731	0.22707	-0.093018	0.0676647	-0.0953017	0.12078	-0.141616	-0.370354	-0.140301	-0.116852	0.0365452	-0.0629935	-0.00446884	-0.0371302	-0.0702729	-0.258386
p008t_p008t.AAGTTCGGTTAGAAGT	THBS2+	0.360724	0.271228	-0.132904	-0.133608	-0.208041	-0.0478763	0.048794	-0.0377018	-0.0966185	0.153898	-0.255792	0.0177216	0.214743	0.227731	0.0494743	0.0164363	-0.201728	0.0723257	0.135853	0.0233594	0.168971	-0.290167	0.139304	0.0794109	-0.0982565	0.19562	0.0242313	0.143115	-0.0489908	0.14646	0.100778	-0.146164	-0.0207995	0.0304567	0.176051	-0.259226	0.0887158	0.0567362	-0.0312162	-0.208009	-0.0295225	0.248002	0.0517797	-0.134352	-0.124249	0.0626401	-0.0653566	0.0386867
p008t_p008t.ACCTGAAAGTGCTAGG	THBS2+	-0.0235862	-0.0816704	0.108327	-0.358365	-0.455718	-0.233743	-0.043058	-0.109831	-0.0671074	-0.0249558	-0.308723	-0.0668409	-0.144551	-0.160731	-0.174298	-0.0756829	-0.276757	0.518483	0.355416	0.040544	0.154544	-0.167096	0.0643654	-0.202517	-0.211072	-0.0677745	-0.0549076	0.027304	0.0963704	-0.266172	-0.0315799	-0.18935	-0.00621461	0.130046	-0.144301	0.122814	-0.0394039	0.0386343	-0.358894	-0.398863	-0.237205	-0.0880169	-0.0879352	-0.28069	-0.124741	0.142018	0.0285166	-0.167177
p008t_p008t.ACCTGAATCCGAACGC	THBS2+	0.361184	0.245218	-0.0211272	0.00719684	0.118951	0.37161	-0.0893601	0.0727028	0.186199	0.203908	0.104963	-0.0917992	0.0994108	0.0804247	0.0145035	-0.0680714	-0.0365639	0.0779743	-0.00883529	0.077537	0.135201	0.120971	0.131791	0.142778	-0.0306838	0.0415538	0.124514	0.136284	-0.040887	0.146759	0.0587973	0.0955185	-0.175642	-0.000895709	-0.00714451	0.0478645	0.210918	0.253003	0.0151817	0.108543	0.00956205	0.0799488	0.160978	-0.228759	-0.0843335	0.150441	-0.0821162	-0.00101618
p008t_p008t.ACTCTCGGTAGTGGCA	THBS2+	0.20891	0.115926	0.0326151	-0.0767781	-0.227387	0.11411	-0.0663985	0.0558169	-0.0612223	0.0498721	-0.262442	0.117832	0.119272	0.139458	0.0756992	0.167424	0.017625	-0.0723127	0.0285168	0.136739	0.0464883	-0.227637	0.0183493	-0.0414553	0.144874	0.154613	0.0926997	0.0795497	-0.0314658	0.113184	0.11631	0.0334465	0.180553	0.308926	-0.0346655	0.0927787	0.0438049	0.0731136	-0.10767	-0.074162	-0.0720883	0.190608	0.028568	-0.0980282	0.0446314	0.112675	-0.0722849	-0.0387054
p008t_p008t.ACGTAACTCTACCCAC	THBS2+	0.137134	-0.11877	-0.322396	-0.218384	-0.271768	0.0300029	-0.130074	-0.0497678	-0.0114655	-0.0293537	-0.0924057	-0.130199	0.0256177	0.0830694	-0.00198968	-0.093441	-0.245395	0.0188081	0.0377129	0.0110476	0.22158	-0.063411	0.153317	-0.0151375	-0.0220368	0.0278194	-0.168248	0.0454337	3.29e-05	0.0677415	0.0837163	0.0718682	-0.14602	-0.065714	-0.0141721	-0.0738703	0.0221977	0.147266	-0.0736244	0.178436	-0.173421	0.00567036	-0.113066	-0.189001	-0.190437	-0.0110946	-0.23048	0.0359882
p008t_p008t.ACTTCGCCACAGCATT	THBS2+	-0.178164	-0.0118012	-0.134835	-0.0647241	-0.154505	0.0143664	-0.0891274	-0.0298301	-0.0482084	-0.134658	-0.034084	-0.114161	-0.150043	-0.110558	-0.0648639	-0.0233685	-0.0593878	-0.040674	-0.0710546	-0.12355	0.162768	-0.330352	-0.0161778	-0.118153	-0.349266	-0.111717	0.0296401	-0.0720262	0.0785783	0.282258	-0.00256841	-0.0218212	-0.110796	-0.0762991	0.0500001	-0.209073	-0.154636	-0.143173	-0.0113013	0.171409	0.0450674	0.228161	-0.123585	-0.180278	-0.150747	-0.013108	-0.164484	0.0734399
p008t_p008t.AGACAAATCCGGTTCT	THBS2+	-0.380461	-0.317758	-0.35744	-0.218083	-0.184904	-0.197012	0.133319	-0.27454	-0.151349	-0.16693	-0.20645	-0.346776	-0.145123	-0.142401	-0.281497	0.00631089	-0.313928	-0.243082	-0.196695	-0.0102316	0.0599671	-0.214653	-0.103569	-0.327053	-0.107133	-0.423115	-0.252447	-0.505525	-0.490812	0.111744	-0.24174	-0.227058	-0.341432	-0.563873	-0.161779	-0.228521	-0.243811	-0.371631	-0.175336	0.277097	-0.302638	0.0275924	-0.174996	-0.0725856	-0.232583	-0.00968375	0.0030887	-0.0595458
p008t_p008t.AGAAATGTCGCATTGA	THBS2+	0.0431002	-0.00503056	-0.222121	-0.142461	-0.122823	-0.243514	-0.0543633	-0.130253	-0.290953	0.0146042	-0.226835	-0.0716039	-0.0322423	0.000215723	0.0274723	-0.103506	-0.305264	0.179847	-0.000843255	-0.0375656	0.200299	-0.0228265	0.0439078	-0.0913579	-0.203089	-0.126432	-0.140155	-0.137941	-0.273833	0.209582	0.0189567	0.0388783	-0.11132	-0.0119771	-0.11889	-0.105109	-0.0611631	-0.0875001	-0.194417	0.244516	-0.202963	0.18479	0.0130172	-0.234909	-0.2695	0.0884098	-0.208041	-0.0786653
p008t_p008t.AGACAGGGTTCAAACC	THBS2+	0.0783557	0.068877	0.032527	-0.224526	0.0118855	0.0377666	-0.122656	-0.254671	-0.155393	0.0169986	0.108967	-0.162331	-0.0115159	0.0229532	-0.0818896	-0.175349	-0.367568	-0.23112	-0.185195	-0.156103	0.323091	-0.218241	0.0119976	0.00113418	-0.201936	0.028869	-0.12894	-0.0943051	0.203858	0.0636316	-0.0500159	0.0697627	-0.130321	-0.22339	-0.18069	-0.030807	0.0967028	-0.052907	-0.285646	0.316316	-0.292854	-0.00944472	-0.00774285	-0.205719	-0.169682	-0.0329542	-0.0509205	-0.0162886
p008t_p008t.AGAAGTAAGAAGAGCA	THBS2+	-0.202879	-0.0316061	-0.020708	-0.0960059	0.23315	-0.0543729	-0.28653	0.00573998	-0.209258	-0.0446196	0.238821	0.102896	-0.00404397	0.0385532	-0.108156	-0.107308	-0.144504	0.111472	-0.0128538	-0.00799633	0.0642062	0.0979078	0.112641	-0.0669239	-0.152082	0.00544126	-0.160086	0.0476672	-0.121593	0.354573	-0.136867	0.08085	0.0478672	0.0150504	0.100939	-0.0849168	-0.0442169	0.03388	-0.100539	0.105307	-0.116646	0.217869	0.041796	0.00232426	0.108111	0.131282	-0.236909	0.0450488
p008t_p008t.AGGAATAAGTGTAGTA	THBS2+	0.367349	0.133896	0.0877635	-0.0972714	-0.0384314	0.0870667	0.0929689	-0.115814	-0.0678233	0.102924	-0.199413	0.0409241	0.0239097	-0.0541264	-0.0876798	0.0820895	-0.160693	-0.326844	-0.227504	-0.195327	-0.231516	0.121277	-0.1254	0.0884734	0.00172601	0.0617993	-0.0598512	-0.00795409	-0.136798	-0.18713	-0.0501444	-0.0681059	0.0445095	0.114312	-0.00109006	0.0293104	-0.0761977	0.090875	-0.153983	-0.218863	-0.0881797	-0.0673275	-0.0175608	-0.225578	-0.0841181	-0.13986	-0.142278	-0.200976
p008t_p008t.AGCGCTGAGGCCTGCT	THBS2+	0.37114	0.283884	-0.0354969	-0.04737	-0.179087	0.25261	-0.0471824	0.02532	-0.0367316	0.174738	0.182992	0.0907348	0.192319	0.198673	0.23804	0.0146978	0.028673	-0.0621959	-0.0402766	0.016244	0.0251424	0.0815216	0.161468	0.0426079	-0.00060117	0.293466	0.0155513	0.133104	0.0224632	0.320414	0.0269168	0.259644	0.108048	0.105334	0.170855	0.115482	0.0685359	0.261643	0.0859453	0.205091	0.00455048	0.218193	0.198735	0.0463348	-0.0665744	0.101936	-0.0939627	0.0522856
p008t_p008t.AGGAAATCAGACAAGC	THBS2+	0.0986127	0.0352654	0.257453	-0.283304	-0.365933	-0.151833	-0.0133454	0.00351524	0.258817	-0.0570369	-0.215119	0.022358	-0.00875397	0.043871	-0.0113948	-0.142301	-0.0839672	0.0731712	-0.0786263	-0.150375	0.0426873	-0.282374	0.106669	0.049929	0.127965	0.12915	0.223607	0.295529	0.028336	0.160051	0.158891	0.0882377	0.0580583	0.115884	-0.00199905	0.221433	-0.0143824	-0.109916	-0.0026507	0.0141909	-0.257047	0.0679611	0.067905	-0.103881	-0.0126837	0.0893319	0.0919705	-0.022312
p008t_p008t.AGCATCACAAGGTCGA	THBS2+	0.0827099	-0.0817543	-0.335702	-0.147605	-0.383882	-0.178823	-0.416461	-0.119395	-0.20648	0.175057	-0.148722	-0.106304	-0.0284852	0.0243086	-0.156065	-0.123516	-0.246808	-0.169838	-0.172087	-0.0793108	-0.130999	-0.247746	0.082179	-0.12221	-0.0748658	-0.0651444	-0.138334	-0.173602	-0.29554	0.00988914	-0.219378	0.0275629	-0.272625	-0.121768	-0.194686	0.147738	0.0915446	-0.0543186	-0.21995	-0.125162	-0.312893	0.111158	-0.115601	-0.0954607	-0.188773	0.0823017	-0.184677	-0.0729263
p008t_p008t.AGTACCACAGTCTTCC	THBS2+	-0.367248	-0.0781628	-0.0813552	0.154033	0.254367	-0.0623719	-0.222031	0.176656	0.0162537	0.00856182	0.243522	-0.183318	0.0705504	0.0161282	0.10205	0.185105	0.0390341	-0.154423	-0.245949	0.219946	-0.171006	0.0620788	-0.0895308	-0.195984	0.0661304	-0.203514	-0.134302	-0.0999571	-0.080484	0.379046	-0.188486	-0.0101203	-0.0302194	-0.00589627	-0.0226439	0.0234673	-0.0297879	-0.231195	-0.00831831	0.229235	-0.0476977	0.103978	-0.120894	-0.16896	-0.0525004	0.0296816	-0.0275795	-0.0503884
p008t_p008t.AGGCATTAGCATTGTC	THBS2+	-0.345672	-0.11791	-0.175491	0.0149713	-0.117277	0.184662	-0.198186	0.0566357	-0.0254247	-0.281809	0.389478	0.0282242	-0.04334	-0.113872	0.0515368	-0.00325742	-0.22149	-0.306853	-0.363437	0.284838	-0.0898286	0.0321034	-0.0292192	0.136565	-0.0202378	0.046706	-0.163631	0.0690249	-0.196315	0.271581	-0.244623	-0.0264596	0.00323736	0.152135	0.159232	0.0595027	-0.27398	-0.244905	-0.0822809	0.102049	-0.0247328	0.0708041	-0.13673	-0.0122542	0.0752436	-0.140821	0.0597302	-0.226178
p008t_p008t.AGGTCATAGAGTCCGA	THBS2+	-0.269455	-0.250119	-0.274748	-0.183562	-0.466053	-0.210045	-0.241905	-0.174239	-0.244983	-0.282309	-0.544074	-0.327394	-0.153566	-0.112179	-0.338039	0.122807	-0.450181	-0.232442	-0.191379	0.0561784	0.109311	-0.284442	-0.105042	-0.249852	-0.40107	-0.260085	-0.235048	-0.188002	-0.0796097	-0.129598	-0.147556	-0.25184	-0.27297	-0.305058	-0.24034	-0.400777	-0.308436	-0.207195	-0.256586	-0.295281	-0.25605	-0.207857	-0.139469	-0.311555	-0.231129	-0.0550626	-0.0806255	-0.292427
p008t_p008t.AGGCTGCTCCGAGGCT	THBS2+	-0.300926	-0.0915363	-0.138428	-0.140078	-0.248879	-0.108885	-0.16539	0.0268535	-0.0893156	-0.0970661	-0.276268	0.064506	-0.0552021	0.0885296	-0.132782	0.0993182	-0.0845499	0.0746374	-0.163209	-0.0577309	0.208332	-0.306783	-0.117	-0.0685139	0.205317	-0.08997	-0.0468628	0.0675482	-0.183673	-0.14564	-0.178213	-0.0466147	0.0627285	0.201647	-0.0696219	0.0607635	-0.178568	-0.0110238	-0.251251	-0.425355	-0.0488104	-0.15907	-0.0499533	-0.141406	-0.00186941	-0.0623896	0.0417202	-0.322273
p008t_p008t.ATAGAGAGTCAAACGG	THBS2+	-0.0899818	-0.0911077	-0.112193	-0.236632	0.0610466	-0.230938	-0.0743649	-0.0620663	-0.16959	0.0592347	-0.0668685	-0.0698241	-0.0419908	0.0221171	-0.0367088	-0.0642868	-0.230225	-0.000556585	0.00615274	-0.0278118	0.223827	-0.258324	0.0723084	-0.0213835	-0.122437	-0.0479816	-0.196363	0.0757959	-0.0730789	-0.0170572	-0.011061	0.0024027	0.13316	0.157177	0.0366418	0.197576	-0.0464252	0.0433578	-0.160166	0.0276598	-0.00247247	0.138705	0.0644012	0.12429	-0.00980819	0.0422725	0.110802	0.0137917
p008t_p008t.AGTGCCGTCGGACCAC	THBS2+	0.139194	-0.0351506	-0.0796032	-0.148326	-0.194711	-0.201487	-0.081539	0.150934	-0.0419665	0.0305688	-0.238218	0.128364	-0.0241715	-0.0096077	-0.0488945	-0.191131	0.0217472	-0.365202	-0.161268	-0.0810858	-0.191894	-0.0210441	-0.0395094	0.278761	0.00657576	0.331462	-0.0115466	0.453145	0.223974	0.0214271	0.0608867	0.0421853	0.0497362	0.27245	0.0674594	0.192678	-0.140961	0.128155	-0.0866981	-0.334267	-0.0496547	-0.147641	0.0179105	-0.350425	-0.169588	0.139856	-0.179457	-0.123467
p008t_p008t.AGTAGCTTCCATAGAC	THBS2+	0.105657	0.112751	-0.239512	-0.0967706	0.0266575	-0.0650126	-0.026273	0.0866849	-0.145431	0.0407153	-0.310456	-0.128333	-0.0144967	0.0264925	-0.122818	0.125115	-0.274773	0.0172185	-0.101032	0.056821	-0.0377126	0.13541	0.0661407	-0.0758387	-0.122624	-0.0626433	-0.220541	-0.112995	-0.234498	0.135629	-0.000168787	0.00859061	-0.0719015	0.0318415	-0.0279629	-0.117552	0.130883	0.0730679	-0.0945933	0.125387	-0.06803	0.20483	-0.0686311	-0.000826032	-0.029754	-0.0284512	-0.0403141	0.0640874
p008t_p008t.AGTAGCTAGCCGTCGT	THBS2+	-0.347921	-0.207829	-0.262571	-0.31235	-0.34082	-0.414181	-0.368349	-0.478673	-0.361648	-0.256526	-0.511351	-0.319771	-0.175374	-0.204558	-0.383917	-0.0570256	-0.249962	-0.232762	-0.228901	-0.124803	0.307801	-0.0311627	-0.104969	-0.250364	-0.196365	-0.241546	-0.318152	-0.366183	-0.469372	0.0786566	-0.153678	-0.10937	-0.281295	-0.454524	-0.343178	-0.241557	-0.312757	-0.474678	-0.3291	0.36798	-0.30194	-0.189416	-0.174963	-0.143829	-0.360763	-0.103879	-0.0999952	-0.0145845
p008t_p008t.ATCGCCTGTCTCCCTA	THBS2+	-0.136727	-0.0197447	-0.185409	-0.106332	-0.502606	0.0289258	-0.341591	-0.0522442	0.0944002	-0.182388	-0.371108	0.0510071	-0.0691696	0.0166147	0.0757281	0.0790822	-0.177695	-0.0121828	-0.176607	-0.092385	-0.070742	-0.165504	-0.176707	0.0011538	-0.114199	0.0559238	0.16388	0.190334	-0.245166	-0.311267	-0.226871	0.0945838	0.0592978	0.349012	-0.120192	0.115587	0.0134021	0.0142377	-0.118895	-0.547171	0.0559098	-0.284866	-0.129181	-0.0898361	-0.0596429	-0.11284	0.0459595	-0.162803
p008t_p008t.ATCGTCCTCAACGCTA	THBS2+	-0.311273	-0.0587912	-0.338648	0.0376299	0.29912	-0.0742688	-0.131015	-0.167334	-0.129605	-0.00091529	-0.0726738	-0.114119	0.0743788	-0.0407333	0.0620001	0.00544435	-0.25682	0.190326	-0.0360589	0.0720709	0.0954433	0.066293	-0.0186731	-0.285976	-0.192603	-0.251188	-0.165215	-0.270507	-0.49755	0.22411	-0.0322648	0.00253162	-0.277587	-0.278877	-0.0249559	-0.446176	-0.0306038	-0.136635	0.00265264	0.399006	-0.0704217	-0.0625476	-0.0566407	-0.0066402	-0.0538922	0.0168314	-0.0644372	-0.0228247
p008t_p008t.ATCAGGTCACTCCCTA	THBS2+	0.223024	-0.0389379	0.0467598	-0.230912	0.0117666	0.109272	0.0984109	0.124207	-0.0162019	-0.0624229	-0.0304921	0.0411266	-0.0141332	-0.0175918	-0.071386	0.00619169	-0.00461568	-0.275697	-0.187859	-0.0954354	0.0407087	0.265859	0.068434	0.0819242	-0.0917732	0.0258819	0.152856	0.345043	0.288284	-0.124082	0.0294486	-0.078707	0.0274039	0.102184	0.0599853	0.0817355	0.185191	0.209349	0.0110237	-0.109043	-0.00944626	0.108226	-0.030048	-0.151315	-0.19	0.0998143	-0.168209	0.0182596
p008t_p008t.ATCATTCGTTGTTGTG	THBS2+	0.142765	0.244795	-0.0669333	-0.0738775	-0.211274	-0.143827	0.189955	0.0418842	-0.119089	0.119284	-0.269102	-0.0334601	0.0247997	-0.0201571	-0.190473	0.00704492	0.0612284	-0.125508	-0.100255	0.227033	0.0457062	-0.236583	0.158591	0.0395484	0.0739756	0.116024	-0.130957	0.0970785	0.245253	0.219102	0.0169483	0.125933	0.0843004	0.141079	0.217268	0.101849	-0.0321291	0.0370524	0.117138	0.272346	0.051303	0.341661	0.0617296	-0.17121	0.0216304	0.0159667	-0.0629928	-0.0434719
p008t_p008t.CAAAGAACACGGCTAC	THBS2+	-0.222541	-0.107779	-0.321023	-0.112721	-0.00523623	-0.127978	-0.198229	0.0423806	0.0740142	-0.217752	0.088735	0.119467	-0.169591	-0.164266	-0.124626	-0.0562466	-0.252286	-0.184275	-0.199411	-0.00130401	-0.181832	-0.135267	-0.113772	0.0258784	-0.220381	-0.0706168	-0.0478582	0.231604	0.37645	-0.187708	-0.156838	-0.11079	-0.0609362	0.171977	-0.104285	4.66e-05	-0.214302	0.00826992	-0.239147	-0.234589	-0.132398	-0.00586697	-0.0791171	-0.337522	-0.29444	-0.000591291	-0.18076	-0.21971
p008t_p008t.CAAGGGATCGCGCTGA	THBS2+	-0.354863	-0.348884	-0.420607	-0.311675	-0.0377055	-0.239355	-0.326108	-0.275278	-0.301754	-0.201772	-0.2192	-0.284395	-0.159905	-0.149607	-0.194947	-0.0387043	-0.58035	-0.296324	-0.223451	-0.187488	0.315267	-0.127635	-0.121571	-0.389653	-0.316135	-0.365807	-0.282291	-0.26101	-0.236788	-0.0963786	-0.271528	-0.215174	-0.344803	-0.190438	-0.346116	-0.102729	-0.214763	-0.27293	-0.297838	0.163048	-0.278982	-0.0478864	-0.201153	-0.237971	-0.325254	-0.0686194	-0.115068	-0.147686
p008t_p008t.CAAGGGACATTATGCG	THBS2+	-0.0769192	0.0743097	-0.0475382	0.055964	0.00538555	0.0281998	-0.14416	0.237911	0.343903	-0.0953245	0.027233	0.0478648	-0.175344	-0.00586429	-0.123199	-0.0792315	-0.089751	0.0677065	-0.00114029	0.00708242	0.0709688	0.16198	-0.0538951	0.028585	0.142538	0.24208	0.579346	0.421835	0.302316	-0.146299	0.0607787	-0.0534731	0.120216	0.293434	0.0993458	0.312011	-0.120098	0.145311	-0.224936	-0.0921657	-0.105801	-0.227345	0.047023	-0.199737	-0.08194	0.0630162	0.224068	-0.0969066
p008t_p008t.CAACCTCCAACCGCTG	THBS2+	-0.184571	-0.0855353	-0.125528	0.0144039	-0.02448	0.0035341	-0.0259647	0.0484432	0.020538	0.05348	-0.08256	0.0353771	-0.010407	-0.0931421	-0.088764	-0.0252209	0.152473	0.11559	-0.0764659	0.0724771	-0.0066334	-0.239482	-0.0801654	-0.25542	0.0343982	-0.0747924	-0.0143628	0.00689046	-0.11256	0.0764106	-0.110446	-0.0740318	-0.0878533	-0.0458434	0.0100513	-0.0254921	-0.0627951	-0.175212	0.0429547	0.0429053	0.028952	0.240201	-0.0316191	0.0550228	0.048518	-0.136961	-0.211899	-0.0912423
p008t_p008t.CACAGGCCAAGGTCTT	THBS2+	-0.23819	-0.156512	-0.0944257	-0.114886	-0.153948	-0.12776	-0.0925067	-0.101631	-0.0678468	-0.170994	-0.100226	-0.0977413	-0.0380321	0.00644906	-0.233509	0.0172043	-0.232084	-0.338042	-0.29561	0.00484728	0.145666	0.0620817	-0.0576032	-0.0559306	-0.206474	0.0177392	-0.0495971	-0.0802192	-0.277999	-0.271422	-0.237486	0.000967796	-0.0796136	0.0748707	-0.109627	-0.0293098	-0.176905	-0.0423579	-0.0876391	-0.263207	-0.113303	-0.113076	-0.0709504	-0.138175	-0.141481	-0.195533	0.0690032	-0.273652
p008t_p008t.CACACAAAGGAGCTGT	THBS2+	0.409617	-0.0418358	-0.109874	-0.109108	0.0990832	0.267929	0.221638	-0.172487	0.163661	0.0235002	0.115611	-0.104006	0.0938179	0.066464	0.0386765	-0.167483	-0.138504	0.0216273	0.0645891	-0.156545	0.176516	-0.140559	0.0347442	0.203832	0.126869	-0.0189123	0.0575606	-0.028963	0.0939667	0.0933594	0.245886	-0.148808	-0.209384	-0.381037	0.0112082	-0.217985	-0.0642693	0.229704	0.0845808	0.284198	7.2e-05	0.00465271	0.0439092	-0.115011	-0.216764	0.302499	-0.294004	0.192789
p008t_p008t.CACAGGCTCAACGAGG	THBS2+	-0.0812935	0.0292375	-0.117382	0.0117044	-0.0430694	0.184584	-0.129616	0.0897748	-0.0963255	-0.147082	-0.080743	-0.0133132	0.0845351	0.00757653	-0.207387	0.0619763	-0.260809	-0.163421	-0.207371	0.0218252	-0.113401	0.0679178	0.00700379	-0.200483	-0.0165893	-0.0105581	-0.119812	0.0782053	-0.121253	0.202783	-0.255839	0.0649251	0.0321627	0.0842906	0.0369162	0.0164262	-0.0258174	-0.0546101	-0.0138792	0.23738	-0.115633	0.189035	-0.0141506	-0.0751787	0.0111845	0.110681	-0.0418349	0.0721912
p008t_p008t.CAGAGCCAGAGCACTG	THBS2+	-0.338453	-0.208469	-0.286375	0.0649838	0.148898	-0.00961274	-0.13395	-0.166048	-0.0903541	-0.138814	0.16912	-0.0489669	0.031163	-0.0241511	-0.0622025	-0.0496251	-0.0342491	-0.289002	-0.211033	0.0304175	0.184302	-0.320274	0.0614675	-0.123433	-0.048951	-0.228615	-0.170962	-0.292625	-0.047585	0.205348	-0.131237	-0.0237081	-0.30583	-0.323524	-0.065005	-0.326036	-0.258796	-0.223483	0.0631336	0.22335	-0.125463	0.256087	-0.054698	-0.021022	-0.162436	-0.125396	-0.0652756	-0.225236
p008t_p008t.CAGATCAGTAGCGATG	THBS2+	0.0928178	0.104006	-0.204383	-0.0569461	-0.117536	0.113665	0.120352	0.0326381	-0.0877017	0.091363	0.215857	0.112464	0.111247	-0.00773234	-0.0182819	0.0180413	-0.0230765	0.298511	0.119869	0.15451	0.233208	0.156754	0.0554511	0.0379063	0.00583303	0.0427279	-0.219117	0.0840266	-0.0314861	0.304664	0.151253	0.024238	-0.0737408	0.120166	0.0631156	-0.131363	-0.120858	0.124092	0.173691	0.283079	0.096536	0.154295	0.0925686	-0.100948	-0.2149	0.0958607	-0.0131377	-0.011154
p008t_p008t.CATAAGCAGAGTCAAT	THBS2+	-0.35039	-0.128371	-0.350542	-0.0793534	-0.0632973	0.111286	-0.269993	0.228306	-0.224367	-0.0752911	0.399811	-0.0186313	-0.196245	0.0131314	-0.0782278	-0.0643878	-0.133728	-0.285435	-0.289978	-0.0657347	-0.224057	-0.259409	-0.14383	-0.0803719	-0.00589008	0.00540388	0.0668083	0.124294	-0.0467559	0.0651196	-0.0730347	0.0371774	0.0262567	0.174375	-0.143124	0.141255	0.119179	-0.125629	-0.0459113	0.116245	0.020954	-0.0293405	-0.008385	-0.0610986	-0.249917	0.018811	-0.210709	-0.075115
p008t_p008t.CATCGTCCATGACAAA	THBS2+	0.347855	0.149464	0.111335	-0.196483	-0.217335	0.160017	0.159751	-0.0159152	-0.0305817	0.0730172	-0.145601	0.0159201	-0.0388709	-0.00115683	-0.0718565	-0.0103816	0.0502844	-0.00409246	0.0670542	-0.088211	0.0258348	-0.190816	0.170328	0.170074	-0.0254026	0.0586747	0.0157692	0.141985	0.235209	0.304728	0.201982	0.144131	-0.0655735	0.00718317	0.00428465	-0.0611131	0.0734727	0.0905774	0.145312	0.136624	-0.0517084	0.260759	0.0587883	0.0280584	-0.0582191	0.0918539	-0.107592	0.061319
p008t_p008t.CAGCCAGAGGAACATT	THBS2+	0.126939	-0.084542	-0.083713	0.0708179	-0.113277	0.256175	-0.0892509	0.0354213	0.00910776	0.0414409	0.155521	-0.0327521	0.156337	0.0681008	-0.0871266	-0.0018389	0.0255077	-0.0926229	0.0627638	0.141879	0.248922	0.136372	0.0903395	-0.0301993	0.0565326	-0.00576475	0.00827816	-0.158559	-0.221121	0.422963	0.0598135	0.0804481	-0.109986	-0.0246734	0.00827691	-0.0195842	-0.0406706	-0.0153506	0.0171098	0.127687	-0.123478	0.175305	0.148996	-0.22309	-0.161388	0.198284	-0.139916	0.00266537
p008t_p008t.CATTCATAGTCGAAAT	THBS2+	0.253827	0.149078	0.0230986	-0.0730969	-0.0101851	0.0551583	-0.226177	0.0249425	-0.0343376	-0.0766963	-0.177764	0.007974	-0.0274596	-0.154	-0.0490806	0.0817467	-0.145962	-0.0272841	-0.0161768	-0.0867631	-0.129244	-0.185705	0.00981592	0.0214293	-0.00584662	0.0189103	-0.156115	-0.0089913	-0.197065	-0.0953852	0.0676104	0.0739622	0.0062974	-0.0727165	0.0335263	0.378783	0.003608	0.0435163	0.0310248	-0.112731	0.0341073	0.135743	0.10723	-0.0426488	-0.083103	0.0704792	-0.0512719	-0.0128622
p008t_p008t.CCAATGAAGGCCACTC	THBS2+	-0.199602	-0.192475	-0.161991	-0.147816	-0.324088	0.0427508	-0.17769	-0.00686608	-0.131494	-0.0487336	0.022974	-0.229572	-0.0780398	-0.163341	-0.0148159	-0.147647	-0.173857	0.0865865	0.010684	0.0148895	0.0931913	0.254622	-0.0210158	-0.126821	-0.0627934	-0.051763	-0.156823	0.0331055	-0.314094	-0.0904793	-0.104868	-0.014123	-0.121387	-0.137022	0.0560682	0.0164244	-0.034169	-0.127675	-0.233301	-0.0179141	-0.0131133	-0.0771506	-0.127752	-0.112101	-0.213146	0.0274416	-0.206506	-0.122012
p008t_p008t.CCCTTAGGTAGATTGA	THBS2+	-0.318266	-0.0973246	-0.0682882	-0.150411	-0.223189	-0.0368913	-0.126924	0.0113712	-0.141149	-0.127321	0.0881793	-0.00143715	-0.0491067	-0.153295	-0.189521	0.155806	-0.158231	-0.327741	-0.218782	0.0138449	0.0682387	0.104838	-0.113922	-0.137986	0.103904	0.0247807	0.00509755	0.0924182	0.274468	0.203593	-0.0413792	-0.115465	-0.0714124	0.268441	0.0345153	-0.0121351	-0.0356618	-0.108643	-0.0547117	0.242984	-0.0739104	-0.127015	-0.0599749	-0.090294	-0.0460505	0.0321627	-0.0155548	-0.215409
p008t_p008t.CCCTCAACAAATCCCA	THBS2+	0.26768	0.162057	0.0280126	-0.178451	-0.0982261	0.100038	0.0619939	0.0250816	0.0886653	0.205505	0.0617176	0.0757708	0.0462488	0.0804299	-0.0190082	-0.0522867	-0.0998874	0.287156	0.347985	-0.104854	0.112341	-0.00415025	0.0897938	0.0933741	-0.0589251	0.00709348	-0.0711017	0.0334396	-0.0981173	0.146705	0.0605141	0.210467	0.0208286	0.0583604	0.18238	0.18289	-0.0118075	0.109929	0.140195	0.219619	0.0697528	0.043222	0.0782301	-0.0636641	0.0119974	0.138578	-0.0539436	-0.0675537
p008t_p008t.CCCGAAGTCGCGATCG	THBS2+	-0.172992	-0.0275759	-0.0882853	-0.0662287	0.123895	0.0326738	0.0936701	0.0678604	-0.056235	-0.115049	0.292398	0.027663	0.0479121	0.0506245	0.121891	0.00594398	0.0273217	-0.0160023	-0.0887507	0.0710271	-0.152449	0.0875301	0.0151998	0.106604	-0.123241	-0.0410179	-0.265445	0.0517364	-0.25246	0.358279	-0.125099	0.100138	0.0852445	0.154974	0.0857689	0.0879686	-0.0986999	-0.0400508	0.138305	0.258157	0.0665075	0.251493	0.0964543	-0.193533	-0.0665012	0.0580784	-0.0991427	-0.0132823
p008t_p008t.CCTAACCCATAGATGA	THBS2+	-0.123922	0.206563	-0.108409	0.0356345	-0.232671	-0.144462	-0.245358	0.156409	0.449218	-0.126762	-0.33204	-0.00366884	-0.0241814	0.046031	-0.0961118	-0.166141	0.0676155	-0.435283	-0.296274	0.130077	0.110307	0.00434692	-0.0952019	0.307115	0.0769513	0.38516	0.578281	0.583324	0.641637	0.15795	0.0645343	-0.0806759	-0.0107421	0.23221	0.255866	-0.139099	-0.187419	0.0841452	-0.239791	-0.0837758	-0.112041	-0.183572	-0.0662582	-0.243182	-0.10262	0.0220682	0.00446688	-0.117154
p008t_p008t.CCTCCTCCACAACATC	THBS2+	-0.230768	-0.11468	-0.263401	-0.0104944	-0.237948	-0.0899708	-0.0620722	-0.0842108	-0.0486145	-0.0176528	-0.358145	-0.221792	0.0611137	-0.0770918	-0.0813078	0.0979463	-0.0364656	-0.360809	-0.233755	-0.00308803	0.0622461	0.013439	-0.0652805	-0.200719	-0.0354131	-0.185017	-0.138652	-0.286452	-0.298921	0.289566	-0.0723285	-0.138488	-0.255898	-0.253516	-0.170996	-0.165129	-0.194247	-0.178618	0.00293616	0.238395	-0.130661	-0.0273321	0.00490489	-0.0301434	-0.061836	0.0236268	0.0546516	-0.0525106
p008t_p008t.CCTCTCCTCCGCGGAT	THBS2+	0.283792	0.0373356	-0.167732	-0.0765641	-0.402692	0.0104704	-0.0637683	-0.251305	-0.219238	0.0560154	-0.250033	-0.101797	0.0536584	-0.0888167	-0.214931	-0.134061	-0.411678	-0.391282	-0.23833	-0.0118598	0.273456	-0.00653663	0.0372281	-0.166745	-0.0533207	0.0545727	-0.21855	-0.0597462	-0.123201	0.0127786	0.199209	-0.0264405	-0.238801	-0.188099	-0.130744	-0.09669	-0.0332256	0.0552158	-0.163226	0.25551	-0.243652	-0.154558	-0.0603323	-0.268028	-0.244125	0.106035	-0.169272	0.0912104
p008t_p008t.CCTCCTCTCCGTAATG	THBS2+	0.327189	0.21094	-0.141662	-0.0884699	-0.213201	0.0466336	0.11968	-0.136053	-0.0538635	-0.114201	0.101743	-0.215646	0.0251109	0.0341239	0.0638442	-0.111464	-0.320616	-0.162305	0.0545933	0.0118775	0.360664	-0.0819264	-0.0670713	-0.126562	-0.16232	-0.00432573	0.0464044	0.102528	0.0420054	-0.217685	0.0108786	-0.0558489	-0.164884	-0.149501	0.0232329	-0.00127022	-0.0437018	0.0952183	-0.03908	0.0281454	-0.034275	-0.0533961	-0.00956303	-0.315306	-0.1783	0.0523721	0.047932	-0.0520492
p008t_p008t.CGCATAATCCTCTAAT	THBS2+	0.245973	0.0771904	-0.0508363	-0.284877	-0.0514299	0.346595	-0.111223	0.0415323	-0.0423329	0.0133008	-0.180326	0.0629527	0.160119	0.163036	-0.190083	0.0937784	-0.0621484	-0.0342309	0.0169239	-0.0562722	-0.162611	-0.23836	0.0274627	0.0634929	-0.0632215	0.197846	-0.0801206	0.164013	-0.179155	0.0185463	0.169399	0.135815	-0.00470632	0.149567	0.0606226	0.326627	0.151151	0.0882433	-0.094765	0.0371908	0.0201911	0.154849	0.138185	-0.13801	-0.287593	0.143022	0.0844971	0.0869974
p008t_p008t.CGAGTGCAGGGCAGAG	THBS2+	-0.0100172	0.0590274	0.0477154	-0.0241296	-0.212805	0.0458312	-0.0879419	-0.092646	-0.272608	0.0329943	0.189261	0.0431166	0.0831311	0.117258	-0.0439205	0.0425879	-0.0735739	0.0397757	0.0572849	-0.0779838	0.0366779	0.0169953	0.0743454	0.178535	-0.00727187	-0.0632568	-0.263056	0.03549	-0.100693	0.280378	0.0457053	0.108254	-0.103251	-0.0850266	0.0655594	0.0153816	-0.0132	0.0017811	-0.0900424	0.293888	-0.0494699	0.11119	0.0475086	0.0624224	0.0437234	0.0521626	-0.207199	-0.0508542
p008t_p008t.CGCGTGACACGACAGA	THBS2+	-0.22057	-0.0689028	-0.174299	-0.157691	-0.31798	-0.273019	-0.258953	0.181573	-0.115364	0.0216237	-0.162001	0.0405553	-0.141331	0.0187385	-0.226823	-0.0281213	-0.0466436	0.0993044	-0.0914454	-0.0598745	-0.201208	0.242022	-0.0262349	-0.0455195	-0.0778212	0.00463511	0.000466002	0.262337	0.0996252	-0.188794	-0.227954	-0.112431	0.0419262	0.192715	0.00786543	0.0965122	-0.0229037	0.140078	-0.107047	-0.112615	-0.232892	-0.156724	-0.188981	-0.124679	-0.182664	0.106714	-0.0874202	-0.097198
p008t_p008t.CGAGGAATCGTAGCCG	THBS2+	-0.0909903	0.00200434	-0.161884	-0.155744	0.0502652	-0.0454886	-0.133313	0.0301887	-0.213641	-0.0252986	-0.0277508	-0.0755178	-0.218998	-0.0862369	-0.189478	-0.0477122	-0.262109	-0.208207	-0.278195	-0.0819164	-0.118926	-0.0581409	0.0190763	0.0251283	-0.0994695	-0.233018	-0.0723073	0.124903	-0.00341028	0.0999553	-0.177827	0.0370593	0.00127015	0.0493446	0.111118	0.0607628	-0.0816619	0.00539818	-0.177594	0.165526	-0.0782674	0.145569	-0.070019	-0.296187	-0.183699	-0.00897703	-0.123438	-0.130578
p008t_p008t.CGGTCAGGTAACACCT	THBS2+	0.102343	0.0657072	-0.206359	-0.299358	-0.158121	-0.00578023	0.103981	-0.05689	-0.142476	0.179999	-0.270935	-0.0656941	0.00894911	-0.0481183	-0.0149684	-0.0525628	-0.0704027	-0.125796	-0.000415218	-0.073824	0.100472	-0.124586	0.0160262	0.0561172	-0.12008	-0.0968743	-0.215511	-0.0903761	-0.224095	0.127406	-0.0725681	-0.140792	-0.192033	0.00669307	-0.140503	-0.0584639	0.099313	0.107475	-0.136196	0.256108	-0.0817492	0.100924	-0.047383	-0.137681	-0.118194	0.0964334	-0.0131339	0.0354399
p008t_p008t.CGGAGAACATAATCGC	THBS2+	0.0660672	0.0378457	-0.159935	-0.30679	-0.150685	0.0718195	-0.0706559	0.0462363	-0.0173205	0.11114	-0.206962	0.0523386	0.00964569	0.102757	0.0770149	-0.0626251	-0.0137414	0.087989	0.0387798	-0.0500709	-0.0049196	-0.187731	0.0145733	-0.123204	-0.0948123	-0.0670212	-0.046125	0.0656568	0.151731	0.0958145	0.0265884	-0.0585604	-0.017441	0.0164655	0.0199234	0.147276	-0.0874775	-0.054826	-0.00895202	-0.141616	-0.0614046	0.253534	0.0139528	-0.0708745	0.0123485	0.0460351	-0.0824749	0.0423039
p008t_p008t.CGTGCTTGTACGTTCA	THBS2+	0.0768533	0.0562445	-0.0119679	0.0234563	-0.187281	-0.0798688	0.0483224	-0.0402846	0.0335479	0.0113566	-0.112786	-0.0333401	0.0312187	0.0235148	0.140345	-0.0474497	0.292577	0.0324574	0.0469687	0.0783908	0.246873	0.127589	0.00463179	-0.000164039	-0.0880577	-0.0375436	-0.176315	-0.118154	-0.336864	0.277945	0.0857886	0.104282	0.0508667	-0.13532	0.0763078	-0.0355994	-0.045336	-0.0446728	0.165078	0.160498	0.0947089	0.237855	0.126634	-0.0907091	-0.0644902	-0.0469518	-0.0941919	-0.125316
p008t_p008t.CTATCTACAAGATCCT	THBS2+	-0.0271293	-0.0682434	-0.245414	-0.299901	-0.097821	-0.180872	-0.120771	-0.007286	-0.0596778	-0.0176359	-0.0732472	0.0207887	-0.0256619	-0.0051215	-0.162587	-0.00500355	-0.124175	0.0155614	-0.0257016	-0.152382	-0.308053	-0.0314483	-0.0603258	3.39e-05	0.0448779	0.215563	-0.103849	0.245728	0.397677	-0.329848	-0.059882	-0.047131	-0.00799441	0.126273	-0.0330557	0.159381	0.014405	0.00494613	-0.147643	-0.26386	-0.0255335	-0.134078	-0.138309	-0.195041	-0.0627172	0.105096	-0.210177	-0.210805
p008t_p008t.CTCCCAACAATGCAGG	THBS2+	-0.300567	-0.0183476	-0.236379	-0.0653201	-0.186715	0.0783087	-0.225861	0.0322495	-0.197533	-0.0797606	0.0610273	-0.0994972	0.0982292	-0.0634001	-0.162969	-0.0558867	-0.209395	-0.146443	-0.262905	-0.127744	0.118387	-0.39705	-0.0273211	-0.00183192	0.0683669	-0.0155344	-0.00312106	0.075336	-0.0490994	0.110394	-0.0106304	-0.0822176	-0.113167	0.128503	0.0981228	-0.0195163	0.0065249	-0.210778	-0.127552	0.18043	-0.106051	-0.126521	-0.213924	-0.0281646	-0.0401408	-0.00728116	-0.0299778	-0.0373115
p008t_p008t.CTATAGGGTGGATACG	THBS2+	-0.283142	-0.124231	-0.145184	-0.00610699	-0.221229	-0.0376006	-0.314346	0.112437	-0.108904	-0.0202448	-0.0547683	-0.0144984	0.0247437	0.0206408	0.00905977	0.0854941	-0.0742426	0.151567	-0.049983	0.0881417	0.0850453	0.187771	0.0433481	-0.120053	0.102959	0.0305867	-0.200753	-0.0122115	-0.169635	0.263057	-0.0506106	0.0711927	-0.223029	0.105989	0.0171164	-0.0149196	0.048464	-0.209613	-0.0261609	0.117145	-0.00978007	0.177969	0.0202947	-0.216183	-0.20669	0.0500765	-0.113097	0.0641215
p008t_p008t.CTGGACGGTCTGATCA	THBS2+	-0.318897	-0.136599	-0.20994	-0.189586	0.0432483	-0.386215	-0.234377	-0.0780615	-0.0596509	-0.129079	-0.0082178	-0.174272	-0.11926	-0.19346	-0.00127843	-0.00573969	-0.138841	0.0328988	-0.114293	-0.0455994	0.113555	-0.161947	0.0246681	-0.122469	-0.140919	-0.0512037	0.17027	0.104909	-0.0228381	0.220425	-0.0679923	-0.219402	-0.203762	-0.00152195	-0.126186	-0.183379	-0.221314	-0.301863	-0.0186948	0.181963	-0.103432	-0.0268611	-0.148851	-0.350928	-0.390813	-0.0464179	-0.151994	-0.194128
p008t_p008t.CTCTCAGAGATTGTGA	THBS2+	-0.142208	-0.153237	-0.289654	-0.126179	0.0673272	0.00895168	-0.190799	-0.0190871	-0.0598178	0.0375572	-0.297411	0.00799831	-0.00240762	-0.0198432	-0.0855406	0.000622883	-0.142233	-0.137825	-0.140475	-0.0757979	-0.0496955	-0.143637	0.032967	-0.106011	-0.0385829	-0.0758281	-0.239941	0.0734456	0.0743517	0.0922772	-0.0833366	0.184749	-0.0447493	0.124513	0.0513728	0.194679	-0.029864	0.0737699	-0.0128858	0.0115561	-0.0231691	0.153596	-0.00418654	-0.232989	0.0378572	0.0362733	-0.0768105	0.0253981
p008t_p008t.CTCTGGTCAGGTGAGT	THBS2+	-0.122534	-0.0980535	0.0595087	-0.0734897	-0.305629	-0.200449	0.0696579	0.158822	-0.211773	-0.0866986	-0.361029	0.146585	0.0162321	-0.107311	-0.164391	-0.0539554	0.0928558	0.00615766	-0.153833	0.150502	0.211843	-0.18344	0.0532525	0.0233929	-0.0777326	-0.0791668	-0.118898	0.272314	0.191633	0.1311	-0.0779181	0.127946	-0.0488502	0.35935	-0.000280282	0.197062	-0.00840202	-0.0316	0.0158578	0.0895851	-0.075508	0.200898	-0.0435793	0.0140197	0.0153642	-0.0776573	-0.139345	-0.0176225
p008t_p008t.CTGCATCCAACCAACT	THBS2+	-0.00232889	-0.0143506	0.0872872	-0.275249	-0.0397235	-0.090529	0.0562631	-0.213857	-0.25048	0.0641406	-0.104028	-0.296213	-0.0687004	-0.0469091	-0.148351	-0.0589856	-0.161274	-0.390857	-0.219524	-0.143327	-0.0117931	-0.132937	-0.169235	-0.0262566	0.0855983	-0.141789	-0.202031	-0.228169	-0.0916564	0.0263323	-0.141059	-0.0771999	-0.136276	-0.191505	-0.0320513	-0.0909336	-0.11915	-0.0510765	-0.291312	0.141025	-0.26591	-0.0429307	-0.0837032	-0.292584	-0.143486	-0.0738296	-0.0743339	-0.0303738
p008t_p008t.CTGTAGATCGCTAGCG	THBS2+	-0.328001	-0.0793509	0.0709871	-0.0858356	-0.290234	-0.163744	-0.123656	0.276749	-0.196089	-0.0244832	-0.211448	0.0715839	-0.085031	0.0526425	-0.149023	-0.0712733	-0.064955	0.360044	0.0224342	0.00806589	-0.154906	-0.128974	0.0495801	-0.05123	-0.183512	-0.0610262	-0.11176	0.0343172	-0.114052	0.153551	-0.170352	0.0437084	-0.00639811	0.242569	0.0467936	-0.0281805	-0.150506	-0.20926	-0.134492	0.272807	-0.0836045	0.26958	0.00368355	-0.0475816	0.156201	0.117006	-0.0797168	0.122065
p008t_p008t.GAACTGTCACCAGTTA	THBS2+	0.0834243	0.148219	0.0910069	-0.0713678	-0.239069	0.330493	0.0150546	-0.030955	-0.0857849	0.098204	-0.100509	-0.0176665	-0.0594377	-0.0463155	0.0126064	-0.125664	-0.153504	-0.129696	-0.0150129	0.0340107	-0.125631	-0.475084	0.135796	0.0872414	0.079001	0.0348242	0.0364067	0.115149	-0.142146	0.152537	-0.0895862	0.171309	-0.0412677	0.103947	-0.0122109	0.0215619	0.11818	0.0110494	0.0297873	-0.0166599	-0.0106014	0.261051	-0.0494793	-0.0455334	-0.00338422	-0.032702	-0.0458431	-0.0123448
p008t_p008t.CTGTGAAAGGTGCGAT	THBS2+	-0.351845	-0.0863706	0.139133	-0.0739983	-0.308026	0.107139	-0.343028	-0.00381241	-0.0794751	-0.062599	-0.0114832	0.0134416	-0.0229877	0.0121436	-0.0285991	-0.0217411	-0.00766803	-0.162662	-0.204716	0.217207	-0.00253516	-0.157397	-0.00797729	-0.0745866	-0.147121	-0.0455668	0.0874209	0.0290003	-0.169091	0.256226	-0.078252	0.0200149	0.0518186	0.204604	0.0181157	0.254574	-0.200679	-0.126231	-0.125743	0.14923	-0.215436	0.150984	-0.135266	0.0821727	0.299011	0.06958	0.102811	-0.0277918
p008t_p008t.GAAATGATCCCGTTCA	THBS2+	-0.0173538	0.0493804	-0.138259	-0.255728	-0.192296	0.0211294	-0.0227002	0.193316	-0.0404514	-0.0787956	0.199206	0.00743005	-0.0207481	-0.063527	0.020549	-0.0404439	-0.223948	-0.0409773	-0.0461957	-0.0808432	0.14841	-0.428594	0.058387	-0.0556734	0.00194056	0.0763222	-0.0420764	0.231022	-0.270853	0.214024	-0.105708	0.0767504	-0.00740853	0.164514	0.142494	-0.176829	0.0782059	0.124602	-0.0311782	0.150038	-0.0154957	0.141725	-0.18034	-0.213121	-0.0601451	0.109353	0.121359	-0.0720042
p008t_p008t.CTGTGGGTCCGAGCTG	THBS2+	-0.0272767	0.161441	-0.0105954	-0.295288	0.0172896	-0.100684	0.0543141	-0.0427919	-0.0277886	0.117036	-0.0242321	0.207866	0.0579766	0.122859	0.00531956	0.0305025	0.158885	-0.152376	-0.0232169	-0.0775727	-0.0431157	0.00568984	-0.085328	0.123493	-0.0579626	0.0840698	-0.0429714	0.217121	0.185234	-0.0498555	-0.0647578	0.287972	0.0610657	0.166359	0.102136	0.147622	-0.0704966	0.230346	-0.0179312	-0.0909347	-0.120315	0.209822	0.0474636	0.0801377	0.103299	0.0565098	-0.0616161	0.0233983
p008t_p008t.CTTAGGATCCAGTGTA	THBS2+	-0.215035	-0.0499167	-0.0253141	0.0112359	0.080227	-0.0858723	-0.182401	0.16435	0.0381662	0.0355833	0.271729	0.0662396	-0.00592219	0.0639489	-0.0468421	-0.0246617	-0.0806343	-0.110165	-0.105731	-0.0651746	-0.115643	0.0746253	-0.0605044	-0.0525646	-0.0560006	-0.0515127	0.0642921	0.209023	0.00391662	0.113943	0.0243948	0.106142	0.014605	0.225188	0.0998186	0.0949287	0.00833266	-0.0387956	-0.0196064	0.122957	-0.0532319	-0.0686191	-0.054925	0.0228668	-0.196389	-0.0435489	-0.207174	-0.0764659
p008t_p008t.GACTTCCTCTCAACGA	THBS2+	-0.020721	0.00103786	-0.283498	0.0325652	-0.0431131	0.0855896	-0.0189267	0.0558831	-0.0825773	-0.0384567	-0.11262	-0.0330267	0.0477279	-0.0331124	0.18975	-0.0737602	-0.07045	0.163127	0.128302	0.0916694	-0.089396	-0.0773705	0.147049	0.0481492	0.123905	0.137995	-0.132097	0.0495983	-0.305905	0.108052	-0.0429882	0.106576	0.0460111	0.153268	0.0539667	0.0454678	-0.0662851	0.0297491	-0.120904	0.205715	0.112341	0.167926	0.0205785	-0.15575	-0.0836188	-0.0142947	-0.0638377	0.0755937
p008t_p008t.GACTCTCGTCAAGTTC	THBS2+	-0.368272	-0.16838	0.0124851	0.0809903	-0.276434	-0.174293	-0.306953	0.0833366	0.0432672	-0.230888	-0.123983	0.133462	-0.0802186	0.110183	-0.0933146	0.137824	-0.254094	-0.191584	-0.335297	-0.00253479	-0.0160707	-0.442372	-0.179284	-0.106903	-0.00824829	-0.040037	-0.069429	0.126373	-0.00082421	-0.329926	-0.358235	0.10566	0.074861	0.371911	0.0587915	0.190374	-0.0643796	0.097603	-0.123321	-0.47279	-0.0529959	-0.250974	-0.106437	-0.0398901	-0.038994	-0.187736	-0.0704487	-0.0965203
p008t_p008t.GAATAGAGTAGTGCGA	THBS2+	-0.206809	0.0082779	-0.0969641	-0.11865	-0.19228	0.0336192	-0.0758103	-0.023511	0.0073037	0.0152386	-0.164371	0.0313141	-0.0607129	0.0434303	-0.110885	0.132505	-0.140615	0.214345	-0.012332	0.0569937	0.026676	-0.254153	-0.138329	-0.0471461	0.131552	-0.0290892	-0.0279827	0.39178	0.113865	-0.207726	-0.0887675	0.000218279	-0.00769551	0.294218	0.0275808	-0.0262676	0.0139684	0.0325587	-0.190825	-0.493995	-0.102768	-0.158399	-0.0550609	0.0429887	0.0744282	0.0821804	-0.115689	-0.286844
p008t_p008t.GACCTTCGTGTCACAT	THBS2+	0.105843	-0.0566726	-0.179394	-0.177536	-0.145569	-0.180746	-0.0737163	-0.17904	-0.140213	0.125387	-0.0460479	-0.173992	-0.072532	0.0415982	-0.0245307	-0.0133321	-0.377671	0.0320429	-0.0948919	-0.0295749	0.164966	-0.287764	-0.0213791	-0.194246	-0.153816	-0.2187	-0.190687	-0.230851	-0.19544	0.0262363	0.00416061	-0.0951656	0.0406445	-0.0326827	-0.0260745	0.0788967	0.0983996	0.132448	-0.230087	0.11319	-0.195764	-0.011564	-0.104773	0.0565699	-0.0962776	0.0290825	0.00756499	0.0195825
p008t_p008t.GAGATGGGTTGGCCTG	THBS2+	-0.226869	-0.00526045	-0.122272	-0.0968406	-0.00396837	-0.0807997	-0.154584	0.0161075	-0.204757	0.0439284	-0.163119	0.00286033	-0.0327894	-0.0255645	0.0137717	-0.0310335	-0.12076	0.0428138	0.0431428	-0.0476161	-0.00702684	-0.289055	0.0710258	-0.0242749	-0.181706	-0.020184	-0.123946	0.0823043	-0.0410063	-0.0651099	-0.128085	0.103968	-0.0217445	0.0929312	0.0186771	0.179362	-0.0867889	-0.128234	-0.0248471	0.0385105	0.0343585	0.330184	0.0411267	-0.0948288	0.089694	-0.0613689	-0.169188	0.0228306
p008t_p008t.GAGATGGCACGTTGGC	THBS2+	0.0156182	0.107191	0.0651868	0.038049	0.235585	0.0598096	-0.00264509	-0.324176	-0.112804	0.0512597	-0.0722891	-0.113861	0.171819	0.0958615	0.0893096	0.176576	-0.0154155	-0.105138	-0.0971965	0.176388	0.25093	0.0813113	0.13928	-0.0912113	0.0649511	0.119984	-0.242965	-0.259154	-0.303647	0.328064	0.057619	-0.00198483	-0.265161	-0.222471	-0.0107685	-0.0650988	-0.0271809	-0.00868833	0.117141	0.278492	-0.0450927	0.174837	0.243101	-0.0732828	-0.220771	0.042749	-0.105817	0.014818
p008t_p008t.GAGTCATTCATTCTTG	THBS2+	0.22838	0.079032	-0.263449	-0.05616	-0.123204	0.38001	-0.0984394	-0.0356508	0.091103	0.0962505	-0.234422	-0.124962	0.0443745	-0.000191333	0.171241	-0.131157	-0.131949	0.139918	-0.0238597	-0.190766	0.102983	0.189963	0.0837746	0.148495	0.0654056	0.182392	-0.00699802	0.316754	-0.00371726	-0.0267118	-0.0133448	0.0280217	-0.0625052	0.0586278	0.183573	0.0695438	0.130801	0.234285	-0.0469626	0.0440519	0.00289929	-0.0695141	-0.0579893	-0.166052	-0.0542881	0.11974	0.0807966	-0.0737359
p008t_p008t.GAGTTTGGTGCTTATG	THBS2+	-0.0199002	0.12043	-0.0927787	-0.162837	-0.224908	-0.0552014	0.0708651	0.0397787	-0.011558	0.0711175	-0.220778	0.0745302	-0.00848703	0.152798	-0.215288	-0.10027	0.266531	-0.155327	-0.0825408	-0.00129348	0.0125017	-0.138764	-0.0789837	-0.0908152	0.0575937	-0.127417	-0.170248	0.0569617	-0.232933	0.189211	0.113218	0.125798	0.0960307	0.148941	0.0510702	0.0868923	-0.0177134	-0.00317142	0.180816	0.184989	0.0274475	0.250774	-0.03898	-0.00720291	0.150178	0.0185895	-0.117327	0.0239652
p008t_p008t.GAGTTACTCCAGTGTA	THBS2+	0.100193	0.117498	0.116412	0.0159199	0.0855686	0.104242	-0.00368535	-0.0852853	-0.00531836	0.102774	-0.195683	0.023309	0.128708	0.112119	-0.0131804	-0.113912	-0.0417107	0.0778981	0.00230388	0.082309	0.0260525	0.1247	0.0181121	0.0518155	-0.0705121	0.0695307	0.00677797	0.148422	-0.0889439	0.194892	0.0823449	0.115597	-0.0625076	0.105182	0.240499	0.0463854	0.173757	-0.0113576	-0.0642182	0.00608872	0.0325147	0.108524	0.0517531	-0.0932209	-0.0234979	-0.01186	-0.0747243	0.0373447
p008t_p008t.GAGAGGTTCACAACCA	THBS2+	0.153606	0.0287698	-0.070059	-0.13269	0.0650226	0.043008	0.015275	-0.0738833	-0.219038	0.0498865	0.0851058	-0.139735	0.0782894	0.0597943	-0.0961403	0.0442087	-0.194795	0.083316	0.0516487	0.00124738	0.417621	0.105044	0.0954163	-0.200336	-0.12912	-0.150503	-0.12247	-0.0749994	-0.0278653	0.191518	-0.0481039	0.142629	-0.0190181	-0.031568	-0.0990389	0.0249734	-0.00532674	0.0900059	-0.114483	0.155145	-0.0492221	0.138471	-0.0976395	-0.275557	-0.120485	0.0257381	-0.0591019	-0.0878605
p008t_p008t.GATCACACAAGCTGCC	THBS2+	0.28503	-0.0304981	0.0462421	-0.0985822	-0.218832	0.0846821	-0.0394837	-0.0932027	-0.0495905	0.106356	-0.329692	0.0248756	-0.0019115	0.0042295	-0.190852	-0.0928102	-0.344637	-0.323874	-0.12525	-0.029196	-0.0273625	-0.0805375	-0.0794385	0.228172	-0.0514887	0.107228	-0.04622	0.217747	-0.030049	-0.152036	0.0463866	-0.0819457	-0.0312379	-0.11606	-0.157819	-2.17e-06	0.00329192	0.194885	-0.0897811	-0.092039	-0.0878235	-0.0441519	0.00740979	-0.119539	-0.132207	0.0758447	-0.090429	-0.0108097
p008t_p008t.GCCGATGTCAACTACG	THBS2+	0.0859947	-0.0285937	-0.331019	-0.237722	-0.188273	0.167442	0.0500784	-0.14417	-0.0986198	0.0984036	-0.166043	-0.0789289	0.00596929	0.0582663	0.048792	-0.19699	-0.200577	-0.112319	0.0384645	-0.0875713	0.0273363	0.0797492	0.0734853	-0.123543	-0.0763768	-0.0486455	-0.0714245	-0.0690757	-0.342033	0.0944108	0.103612	0.0443754	0.00215924	-0.155896	-0.112521	0.0872624	-0.0753921	-0.12471	-0.0964931	0.28051	-0.114631	0.0412016	-0.018107	-0.167889	-0.169593	0.0737133	-0.0369228	0.217647
p008t_p008t.GCCGATGTCCGAGGCT	THBS2+	-0.339763	-0.127164	-0.286401	-0.14641	0.157969	-0.144156	-0.25861	-0.00275971	-0.171237	-0.0801004	-0.0314949	-0.0793404	-0.0549873	-0.0521785	-0.171342	-0.0116245	-0.281236	0.015704	-0.15448	-0.0785802	0.121748	-0.19818	-0.00705351	-0.302925	-0.0365632	-0.0412672	-0.23462	-0.147371	-0.27192	0.192762	-0.118581	0.0105466	-0.0456775	-0.220009	-0.10895	-0.297843	-0.0988175	-0.211512	-0.0267859	0.444798	0.0473067	0.251596	-0.132672	-0.168388	-0.105864	-0.0505585	0.00375835	-0.0862549
p008t_p008t.GCAGCTGTCAGTCACA	THBS2+	0.284536	0.14724	0.157436	-0.0914927	-0.107367	0.0536766	0.117677	0.113907	-0.0375256	0.255384	-0.0747044	0.0782793	0.233757	0.157454	0.0342861	0.148745	0.145276	0.227264	0.215694	0.0965566	0.0634217	-0.248904	0.137106	0.0995231	0.00565829	0.188484	0.018221	0.164836	0.317146	0.319656	0.211084	0.10379	0.0186651	0.0248629	0.18262	0.180644	-0.0735905	0.128073	0.0863996	0.0587854	-0.0757438	0.361522	0.203729	0.0625041	0.104533	0.00289619	-0.112495	0.0045381
p008t_p008t.GCCGTGATCCTCTCGA	THBS2+	0.142688	0.156749	-0.0144105	0.0010964	-0.0596569	0.00879128	-0.104316	-0.0557643	-0.149496	0.0774727	-0.0563936	-0.00410236	0.0928675	-0.0032904	-0.145899	0.120414	-0.00803764	-0.168066	-0.051509	-0.0477832	0.140942	0.0551472	0.0349911	0.000369061	-0.219181	-0.0697	-0.123996	-0.0495189	-0.229488	0.31209	0.0261723	0.0785655	-0.12877	-0.0556598	0.0735892	-0.0124459	0.0324131	0.0782792	0.0268616	0.384881	-0.035425	0.0822812	0.166345	0.119646	0.0369882	0.0979368	-0.2875	0.141698
p008t_p008t.GGAGGATTCTTCGGTC	THBS2+	0.373921	0.221157	-0.0626011	-0.273526	0.15022	0.035615	0.0820833	-0.150784	0.0174066	0.13318	0.0959717	0.0623941	0.0391454	0.120758	0.0449952	-0.0245869	-0.0351399	0.0258645	0.0892905	0.0393389	-0.159536	-0.0663415	0.0309781	0.160181	-0.0766771	0.219284	-0.00982008	0.121849	-0.00679355	-0.109057	0.229056	0.173037	0.0489911	0.113068	0.148999	0.0441613	0.0642966	0.142432	0.0206388	0.223831	0.0323794	0.151718	0.233693	-0.0272913	-0.125764	0.0416332	-0.0108133	-0.0594967
p008t_p008t.GGATCTAAGTACCGGA	THBS2+	0.00608961	-0.0475031	-0.260736	-0.137444	0.24027	0.0534613	-0.0739686	0.103453	-0.187831	0.0372168	0.322031	0.047783	0.0349848	-0.0132863	-0.109995	0.0102118	-0.0530265	-0.140498	-0.171582	-0.163518	0.0617474	0.0891066	-0.0300642	0.0863462	-0.0144697	0.0557745	-0.0970295	0.10964	-0.164026	0.0688367	-0.00383541	0.250323	0.105411	0.0479751	-0.0144443	0.102301	-0.0136348	0.0113329	0.078123	0.0738444	-0.0625091	0.153298	-0.0406979	0.17707	-0.00194592	0.0142243	-0.155731	-0.00196292
p008t_p008t.GGGACTCGTATCCCTC	THBS2+	-0.330959	-0.126729	-0.0940955	-0.0702695	-0.0647194	-0.00242943	-0.183833	0.131869	-0.0510007	-0.0451143	0.304172	-0.116588	-0.132869	-0.103423	-0.0645922	0.0196417	-0.0339068	-0.149335	-0.253563	-0.218668	0.209928	-0.262602	-0.200998	0.0520859	-0.0421897	-0.00808353	0.0402835	0.130176	-0.186842	0.0960592	-0.167898	-0.167548	-0.212923	0.110784	0.00554826	-0.0568438	-0.146797	-0.0250393	-0.052053	0.391076	-0.063001	-0.15583	-0.130428	-0.218481	-0.14239	0.0907277	0.0291288	-0.105701
p008t_p008t.GGCTTTCTCGCCGAAC	THBS2+	0.26985	0.0612774	0.0246428	-0.125302	-0.108141	0.0895454	0.0312217	0.0780848	-0.0564729	0.189214	-0.159321	0.0161455	0.151706	0.0240284	-0.00705312	0.00643367	-0.155717	-0.100294	0.00403379	-0.0871076	-0.319539	0.162795	-0.0993985	0.0690294	-0.0614799	0.115595	-0.00473715	0.27823	0.148971	-0.123436	-0.0327804	0.09621	-0.0182001	-0.028037	0.000837104	-0.335107	0.31128	0.156456	-0.0443937	-0.286174	-0.0649583	0.108388	0.0908672	0.0442112	0.00553457	0.0654795	-0.0983499	-0.0583842
p008t_p008t.GGGTGAACAATACCCA	THBS2+	0.104508	0.211826	0.16986	-0.109011	-0.367303	-0.0136349	0.119059	0.0582847	0.0523448	0.159422	-0.298995	0.156053	-0.028327	0.0510331	-0.162496	0.00585596	-0.0661017	-0.0885252	-0.16643	0.084082	0.000582784	-0.164014	0.151409	0.165954	-0.0258098	0.150176	0.0498945	0.386565	0.131428	0.163522	0.106106	0.204066	0.216911	0.075872	0.124222	0.0887959	-0.0397307	0.153878	0.114909	0.0590892	-0.0980729	0.304188	0.111173	-0.192529	0.0201462	0.0292043	0.00797649	0.180043
p008t_p008t.GTAGGAGGTTGGAGGT	THBS2+	0.0276986	0.112449	-0.205826	-0.0929206	0.360172	0.143697	-0.339292	-0.118278	-0.137412	0.0232222	0.143731	-0.0922065	0.0209294	0.0150261	0.0847915	0.129568	-0.154352	0.102906	-0.0013856	0.150409	0.172646	0.251493	0.0357804	0.0776765	0.0116809	0.0112544	-0.0683693	0.054912	-0.0684668	0.261431	-0.00250018	0.0353313	-0.146634	-0.116842	0.0726047	0.0293608	-0.0484699	-0.110943	0.147095	0.217122	-0.105228	0.224291	-0.0635653	0.0163726	0.0561578	0.00739096	-0.188561	0.0238089
p008t_p008t.GTAGCTAAGGCTGGAT	THBS2+	0.431032	0.150261	-0.000119823	-0.244602	0.00669056	0.0912898	0.22691	-0.0149188	-0.0487106	0.0545941	-0.029794	0.0705278	0.0577168	0.125177	-0.0594909	-0.121472	-0.00147706	0.0671848	0.139577	-0.141341	-0.0790371	-0.305555	0.10762	0.165408	0.116316	0.257346	-0.0165847	0.252863	-0.108866	0.0315393	0.174695	0.230057	0.0976018	0.140931	0.0216386	0.0114748	0.120908	0.173075	-0.151304	-0.293367	-0.0457902	0.231642	0.165711	-0.159212	-0.0116572	0.238311	-0.0318871	-0.0372798
p008t_p008t.GTATTTCAGTACGTCT	THBS2+	0.112224	0.138394	0.0990693	0.0289896	-0.0879144	0.106791	-0.0227234	0.0299107	-0.0919222	-0.101896	-0.0546196	-0.0443515	0.00799703	0.122002	0.164489	-0.0284926	0.144364	0.117261	-0.0170718	0.271466	0.0763616	0.0545835	0.0755828	0.0290059	-0.0809636	0.0800106	-0.201637	0.0661408	-0.236716	0.406431	0.00451176	0.154978	0.0290523	0.21387	0.0732481	0.137528	-0.181019	-0.103463	0.0420987	0.333243	-0.0241886	0.239046	0.163926	0.0459835	0.0742791	-0.0716177	-0.128013	0.0390102
p008t_p008t.GTAGTACGTATCCCAA	THBS2+	0.128826	0.119222	-0.0455421	-0.0517736	0.0608617	0.292198	-0.198736	0.180132	0.0886842	-0.0200681	0.0363482	-0.0948317	0.0463089	-0.0930827	0.101841	0.0413285	0.132278	-0.209592	-0.182748	0.0982559	-0.0612013	0.202309	0.00231264	0.144408	0.159122	0.174036	-0.0247453	0.230837	0.212287	0.206709	-0.0142567	-0.096548	-0.174122	0.10929	0.123557	-0.300102	0.023635	0.146089	-0.00315415	0.444231	0.070684	0.078545	0.0860637	-0.0714574	-0.0687146	0.0899299	-0.169435	-0.0152763
p008t_p008t.GTCACTCAGACCAACG	THBS2+	-0.0660433	-0.109769	-0.107908	-0.262893	-0.0744265	0.0492218	-0.0474906	0.0986158	-0.12796	-0.0468566	-0.316718	-0.0341583	0.123221	0.0358252	-0.0871548	-0.117161	-0.108663	0.0322208	-0.102069	-0.0554561	-0.0919621	-0.0553436	-0.0500099	-0.0742566	-0.108506	0.0765255	0.119603	0.0593309	-0.0382154	0.0345095	-0.0379128	0.108644	0.105741	-0.0596253	-0.0477045	-0.134564	-0.0452519	-0.0498584	-0.0884649	-0.0193723	-0.0447438	0.15809	-0.00210802	-0.172147	-0.0353896	0.0460457	-0.204345	0.0105862
p008t_p008t.GTCTACCGTACGACAG	THBS2+	-0.376921	-0.112603	-0.160166	-0.159523	-0.0675569	-0.243328	-0.102023	0.0407483	-0.149849	-0.0947209	-0.226989	-0.128088	-0.0610744	-0.00386263	-0.118795	0.0251317	-0.155797	-0.220376	-0.192668	0.0174003	0.18001	-0.333693	0.0115285	-0.23784	-0.00572194	0.0394855	-0.0751952	0.121908	-0.0956077	0.181938	-0.18771	0.112088	-0.0210096	0.113979	0.122148	0.0780778	-0.145865	-0.123305	-0.151073	-0.00887124	-0.106008	0.210151	-0.0489923	-0.0985179	0.0160882	-0.0145449	-0.180806	-0.163911
p008t_p008t.GTCCACTAGAATCCCT	THBS2+	-0.11938	-0.0800336	-0.215258	-0.173966	-0.172254	-0.0278665	-0.118577	-0.142921	-0.0687896	-0.100346	-0.19581	-0.128087	0.0393981	-0.0403757	-0.175902	-0.0954941	-0.262358	-0.0898328	-0.1473	-0.0569587	0.0451521	-0.160512	-0.122959	-0.209375	-0.197222	-0.125508	-0.189948	-0.0467318	-0.078101	0.194921	-0.0551391	0.0693991	-0.188673	-0.234486	0.00729769	-0.17046	0.00427257	-0.216617	0.0308694	0.00888563	-0.0580958	0.0738118	-0.231915	-0.27709	-0.137442	0.032064	-0.0346293	-0.0515499
p008t_p008t.GTGCACGTCGTAGAGG	THBS2+	-0.276207	-0.0184683	0.0418184	-0.13648	-0.136518	-0.135978	-0.0709278	-0.00322866	-0.110164	-0.107727	-0.0692021	0.00572745	-0.0379216	-0.133162	-0.129085	0.0861587	-0.127227	-0.132215	-0.160966	0.00839335	0.112438	-0.210847	0.135502	-0.170153	-0.0977607	-0.161572	-0.0935254	0.164749	-0.0233329	0.278863	-0.063948	0.0129688	-0.0712574	-0.0774698	0.0805854	0.0468138	-0.245592	-0.214156	0.0224771	0.177744	-0.0339477	0.165232	-0.0545963	-0.0418368	0.0801416	0.109742	-0.0816161	0.03599
p008t_p008t.GTCGCGAAGCTATCCA	THBS2+	-0.0142604	0.00623911	0.0852357	-0.138856	-0.0136106	0.0520233	-0.0164948	-0.0514728	-0.192586	0.0528939	-0.0255854	-0.118167	0.0694036	0.105756	-0.233391	0.0551169	-0.118772	-0.224831	-0.134793	-0.126377	0.169124	-0.330243	0.0433084	-0.0399919	-0.0893635	-0.0827224	-0.0444415	-0.259761	0.0149481	0.0964128	-0.118347	0.0245894	-0.0215657	-0.175734	-0.042629	0.0228454	-0.122055	0.0631554	0.0560646	0.224955	-0.134448	0.29833	0.0557017	0.00372747	0.0715575	-0.220678	-0.0225413	0.0196634
p008t_p008t.GTCTTTAAGGATTACA	THBS2+	0.103774	0.0424522	-0.134499	-0.189351	0.069075	-0.00666396	-0.00615117	-0.0887399	-0.00752454	0.0701506	-0.123129	-0.0421217	0.0126621	0.0684142	0.0420102	-0.113232	-0.0141084	0.118733	0.0222465	-0.121466	-0.163309	-0.293224	0.035886	0.103276	0.0288722	0.0947339	-0.0654979	0.247666	-0.0307952	0.0895215	0.0355056	0.109961	-0.186189	0.0590114	0.0215968	-0.0469124	0.218531	0.0576894	-0.0874946	0.218321	-0.0977782	0.0820495	-0.0962469	-0.10121	0.0432489	0.227314	0.00916438	-0.0887173
p008t_p008t.GTCTACCTCGGAAACG	THBS2+	0.465396	0.271205	0.0816018	-0.196234	0.110849	0.17498	-0.171539	-0.00415461	0.071246	0.0921661	0.136782	0.102856	0.0938316	0.049781	0.0606318	0.161162	-0.0439225	-0.134404	0.0157978	0.214773	0.287773	0.240722	0.116376	0.0523555	0.0195458	0.119711	0.0456893	0.107065	0.0473465	0.209301	0.135087	0.168965	0.0268232	0.0297117	0.0622064	0.0257395	0.0166899	0.123386	-0.035434	0.127278	-0.116365	0.299307	0.154903	-0.124768	-0.00868057	0.0356898	-0.17846	0.0677915
p008t_p008t.GTTTACTTCCATACAG	THBS2+	-0.422289	-0.275126	-0.193331	-0.204867	-0.0942009	-0.187881	-0.369389	-0.0564577	-0.312169	-0.14371	-0.12821	-0.118478	-0.151566	-0.196218	-0.117607	-0.053	-0.230549	-0.0738544	-0.158273	-0.00511244	0.123603	0.0127409	-0.0532891	-0.346943	-0.339703	-0.357422	-0.207604	-0.138192	-0.234995	0.148898	-0.184811	-0.20347	0.0493494	0.0400665	-0.1384	-0.291503	-0.213458	-0.322255	-0.210048	0.328197	-0.27066	-0.00915737	-0.210796	-0.198874	-0.0994797	-0.0344433	-0.19582	-0.141279
p008t_p008t.TAAGCCAAGGTGCTTT	THBS2+	0.116988	0.185976	-0.099328	-0.127245	-0.327448	-0.0428737	-0.0669858	-0.0251717	-0.126664	0.155648	-0.119367	-0.0841961	0.0327923	0.0166132	0.115367	-0.0622458	-0.164721	-0.0997636	-0.0392463	0.0855515	0.367551	-0.208277	0.171341	-0.0259501	0.0385756	-0.101716	-0.12554	-0.133034	-0.368163	0.279323	0.0749738	0.0373707	0.0248349	-0.0775648	0.0249928	-0.218925	0.0109435	0.0737082	0.0220968	0.260772	-0.0461933	0.133545	-0.087835	-0.120629	-0.0451145	0.103782	-0.0841906	0.0621125
p008t_p008t.GTTATGGGTCAGTCGC	THBS2+	-0.0259147	0.00362516	0.181348	-0.0789384	0.191158	0.143892	-0.248645	0.159403	0.258764	-0.221202	0.307266	-0.0592524	-0.046731	-0.0546282	0.126746	-0.183378	-0.0269185	-0.222277	-0.226634	-0.0200175	-0.00762887	0.306439	0.143571	0.40762	-0.0699669	0.391896	0.3635	0.55211	0.554052	0.0529252	0.0110158	-0.0384779	0.00296415	0.339684	0.0832109	0.0535597	-0.0169513	-0.175703	0.00423977	0.00848577	-0.0383371	0.00890392	-0.0777024	-0.150235	-0.0641428	0.147502	-0.145047	-0.0622195
p008t_p008t.GTTGCTCCAAGATCCT	THBS2+	0.0899768	-0.080864	-0.192158	-0.0595525	-0.0340753	-0.014494	0.054276	-0.21185	-0.130217	-0.0665048	-0.156843	-0.227317	0.0114792	-0.0957495	0.0284318	0.0435235	-0.198053	-0.124663	-0.0505375	0.073026	0.273487	0.13617	-0.0644069	-0.282457	-0.190825	-0.0216083	-0.116415	-0.355468	-0.299127	0.245666	0.169602	-0.0782203	-0.343363	-0.480363	-0.0838946	-0.0738753	-0.102659	-0.138891	-0.110062	0.379751	-0.176106	0.213603	0.117945	-0.0106564	-0.0875098	0.0256949	-0.190438	-0.0376682
p008t_p008t.GTTGTCCAGGTGCCTC	THBS2+	-0.316231	-0.094023	-0.245474	-0.0674649	-0.472597	-0.117023	0.114967	0.113094	-0.0141244	-0.0978291	0.103489	0.0445013	-0.0214779	-0.0973127	-0.0521676	0.0103515	-0.0121312	0.171264	0.0774965	0.00562074	0.181376	-0.0285046	0.104401	-0.0435492	0.0758542	-0.00644253	-0.12209	0.0661075	-0.238324	0.187294	-0.121949	0.114608	-0.0832396	0.136329	-0.0381672	-0.051001	-0.172858	-0.247102	-0.0109677	-0.1135	0.0112489	0.0570709	0.0207735	0.0246194	-0.0949094	-0.00339134	-0.0639056	-0.243735
p008t_p008t.GTTTGGAAGAGCAAGA	THBS2+	-0.179136	0.030811	-0.228756	-0.204376	-0.0958965	-0.209643	-0.15111	-0.0174127	-0.198603	-0.0954427	-0.14622	0.0684357	-0.138995	-0.0931535	-0.141459	-0.0228352	0.0188712	0.0436129	0.0161672	0.0311717	0.180749	-0.34601	-0.0448781	0.0416572	-0.101954	-0.188408	0.114827	0.0503661	-0.0247194	0.142646	-0.02278	0.301826	-0.0496243	0.107723	-0.0978817	0.038247	-0.0813305	0.058019	-0.152236	0.131405	-0.0277082	0.183895	0.0551102	-0.104999	0.0394026	0.129549	-0.00188634	-0.0445068
p008t_p008t.TACGGTAAGAAGTGTT	THBS2+	0.0132067	-0.0515158	0.0779917	-0.0479098	-0.292265	-0.0546883	-0.128807	-0.219187	-0.218442	-0.12965	-0.12909	-0.215345	-0.0113407	-0.102248	-0.130546	0.100981	-0.306263	-0.00360476	-0.104378	0.0256819	0.00276127	-0.0842718	0.0642753	-0.225142	-0.109043	-0.166453	-0.191005	-0.224158	-0.24548	0.30511	-0.0217425	-0.0386574	-0.130933	-0.322582	-0.0828916	-0.264639	-0.0989818	-0.159984	-0.122932	0.112399	-0.154384	0.223929	-0.0752972	-0.172043	-0.11557	-0.136397	-0.262116	-0.0505558
p008t_p008t.TAATTCCAGACAGTCG	THBS2+	0.204072	0.0342898	-0.176309	-0.0872556	-0.164125	0.122014	-0.0238084	-0.00224917	-0.00547865	0.044935	0.210455	0.0289682	0.0462793	0.0573292	-0.0336648	0.199288	-0.113066	-0.37117	-0.309511	-0.0724156	-0.0628278	-0.0780075	-0.0518207	-0.0974529	-0.0609998	-0.176514	-0.0265494	0.10436	-0.0760574	-0.140491	-0.267721	0.0323266	-0.0133792	0.182063	-0.072767	0.176982	-0.0614629	0.189656	-0.0421957	-0.238583	-0.0162438	0.0801209	0.0228227	-0.102456	-0.0202264	-0.0851338	-0.0127226	-0.156157
p008t_p008t.TACACCCGTGAGTTTC	THBS2+	-0.325803	-0.166463	-0.179504	-0.0521551	0.0502475	-0.26536	-0.184713	0.129907	-0.0704836	-0.173182	0.0293156	0.0237234	-0.124129	-0.0806918	-0.111823	-0.125872	-0.0944337	0.121079	0.0272491	-0.118459	-0.0173408	-0.219479	-0.0334285	0.211421	0.113657	0.0530408	0.0909859	0.319868	0.287426	0.0636293	-0.00276166	0.0356523	-0.0640662	0.120884	0.0654669	-0.0543741	-0.129773	0.075279	-0.0677748	0.157248	-0.0625529	0.0858751	-0.0556999	0.0265677	0.148857	0.173292	-0.0931678	-0.0930091
p008t_p008t.TATATCCAGGCTTAGG	THBS2+	-0.335908	0.0803338	-0.227547	0.203579	-0.0339381	-0.0531078	-0.3275	0.174355	0.0246593	-0.110835	-0.225629	-0.100282	0.0653548	-0.0351198	-0.0234428	0.0367945	0.163157	-0.254636	-0.209373	0.23695	0.087086	-0.25476	-0.0955531	0.0329557	0.0506667	-0.0240808	0.00422085	-0.0402403	-0.272447	0.322503	-0.137369	-0.105086	-0.236548	0.0528265	0.106142	0.017441	-0.106693	-0.283032	0.0860159	0.00959575	0.0128056	0.0291911	-0.106414	-0.221156	-0.142219	-0.139422	-0.265763	-0.222822
p008t_p008t.TAGTGCACACCGTCTT	THBS2+	0.0884443	0.0775197	-0.107215	-0.180305	-0.0072757	-0.202271	-0.215771	0.00799712	-0.0350529	-0.000269532	0.128596	-0.0587388	-0.00355695	0.00791249	0.134458	-0.0249655	-0.0530922	0.0520345	0.0588957	0.0163244	0.0520552	-0.140089	0.0953407	-0.0659246	-0.0981182	-0.0862697	0.00654962	0.168288	0.0133424	0.241497	0.0295886	0.133425	0.0145599	0.02978	-0.108029	-0.0417112	-0.0620421	0.0436272	0.15834	0.273512	-0.0103048	0.177403	0.00137041	0.193655	0.0890705	0.0890949	0.00658401	0.0767835
p008t_p008t.TATTCCAAGACATCAA	THBS2+	0.14798	0.0716483	0.00793475	-0.152405	-0.062793	0.026743	0.148826	-0.121707	-0.0274159	0.0134766	0.0080232	0.195788	0.0248103	0.123974	-0.0755609	-0.0296755	-0.0726435	0.09361	-0.00655745	0.000901063	0.220229	-0.00417901	0.233263	-0.191621	-0.0397487	-0.0363341	-0.212994	-0.0813869	-0.354329	0.103158	0.0918371	0.16206	-0.0309808	-0.0389399	-0.0291753	-0.0548488	-0.0446216	0.00980625	0.0216316	0.316626	-0.0183448	0.366799	0.0285661	0.0343455	0.0159272	-0.00344402	-0.00930963	0.0748034
p008t_p008t.TATCTTGCACCAATTG	THBS2+	-0.0798531	-0.0480605	-0.0933528	0.0537888	0.15408	0.0552657	-0.154869	0.0341947	0.0933417	-0.0425745	-0.00865042	-0.00146499	0.0561889	0.0339643	0.094645	0.0765825	0.0891871	0.255368	0.0739281	-0.0230664	-0.0547766	0.0517627	-0.00230077	0.117821	0.10169	0.0394363	0.143013	0.323127	0.0103655	-0.100318	-0.12265	-0.114794	-0.00249489	0.244998	-0.0387947	0.133183	0.0154278	0.0460335	-0.0791228	-0.520903	0.0735501	-0.0645202	0.108117	-0.193023	-0.0602884	0.0315675	-0.010558	-0.155998
p008t_p008t.TCAGCAAGTAATCAAG	THBS2+	0.201229	-0.0282776	0.0027733	-0.143131	-0.25508	0.0211724	-0.0389078	-0.207728	-0.0441937	-0.0281859	0.10195	-0.233016	0.0143164	-0.0409289	0.0585684	-0.0757259	-0.261887	0.155316	0.142665	-0.113908	0.030768	-0.119569	-0.0653328	-0.197771	-0.0593246	-0.125708	-0.0543066	-0.0449299	0.341502	-0.0467168	0.0466806	-0.0912318	-0.0920331	-0.219478	-0.0105766	-0.117633	0.00589471	-0.0223394	-0.192403	-0.0988066	-0.0674989	-0.194254	-0.123446	-0.288878	-0.240458	-0.019803	0.000597092	-0.0276266
p008t_p008t.TCACGCTTCCTTGACC	THBS2+	-0.360946	-0.182525	-0.198221	-0.00374168	-0.283628	-0.117449	-0.180485	-0.0924608	0.0262917	-0.155024	-0.29491	0.0662251	-0.0596374	0.00597682	-0.104139	0.0842439	-0.0468581	-0.187717	-0.227853	0.0434186	-0.0605724	-0.452228	-0.0448611	-0.170822	-0.277017	-0.23218	0.0382576	0.143842	-0.3503	-0.242739	-0.135692	-0.13192	-0.124709	0.107103	-0.124087	-0.118609	-0.213425	-0.0530295	-0.148228	-0.337255	-0.0872365	-0.103418	-0.0415283	-0.249672	0.0419649	-0.125704	-0.153107	-0.313668
p008t_p008t.TCAAGTGAGTGTTCAC	THBS2+	-0.286534	-0.16211	-0.0558736	-0.081308	-0.269553	-0.102768	-0.0892559	-0.197852	-0.127628	0.0190305	-0.268289	0.123337	-0.0685973	-0.115915	-0.022933	0.0497447	-0.0631483	-0.209314	-0.173534	0.189936	0.047952	-0.0470413	0.0409789	-0.188341	-0.00428611	-0.151014	-0.262	-0.290628	-0.278884	0.397349	-0.192435	0.0106106	-0.215273	-0.0789563	-0.0297756	-0.0598125	-0.189693	-0.102343	-0.0213291	0.186899	-0.0755222	0.283709	-0.0707908	-0.0456292	-0.0228104	-0.119796	-0.170232	-0.0532836
p008t_p008t.TCATATCTCCCTTGTG	THBS2+	-0.208091	0.128537	-0.157819	0.0249584	0.168495	0.288272	-0.156943	0.188625	-0.0230811	0.110682	0.177632	-0.0390499	-0.0208436	-0.0411661	0.0249532	0.105937	-0.00765052	-0.133585	-0.0483602	0.12932	0.28663	0.18144	-0.00168442	0.244829	0.0881894	0.179875	-0.0530877	0.247835	0.17417	0.395225	-0.0416152	-0.045224	-0.0762526	0.155752	0.099862	-0.22104	0.0144945	-0.0846458	0.0443634	0.468689	-0.204756	0.0608	0.111895	-0.240228	0.0733932	0.102174	-0.11579	-0.0334655
p008t_p008t.TCATGCCTCGTAGTGT	THBS2+	0.0490948	-0.0704445	-0.208702	-0.219872	-0.48842	-0.421303	-0.236588	-0.25022	-0.25059	-0.132784	-0.396362	-0.161979	-0.131793	-0.117593	-0.260028	-0.0570522	-0.404371	-0.296382	-0.188281	-0.174913	-0.0687707	-0.408055	-0.176041	-0.0974355	-0.246506	-0.165037	-0.126007	-0.237827	-0.101213	-0.370368	-0.170894	-0.180695	-0.338613	-0.103948	-0.281306	0.0150029	-0.0163105	-0.0509521	-0.471639	-0.328281	-0.292677	-0.359851	-0.126313	-0.272034	-0.186528	-0.032234	0.0211725	-0.235322
p008t_p008t.TCCACGTTCCCAGGAC	THBS2+	0.215245	0.149715	-0.146973	-0.186767	-0.00400249	-0.124473	-0.138224	-0.102931	0.0572008	-0.106483	-0.346522	-0.204111	-0.0850899	-0.104793	-0.196271	-0.170896	-0.279255	-0.198904	0.0149253	-0.174697	-0.343211	-0.0357551	-0.13436	0.0770933	-0.267848	0.0271776	-0.0250577	0.0906334	0.0663928	-0.174235	0.076949	0.02524	-0.0957611	-0.158846	-0.0579877	-0.115145	0.0188199	-0.0248227	-0.15243	-0.0955743	-0.183242	-0.231739	-0.0762663	-0.156466	-0.237513	0.131175	-0.0670249	-0.0380334
p008t_p008t.TCATCATTCGCTACGG	THBS2+	-0.173641	-0.104672	-0.0888518	-0.146454	-0.319298	-0.210391	-0.134839	-0.157138	0.038282	-0.0592228	-0.0952442	0.0173655	0.0059023	-0.0325306	-0.190669	-0.0358573	-0.257439	-0.172229	-0.173551	0.00623969	-0.218425	-0.215062	-0.12857	-0.133424	-0.0854062	-0.0329117	2.7e-05	0.118915	-0.00775694	-0.280374	-0.163574	0.0326632	-0.0394106	0.230575	-0.156066	-0.0561633	-0.171373	-0.112793	-0.167077	-0.583126	-0.118918	-0.108233	-0.174261	-0.19404	-0.0638815	-0.0277239	0.108461	-0.22091
p008t_p008t.TCCTTCTAGGGCAGTT	THBS2+	-0.239232	-0.183757	-0.234673	-0.0998064	-0.0609889	-0.370396	-0.31286	0.0190263	-0.130532	-0.143044	-0.126321	-0.0975872	-0.170726	-0.204647	-0.243726	-0.072167	-0.274806	0.225354	-0.0426068	-0.155663	0.00269332	0.0135622	-0.192094	-0.158961	-0.0572783	-0.019488	-0.0681085	0.116184	-0.0556121	-0.358427	-0.0474498	-0.230343	-0.119836	0.212092	-0.206226	-0.0915913	-0.0876003	0.0213317	-0.246845	-0.0518055	-0.193454	-0.127935	-0.153628	-0.287754	-0.164026	0.0716627	0.000434693	-0.25139
p008t_p008t.TCCTAATGTCTGCGCA	THBS2+	-0.383674	-0.223797	-0.164761	0.10294	0.12836	-0.0929073	0.0187855	-0.00799571	-0.0433913	-0.0986448	0.13479	-0.0406328	-0.118605	-0.0580035	-0.00932532	0.151217	0.112675	0.22964	-0.0355465	0.188641	-0.127859	-0.0224362	-0.0674621	-0.265558	-0.0689613	-0.0849827	-0.112619	0.00795368	-0.00337976	0.240103	-0.0829219	-0.00924139	-0.0886706	0.102992	-0.0301562	-0.098792	-0.246865	-0.0431145	-0.023356	0.282004	0.00341689	0.137079	0.0149165	-0.152833	-0.0814446	-0.0440374	0.0669999	-0.0905308
p008t_p008t.TCCTCGACAAGACGAC	THBS2+	0.130063	0.169651	0.0062719	-0.0941867	-0.247535	0.196827	0.0779256	-0.058624	-0.187351	0.0431003	0.00354291	0.0466748	0.0288965	0.103927	-0.0590836	-0.0115049	0.0123038	-0.0757491	-0.00515417	-0.162076	0.0200704	-0.157199	0.158677	0.110618	-0.090089	-0.0274843	-0.218929	0.199032	-0.0793508	0.177989	0.162025	0.065339	-0.0425997	0.113656	0.11212	0.0536136	-0.11484	0.107339	0.173776	0.194924	0.102065	0.270503	0.0983086	0.0323774	0.0264487	0.0570661	-0.0595256	0.019739
p008t_p008t.TCGACCTGTAAGTAGT	THBS2+	0.223983	-0.00324295	-0.0217324	-0.0658124	0.157039	0.204398	-0.036116	-0.0468011	-0.0598663	0.156387	0.264807	-0.185961	0.164383	0.11733	0.101065	-0.0628615	-0.144448	0.0518294	-0.0348603	0.0155515	0.172473	0.194121	0.0783102	0.182411	0.120031	0.163916	-0.131307	0.177607	-0.163504	0.0577285	0.110927	0.11556	-0.0462188	-0.0644477	0.0327781	0.169392	0.0853016	0.11151	-0.0697422	0.242726	-0.0670736	0.0562295	-0.026386	-0.0782425	-0.137044	0.0223956	-0.153197	0.10923
p008t_p008t.TCCGATCCACCTTCCA	THBS2+	-0.061643	-0.163017	-0.322896	-0.25575	-0.419327	-0.199435	-0.21738	-0.357293	-0.239266	-0.316653	-0.0777209	-0.298721	-0.11376	-0.145737	-0.254981	-0.00276003	-0.413361	-0.384196	-0.200852	-0.10007	0.0413689	-0.0487944	-0.021661	-0.270397	-0.190693	-0.235714	-0.235134	-0.347827	-0.467685	-0.0307315	-0.023021	-0.205558	-0.377194	-0.366876	-0.366314	-0.117213	-0.157736	-0.157315	-0.165755	-0.19678	-0.329948	-0.0153573	-0.305214	-0.124313	-0.284589	-0.0777932	-0.0936786	-0.111716
p008t_p008t.TCGAACAAGAGCACTG	THBS2+	0.10011	0.0428872	-0.028261	-0.211648	-0.289907	-0.520843	0.0768205	-0.123023	-0.199365	-0.0164663	-0.153388	-0.158359	0.0054095	-0.0185506	-0.0882831	0.00677706	-0.308006	-0.0904335	-0.0783477	-0.133709	0.169622	-0.339278	0.02018	-0.167291	-0.242621	-0.0612332	-0.178563	-0.305818	-0.215625	0.217151	0.171619	0.0359931	-0.282187	-0.312802	-0.0646227	0.0947633	-0.0695696	0.0504748	-0.144579	-0.0462557	-0.194364	0.21251	-0.00506022	-0.262803	-0.255646	0.00676382	-0.096265	0.0382401
p008t_p008t.TCTATACAGAGGATCC	THBS2+	0.181748	0.054074	-0.0167518	-0.226101	0.119341	0.112594	-0.0903641	0.0273294	0.0162223	0.129237	0.0404458	-0.0445742	0.116366	0.0446935	0.0545376	0.0412594	-0.0770588	-0.319074	-0.0988992	0.0874929	-0.100002	-0.0895836	0.0545508	0.0332496	-0.00680159	0.0415378	-0.0592562	0.13226	-0.14113	0.194959	0.0229917	0.0746217	-0.0643152	0.0896602	-0.0184047	0.0239961	0.247025	0.136325	-0.0336342	0.365492	-0.0375004	0.112876	0.0216335	-0.0718887	-0.0673639	0.0178116	0.020534	0.113874
p008t_p008t.TCTAACTAGTGCGACA	THBS2+	-0.223648	-0.172719	-0.0921316	-0.16509	0.0710783	-0.0126477	-0.0930022	-0.206876	-0.239744	-0.108266	-0.411336	-0.231452	-0.0840978	-0.189708	-0.135069	0.0757243	-0.315318	0.014783	0.0078875	0.061435	0.0652123	-0.00627478	0.0337581	-0.190736	-0.208735	-0.228902	-0.296942	-0.437106	-0.414049	0.0720264	0.011047	-0.126866	-0.294337	-0.37699	-0.152466	-0.0718507	-0.248532	-0.18065	-0.096127	0.0436657	-0.239476	-0.0314694	-0.0944144	-0.142804	-0.167595	-0.152002	0.113506	-0.051807
p008t_p008t.TCGTGCTAGAAACTGT	THBS2+	0.230588	0.07783	0.0128245	-0.309443	-0.12438	-0.198598	0.162912	0.149898	-0.189026	0.086346	-0.0923992	-0.114769	-0.0349166	0.0772123	0.125914	0.0451669	-0.114431	0.204049	0.107036	-0.0411163	0.0185786	-0.0134665	0.130554	-0.0628442	-0.121482	0.00184288	-0.154936	-0.0235257	-0.175997	0.183981	0.185546	0.0891739	0.0247909	0.018586	0.078296	0.136789	0.131145	-0.0449662	-0.117611	0.190878	-0.0103546	0.211694	0.0226095	-0.203905	-0.0193731	0.0459313	-0.232569	0.0561946
p008t_p008t.TCGGGTGTCGCCACTT	THBS2+	-0.385807	-0.278636	-0.307034	-0.164	-0.040015	-0.223341	-0.289764	-0.341849	-0.144438	-0.266324	-0.405535	-0.237477	-0.118116	-0.165675	-0.214864	-0.00760643	-0.262576	-0.283628	-0.29347	-0.184495	0.30973	-0.238853	-0.149026	-0.389196	-0.306239	-0.388033	-0.284471	-0.533937	-0.42993	0.0692202	-0.117297	-0.106686	-0.428749	-0.547369	-0.282266	-0.266089	-0.124523	-0.264091	-0.233328	0.0195302	-0.25234	-0.0361266	-0.243036	-0.190259	-0.235891	-0.144072	-0.10411	-0.185839
p008t_p008t.TCTTGCGAGATGGTCG	THBS2+	-0.179898	0.239823	0.0314041	-0.0913342	-0.216074	-0.180157	0.0114562	0.203263	-0.0677694	-0.0389136	-0.00663517	0.0618405	0.0543754	0.00862274	-0.193058	-0.0100981	-0.228534	-0.20377	-0.240507	0.205819	0.22089	0.0660015	-0.0222271	0.207048	0.137857	0.182564	-0.0607063	0.166825	0.253347	0.185974	0.169958	-0.0277711	0.0406644	0.249008	0.284486	0.0465405	-0.0263751	-0.0792204	-0.0160564	0.0887193	-0.0949794	0.0286673	0.059891	-0.194144	0.0418384	0.162865	-0.138861	-0.00568604
p008t_p008t.TGACTCCAGCGCCATC	THBS2+	-0.0304848	0.0981562	-0.0583526	-0.078919	0.21313	-0.193912	-0.196887	0.0726511	0.044623	-0.0386895	-0.334021	0.140365	-0.0985576	-0.0287244	0.133853	-0.0298596	0.0801368	-0.0954963	-0.173991	-0.052718	-0.147997	0.0839923	0.0100613	-0.157189	0.0458529	0.102488	0.0679903	0.26868	-0.208306	-0.330318	-0.0636789	-0.0681279	0.170214	0.290393	-0.0430037	0.119982	-0.14211	0.173591	-0.109658	-0.143155	0.0653214	-0.203747	-0.000589227	-0.165029	-0.0559337	0.0114036	-0.112537	-0.0398474
p008t_p008t.TGAGTCAGTAAGGTCG	THBS2+	0.0341794	-0.0010341	0.0260743	-0.0907774	-0.279897	-0.174571	-0.100906	0.0191666	-0.114548	-0.0353779	0.0112599	0.057808	0.0243777	0.102596	0.0437931	0.0227084	-0.0901956	0.0283113	0.061244	0.0753928	0.156263	-0.112647	-0.0692069	-0.0865889	-0.136491	-0.141521	-0.155422	0.0695821	0.00435895	-0.123068	-0.026426	-0.023487	-0.0378932	0.106128	-0.00078301	-0.0892242	-0.145989	0.161992	-0.193567	-0.4261	-0.245535	-0.0822127	-0.157697	-0.234264	0.0586763	0.125086	-0.210968	-0.285606
p008t_p008t.TGACCCTGTATTGCCA	THBS2+	0.0471484	0.158561	-0.150939	0.00628707	-0.240051	0.0966506	0.0332625	0.0654484	-0.0998005	-0.020573	-0.257779	-0.0835101	0.0683613	-0.107811	0.0614827	0.053695	0.0338534	-0.10122	-0.0927764	0.0184906	0.107698	0.0869004	-0.0350197	-0.2182	-0.119853	-0.0521959	-0.0873041	-0.0797026	-0.151726	0.292057	-0.0537865	-0.0129551	-0.188477	-0.0498515	0.175908	-0.113462	-0.00415985	-0.0450591	0.0404441	-0.0222224	-0.106489	0.222165	-0.0288187	-0.169632	-0.074588	-0.0652691	-0.241571	-0.149697
p008t_p008t.TGATCAGCAGGGTCTC	THBS2+	-0.174046	-0.0772802	-0.349889	-0.163591	-0.372301	-0.110282	-0.0236445	-0.129506	-0.16542	-0.220837	-0.100467	-0.0715969	-0.0305587	-0.0681007	-0.163598	-0.0887368	-0.20303	-0.0297204	-0.0315774	-0.039718	-0.0115665	-0.255562	0.0392609	-0.203487	-0.024296	-0.0630343	-0.151236	0.0096729	-0.15396	0.133218	-0.111098	-0.00344869	-0.219306	-0.244416	-0.0742141	-0.0186278	-0.125673	-0.0727325	-0.165326	0.250689	-0.258386	0.033975	-0.151538	-0.298722	-0.310578	-0.0411927	-0.278706	-0.0272069
p008t_p008t.TGCATGAGTTCCGTTC	THBS2+	0.152765	0.188092	0.128234	0.085624	0.00275383	0.0129716	0.0129907	-0.0475378	0.0949117	0.116907	-0.195901	0.168716	0.093356	0.089072	0.0446047	0.129412	0.255417	-0.340803	-0.144981	0.196574	-0.0685754	-0.319463	0.135623	0.247652	0.0688632	0.0551572	0.0204596	0.0400632	0.0389754	0.390039	0.0317541	0.207838	0.0246278	-0.0777228	-0.0461362	0.0651081	-0.133594	0.047308	0.149553	0.495612	-0.0029824	0.336512	0.00097212	-0.0505624	0.0464681	-0.068549	-0.130927	-0.0538209
p008t_p008t.TGCTTCGAGGCGTCCT	THBS2+	-0.445844	-0.135229	-0.211966	-0.0361851	-0.0282147	-0.377139	-0.184633	-0.108785	-0.21056	-0.0370144	-0.0265196	-0.109524	-0.039557	-0.16991	-0.183006	0.0832671	-0.202663	-0.175245	-0.221907	0.109629	-0.0471803	-0.102708	0.0771532	-0.211405	0.0732106	-0.108327	-0.0960715	-0.114964	-0.245101	0.431061	-0.0105745	0.0709992	-0.212126	-0.209529	0.0268073	-0.130995	-0.198483	-0.310024	0.0335287	0.540752	-0.178241	0.200041	-0.153826	-0.216339	-0.366657	-0.0924513	-0.204933	-0.15694
p008t_p008t.TGTCCACTCAGGAGAC	THBS2+	0.3367	0.183563	-0.0838562	-0.212882	0.0726331	-0.0348692	-0.0757737	-0.1328	0.0352619	0.12574	-0.0588352	0.0265786	-0.0300616	-0.0853276	-0.177243	-0.0010503	-0.22012	0.175379	0.108808	-0.0932441	-0.288393	0.210512	0.0356351	0.174111	-0.0659561	0.0466316	0.00217507	0.255113	0.0843627	-0.205113	0.0185024	-0.0521111	-0.0744704	0.0103196	-0.127828	-0.105346	0.0318235	0.1005	0.00713104	0.0189135	0.0269472	0.168162	0.130671	-0.146126	-0.101775	0.0924636	0.092087	-0.012404
p008t_p008t.TGTAAGCTCGACGACC	THBS2+	-0.355304	-0.22702	-0.349575	-0.340328	-0.324391	-0.57009	-0.23338	-0.349909	-0.319634	-0.172592	-0.208813	-0.432507	-0.157431	-0.213428	-0.398524	-0.0340469	-0.463505	-0.474228	-0.351801	-0.11304	0.180209	0.0847778	-0.0484584	-0.411608	-0.377372	-0.276752	-0.312278	-0.405639	-0.210553	0.0849544	-0.217387	-0.286438	-0.404136	-0.575139	-0.298468	-0.339935	-0.255654	-0.410752	-0.224239	0.295871	-0.326792	-0.137387	-0.250318	-0.191204	-0.262464	-0.154785	0.0644581	-0.149688
p008t_p008t.TGGAGGATCTGCTTAT	THBS2+	-0.0196387	0.100774	-0.00169382	-0.150396	-0.572125	0.0902857	0.0557561	-0.0636145	-0.0359217	-0.0858028	-0.382688	-0.0549986	-0.0344823	0.0265732	0.00877249	-0.101868	-0.132224	-0.0217467	-0.0766047	0.0352498	0.263838	-0.236527	0.0799872	-0.110459	0.0180464	0.0559056	-0.192364	-0.0064333	-0.315458	0.157572	-0.0445936	0.0630961	-0.0268558	-0.0279108	0.0490588	-0.214009	0.0497842	-0.164586	0.128708	-0.0230699	-0.145991	0.25216	-0.0733038	0.12509	0.269337	-0.0639755	-0.122698	0.0400407
p008t_p008t.TGGTAGTTCGCCTTGT	THBS2+	0.136969	0.171485	0.175569	-0.0894404	-0.0432731	0.0963158	-0.0961911	-0.0738402	-0.0280882	0.109455	0.0180759	0.0016439	0.144284	0.0473545	-0.0438511	0.149745	-0.0695276	-0.155648	-0.0134305	0.0638119	0.0348626	-0.0134838	0.0999283	0.104795	-0.0167474	0.0136404	-0.0522671	0.006679	-0.0942141	0.167704	-0.0442586	0.107667	-0.125433	-0.156785	0.00527922	-0.0639349	0.275643	0.150643	-0.0207833	0.0868813	-0.131391	0.250324	0.0481129	-0.185661	0.0164268	0.00661783	-0.16198	0.0597114
p008t_p008t.TGTACAGGTGACAACG	THBS2+	0.238117	0.114852	-0.153513	-0.0700559	-0.120573	0.167967	-0.255379	-0.0189514	0.0851681	0.117753	0.307821	-0.0485931	0.0819064	0.0202356	0.0848055	-0.0624724	-0.0355119	-0.227707	-0.138904	-0.23109	-0.317042	-0.345571	0.0648626	0.0184716	-0.0845808	0.149928	0.164028	0.296228	0.236952	-0.00400948	-0.0304448	0.0509738	-0.0144423	0.122875	0.0259306	0.129895	-0.0212353	0.0115059	-0.163578	-0.0622215	-0.0798205	0.0222314	-0.00953974	-0.0574316	-0.0435498	0.0467839	0.0448874	-0.0393484
p008t_p008t.TGGGATTTCCAAGCAT	THBS2+	-0.309886	-0.164801	-0.0977495	-0.156398	-0.368249	-0.0491581	-0.382087	-0.0104123	-0.117445	-0.195781	-0.216048	-0.0299654	-0.055321	0.0205926	-0.0991822	0.0715457	-0.131819	0.52336	0.214004	-0.0816329	0.173001	-0.265976	-0.0788112	-0.146253	-0.296461	-0.185357	-0.0336479	0.0477298	-0.292886	-0.280842	-0.241826	0.00817473	0.128029	0.301129	-0.159428	-0.185142	-0.0473106	-0.152702	-0.24932	-0.295962	-0.0891423	-0.00920437	-0.109819	-0.0158786	0.186188	0.0311383	-0.209948	-0.244836
p008t_p008t.TGTTCTACAGCTATAC	THBS2+	0.115244	0.166448	0.0832299	-0.130805	0.163728	-0.0623292	-0.0612556	0.0532836	-0.152698	0.122378	-0.00659382	0.0456429	0.0443954	0.0579251	-0.0575501	-0.127351	0.10033	0.0146709	-0.0242598	0.0712	-0.10999	-0.239306	0.0412208	0.0317817	0.0230065	0.0415752	-0.122946	0.131322	-0.276366	0.249675	-0.0816009	0.0528431	0.155709	0.245028	0.0598616	0.140104	-0.0374752	0.143125	-0.205784	-0.0812022	-0.0268538	0.227851	0.042742	-0.095869	-0.0448967	0.0508651	-0.156098	-0.00335968
p008t_p008t.TGTGAGTCATGGGCAA	THBS2+	0.300757	0.118073	0.0631546	-0.0295194	-0.22047	0.257986	0.00621872	0.145431	0.000969145	0.169586	-0.0700151	0.0223782	0.0524511	0.0250116	-0.0233958	-0.0670383	-0.0460989	-0.0698084	-0.0171705	0.137527	0.0147085	0.211349	0.153303	0.113145	0.072984	0.113907	-0.0672039	0.370854	0.253157	0.340312	0.0553362	0.108202	0.0651952	0.349572	0.214904	0.145507	-0.0735086	0.242869	-0.044306	0.114974	-0.034415	0.233137	0.0361677	-0.243514	-0.0387964	0.129404	-0.14384	-0.0279223
p008t_p008t.TTCAATCTCCATTTGT	THBS2+	0.502389	0.29419	-0.0709213	0.00499602	-0.0546251	0.389711	0.212613	-0.114553	0.0373875	0.171751	-0.203768	0.109228	0.246872	0.229964	0.213176	0.0501687	-0.113365	-0.123129	-0.00645055	0.153932	-0.0428609	-0.132724	0.181294	0.0964568	0.111519	0.146734	-0.0478919	0.0884394	-0.0960065	0.184393	0.22806	0.114177	0.0444577	-0.0408152	0.240066	-0.0142176	0.21454	0.303571	0.10427	0.294682	0.11549	0.209433	0.167997	0.0921134	0.00938257	0.0793322	0.113287	0.0469564
p008t_p008t.TTCAATCAGTGCCCGT	THBS2+	-0.496452	-0.0963585	-0.165506	0.0646408	-0.0773533	-0.159491	-0.248948	-0.117999	-0.180892	-0.0854857	0.0020588	0.0689395	-0.125601	-0.0886182	-0.174735	-0.0416514	-0.147325	-0.240364	-0.281139	-0.00415436	-0.202408	-0.213255	0.0277587	-0.199339	-0.164912	-0.0788864	-0.0714448	0.0968699	-0.140893	0.256707	-0.0953277	-0.0758914	-0.0647734	0.193348	-0.0299212	-0.162523	-0.167208	-0.219687	-0.142376	0.203119	-0.104101	0.015758	-0.0325825	-0.241951	-0.180893	-0.0218473	-0.16787	-0.0744197
p008t_p008t.TTGATGGGTGCTCGTG	THBS2+	0.116977	0.0691216	-0.0854394	-0.168463	-0.1668	-0.0522578	0.0779834	0.0150923	-0.0766025	0.0860265	0.0346045	0.0763292	0.0303635	0.0483303	-0.125077	0.23833	-0.263841	0.14941	0.14373	0.204894	-0.031512	-0.191164	0.0384791	-0.124292	-0.0414799	0.0125797	-0.164555	-0.0174621	-0.0458394	0.345625	0.0408327	0.0598247	-0.040282	0.24273	0.044548	-0.240832	-0.0893402	-0.153405	-0.150987	0.0515792	-0.140476	0.136004	-0.0750803	-0.0802692	-0.0258012	0.117912	-0.0029346	-0.0634204
p008t_p008t.TTCCTAATCTTTCAGT	THBS2+	-0.0273459	-0.0848062	-0.0918023	-0.0148946	0.0891945	-0.113416	-0.16614	-0.0939241	-0.0104305	0.0314989	0.0442311	-0.1026	0.0617695	-0.0562066	-0.0563057	0.110009	-0.0424404	0.0821612	0.0123317	-0.0131332	-0.157621	-0.0260057	-0.0917813	-0.0578256	-0.141635	-0.132839	0.0245073	-0.0205398	-0.134863	0.16948	-0.0832276	-0.152754	-0.0675643	0.13927	-0.0643934	0.0523814	-0.143184	-0.0479706	-0.0399826	0.261624	-0.0551203	0.123118	-0.0921403	-0.0934318	-0.0504168	-0.0248832	-0.0930865	-0.110241
p008t_p008t.TTTATGCTCTCTAAGG	THBS2+	-0.00408766	0.0737842	0.093159	-0.111207	0.00419039	0.250831	-0.131205	-0.00995121	-0.0175289	0.294293	0.113849	0.0759899	0.147909	0.0179011	0.0241911	-0.00113902	0.0752632	0.247265	0.100794	-0.0315972	0.181353	-0.0878913	0.125174	0.0428194	0.128911	0.0272212	-0.109994	0.0478384	-0.116466	0.273144	0.0549168	-0.00213388	-0.0634409	0.156342	0.11968	-0.0441198	0.121229	0.080575	0.0526493	0.0830001	0.0872809	0.242088	-0.0432354	-0.203429	-0.00972975	0.0394151	-0.0432233	0.0652054
p008t_p008t.TTGGGTAAGGTCATAA	THBS2+	-0.0335688	0.0668265	-0.0952917	-0.0515201	-0.0487889	-0.0790539	0.174125	0.0869654	-0.108327	-0.089572	-0.16845	0.192937	0.0347934	0.00484308	-0.179454	-0.0241135	0.0291404	-0.102013	-0.0741015	0.15884	0.0278937	-0.307622	0.0137543	-0.137508	-0.0657338	-0.12927	-0.064988	0.109693	-0.0942354	0.188217	0.0106093	0.201106	0.0660095	0.188125	0.188899	0.00288138	-0.0824394	-0.0591339	0.0952945	-0.0104663	-0.0575682	0.191687	0.0161626	-0.0226648	0.0102438	-0.020798	-0.00813415	0.0400492
p008t_p008t.TTTACCACAAGTTCCA	THBS2+	0.0527872	-0.124559	-0.000358514	0.0492354	0.0174107	0.0737062	-0.150277	0.0524493	0.016241	-0.154638	-0.115624	0.17066	-0.0210671	-0.00858202	-0.227482	0.131367	-0.303963	-0.306231	-0.267278	-0.106679	-0.179063	0.0176744	-0.263417	0.170507	-0.0248909	0.00538746	0.177754	0.369992	0.10413	-0.222191	-0.196485	-0.0512776	-0.00844774	0.418322	-0.201603	0.0247897	0.0188757	-0.00198596	-0.174634	-0.254702	-0.18584	-0.192848	-0.0953691	-0.216367	-0.0667599	-0.0483318	5.68e-05	-0.280873
p008t_p008t.TTTCACACACCGGCTA	THBS2+	-0.141926	-0.111168	-0.0034368	-0.0970787	-0.0936746	-0.182639	-0.229465	-0.289817	-0.18045	-0.0973795	-0.0988457	-0.0476291	-0.12261	-0.0746689	-0.0822062	0.0178461	-0.270538	-0.211015	-0.252174	-0.0229438	-0.0140173	-0.238882	0.116585	-0.109947	-0.237753	-0.0655995	-0.142908	-0.0972615	-0.253377	0.0222156	-0.11467	-0.0594174	-0.177879	0.00464674	-0.219336	-0.0236789	-0.108995	-0.19894	-0.232594	0.24823	-0.111497	0.0776568	-0.0621501	-0.113067	-0.140976	0.0225446	-0.0092537	-0.22915
p008t_p008t.TTTAGTCCATGGAAGC	THBS2+	-0.250541	0.0974395	0.0358183	-0.108967	-0.165559	0.130003	-0.199085	0.140303	-0.115537	0.0296736	-0.121585	0.0500918	0.0511416	0.000445587	-0.112807	0.0322865	0.0307022	-0.221363	-0.202598	-0.0836102	-0.254224	-0.0515762	0.0594158	0.162656	0.109237	0.0661472	-0.0216903	0.10225	-0.0518919	0.143495	-0.105992	0.0692657	-0.0311013	0.286938	0.0940742	-0.0066672	-0.0311441	-0.00760927	-0.00957163	0.13528	0.0614203	0.196312	-0.0354639	-0.179535	-0.180481	-0.0619867	-0.0244668	-0.0749819
p008t_p008t.TTTACTGAGTAAGACT	THBS2+	-0.0309315	0.026559	-0.0881644	-0.133461	-0.30647	-0.228753	-0.142622	0.00168768	-0.189064	0.0330881	0.152491	-0.0994875	-0.0677994	-0.0097918	-0.239787	-0.0131823	-0.125174	-0.0912839	-0.0806093	-0.0816748	0.134003	-0.038315	0.0554773	-0.134568	-0.117761	-0.191862	-0.26022	-0.132518	-0.158391	0.287137	-0.136358	-0.119201	-0.152221	0.0577024	0.0120749	-0.0104558	0.12839	-0.0355145	-0.136953	0.413858	-0.10515	0.132137	0.0374255	-0.252976	-0.200227	-0.00114905	-0.154142	-0.0761619
p009t1_p009t1.ATGCCTCGTACGAGCA	THBS2+	-0.435985	-0.126745	-0.186039	-0.113855	-0.0187257	-0.127231	-0.270067	-0.00182165	-0.105182	-0.239147	-0.0244131	-0.276026	0.0707933	0.0123069	-0.100945	0.111428	-0.21815	0.0725136	-0.0505742	0.244752	-0.0379545	0.20728	0.106602	0.0209122	-0.146081	0.041794	-0.170979	-0.109224	0.0323835	0.27416	-0.0645599	-0.0619404	0.0110824	-0.0854888	0.0174138	-0.189588	-0.291035	-0.19582	0.00800037	0.362437	-0.175696	0.181474	0.0298133	-0.225801	-0.121484	-0.0816437	-0.247693	-0.170389
p009t1_p009t1.CAAGGGAAGTTCACTG	THBS2+	-0.36952	-0.237876	-0.228722	0.088764	-0.456879	-0.339065	-0.136458	-0.175483	-0.245809	-0.206042	-0.153188	-0.157061	-0.161674	-0.148769	-0.108876	0.00116167	0.0767342	0.0565844	-0.128844	0.0554702	-0.111451	-0.11585	-0.120416	-0.126695	-0.238378	-0.211304	-0.280264	-0.251037	-0.308602	0.0865559	-0.132846	-0.239808	-0.286325	-0.127205	-0.193511	-0.258852	-0.320141	-0.265971	-0.00272643	0.334412	-0.25285	-0.0342069	-0.171943	-0.298209	-0.229102	-0.0163	-0.206749	-0.0782662
p009t1_p009t1.GCCAGTGCAGGCCTGT	THBS2+	0.0107629	-0.0226509	-0.115858	0.146282	-0.190734	-0.100112	-0.0988846	-0.0308354	0.0178987	-0.0282461	0.146973	0.145525	0.111761	0.141019	0.277462	0.120343	0.0583884	-0.36862	-0.229345	0.0596253	-0.130891	-0.225784	-0.0535662	-0.0399805	0.0872864	-0.00343024	-0.0803824	-0.0904814	-0.204622	-0.260024	-0.165586	-0.108554	-0.0283072	0.044971	-0.00738809	-0.00966343	-0.159417	0.0188852	-0.0800221	-0.198121	-0.00848738	-0.090397	-0.0354971	-0.00921883	0.0311207	-0.142745	-0.00584247	-0.117259
p009t1_p009t1.TAGTGCAAGCCGAACA	THBS2+	-0.335819	-0.156384	-0.217012	0.023398	-0.235364	-0.0875088	-0.151623	-0.085978	-0.118558	-0.197778	-0.204365	-0.0681899	-0.00153039	-0.0496775	-0.0528631	-0.069645	0.0953434	-0.0509292	-0.103837	0.0906118	-0.0624965	-0.207676	-0.0347862	-0.0380353	-0.0799745	-0.136929	-0.125651	0.0320594	-0.00952469	0.0435214	-0.080183	-0.113322	0.0432604	0.0355194	-0.0879475	-0.0829778	-0.331017	-0.233714	0.0200336	0.13673	-0.126902	-0.0752186	-0.0911208	-0.140064	-0.0305441	-0.0198076	-0.16559	-0.021973
p009t1_p009t1.TATTCCACATACATCG	THBS2+	-0.103258	-0.17373	-0.00330736	0.0389217	0.0782275	0.282648	-0.101182	0.00411012	-0.0236663	-0.163239	-0.087034	-0.0801075	-0.020015	-0.0839517	0.168785	-0.116933	0.113186	-0.0214936	-0.00693251	0.0139967	0.0686357	-0.148514	0.0872013	0.115263	0.118881	0.00467482	-0.0192363	0.128303	-0.0272601	0.186203	0.0759678	0.0549605	0.00441585	0.0210664	-0.117246	-0.213661	-0.079126	-0.174765	0.0693039	0.120154	-0.115746	0.129299	-0.028081	-0.098615	-0.0183903	0.0514329	-0.0625497	-0.136667
p009t1_p009t1.TCACGGGAGAATTCAG	THBS2+	-0.0905369	-0.154179	-0.360125	-0.00552419	-0.456743	-0.0445872	-0.0950558	-0.222536	-0.0415715	-0.0106344	-0.35743	-0.0663424	-0.0742253	0.0229667	-0.140011	0.027459	0.0171065	0.493676	0.461844	-0.0524047	-0.098054	0.104498	0.0535878	-0.127579	-0.149743	-0.0412942	-0.0374067	-0.141763	-0.136524	0.0984279	0.0882325	-0.133026	-0.0862566	0.00610316	-0.132229	0.0324308	-0.274359	-0.240088	0.0428605	0.207408	-0.228992	0.0414347	-0.124627	-0.173326	-0.110441	0.0648099	-0.257328	-0.0886436
p009t1_p009t1.TCATTACCACGCTATA	THBS2+	-0.299885	0.0603377	0.0630822	0.0865185	-0.377527	-0.0933084	0.113466	0.101533	-0.0742045	-0.054774	-0.117892	0.0572202	-0.0597999	-0.0554466	0.0853618	0.0322662	0.184365	0.0221214	-0.136848	0.201959	-0.217472	0.014192	0.040985	0.105489	0.154568	0.102189	0.021774	0.151423	0.103293	0.0991687	-0.0345628	-0.0965969	0.0762278	0.253694	0.0710081	0.177406	-0.284821	-0.140115	0.0419071	0.136093	-0.00118523	0.0853214	-0.141072	-0.0954362	0.11237	-0.0858613	-0.161713	-0.34007
p009t1_p009t1.TCATGGATCTTTGCAT	THBS2+	-0.358922	-0.198164	-0.287984	-0.194984	-0.151994	-0.230883	-0.101918	-0.10289	-0.190313	-0.0543018	-0.143122	-0.052474	-0.210446	-0.0874624	-0.0794455	-0.0761191	-0.0266047	0.112507	0.0851256	0.0242061	-0.152016	0.063983	-0.0404419	-0.182795	-0.134362	-0.143279	-0.146917	-0.0260689	0.0400815	-0.0550719	-0.0855851	-0.155706	-0.314356	-0.00648121	-0.212278	-0.0827415	-0.237301	-0.26349	-0.131953	0.000550317	-0.186775	-0.137717	-0.191891	-0.33534	-0.211167	0.0863861	-0.181389	-0.198098
p009t1_p009t1.TCGCTCACAGGTTCCG	THBS2+	-0.225667	-0.195177	-0.0608935	0.124829	-0.232208	0.0473946	-0.0401746	0.247293	0.40759	-0.0632492	0.00906665	0.026813	-0.0961433	-0.0952585	-0.0235969	-0.0662414	0.0856651	-0.365776	-0.116682	0.149335	-0.304916	-0.132766	-0.0562693	0.243648	0.179033	0.21666	0.477353	0.334129	0.347884	0.0683399	-0.0463771	-0.0599072	0.0225761	-0.00202256	0.0235151	-0.331499	-0.318241	-0.0605927	-0.196048	0.0699701	-0.0485447	-0.0316223	0.0944548	-0.186155	-0.127629	0.0104593	0.0994668	-0.140503
p009t1_p009t1.TGTTTGTCACTCTCGT	THBS2+	-0.0674262	-0.161147	-0.455355	-0.266479	-0.269416	-0.269833	-0.126972	-0.364468	-0.161902	-0.126774	-0.237664	-0.382091	0.00639191	-0.0500163	-0.291557	-0.140185	-0.359704	-0.362828	-0.246934	-0.101697	0.252921	-0.0101104	-0.192461	-0.46054	-0.329448	-0.347919	-0.227227	-0.459972	-0.211755	0.0333826	-0.0205311	-0.251083	-0.341622	-0.538205	-0.205377	-0.533215	-0.10267	-0.221603	-0.237362	0.172804	-0.320838	-0.18826	-0.192103	-0.294102	-0.396725	-0.078087	0.0694743	-0.204097
p009t2_p009t2.ACACCAACACGCTATA	THBS2+	-0.199811	-0.0585635	-0.256172	-0.0927935	-0.093371	0.108867	-0.0883733	-0.0737434	-0.0495418	-0.0281101	0.0375986	-0.098091	-0.0518036	-0.0953065	0.0457309	-0.192262	-0.0147924	-0.0278398	-0.0601094	-0.0547058	-0.0772425	-0.22819	0.0994763	0.0276206	-0.0712712	-0.0586645	-0.00664319	0.0584086	-0.106963	0.0969428	-0.0222633	-0.063281	-0.155748	0.172783	-0.0954834	0.00991873	-0.0680397	-0.260935	-0.0861872	0.000904348	-0.093281	0.0739905	0.0874179	-0.193513	-0.304731	0.00128419	-0.0704471	-0.00658538
p009t2_p009t2.AGACTCAGTAACTGCT	THBS2+	-0.438635	-0.165288	-0.306485	0.0781457	0.0217082	-0.0672955	-0.142991	0.0548196	0.0875439	-0.171347	-0.0912948	-0.120462	-0.0519301	-0.0798949	-0.0347833	-0.0197386	-0.0132446	-0.14312	-0.0939843	0.203476	0.0972269	-0.0951409	-0.0717947	0.155021	-0.0498314	-0.0370057	-0.0282401	0.159188	0.213085	0.218624	-0.041222	-0.114297	-0.0891397	0.0799357	-0.00488011	-0.202589	-0.289376	-0.146421	0.0167843	0.0374479	-0.0150882	0.0665074	-0.0892106	-0.225412	0.00576026	-0.0776586	-0.0895938	-0.0106099
p009t2_p009t2.ATGAGGGGTCTCGCGA	THBS2+	-0.187754	-0.13664	-0.19466	-0.283742	-0.13131	-0.0542705	-0.217058	-0.132619	-0.217375	-0.135361	0.288331	-0.0600495	-0.25258	-0.221755	-0.192547	-0.181636	0.0102059	-0.0640087	-0.171431	-0.0319841	-0.23003	-0.396515	-0.071851	-0.243881	-0.133009	-0.0993119	-0.133156	-0.0147281	-0.169215	0.16412	-0.198196	-0.175791	-0.127704	-0.00361815	-0.0811306	0.240313	-0.246275	-0.246745	-0.0444991	0.0919532	-0.28381	-0.00923288	-0.307061	-0.221143	-0.0222194	-0.114797	-0.0755386	-0.125376
p009t2_p009t2.CAGTTAGAGGAGGCAG	THBS2+	-0.283172	-0.191341	-0.279895	-0.109709	-0.40508	-0.110838	-0.0337966	-0.146314	-0.256476	-0.102431	-0.232594	-0.143344	-0.14113	-0.172289	0.0225064	-0.143445	-0.135397	-0.0926321	-0.123448	-0.0930233	0.0287436	-0.255951	-0.109993	-0.180868	-0.135422	-0.283083	-0.192711	-0.204506	-0.368009	-0.0140493	0.00990185	-0.187761	-0.196974	-0.189454	-0.0620908	0.0972213	-0.127951	-0.147302	-0.177921	0.0694128	-0.0802492	-0.00520769	-0.248528	-0.0715195	-0.0672175	0.0097196	-0.0322483	-0.0742043
p009t2_p009t2.CCACAAAAGGATATGT	THBS2+	-0.259944	-0.0737954	-0.314614	-0.177741	-0.226732	-0.320299	-0.121168	-0.232258	-0.284366	-0.197939	-0.339428	-0.22213	-0.111666	-0.0452945	-0.261811	-0.192891	-0.454848	-0.201903	-0.267811	-0.179633	0.128353	0.0661933	-0.0231138	-0.20434	-0.0226677	-0.169164	-0.26343	-0.100278	-0.310963	-0.0532887	-0.127211	-0.156066	-0.262091	-0.315845	-0.139857	-0.268339	-0.153383	-0.24025	-0.19973	-0.0776994	-0.389835	-0.0347157	-0.172871	-0.17561	-0.249783	-0.013235	-0.0399538	-0.163958
p009t2_p009t2.CGGAGAAAGGTGAGAA	THBS2+	-0.257234	-0.161246	-0.215946	-0.148024	-0.325646	-0.309591	-0.177828	-0.32256	-0.160838	-0.16676	0.0799338	-0.0849582	-0.161754	-0.144056	-0.119086	0.021614	-0.301956	0.340076	0.160616	-0.0214166	0.20296	-0.022489	0.0451864	-0.210805	-0.284192	-0.129654	-0.216715	-0.205739	-0.0931499	0.0246008	-0.0700926	-0.266322	-0.0699079	-0.269657	-0.217993	-0.0427774	-0.265445	-0.350613	-0.168925	0.0369475	-0.148606	0.0747817	-0.2001	-0.260234	-0.150104	-0.0612176	-0.170623	-0.0850516
p009t2_p009t2.GAGACTTAGGTTCTTG	THBS2+	-0.00738797	-0.119838	-0.348441	-0.021629	0.0430063	0.211375	-0.136562	0.0713335	-0.113091	-0.0210949	0.204965	-0.0886913	0.0417575	0.0653992	0.117213	-0.0724588	0.108167	-0.0846923	-0.0648044	-0.0400909	0.29384	0.215062	-0.0234627	-0.0086366	-0.141565	0.1407	-0.158533	0.0211019	-0.208875	0.164808	-0.109659	-0.252059	-0.252675	-0.118529	-0.120073	-0.145077	-0.0678888	0.00378089	0.112269	0.109646	0.00770462	-0.0669009	-0.0869217	-0.145374	-0.0441439	0.0245913	-0.09517	0.0864242
p009t2_p009t2.GTGCAGCTCGATCCCT	THBS2+	-0.240549	-0.215047	-0.133382	0.0236826	-0.229771	-0.0476314	-0.187664	-0.202956	-0.0971805	-0.0645578	-0.243765	-0.39408	-0.087015	-0.155549	-0.176533	-0.0114065	-0.141993	-0.30525	-0.194087	0.159199	0.0906636	-0.0176454	-0.0292171	-0.179248	-0.0805931	-0.129713	-0.116657	-0.382897	-0.396691	0.284666	0.117668	-0.221311	-0.232322	-0.513078	-0.162354	-0.287506	-0.193356	-0.250487	-0.0240221	0.343326	-0.306752	0.0476378	-0.168356	-0.218199	-0.289409	-0.0816487	0.136276	-0.0390192
p009t2_p009t2.TACTTGTCACAACGCC	THBS2+	-0.246036	-0.0660478	-0.358373	0.0718002	-0.134472	-0.266534	-0.254245	-0.0130103	0.00324686	-0.10968	0.275228	0.0317232	-0.0656066	-0.106554	0.0118259	-0.0119794	-0.0383317	-0.214595	-0.183492	0.20346	0.0879341	0.203822	-0.101836	-0.183871	0.0590661	-0.161726	-0.0498438	0.0843445	-0.00527607	-0.136322	-0.228737	-0.222889	-0.0981838	0.199551	-0.200603	-0.120672	-0.330251	-0.192313	0.0186603	0.420419	-0.17458	-0.0895441	-0.0812415	-0.227056	-0.189192	0.0855582	0.00324301	-0.245535
p009t2_p009t2.TCGCAGGTCAGACTGT	THBS2+	0.0379633	-0.0579597	-0.0390903	-0.144918	0.0278027	-0.0469842	-0.107403	0.00633317	0.0505859	-0.0212461	0.0818037	-0.164111	0.0266194	0.0396735	0.0164472	-0.215754	0.03578	-0.270814	-0.146448	-0.0495531	-0.126085	0.41466	0.00167045	-0.0144752	-0.0754774	0.107935	-0.0545692	0.194716	-0.0627975	0.0579301	0.0225735	-0.00199959	-0.0975631	0.0271489	0.0157694	0.34347	-0.184993	0.0152594	-0.128936	-0.00519565	-0.100182	-0.0448988	-0.0207031	-0.0451945	-0.0308297	0.00865535	-0.0781802	0.0122361
p009t2_p009t2.TGGGCTGTCATTCTTG	THBS2+	-0.145141	-0.100228	0.0210737	0.0859681	-0.266196	0.0420565	-0.197089	-0.0145075	-0.12829	0.0714789	-0.166078	-0.0904825	-0.0447204	-0.044418	0.0717051	0.0395639	0.0304633	-0.0215542	-0.18863	0.287106	0.0943602	0.213223	0.202959	-0.134328	-0.059389	-0.0622742	-0.0235137	-0.0163996	-0.285726	0.435374	0.050717	-0.0327356	-0.164422	0.104638	0.0345218	-0.144315	-0.289225	-0.250558	0.167216	0.246184	-0.206578	0.10837	-0.00228003	-0.190686	0.0307427	-0.0664854	-0.178994	-0.0508138
p009t2_p009t2.TGGGCTGGTCACCACG	THBS2+	-0.485027	-0.135299	-0.282312	0.0722868	-0.126523	0.0213774	-0.202548	-0.151741	-0.0203339	-0.213563	-0.111974	-0.0801743	-0.135508	-0.230039	-0.0731353	-0.0400763	0.144159	-0.344208	-0.284589	0.0883586	-0.0761684	-0.199026	0.0213494	0.208262	0.0923552	0.161857	-0.0545687	0.121537	-0.139837	0.220486	-0.121943	-0.164405	-0.0586658	-0.0721173	0.0107476	-0.134277	-0.419511	-0.130053	0.0673109	-0.032605	-0.0434358	-0.202344	-0.158275	-0.299604	-0.0885565	-0.0169855	0.0483999	-0.207589
p009t2_p009t2.TGTACAGTCGCTTTAT	THBS2+	-0.297263	-0.247043	-0.123548	0.104738	-0.167274	-0.132489	-0.172613	0.151034	0.192282	0.00417139	0.123851	0.0354154	-0.15802	-0.13494	0.107884	-0.0640196	0.122912	-0.23105	-0.14505	0.0733634	-0.167053	-0.0253968	-0.0242218	0.0389482	0.130395	0.0293091	0.349112	0.413216	0.0074457	-0.230593	-0.191468	-0.163128	-0.0940662	0.334165	-0.0199509	0.238621	-0.148204	-0.248902	0.0191366	0.164117	-0.0211064	-0.173134	-0.174455	-0.2023	-0.164121	0.00150567	-0.100037	-0.159611
p009t2_p009t2.TTAGGCACATAACTCG	THBS2+	-0.0933003	-0.144912	-0.322198	0.0978717	-0.0722548	-0.0621108	-0.154966	0.0147928	0.115442	-0.112135	0.165019	-0.0238637	-0.0479133	-0.112902	0.0682489	0.0353916	-0.121008	0.0383568	-0.0821553	0.0511826	-0.334993	-0.0892569	-0.102742	-0.128596	-0.0415548	-0.206685	0.0110752	-0.0807012	-0.036	-0.101751	-0.105104	-0.153567	-0.0347508	-0.118305	-0.172306	-0.129683	-0.193807	-0.0757041	0.0775878	0.0605867	0.0328009	0.0205758	-0.109372	-0.225543	-0.262931	-0.0975689	-0.207238	-0.101393
p012t_p012t.AACGGGAGTTGGCCTG	THBS2+	0.0399252	-0.071143	-0.125871	-0.179414	0.0522678	-0.18057	0.00218049	-0.206147	-0.278531	-0.0494289	-0.209742	-0.174045	-0.0158839	-0.00535457	-0.0981295	0.0975081	-0.34911	0.178917	0.0371024	-0.0800124	0.0601857	0.150001	-0.0131337	-0.0718252	-0.151857	-0.2324	-0.265722	-0.152023	-0.0776454	-0.0867516	-0.0108898	-0.068101	-0.115932	-0.165483	-0.199522	0.289835	-0.183319	-0.0531096	-0.0749631	-0.176377	-0.152508	0.0247149	-0.107347	-0.0950444	-0.0521253	-0.0762127	-0.0893882	-0.00102137
p012t_p012t.ATACCGATCTTTGCTA	THBS2+	0.270755	0.0708647	-0.0156886	-0.125254	0.196013	0.336645	0.156932	-0.0465701	0.129125	-0.000957385	0.0283827	-0.0297451	-0.0054621	-0.0653903	0.150043	-0.0354997	0.00898056	-0.354044	-0.104535	-0.100836	-0.00107019	-0.179983	-0.157245	0.0969162	0.0152831	0.185481	-0.0272879	0.0891734	0.0645205	-0.00289174	0.0261717	-0.149792	0.0736021	-0.150296	-0.0430523	-0.00410468	-0.111295	0.0632532	0.139741	0.0345135	0.00622361	-0.0502764	0.168711	0.0565233	0.0157808	0.0929404	0.0798908	0.0894624
p012t_p012t.CCCGAAGTCCATAGGT	THBS2+	0.0274736	-0.141247	-0.369652	-0.200374	-0.115508	-0.0608618	-0.0409911	-0.00842559	-0.0768988	-0.0713077	0.0408544	-0.27614	0.0122963	-0.0936011	-0.167549	-0.0551694	-0.0659546	0.0580412	-0.0243698	-0.0225088	-0.133095	-0.329212	0.0240468	-0.294339	-0.102463	-0.150593	-0.0557645	-0.209371	-0.380205	-0.115532	0.0246534	-0.103851	-0.207002	-0.127422	-0.147314	0.365049	-0.215996	-0.0761284	-0.0822637	0.022391	-0.212301	-0.0999396	-0.267978	-0.0987122	-0.037768	-0.128823	-0.239272	-0.20181
p012t_p012t.CCTCACACAGAAGCGT	THBS2+	-0.0677516	-0.135671	-0.320109	-0.184645	-0.321811	-0.182079	-0.248443	0.0107312	-0.250971	-0.162842	-0.260791	-0.341223	-0.0311626	-0.0777314	-0.229162	-0.064798	-0.337189	-0.105475	-0.120776	-0.195191	0.0279827	-0.155782	-0.00497466	-0.0660845	-0.256834	-0.0845748	-0.0343039	-0.164124	-0.168258	0.0602777	-0.0159151	0.00894952	-0.129119	-0.0124228	-0.0814724	-0.00345504	-0.149358	-0.108968	-0.254243	0.119746	-0.264622	-0.00097957	0.0270356	-0.212957	-0.117118	-0.0196345	-0.086051	-0.0539009
p012t_p012t.CTACGGGAGGATTTCC	THBS2+	-0.0317305	-0.184616	-0.226302	-0.0722479	-0.200221	0.0121635	0.0719802	-0.0546797	0.0630028	-0.0890924	0.18894	-0.0872288	0.0552879	0.053249	-0.0756404	-0.106454	0.144955	0.240863	0.0761	-0.0223313	-0.220409	0.116184	-0.00719594	-0.0733119	-0.0763054	-0.00615424	0.129069	0.133336	0.206935	0.0342186	-0.0032399	-0.0704636	-0.10328	-0.0474274	-0.00318595	0.211652	-0.24316	-0.107312	-0.0397771	-0.0812399	-0.120143	0.0185774	0.0799828	-0.0806724	0.00874688	-0.0339534	-0.064298	0.0543865
p012t_p012t.CTGCCTAGTATCGAGG	THBS2+	0.197388	0.0421275	-0.286204	-0.0304753	-0.0574948	-0.0140374	0.228753	-0.000254466	0.0436956	0.0400239	-0.171086	0.144367	0.0258642	0.052092	-0.0799505	-0.0803603	0.0863514	-0.158763	-0.000776546	-0.0299374	-0.111423	-0.0225249	-0.0591852	0.0741771	-0.0766141	0.221028	0.0264438	0.28829	0.208763	0.0434966	0.0443075	0.083293	0.0894387	0.0607602	0.115886	0.157574	-0.173595	-0.0642468	0.235067	0.0629026	0.0751402	0.0716497	0.0617289	-0.00532087	0.124279	0.0409341	0.031754	-0.0155862
p012t_p012t.GAATCGTAGCGGACAT	THBS2+	-0.11192	-0.136598	-0.0149278	-0.130184	0.0742585	0.0755018	-0.0875042	-0.106494	0.0265285	-0.0880895	0.167751	-0.228444	0.00674586	-0.0391186	-0.0351175	0.0997478	-0.189766	-0.0487839	-0.122863	0.0107441	-0.181327	0.403111	-0.129357	-0.168884	-0.1378	0.0357349	-0.0181534	-0.195572	0.0015117	0.0517407	-0.0354951	-0.135695	-0.151365	-0.224125	-0.033874	0.140536	-0.280388	-0.210818	0.0723374	-0.183666	-0.0479098	-0.140841	-0.01796	-0.116086	-0.119947	0.0519164	-0.0977173	-0.148828
p012t_p012t.GGGTCACAGACGCTCC	THBS2+	-0.100884	0.086656	-0.0931601	0.0470022	-0.338615	0.0036884	0.0502622	-0.0612145	0.0234306	-0.0127721	-0.208601	-0.0295347	0.0507682	0.0538734	0.0815779	-0.0513106	0.00776721	-0.110894	-0.0551256	-0.0304795	-0.00622421	0.0277896	0.0454963	0.108077	0.155418	0.265612	0.0184279	0.0565529	0.0214283	0.0947159	-0.0551036	0.155039	0.0728357	-0.0401418	0.158885	0.113358	-0.196903	-0.046024	0.172424	0.0721063	-0.0111395	0.0967333	-0.0427011	-0.0505504	-0.109637	0.0189272	0.0105729	-0.0462795
p012t_p012t.TAGACCAGTAGCTGCC	THBS2+	0.220604	0.0974733	0.103064	-0.0532343	0.0760202	0.184409	0.26477	0.097144	-0.105406	0.129652	0.136166	-0.0360354	0.131262	0.00178831	0.122882	0.0763824	0.162887	-0.147177	-0.155994	0.159029	0.151513	0.0554214	0.0470079	0.0610497	0.0431335	0.0619276	-0.189837	-0.0282281	-0.326011	0.110658	0.117317	-0.125052	-0.127426	0.10106	0.0846145	-0.0860349	0.00306776	-0.0963655	0.0379661	0.149633	-0.0569884	0.0527051	0.158936	-0.131947	0.00132616	-0.112516	0.196407	0.0382781
p012t_p012t.TAGGTTGTCGTGCACG	THBS2+	-0.14163	-0.0782305	-0.217932	0.188996	-0.217747	0.0466275	0.0683658	0.145381	0.485538	-0.0330797	-0.0429246	-0.0340647	0.0889688	0.151632	0.0602883	-0.0815413	-0.00143247	-0.0652916	0.0365031	-0.0281397	0.0732858	0.142515	0.0477485	-0.076929	0.134999	0.222332	0.647326	0.186548	-0.156533	0.0715402	0.0779836	0.0334339	-0.0528454	0.0443361	0.124781	-0.0593367	-0.139381	0.0134455	-0.00492037	0.32477	-0.0925081	0.00359003	0.0665884	-0.0980563	-0.191646	0.125704	0.324444	-0.104519
p013t_p013t.ACCCAAATCCATAGAC	THBS2+	-0.327931	-0.205895	-0.0117967	-0.0918258	-0.343226	-0.327676	-0.111598	-0.0362527	-0.0683107	-0.264243	-0.0788685	-0.0465634	-0.12775	-0.102842	-0.130128	-0.0449271	-0.184974	-0.175228	-0.177538	-0.0189882	0.144432	-0.0479528	-0.000592009	-0.11853	-0.221676	-0.104304	-0.017224	0.0319188	-0.108668	0.0796099	0.0338867	-0.104862	-0.0950688	-0.0163299	-0.17815	-0.155155	-0.159732	-0.16125	-0.172033	0.436227	-0.20081	0.111258	-0.124835	-0.276828	-0.222217	-0.0988306	-0.161959	-0.117509
p013t_p013t.AGCGCCAGTAGGAAAG	THBS2+	-0.237709	-0.0919178	-0.14639	-0.195266	-0.0647028	-0.136996	-0.231699	-0.0910021	-0.178457	-0.0999602	-0.040191	-0.0374735	-0.21628	-0.246945	0.0473102	-0.0313151	-0.181502	-0.00654055	0.00423548	0.0482158	0.0817771	-0.0610659	0.0872554	-0.0213147	-0.0488327	-0.083628	-0.0619622	-0.0619462	0.00672551	0.195379	-0.023832	-0.033295	-0.0257053	-0.0299898	-0.152958	-0.228169	-0.369994	-0.0563701	-0.0185927	0.15499	-0.209717	-0.0010795	-0.0335666	-0.194954	-0.310629	0.023384	-0.089366	-0.140269
p013t_p013t.AGTACCAAGGTTTGAA	THBS2+	-0.082006	-0.0280542	0.0649759	-0.0684073	-0.025563	-0.0610561	-0.140319	-0.171516	-0.2196	-0.0403658	-0.526401	-0.0202673	0.0655325	0.00375893	-0.0846806	0.0179649	-0.194559	-0.31055	-0.236189	0.185284	-0.0158823	0.191287	-0.0148553	-0.267494	-0.0678704	-0.0204545	-0.0552559	-0.17641	-0.288475	0.0288653	0.0337559	0.0879005	-0.0432049	-0.15163	-0.0102562	-0.219782	-0.0855228	-0.0687443	-0.12043	0.163337	-0.147686	0.117543	-0.0482433	-0.204349	-0.163252	-0.0863029	-0.10399	-0.0953442
p013t_p013t.AGGGCTCCATACAGGG	THBS2+	0.238104	0.0116693	-0.166154	-0.0278854	-0.123193	0.290223	0.0174364	-0.092364	-0.0778723	-0.0518134	-0.465456	-0.228034	0.0439811	0.0172883	-0.0418492	-0.138791	-0.242905	-0.142508	-0.0612627	-0.0182491	-0.130217	-0.165397	-0.0575977	-0.178094	0.0541501	-0.0977829	-0.0432224	0.0765493	-0.133412	-0.163519	0.0164386	-0.18097	-0.24324	-0.196171	-0.185642	-0.323349	-0.0755075	0.0189779	-0.172806	-0.0921706	-0.0702661	-0.314189	-0.0524346	-0.251866	-0.289587	0.0938	-0.175445	-0.0775256
p013t_p013t.CACAGGCTCCTACGAA	THBS2+	-0.211857	-0.181997	-0.316401	0.376248	-0.165374	-0.150794	-0.140896	0.0116879	0.555431	-0.224072	0.0390993	-0.0283852	-0.0735655	0.0272479	-0.147978	-0.231095	-0.0740281	0.13136	-0.000782798	-0.00255545	-0.0696373	-0.0294418	-0.22402	0.0177001	0.0238672	0.0596317	0.487769	0.279169	0.31185	-0.221512	-0.234259	-0.230807	-0.154549	0.162223	-0.055907	-0.126011	-0.288731	-0.193649	-0.0577618	-0.124123	-0.127262	-0.245008	-0.173549	-0.20372	-0.14327	-0.0600085	0.268658	-0.088211
p013t_p013t.CCGGTGATCGTTGTGA	THBS2+	-0.282801	-0.153274	3.03e-05	0.0360707	-0.181476	-0.207965	-0.0950981	0.0953692	-0.0758101	0.0179498	-0.143373	-0.00847305	-0.12237	-0.0657119	0.00756938	0.0548463	-0.0717726	-0.243162	-0.238548	0.121835	-0.146255	0.0564886	-0.178123	0.0312493	-0.146778	0.0125291	-0.0105592	0.205933	0.190547	-0.0580133	-0.124955	-0.0830326	-0.0877542	0.287031	-0.131819	0.0246965	-0.201097	-0.127166	-0.190611	0.220335	-0.149404	-0.0146318	0.0110974	-0.236374	-0.140424	0.0501943	-0.274031	-0.151061
p013t_p013t.CGGAATTCACTCCTTG	THBS2+	-0.036084	0.0707206	-0.0805361	0.0557374	0.0353036	0.111693	-0.0814182	-0.0943887	-0.0913563	-0.00389103	0.0119584	-0.187756	0.0096617	0.0095445	0.0274467	0.00479743	-0.213605	-0.120338	-0.127685	0.109194	-0.0821722	-0.197751	-0.0418542	-0.227686	-0.0379498	-0.126006	-0.152524	-0.126083	-0.158603	-0.0170944	-0.0857255	-0.0992465	-0.29267	-0.160979	-0.275839	-0.293689	0.0549426	-0.0366434	-0.0790557	0.10377	-0.163343	-0.0332104	-0.130114	-0.175436	-0.197483	-0.048997	-0.151771	-0.00156032
p013t_p013t.GAGACTTGTTTCGACA	THBS2+	0.368371	0.0775126	0.174587	-0.27055	-0.0818319	-0.0841582	0.251899	0.104917	-0.175501	0.145763	-0.141465	-0.0312697	-0.0965197	0.045664	0.00312785	-0.126931	-0.23279	0.268071	0.324142	-0.0147598	-0.0706085	-0.223201	0.241225	-0.00157518	0.0548309	0.19841	-0.0801945	0.106746	0.0634882	0.252108	0.322057	0.094943	0.0565782	0.0976161	0.128128	0.215933	0.0555404	0.0784998	-0.167244	0.316423	-0.0340574	0.134628	-0.0103044	-0.340625	-0.0467766	0.0901576	-0.189264	0.0460557
p013t_p013t.GATTGGTCACCAACAT	THBS2+	0.253847	0.00505543	-0.191789	-0.2432	-0.172558	0.0924494	0.0388749	-0.0076114	-0.103193	-0.0662345	-0.0228553	-0.105067	-0.00329993	-0.0208919	-0.0572926	-0.1496	-0.0254567	-0.0055152	0.0916731	-0.150968	-0.307147	-0.206959	0.0296452	0.0178926	0.0740686	0.152242	-0.0933849	0.0879773	0.0536686	0.0338938	-0.0120442	-0.0138001	-0.0281377	-0.0570894	-0.0469053	-0.0402589	0.0529779	0.0870461	-0.168802	0.156756	-0.220372	-0.0596016	0.0622974	0.00784594	-0.0871311	0.0925927	-0.025646	-0.0545024
p013t_p013t.GGTAGAGCATGGGAAC	THBS2+	-0.162809	-0.190968	-0.198397	-0.243667	-0.373413	-0.234551	-0.225187	-0.386723	-0.312135	-0.246007	-0.453191	-0.281735	-0.0823281	-0.173921	-0.258508	-0.0729832	-0.281724	-0.257882	-0.362193	-0.192569	-0.212132	-0.14355	-0.191264	-0.428419	-0.220964	-0.162464	-0.173868	-0.318963	-0.137142	-0.209582	-0.121104	-0.141586	-0.202299	-0.408161	-0.243856	-0.371002	-0.227384	-0.347317	-0.311497	-0.275698	-0.364022	-0.257917	-0.271687	-0.135152	-0.185882	-0.127786	-0.0896094	-0.297807
p013t_p013t.GTTATGGTCCGATTAG	THBS2+	-0.073291	-0.0417693	-0.066721	-0.0749571	-0.103966	-0.116428	-0.16911	0.00735557	-0.163622	0.0689456	-0.158853	-0.192755	-0.0731458	-0.0296057	-0.15274	-0.0878501	0.0161335	0.168975	0.00818999	0.00389578	0.163412	-0.295844	-0.0948343	-0.0482856	-0.174439	-0.028097	-0.0196116	0.0663614	0.182285	0.337459	0.088952	-0.0958847	-0.204232	-0.0847847	0.11052	-0.194328	-0.0179086	-0.100642	-0.102937	0.258709	-0.196239	-0.0598945	-0.0937045	-0.274129	-0.0940492	0.0915004	-0.283636	0.119214
p013t_p013t.TACATTCCAATTGAGA	THBS2+	0.00373165	-0.0471591	-0.0617638	-0.094215	-0.0599483	-0.284746	-0.149816	-0.133227	-0.265675	-0.098656	-0.169647	-0.307725	-0.0439994	-0.0276493	0.0432579	0.0807544	-0.195517	-0.102342	-0.0413809	-0.0991352	-0.301512	-0.363533	-0.0698142	-0.141714	-0.124044	-0.121922	-0.123826	-0.0533852	-0.019989	-0.330629	-0.0545457	-0.186887	-0.209804	-0.146794	-0.285515	0.306443	-0.0217221	0.0451637	-0.243658	-0.275019	-0.0747903	-0.139108	-0.0932689	-0.233989	-0.134429	-0.188441	-0.0556136	-0.195171
p013t_p013t.TCGTGGGTCGACGAGA	THBS2+	-0.0532444	-0.0473346	-0.258124	-0.229558	-0.314632	-0.149912	-0.0502647	-0.0736224	-0.195248	-0.0704615	-0.489129	-0.151805	-0.138669	-0.0856027	-0.263192	-0.147103	-0.183477	0.167772	0.210451	0.0195396	-0.235295	0.0501169	0.108876	-0.17842	0.0454959	-0.209851	-0.180446	-0.0225018	-0.0498753	-0.0993452	-0.0302002	-0.0986994	-0.146582	-0.150639	-0.0599641	0.0797874	-0.1359	-0.1917	-0.193105	0.243143	-0.310822	0.0584707	-0.0611029	-0.183787	-0.220615	0.0874382	-0.106751	0.0681468
p013t_p013t.TTCAATCTCTCTGCCA	THBS2+	-0.00651262	0.0781192	-0.124361	-0.0881632	-0.326014	-0.139507	-0.239729	-0.0484289	-0.101281	-0.0586437	-0.159168	-0.178365	-0.0640166	-0.0957925	-0.132027	-0.0764407	-0.317445	0.0225493	-0.0474279	-0.0499206	-0.0543867	-0.144126	0.0354566	-0.199031	-0.140669	-0.00831555	-0.0823221	0.0670202	0.00874933	0.0600967	-0.0328375	-0.00693519	0.0600567	0.00975994	-0.082233	-0.199644	-0.00562634	0.0939615	-0.0477225	0.01846	-0.151313	-0.0148306	0.086888	-0.335012	-0.311645	0.0713429	0.0420471	0.0570472
p014t_p014t.AACCATGGTGGAACAC	THBS2+	0.0845226	0.0595055	-0.212002	0.0104873	-0.220998	-0.179429	-0.0820123	-0.00979204	-0.0477941	0.0367488	-0.146237	-0.091954	-0.127577	-0.0829785	-0.048223	0.0195101	-0.287906	-0.236353	-0.0747558	-0.0986528	-0.123509	0.0574943	-0.20091	-0.108325	-0.120827	-0.0863423	-0.0705627	-0.0113303	-0.321183	-0.155454	0.00452677	-0.12579	-0.130935	-0.117748	-0.203974	-0.162548	0.0382502	0.105543	-0.0920391	-0.213907	-0.127603	-0.147934	-0.0632247	-0.101187	-0.107251	0.00295076	-0.229477	-0.201187
p014t_p014t.AACAGGGTCAACCGAT	THBS2+	-0.154651	-0.0596892	-0.072034	-0.0220338	-0.435296	-0.0369167	0.0204339	0.00999435	-0.0214135	-0.0271861	-0.00668358	-0.0694943	-0.0884081	-0.00670064	-0.16498	-0.0250681	0.0119365	-0.309731	-0.113588	0.0505704	-0.0943096	-0.125533	0.0533013	-0.0804807	-0.0997539	-0.0609003	-0.0370529	0.0300256	-0.105956	0.310401	0.0438439	0.0139277	0.115331	0.21343	0.0014845	0.059718	-0.0307602	-0.0744684	0.00911589	-0.00719666	-0.00384353	0.00743951	-0.126936	-0.152928	-0.069883	0.0587985	-0.0296864	-0.0573012
p014t_p014t.AATGAAGGTTTCACAG	THBS2+	-0.116199	-0.0893088	-0.185493	-0.228644	-0.35447	-0.0374747	-0.114706	-0.042129	-0.262209	-0.0480347	-0.148576	-0.192404	0.112419	0.00905631	-0.0227348	0.0277387	-0.296608	-0.0189066	-0.0661294	-0.125401	-0.0838416	-0.0119297	-0.0629649	-0.134812	-0.315737	-0.181522	-0.251548	-0.101697	-0.187461	0.165358	-0.149115	-0.0897604	-0.194859	-0.202606	-0.021445	-0.0226997	0.0226292	-0.00546366	-0.077312	0.0847707	-0.135705	0.10833	-0.0450479	-0.206483	0.0131176	0.0565681	-0.0384685	-0.0419874
p014t_p014t.ACCAAACAGGTAAGGA	THBS2+	0.112405	0.138426	-0.0110658	-0.0340725	-0.123528	-0.264873	0.0262021	-0.0163911	-0.113354	-0.0597037	0.241617	-0.0451802	0.0592567	-0.0639998	0.137231	-0.0710579	-0.201852	-0.313486	-0.180159	0.0580674	-0.123711	-0.00717329	-0.17723	0.0842153	0.121276	0.15479	-0.131897	0.0180372	-0.220697	0.137298	0.0491183	0.0676168	-0.186192	0.133697	0.0436189	0.0350985	0.127351	-0.124303	-0.0289559	0.370028	-0.116317	-0.0454208	-0.0258438	-0.321145	-0.268159	0.0427628	-0.266079	-0.0230402
p014t_p014t.ACTGCAACATCATTTC	THBS2+	-0.38788	-0.317102	-0.159337	-0.0102093	-0.303146	-0.37148	-0.0317482	-0.0326339	-0.0453157	-0.363389	-0.273404	-0.196982	-0.160186	-0.139115	-0.27449	-0.206197	-0.251442	0.00994715	-0.073926	-0.138732	-0.199414	0.06215	-0.236817	0.168505	-0.14552	-0.0769637	0.0307662	-0.315068	0.0859992	-0.399966	-0.173082	-0.0730143	-0.163561	-0.24841	-0.00706227	-0.196248	-0.324101	-0.0978849	-0.206732	-0.566611	-0.0818743	-0.362802	-0.122285	-0.146395	-0.129213	-0.0194255	0.0951724	-0.199957
p014t_p014t.ACTGCAAGTCATCGCG	THBS2+	0.372798	0.160361	-0.216969	-0.185588	-0.251685	0.0285329	0.0767588	0.0879056	-0.0491312	0.0365482	-0.103997	-0.220594	0.10389	0.0470095	-0.136297	-0.0328695	-0.0102793	-0.437434	-0.141984	-0.0402941	0.106565	-0.116155	-0.0704226	0.122221	0.0143397	0.276211	-0.202677	0.0463619	0.0573789	0.143483	0.267962	-0.0271093	-0.114902	-0.0157184	0.109993	-0.0019112	-0.0368322	0.0805601	0.0104615	0.348155	-0.173275	-0.185394	-0.0207173	-0.304529	-0.206863	0.0514377	-0.187117	0.0480451
p014t_p014t.AGAAGCGTCTTGCAAG	THBS2+	0.208897	0.0878461	0.145999	-0.0131534	0.171261	0.0167977	-0.00357804	0.085171	0.10209	-0.115724	0.142945	0.000223369	0.198095	0.296139	-0.12498	-0.209488	0.109909	-0.186426	-0.0688573	-0.0497529	-0.0765782	-0.120329	0.0371312	0.302604	0.117881	0.30431	0.0635911	0.280227	0.128437	-0.086306	0.263899	0.0945335	0.0881366	0.178056	0.196731	0.175236	0.0421993	0.0683186	-0.0414014	-0.0932923	0.0971862	-0.0673677	-0.0114443	-0.122689	-0.0362681	0.0759613	0.0870305	0.0294645
p014t_p014t.AGATAGAGTGTCTTAG	THBS2+	-0.227344	-0.00297129	-0.0348107	0.104308	0.186171	-0.144853	-0.148431	0.0523241	0.28396	-0.111445	0.0282126	0.0500754	-0.119676	-0.0802841	-0.0927162	-0.0490486	0.0148056	-0.152198	-0.109575	0.182158	-0.0363466	-0.0987469	0.0757634	0.0300496	0.0354564	0.185404	0.369576	0.0691354	0.00428573	0.180333	0.0395483	-0.117696	0.0511397	0.274669	0.106505	0.0326731	-0.224399	-0.0391603	-0.239484	0.523418	-0.141494	0.129413	0.0239787	-0.273097	-0.117792	0.0190047	-0.00219544	-0.0599529
p014t_p014t.AGGGCCTGTGGCTCTG	THBS2+	0.168663	-0.000891896	-0.00158737	-0.207951	-0.0787661	0.269353	0.124238	-0.269619	-0.0442598	0.0872885	-0.235448	-0.253218	-0.0447009	0.01018	-0.148043	0.000608258	-0.300631	0.214933	0.0857298	-0.151077	-0.0728982	-0.32185	0.0681586	-0.0133485	0.0303438	-0.149413	-0.129535	-0.0746213	-0.31634	-0.0266932	-0.0366628	-0.256375	-0.105927	-0.205255	-0.00795841	-0.0288872	-0.00849927	0.0393166	-0.0820307	-0.205715	-0.158202	0.179985	0.0281681	-0.170351	-0.167721	0.0653356	-0.079072	0.0344463
p014t_p014t.AGTTCGATCGCTCATC	THBS2+	0.0201831	-0.0126681	-0.0755365	0.0330881	-0.0201893	0.111643	0.0190805	0.107631	0.088699	0.0430285	0.0615164	-0.0578804	-0.0933988	-0.109226	0.023487	-0.138631	0.0758809	-0.20862	-0.0239305	-0.121668	-0.280154	0.170049	0.00768031	0.088975	0.146513	0.0737537	0.072627	0.308966	-0.0121741	-0.154645	-0.0806031	-0.300652	-0.148175	0.219757	0.0167763	-0.142964	-0.0688786	0.0425722	-0.0195142	0.0603775	0.0156556	-0.0186127	-0.0567286	-0.193348	-0.301749	-0.0284439	-0.107402	-0.0444397
p014t_p014t.AGTTCGATCTACCTTA	THBS2+	0.0130797	-0.012088	-0.255036	-0.074935	-0.342578	-0.168874	0.00330733	-0.329843	-0.242483	0.0134191	-0.137522	-0.286109	-0.0213928	-0.113947	-0.00476746	0.0693668	-0.0573708	-0.286431	-0.197322	-0.0226554	0.128867	0.217324	-0.0702806	-0.265292	-0.0983809	-0.0465868	-0.226685	-0.39531	-0.148775	0.253847	0.0859498	-0.214154	-0.26492	-0.198092	-0.110438	-0.159505	-0.0601521	-0.124545	-0.175743	0.541863	-0.23199	-0.0159963	-0.158024	-0.233586	-0.244623	0.00563797	0.0525949	-0.111418
p014t_p014t.ATCATTCAGCATTGTC	THBS2+	-0.120418	0.0148343	-0.0430462	-0.0825725	-0.335973	0.0755046	0.0772262	0.0222243	-0.0971976	0.0921169	-0.0054128	0.0214225	-0.0335772	-0.102747	-0.182457	0.0209547	0.0372795	-0.0871531	-0.0539027	0.166355	0.179645	-0.112758	0.0831464	-0.015145	0.201007	0.124768	0.0299356	0.142157	0.155132	0.344094	0.121722	-0.0526949	-0.0057772	0.0807862	0.11206	0.329205	-0.109554	0.0351614	0.14737	0.360097	-0.0793359	0.0355599	0.00940544	-0.0374916	-0.0412972	0.125455	-0.24477	0.0841216
p014t_p014t.ATGGATCAGATGTTGA	THBS2+	-0.0436125	0.0294454	0.0196288	-0.0792041	0.130055	-0.296962	-0.0954326	0.0521705	0.023523	-0.0160052	0.348728	-0.0611392	-0.129155	-0.103571	-0.161721	0.005084	0.00708306	0.134944	0.135588	0.0272005	0.143453	-0.307149	0.0677316	0.0594135	-0.127633	0.0604164	0.108541	0.154556	0.0871868	0.259145	0.151116	-0.0459259	-0.00674204	0.0705431	0.130456	0.0350134	-0.0975948	-0.00214689	-0.147935	0.216458	0.0069043	0.120431	-0.00299764	-0.286566	-0.219241	0.09532	-0.317779	-0.14089
p014t_p014t.ATTCCATTCGGCAGTC	THBS2+	-0.265677	-0.0883616	-0.105449	-0.0687462	0.102577	0.0110306	-0.0998282	0.161244	0.131293	-0.0837228	-0.191596	0.109065	0.0715603	-0.0130917	-0.0169293	-0.101669	0.0871781	-0.0424689	-0.00826487	0.0961448	0.0510419	-0.388478	-0.0238562	0.140836	0.00840605	0.0788047	0.320493	0.316019	0.0357083	0.120412	-0.115557	-0.0444906	0.0218837	0.250727	0.049426	-0.154759	-0.136699	-0.0759992	-0.0282998	0.287297	-0.0819937	-0.0507399	0.0515037	-0.17202	-0.116843	-0.0488394	0.00903237	0.0443254
p014t_p014t.CAACAGTCAATGGCCC	THBS2+	-0.2498	-0.187321	-0.315443	-0.0334349	-0.191097	-0.268503	-0.065914	-0.196282	-0.172881	-0.190984	-0.206868	-0.155468	-0.144794	-0.0915963	-0.199268	-0.0575561	-0.190032	-0.273754	-0.150049	-0.0424061	-0.0897416	-0.0923405	-0.0565192	-0.425899	-0.109202	-0.33127	-0.222883	-0.374579	-0.294149	-0.29516	-0.216679	-0.270652	-0.236102	-0.285753	-0.326684	-0.497988	-0.267885	-0.214737	-0.0873353	-0.167211	-0.149539	-0.230029	-0.234505	-0.129018	-0.274509	-0.146517	-0.107607	-0.208308
p014t_p014t.CACACAACATAATCGC	THBS2+	-0.232044	0.247933	-0.106933	0.0467975	-0.12773	-0.128926	-0.1415	-0.0730857	-0.00667355	-0.164539	-0.183054	-0.0167721	-0.0408077	-0.108928	-0.0389604	-0.00237249	-0.0481043	-0.436423	-0.153723	0.143703	0.0533734	-0.111526	0.0361473	0.165489	0.0132101	0.224926	-0.0708527	0.127335	0.0332884	0.375446	0.105989	-0.0120142	0.0616613	0.0643058	0.340087	0.016873	-0.291948	-0.0782054	0.0419777	0.367953	-0.0920466	0.0410145	-0.0149914	-0.218816	-0.028576	-0.140412	-0.124857	-0.0188994
p014t_p014t.CAGCAGCTCGTGCAGC	THBS2+	-0.0946759	0.00185901	-0.300829	-0.168104	0.0412262	-0.241881	-0.0831335	-0.00202282	-0.239182	-0.157792	0.178716	-0.169721	-0.158176	-0.140857	-0.100595	-0.0359945	-0.177502	-0.316415	-0.182649	-0.114923	0.119381	-0.0905256	-0.00481835	-0.117385	-0.0570403	-0.191123	0.00529372	0.130433	-0.100714	-0.120088	-0.116858	-0.205699	-0.0122492	0.111747	-0.0464772	-0.0310177	-0.0607234	-0.187252	-0.0978834	-0.171258	-0.259802	-0.0931423	-0.073005	-0.043749	-0.055634	-0.0379482	-0.0512133	-7.56e-05
p014t_p014t.CATCCCAAGCACGGAT	THBS2+	-0.300775	-0.0479939	-0.362617	0.108063	-0.21778	-0.145136	-0.251895	-0.215975	0.253957	-0.136999	-0.20931	-0.226937	-0.125303	0.0155739	-0.152916	-0.131133	-0.195434	-0.367085	-0.282454	-0.0510176	0.100223	-0.107893	-0.109145	-0.237504	-0.165262	-0.133962	0.207646	-0.37528	-0.193884	0.0306007	0.00688723	-0.307027	-0.330737	-0.500075	-0.0735616	-0.342991	-0.211239	-0.246078	-0.181187	0.343138	-0.23126	-0.0781288	-0.140221	-0.254494	-0.230275	-0.0197177	-0.0841746	-0.125422
p014t_p014t.CAGTTCCTCCTTGAAG	THBS2+	0.0374348	0.211385	0.0767554	0.0246996	-0.368261	-0.125664	0.0566237	-0.00252563	0.17241	-0.0152403	-0.0720949	0.0205279	0.0994168	0.0220885	0.0620736	-0.21358	0.329809	-0.373776	-0.0961477	-0.0292525	-0.0452041	0.27266	0.172801	0.237738	0.187217	0.256092	0.0979131	0.409499	-0.108987	0.185113	0.241002	-0.118414	0.00637178	0.0309486	0.184558	-0.0955555	-0.253037	-0.0577117	0.142098	0.119357	0.00889025	-0.0726752	0.0949708	-0.219948	-0.0851966	0.071248	-0.0374853	-0.0496551
p014t_p014t.CATGCAAAGAGCCATG	THBS2+	-0.281097	0.0233579	-0.101093	0.0449601	-0.034815	0.0248487	-0.0860373	0.204739	-0.113684	-0.0311265	-0.0325832	0.123675	-0.0175781	-0.00413484	0.0416824	-0.013982	0.170181	-0.154461	-0.176821	0.100479	0.0997427	-0.15587	-0.00599537	-0.0221184	0.165775	0.0821996	0.0168261	0.158666	0.058449	0.0957039	-0.034248	0.0011597	0.155238	0.372779	0.114822	-0.208269	-0.165838	0.0330205	-0.0632702	0.227147	-0.162596	-0.151641	-0.0219241	-0.270443	-0.0715762	0.00301602	-0.0474017	-0.19907
p014t_p014t.CCACGAGAGGGAGATA	THBS2+	-0.162078	0.0478663	-0.0927626	-0.0843317	-0.176633	-0.105512	0.126297	0.120457	-0.0144905	0.0673718	0.136139	-0.0161916	-0.0185161	-0.0398335	0.0251157	-0.113423	0.20141	-0.204323	-0.124711	0.160244	-0.175648	0.131634	0.0887991	0.0175004	0.130268	0.137285	0.119932	0.149389	0.196473	0.380796	0.221396	0.0942092	-0.0416888	0.0399401	0.164506	0.0923338	-0.10151	-0.120065	-0.00111435	0.22699	-0.12329	0.123111	0.0855117	-0.102612	-0.129565	0.0613742	-0.265035	-0.0496972
p014t_p014t.CCCGAAGGTCCGTACG	THBS2+	-0.344321	-0.0884357	-0.212508	-0.0955929	-0.0910183	-0.170847	-0.084242	-0.162578	-0.185141	-0.0269569	-0.0948697	-0.0855007	0.00427146	0.0120676	-0.0607151	-0.05545	-0.202664	-0.0140321	-0.143931	-0.0896007	-0.381692	-0.0526953	-0.0404343	-0.188839	-0.164281	-0.0843774	-0.143434	-0.170831	-0.0335411	0.0620412	-0.274089	-0.182818	-0.0361809	-0.0855392	0.000736065	-0.177842	-0.0418961	-0.241161	0.0711762	0.321084	-0.158302	0.00532165	-0.104393	-0.15473	-0.144397	0.0297747	-0.110347	-0.128513
p014t_p014t.CGATGCGAGGACAAGA	THBS2+	-0.00926397	0.18084	-0.0478931	-0.0475642	0.0207564	0.0255847	0.0301276	0.0341645	-0.0737013	-0.0466997	0.166167	-0.084556	-0.0216505	-0.104971	-0.0695088	-0.21842	0.312536	-0.0319704	-0.0261892	0.05337	-0.0858982	0.231535	-0.00245579	-0.103205	0.117363	0.0940976	-0.0125418	0.213685	-0.0598935	0.139565	0.0909665	-0.147849	-0.0686644	0.238931	0.217198	-0.052118	-0.216278	0.0375306	0.0363737	0.130164	-0.061452	-0.153093	0.0389927	-0.319655	-0.196302	0.113127	-0.0402374	0.0332208
p014t_p014t.CGAGGAACAACACGAG	THBS2+	0.0790482	0.166538	-0.216456	0.0281633	-0.0999065	-0.0660401	-0.0398213	-0.0338469	0.0729119	-0.0332014	-0.0266297	-0.0744004	0.0918518	0.0413774	0.0894626	-0.108343	-0.0218755	-0.446477	-0.246254	0.245152	0.259427	0.160888	-0.0504297	0.0599074	0.106952	0.148721	0.0473148	0.218749	0.03836	0.374905	0.124113	-0.122533	0.0907669	0.0981672	0.0783415	-0.0420554	-0.170766	-0.0132862	0.0244545	0.356813	-0.172638	-0.0363361	0.0715214	-0.157306	-0.0229456	0.017919	-0.169758	-0.0758217
p014t_p014t.CGTAAGTCAGATACTC	THBS2+	-0.240458	0.0557118	0.0899363	-0.0241166	-0.0438521	-0.141672	0.0990958	0.127348	-0.00886692	-0.149763	-0.0340307	0.0347448	0.0150544	-0.0816041	0.0975529	-0.0866411	0.0621616	-0.0987035	-0.0684955	0.111035	0.020434	-0.000282456	0.0735074	-0.0955197	0.219487	0.189224	-0.0753246	0.0954728	-0.143809	0.234511	-0.0337699	0.0211014	0.171993	0.295223	0.161566	0.0368483	-0.0887242	-0.142953	0.0126717	0.171425	-0.0832165	0.0927859	-0.108783	-0.0113014	-0.0241954	0.145541	-0.379814	-0.10673
p014t_p014t.CTCTCAGGTGGGTTGA	THBS2+	-0.220571	-0.197056	-0.395931	0.0325859	-0.329046	-0.109507	-0.245858	-0.374481	-0.0875745	-0.211998	-0.20699	-0.340734	-0.138005	-0.11252	-0.282649	0.0264015	-0.284831	-0.373334	-0.16883	-0.115651	0.0337164	-0.17374	-0.117291	-0.217641	-0.0804222	-0.24622	-0.27082	-0.311175	-0.324439	0.0794208	-0.00238343	-0.221843	-0.199133	-0.479367	-0.172374	-0.349128	-0.276454	-0.364543	-0.233352	0.025363	-0.334469	-0.123729	-0.0941578	-0.246397	-0.174092	-0.0459997	-0.0884265	-0.0872442
p014t_p014t.GAAGCGATCTGTGCGG	THBS2+	0.174826	0.101533	-0.0533156	-0.137015	-0.375481	-0.151772	0.171787	0.130264	-0.0689309	0.0957793	-0.314219	0.0246819	0.00422355	-0.0264494	-0.152517	-0.0736276	-0.163517	0.150796	0.24626	0.0148959	0.261299	0.241533	0.067184	-0.0210269	-0.168089	0.0496342	0.136038	-0.130896	-0.314182	0.433061	0.277958	0.11583	-0.105368	0.126837	0.237397	0.0984676	0.00537044	0.0398409	-0.124039	0.280702	-0.0900258	0.0564271	0.139946	0.0270809	-0.0551735	0.150713	-0.123607	0.0397178
p014t_p014t.GCACATAAGCTACTAC	THBS2+	-0.120217	-0.109382	-0.169336	0.0755116	-0.270315	-0.333624	-0.175612	-0.0869077	0.103482	-0.130661	-0.0907693	-0.152653	-0.0984139	-0.0896994	-0.0145835	0.0344238	-0.28385	0.376594	0.118006	-0.0231011	0.156401	0.0745503	-0.105291	-0.250559	-0.186101	-0.177648	0.080375	0.0878521	-0.0426289	-0.245929	-0.173073	-0.185368	-0.0211727	-0.042666	-0.227765	-0.220016	-0.203463	0.0526494	-0.00842332	-0.301175	0.0765304	-0.212958	-0.133103	-0.0741839	-0.104328	0.0449883	-0.25525	-0.275227
p014t_p014t.GCTTTCGAGAGGATGA	THBS2+	-0.062669	0.0980308	-0.106479	-0.0797497	0.151098	0.116226	-0.165439	-0.0529989	-0.175192	0.134108	0.198331	-0.2098	0.0330265	0.048333	-0.00377357	0.0136897	-0.116181	0.0785519	-0.0289632	-0.0546191	0.187958	-0.037789	0.0745261	-0.2077	-0.176567	0.000575595	-0.0657762	-0.129177	-0.154787	0.231457	-0.0656013	-0.000156735	-0.0104482	-0.184377	0.0246301	-0.0886793	-0.0675708	-0.0780688	-0.0519228	0.342188	-0.0656866	0.125484	0.0362161	0.0627363	0.199983	-0.0345236	-0.0313487	-0.0242936
p014t_p014t.GTCGAATAGACATATG	THBS2+	0.343425	0.123376	0.04778	-0.0422319	-0.0562376	0.220618	0.116581	-0.0130535	-0.0175207	0.114837	0.200511	0.108996	0.0307917	0.00847405	0.0144541	-0.123601	-0.107326	-0.0297963	0.0943177	-0.0421827	0.172108	0.215169	0.234745	0.172465	0.0431419	0.188358	0.000602119	0.148518	0.123469	0.286426	0.317657	0.09176	0.074541	0.272034	0.116923	0.220778	-0.0306641	0.175025	-0.185541	0.276111	-0.13054	0.106895	-0.0668743	-0.293027	-0.176813	0.165569	-0.0524083	-0.0590269
p014t_p014t.GTGAGGAGTGCACGCT	THBS2+	-0.0194837	0.216045	0.0134453	-0.107106	-0.0110799	-0.252454	-0.134971	0.177176	-0.0905711	-0.117716	0.00507514	0.082893	-0.0504355	-0.106062	-0.159235	-0.0349987	-0.0703024	-0.22177	-0.0895908	0.0530584	0.214431	0.0489784	0.139487	0.0132361	-0.0570157	0.230173	-0.0202947	0.0969721	0.145894	0.344542	0.151086	0.0748824	0.1467	0.259377	0.326783	0.227079	-0.152415	0.0387451	-0.135963	0.410371	-0.0642577	0.117378	0.0117391	-0.220564	-0.0174429	0.0252919	-0.136811	-0.0311072
p014t_p014t.GTTAGACGTGCTAGCC	THBS2+	-0.0341996	0.00373629	-0.204292	-0.0522809	-0.409424	-0.219022	0.21313	0.0935701	0.000985935	0.115266	-0.155031	0.0696571	0.0380457	0.151653	-0.174323	-0.0804508	0.0405019	0.405405	0.253053	-0.183849	-0.0938855	-0.179077	-0.00523047	-0.190388	-0.0127255	-0.130787	-0.0190048	0.228641	0.228744	0.14261	0.143005	0.103809	0.0728055	0.018443	7.5e-05	0.182144	-0.167515	-0.0637925	-0.190219	-0.108036	-0.00587191	0.123561	0.0409852	0.0422926	-0.152798	0.103557	-0.124272	-0.0195452
p014t_p014t.TCACACCGTTTGGGAG	THBS2+	-0.181037	-0.224694	-0.247401	0.00809008	-0.0202528	-0.1826	-0.175203	-0.0264255	-0.193522	-0.0436668	-0.114986	-0.0137927	-0.0661701	-0.0179818	-0.0493735	0.0106606	-0.0293241	0.231069	0.0193933	-0.0199291	-0.119903	0.0677554	-0.129336	-0.0599843	-0.0315495	-0.0648155	-0.264955	0.171777	-0.0537127	-0.227568	-0.0750909	0.00291416	0.0567053	0.263843	-0.144895	0.138494	-0.206094	-0.121361	-0.142324	0.0583079	-0.111113	-0.0873833	-0.248166	-0.00117942	0.165993	0.00854332	-0.173322	-0.130478
p014t_p014t.TCCAGAAAGCGTCTGC	THBS2+	0.223529	0.309622	-0.202347	-0.0468012	0.0398188	-0.119891	0.00267778	-0.11541	-0.180344	0.0651285	-0.0844541	-0.0502631	0.00457384	0.00145907	-0.224556	0.0036777	-0.127754	-0.205893	-0.0603719	0.127357	-0.136021	0.0111155	0.0242463	-0.167795	-0.116182	-0.0270103	-0.0682186	-0.104289	-0.374363	0.403255	0.188368	-0.036374	-0.125252	0.102833	0.256103	0.0889345	-0.0947012	0.0494098	0.0156445	0.420261	-0.0782405	-0.050698	0.0156343	-0.157514	-0.143197	0.0907775	-0.199507	-0.00241242
p014t_p014t.TCCTTTCGTTCTCAGA	THBS2+	-0.324825	0.107723	-0.0250605	0.0920306	-0.503994	-0.147987	-0.200918	0.190426	0.291472	-0.107073	0.00161159	-0.0592831	-0.134896	-0.113171	0.00295839	-0.0320677	0.10347	-0.317732	-0.229282	0.0619537	-0.0047568	0.158311	-0.0340213	0.298448	-0.0186041	0.30842	0.425824	0.451519	0.397461	0.0946763	0.0648665	-0.07577	-0.00929153	0.192255	0.247176	-0.0178131	-0.27419	-0.101885	-0.102819	0.372685	-0.246255	-0.0993492	-0.0340862	-0.348523	-0.132977	0.0484794	-0.0666434	-0.113806
p014t_p014t.TCTACCGAGTGTTGAA	THBS2+	0.0839613	0.333103	-0.0872278	0.0108893	-0.142377	0.225236	0.12816	0.179756	-0.120537	0.0387691	-0.0913584	0.143596	0.0915727	0.0916664	-0.0119725	0.00880201	0.0153819	-0.42507	-0.163548	-0.0606208	-0.265893	-0.0630888	0.074263	0.0534089	-0.0391656	0.175411	0.00427158	0.0646555	0.0336491	-0.0112574	0.139558	-0.00360203	-0.0184919	0.107253	0.262994	-0.135932	0.0536507	0.00282182	0.0637821	0.21633	0.221551	-0.0827396	0.251564	-0.278052	-0.193833	0.121089	-0.0634442	-0.0233387
p014t_p014t.TCTAACTGTCATCAGT	THBS2+	-0.00906644	-0.0880096	-0.138448	0.0686767	-0.251316	-0.0802524	-0.278687	-0.0470894	-0.0906941	0.00971311	-0.0998112	-0.0842369	-0.107566	-0.0463338	-0.18748	0.0889891	-0.385448	-0.072535	-0.0744835	-0.0318675	-0.246013	-0.045884	-0.266694	-0.174824	0.0710822	-0.131421	-0.0201684	-0.0468533	-0.231494	-0.327513	-0.162895	-0.153943	-0.300287	0.0565345	-0.277679	0.0422815	-0.114316	0.079633	-0.12396	-0.095413	-0.0703931	-0.247754	-0.178828	-0.252021	-0.107287	-0.0860924	-0.134158	-0.172005
p014t_p014t.TGACAGTTCATTGAGC	THBS2+	0.268228	-0.0779446	-0.356231	0.104288	-0.279304	0.105596	0.0776145	-0.0635367	-0.0733701	0.0456101	-0.161416	-0.148038	0.0814126	0.0410633	-0.311474	-0.118128	-0.194896	0.693578	0.558551	-0.124068	-0.269465	-0.00165107	0.147478	-0.25231	-0.0945286	-0.17077	-0.190428	-0.301147	-0.345877	-0.00583936	0.135218	-0.0559894	-0.311216	-0.481678	-0.200855	-0.221585	-0.128201	0.0203073	0.077142	0.0568123	-0.138735	0.158467	0.0388391	-0.298084	-0.347454	0.0324003	-0.0150882	-0.0150102
p014t_p014t.TGGGTTACATTCTTCA	THBS2+	-0.34852	-0.135158	-0.448858	0.0222638	-0.0850365	0.169593	-0.213787	-0.0863689	-0.0080125	-0.104732	0.044129	-0.0748178	-0.074291	-0.0780975	-0.112376	-0.0305237	-0.00443604	-0.0122236	-0.0732409	0.142948	-0.0255013	-0.0411937	-0.0546474	-0.00982071	-0.0293629	-0.169785	-0.0327182	-0.124872	-0.227543	0.217965	-0.137423	-0.133019	-0.209456	-0.189364	-0.0677352	-0.313411	-0.24856	-0.195088	0.056398	0.178842	-0.141432	0.035046	-0.136923	-0.181829	-0.212691	0.0106408	0.0205424	0.0307223
p014t_p014t.TGTGTGACAACTGCTA	THBS2+	0.160513	0.165297	-0.0805704	-0.183934	0.117078	-0.075526	0.188991	0.14045	0.0268448	0.0619407	0.365872	-0.0255744	0.0924628	0.066353	0.103987	-0.113005	0.0406483	0.124484	0.310983	-0.0312325	0.0457263	-0.236427	0.10499	-0.0894932	0.200412	0.186775	0.052502	0.288676	0.249343	0.21889	0.207713	0.0556383	0.0544273	0.376994	0.205798	0.221555	-0.00592057	0.144448	0.0603918	0.138188	-0.0735116	-0.0634038	0.102602	-0.0687469	0.012547	0.125601	-0.169486	-0.00459834
p014t_p014t.TTAGGGTGTAACATAG	THBS2+	-0.3401	-0.241242	-0.144584	0.0533159	0.0212659	0.0700826	-0.2777	-0.116562	-0.132876	0.00525015	-0.114497	-0.102045	-0.00255659	-0.02121	-0.0554673	0.0373078	-0.096971	0.0147057	0.0184834	0.103282	-0.417368	-0.127483	0.0794715	-0.232201	-0.0823223	-0.161665	-0.120389	-0.112588	0.0152053	0.189832	-0.157502	-0.078741	-0.253513	-0.169055	-0.1633	-0.495303	-0.24336	-0.210678	0.0474208	0.161161	-0.0914351	0.157178	-0.208837	-0.131406	-0.214675	0.00746822	-0.154237	-0.121456
p014t_p014t.TTCATTGCAGCTTCCT	THBS2+	0.0478651	-0.0429478	-0.185937	0.148619	-0.0300903	0.052854	0.371931	-0.0733043	0.0657984	0.0278863	0.0417024	-0.00412135	0.0243189	1.49e-05	0.00617178	-0.0726344	0.0994555	0.643468	0.532391	0.0668414	0.000417586	0.238913	0.187682	0.018866	0.0830398	-0.0675135	-0.108349	-0.12634	-0.372941	0.11403	0.148867	0.00240348	-0.0329695	-0.0299011	-0.214864	0.0529835	-0.200204	-0.199499	0.0615596	0.253596	0.0583686	0.128067	0.157875	-0.150368	0.0582963	0.104823	-0.0694661	-0.0493
p014t_p014t.TTTCAGTCATGTGGTT	THBS2+	0.0567627	0.0412642	-0.316054	-0.194285	-0.371589	-0.283241	-0.135061	-0.200068	-0.24574	-0.0624786	-0.205248	-0.105777	-0.0250637	-0.0393313	-0.113299	-0.0625043	-0.400569	-0.28718	-0.143773	-0.143289	0.0488223	-0.179036	-0.165058	-0.309095	-0.158268	-0.212097	-0.0926288	-0.259818	-0.373625	-0.147753	-0.0914129	-0.0969451	-0.151734	-0.231076	-0.136598	-0.037255	-0.00295135	-0.0760861	-0.188081	-0.256524	-0.219416	0.0110929	-0.136224	-0.0521743	-0.147465	-0.208683	-0.103911	-0.0617476
p014t_p014t.TTGTTGTGTAGCGTTT	THBS2+	-0.112816	0.136202	0.109366	-0.0273732	-0.149883	-0.27784	-0.079113	0.164676	0.0980853	-0.185045	0.0567353	0.054047	-0.20829	-0.0922845	-0.198672	-0.00457962	0.240566	-0.300969	-0.126529	-0.0487294	0.111258	0.00918976	0.0364842	0.150363	0.142837	0.374833	0.0575957	0.246119	0.129016	0.100022	0.247687	-0.0454572	0.0932003	0.245683	0.11921	-0.01288	-0.202423	-0.0891184	-0.104618	-0.0874103	-0.113477	-0.119141	0.0229843	-0.310717	-0.0882212	0.189733	0.0469506	-0.115835
p016t_p016t.CGTGAATTCACCCATC	THBS2+	0.131809	0.0445602	-0.122196	-0.268781	-0.371959	-0.083648	-0.107928	-0.224475	-0.291096	-0.15701	-0.254547	-0.276455	-0.255744	-0.201681	-0.15817	-0.207919	-0.337136	-0.177951	-0.165498	-0.275921	0.243554	0.134792	-0.0026425	-0.240918	-0.259475	-0.0961115	-0.236815	-0.255851	-0.315578	-0.314597	0.0925462	-0.200176	-0.160856	-0.468932	-0.106782	-0.314277	-0.138974	-0.138339	-0.235775	-0.136224	-0.317977	-0.376642	-0.175323	-0.266831	-0.277855	-0.126957	-0.18298	-0.0399902
p016t_p016t.GCAGCTGGTCTCCTGT	THBS2+	0.393043	0.127819	-0.218894	-0.0546966	-0.128989	-0.0654627	0.24865	-0.1866	-0.0713605	0.0202683	-0.153674	-0.169145	-0.0974343	-0.185895	-0.11325	-0.296518	-0.208281	0.06182	0.170854	-0.151718	-0.247788	-0.0626866	-0.0866424	-0.0746173	-0.0653256	0.0169411	-0.200534	-0.144866	-0.00546991	-0.316642	0.212134	-0.136919	-0.190482	-0.211064	-0.0787334	-0.222078	0.0163804	0.259951	-0.304572	-0.326946	-0.146286	-0.421779	0.115969	-0.277004	-0.246559	0.379184	0.0043283	0.0521371
p016t_p016t.GTGTTCCTCCATTGGA	THBS2+	0.0339462	-0.11173	0.0700081	-0.179302	-0.168635	-0.184613	0.0922822	0.105246	0.0508421	0.0773106	-0.181016	0.121946	-0.154771	0.100621	0.0485444	-0.168981	-0.043685	0.136582	0.158142	0.136151	-0.0122933	-0.139299	0.291844	-0.0618417	-0.0930676	0.11946	-0.00266044	0.164931	0.0393478	0.0919389	0.126627	0.103751	-0.00615663	0.214533	-0.064126	0.154375	0.274655	0.0784394	-0.129439	-0.115648	-0.0951814	0.151325	-0.0196907	-0.0645743	0.0176331	0.337425	-0.161595	0.113882
p016t_p016t.AAACGCTGTAAGATAC	THBS2+	0.0439308	-0.0770208	0.0649051	-0.0447554	-0.157519	-0.00998735	-0.150534	-0.0150222	-0.194094	0.0252245	0.0440873	-0.0718136	0.0223683	0.0153937	0.0550281	0.104444	-0.0512973	-0.0527066	-0.0607164	0.0790746	0.00624326	0.180344	-0.0480108	0.0771709	0.0380946	-0.0364145	-0.184669	-0.210209	-0.0659209	0.32658	-0.14255	0.0904586	-0.0420447	-0.0750143	0.0278187	-0.1349	-0.00563901	0.00195025	-0.0211203	0.408104	-0.0962168	0.139116	-0.0354665	-0.134137	-0.139015	-0.115879	-0.125485	-0.0185076
p016t_p016t.AAAGGATAGCTGAAAT	THBS2+	-0.0476933	0.0387371	-0.0879904	-0.23327	0.195995	-0.0433223	0.0810437	0.0944628	-0.122675	-0.00867758	-0.0100461	-0.0601647	0.0748442	0.0954123	-0.000938346	0.0133076	-0.0940856	0.0627342	-0.0212733	-0.00288994	-0.384383	-0.0940144	0.0580297	-0.0978072	-0.182151	0.127607	-0.0145761	0.203688	0.00933013	0.10421	0.0585448	0.01098	0.0142639	-0.000152937	0.00353544	0.164262	0.0247225	-0.041245	-0.0480731	-0.0665442	-0.154721	0.30487	0.0810091	-0.0531578	-0.0122063	-0.0128255	-0.167509	-0.0332132
p016t_p016t.AAAGGATCACATATGC	THBS2+	0.0605745	-0.0233008	0.0948633	-0.0778871	-0.0812175	-0.118082	-0.0946803	-0.0731673	-0.102288	0.0311601	0.091945	-0.0912341	0.111684	0.180056	0.297642	-0.165412	0.169106	-0.132381	-0.0151741	-0.0235247	-0.166241	-0.0590241	-0.0579393	0.0814424	-0.139727	-0.0665307	-0.0856722	0.0445554	-0.121832	0.0388155	-0.0812076	0.0761642	-0.00424872	0.0921685	0.0490576	0.125975	-0.0983338	-0.116935	-0.193825	0.0859615	-0.0234574	0.060222	-0.111634	-0.0723022	0.0596092	-0.113543	-0.0788786	-0.0266386
p016t_p016t.AACGAAAGTGATCGTT	THBS2+	-0.0848129	0.0160405	-0.00439125	-0.0188372	-0.0934548	0.0537509	-0.199501	0.106602	-0.0809748	0.011597	-0.309895	-0.0172421	0.0140271	-0.0303639	0.0631941	-0.0264714	0.0983861	-0.0367761	-0.192201	0.187551	0.32644	-0.0893185	0.0132447	-0.0298966	-0.0446744	-0.0333433	-0.167928	-0.094952	-0.281515	0.422609	-0.076976	0.136875	-0.107359	0.0786692	0.123487	-0.0976315	0.0181351	-0.231003	0.142278	0.067076	-0.0141792	0.0545151	0.0321346	-0.21915	-0.0608363	-0.116129	-0.0305398	-0.0962158
p016t_p016t.AACCTTTGTGATTCAC	THBS2+	-0.106435	-0.0232337	-0.00291228	-0.00830318	0.275565	0.126023	-0.113525	0.0190081	-0.0334231	-0.00835094	0.149623	-0.0661601	-0.0999568	-0.101541	0.034196	-0.118927	-0.171235	0.0501382	-0.0580459	0.014306	-0.0260428	0.156323	-0.0147664	0.162538	0.0298392	0.0930653	-0.134896	0.192608	0.100517	0.0167239	-0.0229621	-0.103942	-0.0972228	0.043874	-0.0554318	0.0508471	-0.204002	-0.0256157	0.0382509	0.252229	-0.0683233	-0.231159	-0.0949622	0.00229897	-0.0773824	0.0358357	0.131211	-0.0218449
p016t_p016t.AAAGGTAAGCTGCCAC	THBS2+	-0.414638	-0.109494	0.26899	-0.189809	0.118925	-0.100257	-0.213779	0.00132004	-0.138618	0.0284086	0.106642	0.0536413	0.0767989	0.120849	0.0631446	0.0509028	-0.0521469	-0.145652	-0.249696	-0.0200031	-0.0709242	-0.0159217	-0.145379	-0.091025	-0.0386383	-0.0215482	-0.134391	-0.0850214	-0.160254	0.227615	-0.223299	-0.166772	-0.084082	-0.0165955	-0.0168997	0.0238504	-0.17163	-0.208808	-0.0862256	-0.0407402	-0.118781	-0.0654093	-0.0580522	0.043551	0.270572	-0.118462	0.131947	-0.177163
p016t_p016t.AAAGAACTCTTGGTCC	THBS2+	-0.139999	-0.158664	-0.35086	-0.115534	-0.259932	0.0338109	-0.0826684	-0.0119729	-0.157215	-0.155345	-0.0621606	-0.163125	-0.00476969	-0.0598273	-0.01951	-0.216346	-0.0458855	0.17172	0.0762064	-0.070536	-0.115789	0.0181517	0.0263255	0.0876818	-0.0226244	0.0014871	-0.139051	-0.0682835	-0.139757	0.153824	-0.060635	-0.0377322	-0.207756	-0.0630487	-0.0353868	0.0409903	-0.160782	0.0117345	-0.151606	0.00858678	-0.0549421	0.113071	-0.136313	-0.0466517	-0.0175095	0.0885876	-0.0399321	-0.111503
p016t_p016t.AAAGTGATCACTCTTA	THBS2+	-0.253663	-0.0813545	0.192993	0.00655446	-0.387518	-0.0878438	-0.121603	0.332157	0.0572574	-0.111404	-0.142714	-0.0947833	-0.0942969	-0.0620401	-0.0361006	-0.122971	0.341558	-0.324382	-0.3421	0.0476442	-0.251735	-0.00715598	-0.16529	0.403552	0.0501905	0.309451	0.0524983	0.268795	-0.0189339	0.0872295	-0.16323	-0.0360155	-0.114326	0.0683123	-0.0264493	-0.134156	-0.249586	-0.142693	-0.092977	-0.391551	-0.0845885	-0.170082	-0.104355	-0.257512	-0.117602	-0.116707	-0.0989321	-0.250449
p016t_p016t.AAGTTCGGTGAGTCAG	THBS2+	-0.347223	-0.147628	-0.0645671	-0.0659503	-0.202371	-0.0953081	-0.15242	-0.0310236	-0.198076	-0.0854389	-0.16154	-0.214785	0.0204347	0.107254	-0.067301	-0.000840173	-0.00442739	-0.133587	-0.226342	0.0540222	0.19706	-0.272544	-0.0388549	-0.0534824	-0.128784	-0.00112462	-0.136552	-0.120694	-0.307162	0.37257	-0.0998423	0.0440762	-0.195064	-0.0602733	-0.0138601	0.136258	-0.0541252	-0.143628	-0.0628315	0.331491	-0.137393	0.271254	-0.0801194	-0.120413	-0.0358981	-0.0436575	-0.238739	-0.131085
p016t_p016t.AATGGCTGTTGCGGCT	THBS2+	-0.223663	-0.0546193	-0.0880016	-0.143624	-0.137496	-0.0917736	-0.193492	0.082788	-0.108124	0.10443	-0.0663866	-0.176094	0.00885138	0.0294627	-0.0103062	0.00912266	-0.0168785	-0.235174	-0.373761	-0.0405459	0.0312532	-0.167347	-0.113262	0.0203651	-0.111492	0.0116699	-0.108577	0.0560254	-0.0994464	0.278165	-0.161935	0.00494486	-0.118032	0.0551946	0.0356347	-0.0479311	-0.186189	-0.10825	-0.132724	0.356597	-0.152837	0.00450258	-0.0691606	-0.240639	0.0328125	0.0386561	0.0486025	0.0120021
p016t_p016t.AATGGCTCACAAAGCG	THBS2+	0.179522	0.0507013	0.218537	-0.0127243	0.153668	-0.111847	-0.0407495	0.10769	-0.0670619	-0.160901	0.1291	-0.00758641	0.0448847	0.035798	-0.0959789	-0.00769714	0.187136	0.228607	0.174875	0.0541331	0.0138919	0.247814	0.180254	0.00345058	5.38e-06	0.155396	-0.0391366	0.175237	0.0452655	0.15915	-0.0605263	-0.0200749	0.0483092	-0.0143704	0.0819162	0.199137	-0.19999	-0.181273	-0.0619598	0.049092	-0.00412251	0.0420073	0.0284746	-0.00598371	-0.0410196	0.0723531	-0.0813572	-0.14879
p016t_p016t.AATGCCACACAAGCCC	THBS2+	0.0882242	0.0809514	-0.00991354	-0.0391122	0.153068	0.0234872	0.100318	-0.0801441	0.0868142	0.0123413	0.144821	-0.064464	-0.0141689	-0.0326043	0.0736328	-0.0292647	0.0269953	0.188852	0.178737	-0.0449142	-0.00271377	-0.120685	-0.00164379	0.226964	0.0666582	-0.0935283	-0.00715332	0.0738838	-0.287028	0.189919	0.00381508	0.0290998	0.00930569	0.0473368	0.00795921	-0.0313479	0.0388819	-0.0124167	0.163126	0.123694	-0.00334753	-0.0560941	0.0804777	-0.0844934	-0.0265793	0.0260682	-0.0268321	0.061487
p016t_p016t.ACCAAACTCGATGCAT	THBS2+	-0.429416	-0.0819185	-0.222357	-0.0537533	-0.199354	-0.0350137	-0.0168012	0.111182	-0.104966	-0.106923	-0.0858372	-0.0899149	-0.160831	-0.185958	-0.0252684	-0.0871977	0.140468	0.184093	0.0500916	-0.0208939	-0.0643066	-0.271313	-0.0830799	0.0582768	-0.0373782	0.0457169	0.0265818	0.149012	-0.132573	0.286964	-0.169167	-0.128506	0.0197963	0.24645	0.144866	0.00725784	-0.317878	-0.233774	-0.0682542	-0.04537	-0.0928939	-0.0709558	-0.0148465	-0.160483	-0.00893897	0.00468714	-0.195121	-0.106367
p016t_p016t.ACGGGTCTCCATGAGT	THBS2+	-0.142651	-0.0204321	-0.252016	-0.0925182	-0.225899	0.140044	-0.284761	0.0196134	-0.0812517	-0.0707467	-0.257508	0.0124444	-0.0926185	0.0691314	-0.0888282	-0.0276711	0.0153801	-0.114577	-0.250079	-0.0466787	-0.0224617	-0.306839	-0.154842	0.13146	-0.00583128	0.12472	0.0417889	0.0885475	-0.102484	0.197093	-0.170059	-0.134312	-0.0800055	0.14577	0.0376246	-0.0543093	0.0329803	-0.0541666	0.00497671	-0.282092	-0.0764426	0.0393187	-0.150815	-0.0646617	0.0135969	-0.221891	0.0164626	-0.0647743
p016t_p016t.ACGATGTCATGATGCT	THBS2+	0.355955	0.255709	-0.241663	0.046517	-0.175816	0.20608	-0.130707	-0.0786959	0.0206396	0.0723501	0.218533	-0.219762	0.0559257	0.0648665	0.107718	-0.166956	-0.0316293	-0.334805	-0.131051	-0.134637	-0.135532	-0.164983	-8.03e-05	-0.143458	-0.101923	0.0697262	-0.174065	-0.0366569	-0.285689	0.0658024	0.128006	-0.0522368	-0.0541647	-0.255097	0.130123	-0.0989171	0.0314695	0.0898646	-0.0509647	0.120506	-0.103624	-0.119928	0.234315	-0.333825	-0.323139	0.176566	-0.0998675	0.173019
p016t_p016t.ACGGGTCTCATTTGTC	THBS2+	-0.520723	-0.0610611	-0.154579	0.114254	-0.210634	-0.303884	-0.277897	-0.084846	0.0343968	-0.195	-0.180473	-0.115675	-0.100676	-0.0433932	0.0582196	-0.0304402	0.202482	-0.262088	-0.224796	0.129804	0.375607	0.0534843	0.00312751	0.00279757	-0.055541	-0.0342671	-0.0342716	-0.073222	-0.0977746	0.335299	-0.141363	-0.0751722	-0.0508392	0.0486401	0.16566	-0.0541462	-0.271523	-0.348296	-0.11629	0.0692102	-0.0595028	0.0284159	-0.15228	-0.0860291	0.0516991	0.0406618	-0.0414977	-0.16253
p016t_p016t.ACTATTCTCGCGCCAA	THBS2+	0.361212	0.0766281	-0.12295	-0.053393	-0.123454	0.138665	-0.0281266	-0.231913	-0.0411876	-0.0528931	-0.170283	-0.263581	0.0649044	0.0341993	0.0246763	-0.204328	-0.253151	0.031699	0.0425265	-0.105727	-0.0440733	-0.0569792	0.00246802	-0.115581	-0.122905	0.042733	-0.13486	-0.143462	-0.0845437	-0.0345321	0.0301039	-0.0331441	-0.0514369	-0.286426	-0.000344588	0.0650108	-0.175516	0.0292033	-0.125907	-0.364719	-0.209064	-0.144329	0.00766514	-0.0938984	-0.133764	0.0824145	-0.121863	-0.14897
p016t_p016t.AGAAGTACACCTCGTT	THBS2+	-0.434094	-0.112156	-0.0833262	-0.0933092	-0.266241	-0.0530093	-0.104769	0.0133374	-0.0506308	-0.128574	-0.299658	-0.0616325	-0.115349	-0.0411194	-0.0171424	-0.0207926	0.1924	-0.168985	-0.200323	-0.0791908	0.027202	-0.431839	-0.121256	-0.0345932	0.0158669	-0.0732341	-0.0677429	0.0569927	0.117771	0.0834693	-0.190213	-0.112353	-0.149868	0.174421	-0.0593814	-0.0613834	-0.0284137	-0.117851	-0.118744	0.168748	-0.0980739	-0.158431	-0.052837	-0.0731543	-0.0073358	-0.0491359	-0.0137963	-0.0799102
p016t_p016t.ACTGATGAGTTCGCAT	THBS2+	-0.310575	-0.0658942	-0.0911037	-0.159111	-0.196707	-0.43935	-0.198933	-0.0169995	-0.266952	-0.10159	-0.373633	-0.0964966	-0.110007	0.0627351	-0.107614	-0.109697	0.0318381	-0.129926	-0.106149	0.0362563	0.0459204	-0.35834	0.00197551	-0.116906	-0.0700167	-0.0398139	-0.133092	-0.112605	-0.198202	0.20193	-0.139598	0.0434107	0.0285683	0.191801	0.0503013	0.226247	-0.150785	-0.198786	-0.149923	0.0784605	-0.0318876	0.0562791	-0.145117	-0.256143	-0.0703938	-0.00366271	-0.240189	-0.145194
p016t_p016t.ACTGTGAGTCACTCAA	THBS2+	-0.0526868	-0.0151324	-0.0508682	-0.00852169	-0.0642936	0.138633	-0.0278449	0.0156435	-0.0360378	0.173574	0.0720763	-0.0985342	0.0819928	0.18085	0.0861999	-0.0573738	-0.110201	0.0288183	-0.000335723	0.155543	0.087571	0.191014	0.123374	-0.0986199	-0.0117129	0.011788	-0.180044	-0.156924	-0.194216	0.225411	0.0459141	-0.109658	-0.103067	-0.209969	-0.00592762	0.14546	-0.0605496	0.0618201	-0.00834731	0.285906	-0.0283738	0.126916	0.0295141	-0.111013	-0.00342596	0.151975	0.0614855	-0.0435136
p016t_p016t.AGAACAAAGTGGTTGG	THBS2+	-0.0478822	-0.0133149	-0.0516927	-0.0844339	-0.116757	-0.127733	0.0534231	-0.086689	-0.273175	-0.172483	-0.3662	-0.175191	-0.121796	0.0417546	-0.116665	-0.0866253	0.0229582	0.269523	0.230922	-0.00718516	-0.0682158	0.0483823	-0.139666	-0.0884927	-0.111938	-0.1844	-0.103192	-0.0456063	-0.273762	0.0871563	0.0154824	0.00833901	-0.192386	-0.100621	0.0799863	0.172721	-0.0952199	-0.10428	-0.152317	0.103464	-0.101275	-0.120952	-0.00362478	-0.131738	-0.0981171	0.0993136	-0.116076	-0.11311
p016t_p016t.AGACCCGCAAATCGTC	THBS2+	-0.375605	-0.0474818	-0.0489942	-0.0876494	0.171053	-0.14173	-0.17135	0.0413587	-0.0389881	-0.00912915	0.102204	-0.0478029	-0.170529	-0.162824	-0.0163863	-0.0859893	0.147991	-0.220091	-0.253053	0.0461211	0.256418	-0.178864	-0.0712984	0.147134	0.0628339	0.137531	0.0789407	0.0879537	-0.0148988	0.382433	-0.0964703	-0.0192468	0.0714974	0.152583	0.189166	-0.0587623	-0.107778	-0.212501	0.0305331	0.370665	0.0692247	0.0495269	-0.0083394	0.0508718	0.057773	-0.129408	0.000335972	-0.0923711
p016t_p016t.AGACCCGGTGCGACAA	THBS2+	-0.325383	0.00237363	0.00956052	0.0699666	-0.173941	-0.0860415	-0.134916	-0.0109344	-0.101518	-0.140859	-0.0656776	-0.216759	-0.0403315	-0.0479136	-0.0663259	0.00380419	0.115639	-0.300805	-0.273659	0.224602	0.161332	-0.147242	-0.0587184	-0.0516133	0.0563664	0.0148005	-0.071648	0.0331502	-0.0776404	0.410768	0.00671139	-0.0463789	-0.206186	0.161629	0.0797959	0.0409025	-0.130953	-0.150625	-0.0380875	0.148171	0.116936	0.012745	-0.127182	-0.0713383	-0.134044	-0.125087	0.0851216	-0.219789
p016t_p016t.AGGATCTAGCGCTGCT	THBS2+	-0.112354	-0.0794358	-0.0951926	-0.0392564	-0.0226403	0.0504757	-0.015657	-0.0897608	-0.0495924	-0.0599112	-0.207957	-0.16074	-0.0702279	-0.0908248	0.075823	0.115473	0.0451359	0.0886073	0.0790543	0.162861	-0.0626238	0.0197975	0.0454548	0.0702778	0.101588	0.074251	-0.0414837	-0.000866299	-0.156302	0.204658	0.0752208	-0.0743487	-0.122484	0.0138361	0.0449015	0.102797	-0.0834633	-0.0739294	-0.106082	-0.0343537	-0.114824	-0.0018647	-0.000506072	-0.222994	-0.161039	0.196192	0.00906925	-0.0373947
p016t_p016t.AGGGTTTGTCTAGATC	THBS2+	0.49304	0.0507129	0.148513	0.0900295	-0.0178577	0.122275	0.156858	0.0628911	0.045682	0.202013	0.029544	-0.0201264	0.185726	0.140512	0.307836	-0.0082237	0.0668976	0.3667	0.40659	0.0387364	0.0123682	0.305069	0.159399	0.107244	-0.0195121	0.222844	-0.0281746	0.106363	0.0203102	0.0652103	0.307814	-0.0277203	0.0551273	-0.144325	-0.125877	-0.13549	-0.0321076	0.137488	0.175337	-0.091979	0.0874215	0.0766139	0.183577	-0.00483692	0.156352	0.142296	-0.218953	0.109802
p016t_p016t.AGCTCAAAGTCTCGTA	THBS2+	0.262613	0.133941	0.00417525	-0.0576754	0.203614	0.0739918	0.0475729	0.0599349	-0.0517594	-0.044861	0.133129	-0.222502	0.0520624	-0.0235092	0.0116677	-0.158654	-0.0144565	-0.0905444	0.00636649	-0.13545	0.112199	0.0235531	-0.0300685	0.0478268	0.0536267	0.0661623	-0.0971155	0.138042	0.185568	-0.112373	-0.0803574	-0.150903	-0.0217365	-0.0819942	0.0368853	-0.156938	0.0242946	0.118361	-0.204773	0.166797	0.0189584	-0.0381826	-0.053121	-0.141824	-0.102656	0.085709	0.0213896	0.0329343
p016t_p016t.AGGCCACAGATCACTC	THBS2+	0.306782	0.0275506	0.000496311	-0.0916633	-0.206653	0.0949502	0.0323521	-0.0150848	0.00488098	-0.00308732	-0.0145257	-0.089135	0.0694926	0.132812	0.0559624	0.0168356	-0.141774	-0.0887706	-0.0166613	0.0238678	-0.0570167	-0.134345	0.029651	0.164956	-0.014082	0.0824007	-0.00151632	0.121868	0.0310249	0.168659	0.142031	-0.0214282	0.0206607	0.005104	0.0370164	-0.155896	-0.0274884	0.0580438	0.137659	0.039662	-0.199231	0.0624287	-0.0137156	-0.126705	-0.123677	-0.0837493	-0.0196129	-0.0059155
p016t_p016t.AGGGTCCCACTAACCA	THBS2+	-0.433547	-0.229388	-0.156284	0.00233339	-0.199856	0.121959	-0.294864	-0.0514305	-0.00472641	-0.180133	-0.0846804	-0.232904	-0.160219	-0.0928832	-0.0735399	-0.0240131	0.0132911	-0.170843	-0.27517	0.0489386	-0.302994	-0.151761	-0.170028	-0.0730598	-0.000687636	-0.158362	-0.15415	-0.0305988	-0.247928	0.205848	-0.211021	-0.183068	-0.332316	-0.126725	-0.207467	0.159335	-0.160422	-0.259002	-0.0161788	0.207223	-0.154886	-0.00266803	-0.223728	0.0298499	0.0458984	-0.0921487	-0.18105	-0.136513
p016t_p016t.AGTCATGTCTACGCGG	THBS2+	0.155639	0.0213692	-0.0283344	-0.0828664	0.00930839	0.255376	0.0955879	0.0305083	-0.0905821	-0.0322393	-0.204278	-0.0583695	0.103394	-0.0517452	0.126964	-0.171318	0.234571	0.0188264	0.0558802	0.0414774	-0.102097	-0.051964	0.00966953	0.0899125	0.0427385	-0.033501	0.0770527	0.0906463	-0.0926276	0.0591622	-0.0532494	-0.0944227	-0.0758909	0.0256509	0.067955	-0.0531141	0.0408337	-0.00597869	0.0445354	0.235191	0.107947	-0.0569301	0.130487	-0.0377896	-0.080105	-0.0655163	0.0309662	6.98e-05
p016t_p016t.AGTTCCCCAAACCGGA	THBS2+	0.0422095	0.04961	0.270426	0.0386945	-0.228687	0.0834661	-0.0850576	0.161935	0.248442	0.129361	-0.181121	0.0186803	0.166621	0.28207	-0.00765802	-0.205163	0.0727866	-0.299282	-0.183491	0.163279	-0.0391082	-0.0607092	-0.0608581	0.0732414	0.100518	0.314362	0.285003	0.357479	0.217453	-0.00559578	-0.0520397	0.038904	0.143308	0.25707	0.19957	-0.0861259	0.115751	0.160647	-0.0623186	-0.215837	-5.86e-05	-0.0708539	-0.0490812	-0.107772	-0.0721459	-0.112487	0.189441	0.0285842
p016t_p016t.AGTTCCCCATAGATGA	THBS2+	-0.405718	-0.16914	-0.0930394	-0.0733353	-0.274571	-0.271319	-0.338276	-0.0628713	-0.00482065	0.0335406	-0.0976237	-0.0508089	-0.116503	-0.0856116	-0.0555883	0.0613703	0.0484029	-0.227549	-0.303555	-0.0524484	0.0456978	0.00872084	-0.173712	-0.232859	-0.0496371	-0.199788	-0.0283482	-0.135539	-0.324015	0.0915304	-0.199214	-0.203409	-0.192166	-0.0268011	-0.0769641	-0.294928	-0.217493	-0.213367	-0.111272	0.305681	-0.0448264	-0.0015286	-0.235898	0.0688619	0.0127062	-0.105314	-0.172429	-0.0522143
p016t_p016t.AGTGATCGTTATAGAG	THBS2+	0.033727	0.0105875	-0.0309421	0.055222	-0.148225	-0.102029	-0.0501843	-0.00438696	-0.00191188	0.054296	0.0796835	-0.0307625	0.00806372	0.05909	-0.138026	-0.0592191	-0.0695072	-0.134157	0.0912557	-0.000900228	0.0205217	0.0245627	-0.108658	0.0527269	-0.117899	-0.0466668	-0.0724182	-0.117993	-0.135391	0.281987	-0.034031	-0.0691051	-0.104618	-0.0916937	0.005155	0.144974	-0.13033	-0.0208489	-0.0706618	0.178395	-0.100174	0.0105939	-0.0928824	-0.170693	-0.103746	0.0274693	0.0669303	0.00719393
p016t_p016t.AGTTAGCAGCATCGAG	THBS2+	-0.34543	-0.0435364	-0.124022	-0.0813038	0.00164301	-0.184691	-0.307203	0.0367307	-0.17131	-0.1913	-0.237055	0.0186204	-0.0977615	-0.0960952	-0.0401079	-0.179054	0.172632	-0.302363	-0.186502	0.0275744	-0.0512645	-0.0145198	-0.125454	-0.131562	-0.034163	0.0223098	-0.167089	0.0314405	-0.0471961	0.251734	-0.200883	-0.0368944	0.116397	0.294275	0.0957382	-0.09222	-0.209315	-0.210057	0.0157538	0.0276523	-0.0360133	-0.118964	-0.0950997	0.152744	0.286181	-0.238456	0.0704159	-0.0348616
p016t_p016t.AGGTCTACAACTTCTT	THBS2+	-0.398515	-0.107042	-0.0606041	-0.0243787	0.251174	0.100751	-0.0899288	-0.137901	-0.0661073	-0.195579	-0.0362514	-0.146241	-0.0373018	-0.0196464	0.104133	0.0793232	0.0104515	-0.444175	-0.349828	0.108219	0.013319	0.0171621	-0.048359	0.111618	0.00463112	0.0648443	-0.0251785	0.0748494	-0.114645	0.284271	-0.14142	-0.153016	-0.0310473	0.0950096	0.0595786	-0.183737	-0.418385	-0.21699	0.0760125	0.213047	-0.0240466	0.0167386	-0.120508	-0.0369991	-0.276936	-0.00858636	-0.0365893	-0.132118
p016t_p016t.AGTAGCTGTCTGCATA	THBS2+	0.0204847	0.0558384	-0.217301	-0.0186432	0.0463928	0.40959	-0.0174698	-0.0444466	-0.0948137	0.0733819	-0.224956	-0.0439404	0.0437703	0.0133191	-0.0665774	-0.0112074	-0.109435	0.058101	0.0358205	0.242492	-0.128179	0.112678	0.165832	-0.087084	0.0872281	0.00191337	-0.0997128	-0.0129759	-0.146619	0.259253	0.0551342	-0.0308379	-0.0890231	-0.0634709	-0.0559758	0.110043	-0.20519	-0.0483153	0.0347274	0.115426	-0.241606	0.266259	0.138425	-0.0542634	0.0137847	-0.0378407	-0.197962	-0.0261427
p016t_p016t.AGGTGTTAGCACACAG	THBS2+	0.0499947	-0.0225977	0.00857266	-0.151307	-0.273672	-0.237719	0.0876616	-0.156138	-0.114688	0.0243913	-0.293298	-0.155655	-0.00511662	0.112681	-0.0196715	-0.183204	0.0445026	0.043724	0.0482242	-0.165183	-0.0411589	-0.331372	0.0619298	0.105328	-0.150688	0.0472967	-0.13283	0.063136	-0.200765	0.0504805	0.0805201	0.0312386	-0.0152154	0.0462269	0.0294545	-0.187363	0.0126543	0.048694	-0.171133	-0.0841827	0.127918	0.14746	-0.0272459	-0.0188502	-0.0137858	0.153521	-0.201294	0.0522178
p016t_p016t.AGGTTACCATAAGCGG	THBS2+	-0.133018	0.0182641	-0.170012	-0.0574949	-0.0409849	0.0839177	-0.296694	-0.13414	-0.101408	-0.0160919	-0.116937	-0.239734	-0.0493285	-0.0939086	0.0285723	-0.0115933	-0.03867	-0.163392	-0.168441	-0.021169	0.228726	0.125856	-0.0564642	-0.0664438	-0.172056	-0.102654	-0.149449	-0.16453	-0.149163	0.210173	-0.0331663	-0.00846382	-0.00773588	-0.173492	-0.0478794	-0.0347869	-0.0925882	-0.185278	-0.00747753	0.269947	-0.180942	0.0971543	-0.0904986	-0.14894	-0.00777649	0.0311541	-0.184907	0.00967997
p016t_p016t.AGTAACCTCAATGTCG	THBS2+	-0.147229	-0.0867475	-0.24353	-0.116685	0.0298404	-0.288608	-0.154472	-0.0402433	-0.0728835	-0.0481535	0.0350768	-0.0414984	-0.0400517	-0.0337738	0.0289748	-0.0763835	-0.158583	0.145204	-0.175838	-0.081053	-0.0278386	-0.109174	-0.105713	0.101501	-0.127013	0.128714	0.082969	0.22892	0.384027	-0.253999	-0.161602	-0.160315	-0.0198388	0.277868	-0.0540144	0.148273	-0.311019	-0.0382803	-0.0251991	0.173369	-0.158867	-0.151834	-0.134976	-0.289402	-0.192327	0.0566329	-0.189215	-0.0798876
p016t_p016t.AGTTAGCTCGAACTCA	THBS2+	-0.389117	-0.0529096	-0.073945	-0.0849885	-0.0300543	-0.114278	-0.250834	0.0982854	-0.107608	-0.077758	0.168762	-0.174052	-0.229855	-0.0995365	-0.04658	-0.0354696	-0.100305	-0.185976	-0.223254	0.0418575	-0.166367	0.00406006	-0.0641444	0.00104152	-0.0401175	-0.126663	-0.0660889	0.00171055	-0.0266664	0.26013	-0.279848	-0.248727	-0.277428	-0.0714199	0.0235606	-0.120209	-0.0431981	-0.151523	-0.0237772	0.4	-0.113723	0.0358458	-0.190029	-0.151407	-0.199619	-0.0902292	-0.122545	-0.0997479
p016t_p016t.ATCAGGTTCTGCGGAC	THBS2+	-0.201851	-0.154434	-0.0345127	-0.19958	-0.160103	0.0271203	-0.294293	-0.228236	-0.246072	0.0406714	-0.0573609	-0.182674	-0.086428	-0.147988	-0.0299882	-0.0723912	0.00152074	-0.0278574	0.0327667	-0.101017	0.0249332	-0.156826	0.068098	-0.0950283	-0.122951	-0.0223757	-0.25134	-0.115265	-0.227485	0.0830073	-0.0849797	-0.054158	-0.149136	-0.0815931	-0.0724444	-0.111576	-0.213849	-0.245188	-0.115438	0.0558554	-0.316708	0.054419	-0.1171	0.0261748	0.0825305	-0.0199654	-0.10331	-0.082033
p016t_p016t.ATCGGCGTCTTAGCCC	THBS2+	0.22369	0.196763	-0.102856	-0.123507	-0.0253569	0.235217	0.0891222	0.0420429	-0.020296	0.0870938	0.230988	-0.0751607	0.0794197	0.171599	0.246172	0.028535	-0.118719	-0.260472	-0.0444785	-0.034238	-0.207084	0.0802975	-0.0260684	0.0665185	-0.170395	0.0353621	-0.113959	-0.124561	-0.376959	0.205026	0.171381	0.0709343	-0.0825345	-0.08659	-0.0711546	-0.237488	0.0255875	-0.00364529	0.101958	0.160434	0.0163758	0.154393	0.0779336	-0.0467669	0.0494759	0.0683238	-0.112343	0.151383
p016t_p016t.ATCACGATCGCTGTCT	THBS2+	-0.127496	-0.00950013	-0.160826	-0.0793088	-0.286553	-0.0478926	-0.105787	0.046873	-0.160482	-0.0634833	-0.244076	-0.112605	0.039974	0.0784905	-0.0465817	0.0689973	0.0395487	-0.0369396	-0.0160899	0.0704558	0.297186	-0.278855	0.0056828	-0.0727383	-0.150574	-0.177089	-0.034978	-0.101106	-0.328897	0.264834	-0.171572	-0.187859	-0.154494	-0.134627	-0.0286604	-0.129475	-0.113118	-0.0851638	-0.118192	0.0576944	-0.235782	0.103932	0.130046	-0.262296	0.00376678	-0.0913098	0.0541241	-0.0956156
p016t_p016t.ATCGATGTCGCTGACG	THBS2+	-0.487814	-0.166131	-0.187983	0.00717219	-0.272507	-0.195784	-0.171601	0.0635085	-0.234907	-0.108517	-0.2119	-0.0742623	0.0644526	-0.0417341	-0.207047	-0.0366105	0.0863859	-0.0283708	-0.13385	0.203241	0.239784	-0.060522	-0.0201853	-0.0273164	0.00456176	-0.189358	0.013323	-0.243198	-0.226083	0.316874	-0.136816	-0.142747	-0.170529	-0.20976	-0.0253993	-0.157962	-0.20843	-0.153325	0.0926627	0.358618	-0.0595538	0.0519989	-0.0496162	-0.12628	-0.160426	0.010462	-0.163278	-0.000987251
p016t_p016t.ATCATTCGTTCTAAGC	THBS2+	-0.10437	-0.00766835	-0.0738791	-0.105135	-0.415131	-0.024824	-0.106942	-0.016056	-0.101589	0.0496852	-0.355978	-0.0907733	-0.0271039	-0.0437762	-0.278912	-0.126029	0.0148462	-0.101156	-0.158488	0.0530387	-0.00127665	-0.353623	-0.0910093	-0.0647553	-0.13674	-0.0479811	-0.00294502	-0.176853	-0.374143	0.241612	-0.0578499	-0.0158082	-0.0734286	-0.235687	-0.0885009	-0.0560775	-0.168181	-0.00204908	-0.0802137	0.0945109	-0.0535557	-0.026573	-0.11754	-0.107072	-0.151994	-0.0455538	-0.0300708	-0.184789
p016t_p016t.ATGAAAGGTTGCATAC	THBS2+	0.0253345	0.0572162	-0.0298885	-0.10087	-0.234371	-0.0396991	-0.0804764	0.0157022	-0.271536	-0.0531546	-0.370671	-0.210952	0.0138712	0.0330426	0.0562227	-0.00415973	-0.0782625	-0.0589559	-0.10177	-0.086452	0.0860785	0.160333	0.0011908	0.00282303	-0.0693056	0.0517134	-0.117295	-0.0737645	-0.226026	0.252067	-0.0564538	0.0592144	-0.0845163	-0.117278	0.0265375	-0.075379	0.0286551	-0.153724	0.0793303	0.313206	-0.0228206	0.163875	-0.0913565	-0.0846248	-0.0161749	-0.0116141	-0.00361986	-0.0426786
p016t_p016t.ATGAAAGAGGCGTTAG	THBS2+	-0.230825	0.0544801	-0.150046	-0.0485635	-0.502442	-0.0804339	-0.155712	-0.00377774	-0.161391	-0.0496705	-0.341623	-0.0742785	-0.203516	0.0952206	-0.247734	-0.0996045	-0.166601	-0.215357	-0.281506	0.0478416	0.208906	-0.102403	-0.0133431	-0.0243537	0.0137671	-0.0489252	-0.211932	-0.0747381	-0.151216	0.284981	-0.206032	-0.0562481	-0.0234501	0.0823701	-0.00562971	0.043156	-0.12185	-0.141003	-0.18431	0.207813	-0.100852	0.182561	-0.121716	-0.194822	-0.0182296	-0.155305	-0.136886	-0.202232
p016t_p016t.ATTCAGGCAGATTCGT	THBS2+	-0.351698	-0.111418	-0.130642	0.0416903	-0.352517	-0.0756021	-0.265543	-0.0289136	-0.182875	-0.0339538	-0.0727668	-0.101929	0.0325297	-0.0312739	0.108839	0.0139559	0.0181226	-0.191535	-0.263856	0.122823	0.197829	0.00733857	0.0339996	-0.154347	0.0509479	-0.042703	-0.0909951	0.028771	0.10516	0.394039	-0.290778	-0.102	-0.055994	-0.0822221	-0.0254977	-0.0828759	-0.325419	-0.145877	0.030944	-0.118871	-0.106988	0.121316	-0.0718231	0.0631972	0.126879	-0.0305082	-0.0718568	-0.209708
p016t_p016t.ATGGAGGCACTCAGAT	THBS2+	-0.17931	-0.0350674	-0.00695443	-0.0905185	-0.245704	0.077332	-0.246826	0.170071	-0.14229	-0.0992963	-0.196665	0.11058	0.0525102	0.0345287	-0.136599	0.0621003	-0.00467584	-0.0972502	-0.14185	0.103824	-0.394546	0.000263935	-0.0602934	-0.055324	-0.0887425	-0.0768804	-0.154995	-0.0137554	0.132566	0.379942	-0.142119	-0.086184	-0.0155685	0.154476	0.0654141	0.0796707	-0.293737	-0.204886	-0.0466471	0.0274405	0.0153575	0.125873	0.0146382	-0.0426389	0.0374663	-0.0561019	-0.00174144	-0.143087
p016t_p016t.ATGCATGGTTCCCACT	THBS2+	-0.373702	0.0336174	-0.280179	-0.0349579	-0.283187	-0.0341606	-0.228933	0.025042	-0.0928041	-0.132577	-0.0698406	-0.121391	-0.139581	-0.0545673	0.0389935	0.0420425	0.134958	-0.253497	-0.226867	0.0443387	0.155737	0.0604394	-0.174157	-0.114835	0.101628	-0.0606361	-0.152039	-0.133848	-0.269922	0.328533	-0.299177	0.0195347	-0.0960084	-0.121725	0.0817035	-0.328431	-0.0971282	-0.23467	0.0516303	0.17116	-0.00054863	-0.136259	-0.144211	-0.152393	0.00654604	-0.174981	-0.0993214	-0.0477715
p016t_p016t.ATTCACTTCTACCACC	THBS2+	-0.214908	0.112803	-0.206198	0.027125	-0.332222	0.0132635	-0.0254943	0.0854481	0.0207973	0.0477628	-0.227922	0.00141908	-0.0257365	0.12472	0.0715742	-0.145635	0.278244	-0.167641	-0.0795381	-0.0010506	0.0109428	-0.316994	-0.0225195	0.104053	0.0633046	0.0152658	-0.0241651	0.126019	-0.245541	0.247647	-0.0478058	-0.0117486	0.0564616	0.110113	-0.0194359	-0.117176	0.0320185	-0.0851457	-0.0377981	0.181716	-0.0159146	0.105146	0.0613213	-0.10658	0.0606923	-0.0490315	-0.0231253	-0.0894505
p016t_p016t.ATTCCTATCCAAGGGA	THBS2+	-0.449735	-0.171652	-0.117896	-0.0576687	-0.286161	-0.171612	-0.0316977	-0.0638212	-0.0847947	-0.118286	-0.302109	-0.152234	-0.0482971	-0.0371557	-0.126676	-0.0570609	-0.020072	-0.219693	-0.171392	0.117679	-0.118387	-0.0336537	-0.118963	-0.0658268	-0.171255	-0.126261	-0.109824	-0.0776223	-0.173717	0.209	-0.246356	-0.119912	-0.204915	-0.0625993	-0.144299	-0.130435	-0.21734	-0.235891	0.0760929	0.0619485	-0.229268	-0.099565	-0.128247	-0.0578464	-0.117484	-0.0109081	-0.124325	-0.114517
p016t_p016t.CAAGACTCAGTCGCAC	THBS2+	-0.218493	0.100641	-0.112166	0.0259747	-0.19898	-0.0493653	-0.207645	-0.106697	0.0428818	-0.00954673	0.11248	-0.200683	-0.0336284	-0.0548377	-0.0211072	0.00409229	-0.166097	-0.0920884	-0.0939277	0.000871359	0.333679	-0.0856515	-0.0871083	-0.100363	-0.0331349	-0.0965632	-0.0915558	-0.0590147	-0.194994	0.419888	-0.177271	-0.132159	-0.290912	-0.27354	-0.0306838	-0.0744717	-0.158172	-0.0838521	0.0849929	0.357688	-0.0330826	-0.00851785	0.0913239	-0.215764	-0.137343	-0.0739033	-0.0649124	-0.0357169
p016t_p016t.ATTCCATCAATCTAGC	THBS2+	-0.288071	-0.0402541	-0.114661	-0.0633316	-0.429144	0.0696405	-0.0905569	-0.0339839	-0.0594632	-0.110204	-0.291337	-0.136547	-0.00751407	-0.0708678	0.141938	-0.0850599	-0.129663	-0.0786209	-0.0793502	-0.0815868	0.133551	-0.112603	-0.0837738	0.184809	-0.011198	0.105507	-0.103467	0.083238	-0.0898562	0.165551	-0.118532	-0.042192	-0.0791501	0.0522295	-0.017597	-0.0732015	-0.23305	-0.209681	-0.0252929	0.204213	0.0262657	-0.0722086	-0.0970269	0.0609916	-0.0384262	-0.0960287	-0.179439	-0.0172726
p016t_p016t.CAACAGTAGTAGAGTT	THBS2+	-0.143391	-0.0238928	-0.138252	-0.0392665	-0.095775	-0.0957176	-0.23136	-0.00553286	-0.135276	0.105804	-0.0696978	-0.139941	0.00860598	0.147041	0.0339849	-0.0533793	0.0566071	0.0543102	-0.0593701	-0.202686	0.382552	-0.264162	-0.0353747	0.00507706	0.0704456	0.00768209	-0.0578682	-0.0161749	0.02534	0.160827	-0.0551352	-0.122678	-0.0287432	0.0213412	0.0225008	-0.10687	-0.117947	-0.11895	-0.103955	-0.0569033	-0.0423932	0.0193573	-0.0454332	-0.128438	-0.0464506	-0.153145	-0.102311	0.0274712
p016t_p016t.CAAGACTCATACAGCT	THBS2+	-0.186052	0.0253159	-0.219444	0.182773	-0.221257	0.226962	-0.0698367	-0.0285564	-0.106899	-0.0128934	-0.130816	-0.141666	-0.132949	-0.134123	0.023725	-0.0849868	0.0523765	-0.0201939	-0.108807	0.144665	0.0745826	-0.177855	0.185269	-0.0242666	0.0824915	0.0318288	-0.15691	0.0779257	-0.340233	0.301621	-0.0640067	-0.101098	-0.022425	0.191611	0.0834593	-0.216711	-0.192807	-0.0865701	0.00956087	0.229441	0.00985456	0.0509552	0.00270321	-0.129137	-0.136455	0.0494216	-0.0459029	-0.0907812
p016t_p016t.ATTTCTGTCTCTATAC	THBS2+	-0.255971	-0.0527888	-0.334456	0.0589284	-0.0988692	0.0797095	-0.172967	0.00218101	-0.0851821	-0.00402508	-0.166908	-0.204605	-0.108952	-0.0785778	-0.0754367	-0.136806	-0.0562475	-0.283931	-0.286575	0.0860802	-0.0496412	-0.140615	-0.024137	-0.140153	0.141688	-0.122576	-0.0198393	-0.0633133	0.137271	0.208967	-0.156162	-0.161766	-0.135606	-0.166429	0.0464543	-0.0390579	-0.108417	-0.0541002	-0.0123311	0.0270056	0.0961014	-0.0184472	-0.135482	-0.160977	-0.0891609	-0.00344146	-0.0171231	0.0181214
p016t_p016t.CAATGACAGACAACTA	THBS2+	-0.339199	-0.03885	0.0517284	0.0713514	-0.0703476	0.0646709	-0.128067	0.145938	-0.163089	0.0189879	-0.191469	-0.109375	-0.00750984	-0.0532364	-0.0425079	-0.128733	0.0726234	-0.304764	-0.250269	0.0582345	0.113294	-0.209592	-0.0162795	0.0579608	0.0866335	-0.00307546	-0.118694	0.0266126	0.0793147	0.310599	-0.137635	-0.0696384	-0.0265063	0.0596468	0.0667171	-0.0926356	-0.0556841	-0.0885731	-0.0236735	-0.054536	-0.0445354	0.149645	-0.116136	-0.0780844	-0.0269088	-0.0473524	-0.0552711	-0.0307501
p016t_p016t.ATTCCCGCATACCAGT	THBS2+	0.253311	-0.0361219	-0.26975	-0.140615	-0.313514	-0.232881	0.0727619	-0.0947043	0.120366	-0.0173756	-0.266855	-0.197645	0.0268316	-0.000107793	-0.245053	-0.221209	-0.169339	-0.320535	-0.133251	-0.286314	-0.252226	-0.1412	-0.187162	0.0555091	0.00921866	0.0350186	0.00674122	-0.0280296	0.253393	-0.0618923	0.00959113	-0.00582358	-0.115891	-0.264126	-0.0640181	-0.315582	-0.11245	-0.0709667	-0.172885	-0.0680195	-0.0510366	-0.272253	-0.0637543	-0.213849	-0.190983	0.0244692	-0.0484854	0.0261289
p016t_p016t.CACACAAAGTACGAGC	THBS2+	-0.365276	-0.0661077	-0.14745	-0.0983885	-0.141022	-0.0225961	-0.164313	-0.0364743	-0.06808	-0.10359	-0.412452	-0.161889	-0.0729954	-0.0506008	0.0789712	-0.125299	0.0148234	0.0166832	-0.112113	-0.0287314	0.163513	-0.240523	0.0947573	0.0889639	0.00199538	0.0135585	-0.0801556	0.0289534	-0.258109	0.121983	-0.181687	-0.114997	-0.0310073	0.0240412	-0.0287981	0.0556159	-0.18243	-0.169195	-0.0286073	0.0253342	-0.0373217	0.104755	-0.0960433	-0.126305	-0.0441258	-0.0660779	-0.0797603	-0.213476
p016t_p016t.CAGATACAGTTGCCTA	THBS2+	-0.376171	-0.0597169	-0.435803	-0.00523238	-0.288962	0.203243	-0.0997883	-0.0307202	-0.0817865	-0.157585	-0.158555	-0.140599	-0.165594	-0.130994	-0.40002	-0.0816217	-0.141324	-0.208421	-0.0644081	0.112383	-0.138281	-0.344729	-0.0198009	-0.0454992	-0.059726	-0.289157	0.0309816	-0.140701	-0.228211	0.101364	-0.134808	-0.144758	-0.248224	-0.192573	-0.0938017	-0.243534	-0.290462	-0.403894	0.00553127	-0.0318746	-0.253674	0.0322359	-0.064098	-0.196329	-0.160285	-0.0819834	-0.0913623	-0.0447456
p016t_p016t.CACTGTCAGGTAGCCA	THBS2+	-0.363271	-0.121384	0.0992197	-0.102977	-0.118933	0.0747022	-0.0899592	0.0115287	-0.241653	0.075915	0.0289035	-0.112005	-0.110019	0.079906	-0.0862405	-0.0961775	-0.0269292	-0.0347951	-0.111422	0.00875552	0.198818	-0.461344	0.0633326	-0.024813	-0.036554	0.171734	-0.117815	-0.0645088	-0.0649353	0.254097	-0.147022	0.0971274	0.0271586	0.0956354	0.0545424	-0.201389	-0.141607	-0.173826	-0.210212	0.0384847	-0.117883	0.0814822	-0.161298	-0.118173	-0.171395	0.0107993	-0.00983979	-0.12206
p016t_p016t.CACATGACAGCATCTA	THBS2+	-0.160918	-0.0295121	0.048368	-0.0517714	-0.301506	0.0741469	-0.084673	0.00164762	0.076174	0.00794275	-0.0868362	-0.10585	-0.0105884	-0.0350938	0.0165316	-0.130047	0.284331	-0.0578942	-0.0349217	0.110493	0.0716372	0.158898	0.0224383	0.258807	0.106291	0.134532	-0.0564564	0.183954	0.0618777	0.298373	-0.0767655	0.0692504	0.00776201	0.162284	0.0741745	-0.135955	-0.282105	-0.089935	-0.119175	0.302912	-0.0637702	0.0267021	0.0717381	-0.050346	-0.0388868	0.0288093	-0.0139432	0.0697516
p016t_p016t.CACGGGTTCACTGCTC	THBS2+	0.299947	0.0593078	0.137977	-0.243444	-0.432613	0.238069	0.0820123	-0.0678125	-0.0705063	0.0508457	-0.194474	-0.140434	0.00626038	0.0987777	0.0868607	-0.33454	-0.0683483	-0.139329	0.0708415	-0.0441666	-0.0173857	-0.258377	0.115751	0.0476962	-0.0923263	0.0525113	-0.0627327	0.055397	-0.0171794	-0.195011	0.266541	0.0778314	-0.0719347	0.0975261	-0.0247387	0.352443	-0.0460994	-0.0405249	-0.146031	-0.383059	0.039165	0.0254572	0.135916	-0.119978	-0.110217	-0.0110839	-0.0393114	0.0224951
p016t_p016t.CACATGATCAAACGAA	THBS2+	-0.0194656	0.107236	0.142632	-0.0951759	0.25041	0.216842	0.0460057	0.0995057	-0.135402	0.0968534	0.0577861	0.0460853	0.0138318	0.045556	-0.0586125	-0.0675868	0.0102066	0.101292	0.030006	-0.00352588	-0.259853	-0.29353	-0.0418131	0.24446	0.0347905	0.0305505	0.139597	0.0984707	-0.0309206	0.129992	-0.136987	0.0192962	0.0830832	-0.0216744	0.0589808	0.0095897	0.130085	-0.066141	-0.0619192	0.0678233	-0.0732521	0.037374	0.0594215	-0.0767583	-0.0707419	0.0512228	0.139074	-0.118457
p016t_p016t.CACTGGGGTCCTATAG	THBS2+	0.157345	-0.0245165	-0.110075	-0.185616	0.0616039	-0.00671169	0.0361179	-0.128225	-0.0147387	-0.0309124	-0.24428	-0.211099	-0.014901	0.00075842	-0.0175764	-0.0593785	-0.230748	-0.0477978	-0.0910554	-0.116042	0.106871	-0.0299413	0.0885827	-0.0234217	-0.216602	0.0380956	-0.201034	-0.0387051	-0.202452	-0.151951	0.0792509	0.0444635	-0.0790755	-0.209618	-0.0899015	0.0253903	-0.0154899	-0.0744175	-0.134178	0.158251	-0.127469	0.0773555	-0.0504447	-0.20386	-0.176624	0.00965823	-0.0309395	-0.0420833
p016t_p016t.CATACTTGTCTCAGAT	THBS2+	-0.378319	-0.0540387	-0.165092	0.119339	-0.121319	0.123997	0.0582478	-0.0656845	0.0888705	-0.116222	0.0164924	-0.165231	-0.0413501	-0.0451748	-0.0143502	-0.20233	0.173063	-0.0325899	-0.103929	0.139513	-0.072238	0.0514958	-0.082977	0.0252692	0.0905582	0.0831943	-0.0417743	0.306927	-0.00997997	0.234388	-0.189238	-0.0528003	0.0372643	0.0964868	0.102842	-0.347687	-0.217319	-0.414527	-0.00497328	0.0829455	-0.179728	-0.0350784	-0.143502	-0.100547	0.0495053	-0.147383	0.0221199	-0.182943
p016t_p016t.CATACAGAGAGGGTAA	THBS2+	-0.42398	-0.0778234	-0.245521	-0.187612	0.0102302	0.0559479	-0.23651	0.0106565	-0.181906	-0.142776	-0.0205189	-0.191864	-0.0888	-0.0207204	-0.142631	0.0289211	-0.115788	-0.366259	-0.27938	-0.0611191	0.104108	0.0411104	-0.127726	-0.00850653	0.0399864	-0.0851218	-0.172153	-0.0171038	-0.212017	0.235261	-0.0949735	-0.148816	-0.115378	0.0167651	0.00459328	0.038746	-0.224213	-0.165698	-0.117355	0.443676	-0.129923	0.0287154	-0.0305841	-0.132645	-0.149557	-0.00711026	-0.236805	-0.049928
p016t_p016t.CATACCCGTGGTTCTA	THBS2+	-0.0176237	-0.0506906	0.019842	-0.0463867	-0.0844933	-0.033918	-0.0239282	0.0151724	-0.106277	-0.0674455	-0.0991143	-0.0190831	0.00668516	0.0795943	0.0791116	-0.0893002	-0.0309094	0.201221	0.045127	-0.114244	-0.0901939	0.00524982	-0.03987	-0.129187	-0.247485	-0.0415585	-0.174943	-0.0478006	-0.00320194	0.085615	-0.109806	0.12898	-0.116346	-0.160102	-0.0336771	-0.00379003	-0.0684254	0.0642823	-0.0218745	0.35117	-0.0699842	0.13784	0.073234	-0.12892	-0.179341	0.10395	-0.172053	0.0166305
p016t_p016t.CATCCACCATACCACA	THBS2+	0.0295703	0.10952	-0.151257	0.0385295	-0.110459	0.24904	-0.0128552	-0.0907509	0.00199016	0.122774	-0.12951	-0.141517	0.10786	-0.00875356	0.0736851	0.00791841	0.26364	-0.0604272	-0.0491323	0.17516	0.203144	-0.156265	-0.0515028	-0.011266	-0.113302	-0.110076	-0.0127296	-0.128957	-0.0558809	0.251978	-0.0503658	-0.147307	-0.0799181	-0.215	-0.0133355	-0.0927136	-0.0808049	-0.0918685	0.0196543	-0.0323388	0.0578055	0.0349332	0.0742179	-0.178508	0.0226278	-0.0358141	-0.0189205	0.0681843
p016t_p016t.CAGTGCGGTTCTTCAT	THBS2+	-0.281825	0.0519239	0.0547177	-0.0197248	0.206959	-0.124122	-0.217682	0.0745783	-0.0503701	-0.0421472	-0.101535	-0.00524201	-0.0702949	-0.0807579	0.0992643	0.0554785	0.0380082	-0.459755	-0.307267	0.182948	0.0200075	-0.434282	-0.0954128	0.221484	-0.1119	0.0277677	-0.0922934	0.189167	-0.190219	0.291577	-0.240436	-0.0835	0.117137	0.120043	0.175287	-0.130137	-0.143997	-0.171753	0.128862	0.125162	0.0916821	0.062349	-0.147143	-0.0277536	0.131086	-0.189522	-0.202619	-0.031433
p016t_p016t.CATTCCGGTCTCTCTG	THBS2+	0.177085	0.108286	-0.0492686	0.0699753	-0.0633324	0.0325618	-0.0124145	-0.0716561	-0.00972013	0.0240509	0.0843706	0.022837	-0.0641831	-0.0879668	0.0883572	-0.0561351	-0.0392228	-0.0513746	0.0436995	0.110772	0.10649	0.291683	0.19892	0.034767	-0.0102512	0.133619	0.00321195	0.0472385	-0.0698602	0.159474	0.250431	-0.0341777	-0.0893567	-0.0250238	-0.0455545	-0.00635917	0.0417001	-0.12059	0.135801	0.378347	0.0204395	0.22407	0.178563	-0.10004	-0.191397	0.139803	-0.101939	0.0358942
p016t_p016t.CATCGTCGTTATTCTC	THBS2+	-0.227469	-0.0199747	-0.080312	0.0022045	0.0258379	0.0986906	-0.14601	0.18729	-0.0243216	0.106132	0.0490966	-0.0434758	-0.190105	-0.138179	-0.00583171	0.0400228	0.211854	-0.149243	-0.236545	0.0252587	-0.0653234	0.119969	0.0886976	0.128126	0.242981	0.123145	0.0226698	0.221377	-0.0601443	0.331303	-0.0542588	0.0520231	-0.0864238	0.0817244	0.0447727	0.216034	0.00691769	-0.130516	-0.172368	0.0992412	0.0479483	0.131097	-0.0290277	-0.2378	-0.150398	0.0348689	-0.0178775	-0.0695018
p016t_p016t.CATGCTCTCTTCTGGC	THBS2+	0.0398229	-0.10887	-0.175865	-0.0725923	-0.191798	0.0289209	-0.0311651	-0.325098	-0.143323	-0.197967	-0.0561815	-0.226248	-0.113264	-0.0462722	-0.10846	-0.0926303	-0.273172	-0.266186	-0.291624	-0.212721	0.161925	-0.0350316	-0.182649	-0.125565	-0.27926	-0.292047	-0.272192	-0.448957	-0.212376	-0.104904	-0.00126271	-0.143598	-0.28708	-0.427577	-0.168432	-0.375294	-0.0940605	-0.0505536	-0.234759	-0.156028	-0.190693	-0.250079	-0.155012	-0.214651	-0.25914	0.012292	-0.115943	-0.0336485
p016t_p016t.CATTCCGGTGTAGCAG	THBS2+	-0.456317	0.0283553	-0.0197231	-0.0571567	-0.216453	-0.120781	0.0302992	-0.121725	-0.0891058	0.0140524	-0.127408	-0.11823	-0.143985	-0.0588189	-0.121531	-0.013764	-0.0803736	0.0324537	-0.111854	0.0952806	0.0238886	-0.32475	-0.0405328	-0.137951	-0.324561	-0.0143476	-0.161817	0.0123754	-0.261219	0.358916	-0.21636	-0.0051052	-0.013762	0.0714284	0.0991261	-0.0742087	-0.218061	-0.220976	-0.0315446	0.280343	0.0929059	0.0433805	-0.0847421	-0.200652	-0.165301	-0.0208816	-0.00721846	-0.0818493
p016t_p016t.CATGAGTCAGCTACAT	THBS2+	-0.266066	-0.0151486	0.0435968	0.031241	0.0672414	0.0155543	-0.198009	0.0344817	-0.0624569	0.068288	0.00208291	-0.0642024	-0.0391488	-0.0491712	-0.0676208	-0.0523585	0.143204	-0.188314	-0.259315	0.028244	-0.0385843	-0.0634533	-0.0397554	-0.144354	-0.0789012	-0.048007	-0.116809	0.056862	-0.21554	0.23508	-0.0830841	-0.126878	-0.073152	0.0657586	0.0683375	-0.059855	-0.0960091	-0.0140886	0.0523891	0.170749	-0.0638702	0.0352975	-0.0156615	-0.00423542	0.202405	-0.0660546	-0.259044	0.0340244
p016t_p016t.CCACGTTTCTGCTCTG	THBS2+	0.0532923	-0.115278	-0.211255	-0.189363	0.0445867	0.0361119	-0.12934	0.072596	-0.0923518	-0.119449	-0.048552	-0.2232	-0.0968137	-0.0865658	-0.0727087	-0.081039	-0.21179	-0.31683	-0.198547	-0.14181	0.0775485	-0.237993	-0.114196	-0.0434974	-0.115116	-0.151331	-0.0158026	0.0844771	-0.0494635	0.0734844	-0.111653	-0.160111	-0.199096	-0.0616194	-0.0455279	-0.0482215	0.0786534	-0.0226665	-0.205716	0.00891362	-0.2592	-0.236421	-0.199659	-0.0638777	-0.122015	-0.0216945	-0.166619	-0.122259
p016t_p016t.CCACGAGGTGTTCCAA	THBS2+	0.107826	-0.00786001	0.126774	-0.0527843	-0.278388	0.069774	0.0711489	0.150939	-0.00626852	0.0866508	0.0650642	-0.12302	0.0737203	0.0437321	0.103333	-0.094446	-0.0176083	0.244324	0.0621746	-0.107445	-0.212902	-0.14679	0.0940826	-0.102992	-0.0894103	0.0865253	-0.0601879	0.0653273	-0.391872	0.157085	-0.0327586	-0.0816399	0.00825543	0.0614561	0.00178335	0.00170375	0.074772	0.104644	-0.172644	0.103993	0.00975154	0.128512	-0.0553488	-0.0119357	-0.0274531	0.0764325	-0.362849	0.104366
p016t_p016t.CATTGTTTCTCGTCAC	THBS2+	0.352608	0.18156	0.117931	-0.0726817	0.16442	0.0186469	0.145067	0.0210596	-0.0826504	0.0916542	-0.166085	-0.104449	0.00137911	-0.0270046	-0.0464367	-0.0934678	0.120444	0.123046	0.156524	-0.107664	-0.026055	-0.0132546	0.0739492	0.0794396	-0.0594188	0.244187	0.162994	0.0807231	0.0597608	0.234765	0.169131	0.192346	0.0017384	-0.0280103	0.108936	-0.0660056	0.095188	0.165299	0.10822	0.352695	0.0529185	-0.0593149	0.143954	-0.242616	-0.048748	0.180211	-0.114985	0.0168572
p016t_p016t.CCCAACTAGTTGTAGA	THBS2+	-0.267664	-0.0659653	0.226226	-0.00966039	0.138693	0.0364757	-0.166883	0.0594621	-0.00162967	-0.0687961	0.108637	-0.0181991	-0.0408301	-0.0339153	0.0966012	0.0200167	0.099682	-0.155359	-0.237147	0.205547	-0.0984178	0.22004	-0.182013	0.133083	0.0185262	0.332924	0.00753795	0.272934	0.0122881	0.295238	-0.0934286	-0.104434	-0.00109845	0.164489	0.167678	0.105236	-0.171837	-0.187283	0.106563	0.0655086	-0.118046	0.0050999	0.040775	0.0106368	-0.0101599	-0.04674	-0.100472	-0.0795709
p016t_p016t.CCCAACTAGATAACGT	THBS2+	-0.319845	-0.194762	-0.185045	-0.250636	-0.121229	-0.161997	-0.263191	-0.0894755	-0.0759848	-0.0478301	-0.205969	-0.163644	-0.151205	-0.0606177	-0.170994	-0.0814713	0.0255727	-0.29496	-0.170196	-0.088494	-0.210366	-0.298927	-0.0845559	-0.125178	-0.0243155	-0.0782376	-0.0138057	0.128597	0.00435785	0.0324328	-0.199468	0.135867	-0.182907	0.0567479	-0.0770195	0.0809653	-0.166619	-0.0752768	-0.30908	0.0129922	-0.104994	-0.0572388	-0.227694	-0.220849	-0.111438	0.0737246	-0.127714	-0.165147
p016t_p016t.CCTCTAGCATACGCAT	THBS2+	-0.268649	-0.00897583	0.0241179	-0.0321916	-0.049065	-0.0934282	-0.141517	-0.102103	-0.0213186	0.0295712	0.0817229	0.0306897	-0.0108075	-0.0175904	-0.222832	-0.0944566	0.193477	-0.0831218	-0.176711	0.103324	0.0173163	0.125314	-0.0720933	0.069554	-0.0941092	-0.0897742	-0.152267	-0.00500554	-0.249708	0.19672	-0.14854	-0.0160525	-0.0946909	0.0799563	-0.122246	-0.0406926	-0.245081	-0.194238	-0.0137792	0.358506	-0.146167	0.0822803	0.00936843	0.00169388	-0.0557587	-0.06299	0.0566082	-0.181248
p016t_p016t.CCTACGTCAACGATCT	THBS2+	-0.431196	0.0564666	-0.188215	0.0271855	-0.0125163	-0.176153	-0.335803	0.0775421	-0.0397123	-0.26475	-0.00290156	-0.0503205	-0.259381	-0.0488705	-0.0132963	-0.0302157	0.251692	-0.171898	-0.242578	0.199119	0.10472	0.121007	-0.124302	0.0323768	-0.0751124	0.105644	-0.0258205	-0.0263453	-0.124814	0.261614	-0.308448	-0.0136302	-0.102391	0.0638205	0.149693	-0.170573	-0.249492	-0.195254	0.0748454	0.245367	0.0112539	-0.0380791	-0.114436	0.115292	0.116817	-0.214012	-0.139671	-0.0963116
p016t_p016t.CCTAACCAGGTAAAGG	THBS2+	0.177283	0.0976345	-0.0520391	-0.0766379	0.101498	-0.216501	5.6e-05	-0.183216	0.0835305	0.0337893	-0.170169	-0.033186	-0.0880594	0.00852564	-0.070314	-0.034109	-0.204705	-0.0194652	-0.0970653	0.00201186	0.0448545	-0.171045	-0.117497	-0.0806785	0.00535863	0.0505567	0.0453731	0.124136	-0.0847339	-0.30568	-0.051288	-0.124663	-0.0886089	-0.0892689	-0.037483	-0.0969749	-0.015703	-0.0546368	-0.118553	-0.005396	-0.161545	-0.196736	-0.0407483	-0.211289	-0.160185	0.00364243	-0.121011	-0.0258216
p016t_p016t.CCTGCATTCACAGTGT	THBS2+	-0.316922	-0.13174	0.180366	-0.0381551	0.035737	-0.117277	-0.000294744	-0.0338297	0.0029763	-0.048232	0.0404169	0.0686874	-0.0770477	-0.0921158	0.128107	0.046847	0.405704	0.0274995	-0.0197259	0.129978	0.0409489	-0.104908	-0.0402973	0.0512994	0.113322	0.116645	-0.00362525	0.133727	-0.0449044	0.285975	0.0164054	-0.0681153	-0.0660432	0.0595064	-0.0683774	-0.108749	-0.176237	-0.252707	0.0487586	0.154936	0.00261399	-0.132174	-0.0088844	0.210583	0.134453	-0.0847796	-0.14261	-0.109291
p016t_p016t.CCTCTAGAGACCTGGA	THBS2+	-0.0555609	0.000142858	-0.179038	-0.0644354	0.169585	0.322313	-0.127524	0.0883183	-0.0231889	-0.026858	0.375877	-0.135712	-0.0345327	-0.113157	-0.198758	-0.128997	-0.0211983	-0.120803	-0.0807185	-0.006376	-0.194626	0.302857	0.00920104	0.198701	0.0780841	0.075472	-0.137032	0.22788	-0.0749567	0.141106	-0.0424699	0.0140935	-0.143062	0.0673561	-0.00199752	0.121475	-0.0203754	0.00324472	-0.0133434	0.406628	-0.104521	-0.0221724	0.0917506	-0.160366	-0.177828	0.167332	-0.206694	0.0711799
p016t_p016t.CGCATAAAGACGCAGT	THBS2+	-0.00210448	0.0279607	-0.109325	-0.134323	0.405885	0.109126	-0.0955537	-0.186905	-0.125513	0.011148	0.0213797	-0.243494	0.00887172	-0.0596503	-0.336604	-0.0438473	-0.251599	0.0563122	-0.00832205	-0.137364	0.216534	0.395187	-0.0709285	-0.0911712	-0.0427075	-0.108011	-0.167437	-0.241285	-0.0559378	0.262504	-0.0387286	-0.0569924	-0.279598	-0.458527	-0.0663742	-0.431688	-0.183468	-0.165405	-0.100253	0.446041	-0.275564	-0.0474052	0.0053303	-0.133266	-0.13904	0.0379192	-0.121751	0.185689
p016t_p016t.CGGAATTTCATAGCAC	THBS2+	0.226366	0.121618	-0.126722	-0.10909	-0.0959247	0.0873719	0.165336	0.210038	-0.0827703	0.0626058	-0.164573	-0.0139901	0.117422	0.0793261	0.0667566	-0.18709	0.020933	0.19645	0.303526	0.0862348	0.143839	0.297964	0.0726803	0.0872377	0.0057746	0.189035	-0.0627014	0.198462	0.0434643	0.254766	0.161777	0.172632	0.00176241	0.088992	0.0325824	0.11376	-0.0159256	0.0896675	0.124462	0.347975	0.00418598	0.00779697	0.236323	0.0320313	0.125851	0.119624	0.0514816	0.0664827
p016t_p016t.CGAGTGCGTCAGACTT	THBS2+	-0.303709	-0.139624	-0.351787	-0.135867	-0.464736	-0.161603	-0.196481	-0.165466	-0.160645	-0.146378	-0.218181	-0.165619	-0.0984093	-0.06235	-0.178053	-0.0176762	-0.191395	-0.302929	-0.339595	-0.134197	-0.110006	-0.134768	-0.161192	-0.222861	-0.133565	-0.16634	-0.234792	-0.241863	-0.279144	-0.0575675	-0.271925	-0.0826891	-0.18222	-0.0282652	-0.176915	-0.0579064	-0.148639	-0.286213	-0.197406	-0.164222	-0.165617	-0.131244	-0.207791	0.0716958	0.0651387	-0.08905	-0.170794	-0.201796
p016t_p016t.CGTCCATGTAGAGACC	THBS2+	-0.0670057	-0.00721988	0.0190601	-0.217316	-0.370325	-0.0111462	-0.274048	-0.0957263	-0.167231	0.0305338	-0.323665	-0.075499	-0.0650049	0.0503388	-0.126777	-0.0914891	-0.0660402	-0.234699	-0.202436	-0.0457178	0.197686	-0.260976	0.044456	0.108145	-0.19904	0.0810175	-0.0824566	-0.0395099	-0.0571888	0.208887	-0.125956	0.0442415	-0.164618	-0.174685	0.00156672	0.00377253	0.0257716	0.0354226	-0.204427	0.32686	-0.218199	0.177521	0.0138553	-0.0278858	-0.0840183	-0.0156597	0.0375024	0.0237196
p016t_p016t.CGTTGGGAGGTCCAGA	THBS2+	0.0156377	0.162321	-0.0715955	-0.00686048	0.0758084	0.196364	-0.142082	-0.0102212	-0.106272	-0.08248	-0.115515	0.0719324	0.0358409	0.121748	0.0776272	0.023946	0.179131	-0.264663	-0.281791	0.168787	-0.261748	-0.199486	-0.075965	0.0553335	-0.0733698	-0.0649204	-0.101515	0.0710662	-0.11292	0.414017	-0.0790284	0.0812738	0.0750442	0.147378	0.0829069	0.125903	-0.0568112	-0.0821257	0.0852391	0.101062	0.0225048	0.0688358	-0.0447303	-0.0965956	-0.0416917	-0.0160699	-0.059738	-0.00401221
p016t_p016t.CTAACTTAGGTATTGA	THBS2+	-0.278771	-0.0911149	-0.0561149	-0.0567532	-0.316782	-0.156393	-0.332379	-0.159531	-0.109701	-0.146937	-0.288646	-0.156973	0.0557167	0.00332795	-0.207867	0.0883632	-0.0252724	-0.211971	-0.235151	-0.0957254	-0.0825477	-0.249259	-0.208694	-0.113756	0.0652435	-0.155442	-0.111602	-0.112401	-0.34162	0.085601	-0.231234	-0.175972	-0.257304	-0.173052	-0.135463	-0.234028	-0.275818	-0.207325	-0.137316	-0.0650688	-0.163144	-0.141117	-0.165251	-0.143999	-0.13333	-0.152325	0.00532044	-0.122602
p016t_p016t.CGTTGGGTCGGTCACG	THBS2+	-0.314009	-0.175629	-0.150941	-0.00107867	-0.0821997	0.113956	-0.242607	0.195264	-0.0855139	-0.114645	-0.114249	-0.0764753	-0.0940281	0.0435133	-0.193513	-0.0704941	0.0283655	-0.183446	-0.232782	0.202984	-0.233699	-0.131796	-0.0531664	-0.0415025	-0.0481425	-0.111923	-0.090239	0.0635161	-0.252804	0.303168	-0.26835	0.0868915	0.0794473	0.187165	0.0352099	0.0565499	-0.284269	-0.192902	-0.245983	0.189167	-0.0880603	0.189008	-0.139368	-0.000345714	0.13888	-0.0236968	-0.0172031	-0.156909
p016t_p016t.CGTCCATAGCGGATCA	THBS2+	-0.284874	-0.0990807	-0.129191	-0.0399383	-0.297015	-0.104173	-0.173264	-0.062343	-0.00458355	-0.0991021	-0.154752	-0.181425	-0.0325123	-0.0943963	-0.0570328	-0.137648	-0.111566	-0.110221	-0.223377	-0.17523	-0.028712	-0.29928	-0.168274	-0.0942081	-0.195821	-0.0230701	0.0423627	0.140584	0.0247149	0.173146	-0.122799	-0.184399	-0.0309986	0.00337696	-0.075341	-0.154542	-0.129741	-0.123365	-0.0187659	-0.0715405	-0.251979	-0.0952573	-0.120533	-0.189955	-0.0936718	0.00969557	0.0569585	-0.123119
p016t_p016t.CGGCAGTGTAACAGGC	THBS2+	-0.291464	-0.0135495	0.224456	0.21891	-0.26938	-0.108538	-0.162385	0.00406951	0.289118	-0.0441219	-0.425642	-0.20363	-0.0111558	0.107216	-0.113178	-0.072286	-0.034618	-0.251912	-0.267369	0.0766885	0.106949	0.0372249	-0.0848823	-0.0372192	0.0528271	0.0355981	0.179403	0.0704747	0.112344	0.184416	-0.199585	-0.0771424	0.0237841	-0.0300697	0.155835	-0.21136	-0.151722	-0.156668	-0.0734204	-0.140119	-0.048938	-0.0042808	-0.209095	-0.195719	-0.0220631	-0.0890271	0.0514541	-0.0696761
p016t_p016t.CGTAATGTCAGGCGAA	THBS2+	-0.176763	-0.195497	-0.129002	-0.0582187	0.1052	0.138383	0.116458	-0.0934027	-0.154142	-0.0536495	0.121365	-0.0514827	0.00575925	0.0559119	-0.0897527	-0.137781	0.0496152	0.13645	-0.00548086	-0.0321793	-0.0707342	-0.00991873	-0.0795194	0.0959207	-0.164001	-0.111894	-0.100766	-0.0467181	-0.153091	0.217017	-0.0684341	-0.15066	-0.0628593	-0.106849	0.0115855	-0.0562217	-0.167898	-0.283224	-0.0915096	-0.0413692	-0.235709	0.0111283	-0.104984	-0.113933	0.0672511	0.150819	-0.228683	-0.126651
p016t_p016t.CTCAATTCAGCGTGAA	THBS2+	0.122578	0.0174571	0.0072974	-0.0084056	0.118237	0.242831	-0.0740436	-0.281281	-0.0429516	0.0533008	0.0630857	-0.231866	0.0279184	0.187276	0.0502017	-0.14686	-0.024202	-0.302193	-0.107437	0.0606264	-0.0567536	0.259284	0.0188226	-0.136667	-0.129622	-0.059709	-0.179426	-0.302843	-0.233036	0.268167	-0.126967	-0.202604	-0.116723	-0.215736	0.0140274	0.0900807	-0.0835607	-0.0863626	0.0704973	0.228841	-0.201117	0.115317	0.0249022	-0.244713	-0.115411	-0.0650251	-0.190924	0.0866216
p016t_p016t.CTACATTGTGTTACTG	THBS2+	-0.307683	-0.0456974	-0.112821	-0.0353354	-0.0488938	-0.180667	-0.00781641	0.114915	-0.0153319	0.0451787	0.0601477	-0.0441975	-0.0581348	0.0451275	0.110541	-0.168905	0.0511866	-0.0374339	-0.058588	0.169446	0.0723216	-0.391455	-0.145166	0.0534783	0.145951	0.0591121	-0.0494838	0.19682	-0.0407894	0.118782	-0.103019	-0.0539575	-0.0358678	0.113957	0.0334011	0.0404987	-0.0283053	-0.134979	-0.0803553	-0.127966	0.028917	-0.0681333	-0.130513	-0.148681	-0.0138879	0.00666272	-0.204154	-0.0742599
p016t_p016t.CTCCAACGTAGAGATT	THBS2+	-0.414013	-0.231652	-0.195991	-0.237755	-0.177526	-0.252327	-0.178137	-0.106404	-0.163173	-0.0616606	-0.289375	-0.0467433	-0.0828108	-0.12418	-0.0011248	-0.173126	-0.113165	0.0592598	-0.134553	-0.19695	0.038359	-0.0542556	-0.0520816	-0.24613	-0.165044	-0.104064	-0.00277064	-0.0179085	-0.200647	0.0958972	-0.274244	-0.114969	-0.0581057	-0.10369	-0.0441988	-0.189448	-0.0735442	-0.15165	-0.162318	0.0690013	-0.132924	-0.0972462	-0.16717	-0.247506	-0.173684	0.0583255	-0.218577	-0.177694
p016t_p016t.CTACTATAGGCTCACC	THBS2+	-0.266145	-0.144279	-0.137157	0.055833	-0.160094	-0.133311	-0.152071	-0.433038	-0.101049	-0.202885	-0.0394472	-0.274219	-0.0787859	-0.0435891	-0.185126	0.0257151	-0.116268	-0.252554	-0.211497	0.00959757	0.141221	-0.159331	-0.039728	-0.19205	-0.021065	-0.0850688	-0.141017	-0.382233	-0.0641012	0.0490799	-0.063168	-0.279955	-0.359067	-0.478297	-0.0975433	-0.352546	-0.351083	-0.33662	0.0891747	0.392443	-0.306148	-0.175064	-0.0750013	-0.237482	-0.304232	-0.0228072	-0.185286	-0.0611839
p016t_p016t.CTCATGCTCTGTGCAA	THBS2+	-0.431834	-0.197368	-0.138072	-0.0827699	0.0469221	-0.134125	-0.206359	-0.0314442	0.0215036	-0.0939534	-0.314303	-0.2416	-0.0764358	-0.150685	-0.175627	-0.162695	0.0651113	-0.0459098	-0.12361	0.0533085	0.054254	-0.007561	0.0091916	-0.0772573	-0.0972509	-0.112661	-0.00104312	0.184586	-0.0296097	0.0326537	-0.173134	-0.104116	-0.179927	-0.0267469	-0.0643187	-0.172545	-0.130004	-0.221734	-0.185109	0.037339	-0.328557	0.0674859	-0.204411	-0.0299349	-0.00454753	-0.109382	-0.151353	-0.204097
p016t_p016t.CTGCTCATCGGACCAC	THBS2+	0.0407098	0.0136481	0.0834659	-0.188107	0.231551	0.00514662	0.0864203	0.021942	-0.130255	-0.0581144	0.0780066	-0.0498611	-0.0470144	-0.0146976	-0.16018	-0.0364813	-0.198303	0.0145391	-0.0252519	0.00636356	0.133783	0.130569	-0.0691529	-0.0932756	-0.0219785	0.057556	-0.0779843	0.024325	-0.157007	-0.0997912	-0.123551	-0.094178	-0.126313	0.125047	0.0869259	0.122906	-0.0584799	-0.0784346	-0.00276598	0.198049	-0.0930061	-0.01589	-0.0491783	-0.0126797	-0.0689625	0.0236945	-0.120775	-0.133388
p016t_p016t.CTGCCATCATGTGTCA	THBS2+	0.131105	0.146451	-0.0103644	-0.0742893	0.183712	0.223957	-0.0192917	-0.0169755	0.00108434	0.0840478	-0.00108297	-0.0228482	0.234372	0.211146	0.184223	-0.109011	0.222153	-0.207204	-0.0487334	0.150193	-0.0584428	0.245241	-0.0730851	0.100956	0.11233	0.136549	0.0836465	0.0302387	-0.143604	0.17714	0.000367802	-0.0959311	0.155801	-0.0261266	0.0195441	-0.0019959	0.0175056	-0.00201275	0.205707	0.174613	0.0851731	0.226135	-0.00260696	-0.0410279	0.017102	0.0376669	0.163311	0.118868
p016t_p016t.CTGAGCGTCTGCACCT	THBS2+	0.0140443	-0.0378674	-0.0849849	-0.024445	-0.188464	-0.00533079	-0.244	-0.165198	-0.249527	0.132412	-0.420286	-0.220464	-0.00306667	0.0495139	-0.0821679	-0.113225	-0.156969	-0.276689	-0.286168	-0.0958277	-0.0641592	-0.215475	-0.143286	-0.195659	-0.0384605	-0.179622	-0.0479262	-0.147379	-0.0741529	0.171033	-0.0762145	-0.100674	-0.0668163	-0.106601	-0.00447359	0.0187913	-0.0456625	-0.078081	-0.127587	0.0376716	-0.143277	-0.0261997	-0.0549247	-0.0253231	0.0788198	-0.117662	-0.01029	0.00671533
p016t_p016t.CTGCCTAGTCACATTG	THBS2+	-0.142008	0.0258918	-0.110145	-0.0294396	-0.279989	0.0247751	-0.156062	-0.221912	-0.163838	-0.138077	-0.25083	-0.170856	0.00954827	0.0861553	0.0145794	-0.116574	-0.0331224	-0.0460742	-0.0797864	-0.0472316	0.11591	0.0265687	0.0263972	-0.0563844	-0.268854	0.00409826	-0.0477002	-0.0631306	0.00854463	0.233338	-0.049993	0.019074	-0.0136506	0.0182475	0.0569619	-0.0196957	-0.271492	-0.163439	0.056447	0.358201	-0.146309	0.085874	-0.140833	-0.0511642	0.0565744	-0.0344946	-0.106756	-0.0787583
p016t_p016t.CTTTCAATCGAGCCAC	THBS2+	-0.104448	-0.0431444	-0.106737	0.0529456	-0.288225	0.0779481	-0.13709	-0.00699502	-0.0587782	-0.0288689	-0.300868	-0.208865	-0.141514	0.0160526	-0.170021	-0.108367	0.145141	-0.251058	-0.246929	-0.0799606	-0.190487	-0.218471	-0.07078	-0.0101514	0.0580106	0.0124759	-0.124305	0.0864399	0.00271636	0.113054	-0.195451	-0.200658	-0.0758851	0.010676	-0.160236	-0.00565194	-0.220198	-0.198045	-0.101548	-0.173643	0.161262	0.0147124	-0.02898	-0.168676	-0.111945	-0.189809	0.126239	-0.041228
p016t_p016t.CTGTGAATCCGTTGGG	THBS2+	0.086572	-0.108365	-0.207356	-0.150822	-0.430337	-0.123152	-0.0937931	0.149248	-0.0133425	-0.112092	-0.253382	0.06334	-0.0866452	-0.0407451	0.122131	-0.386275	0.0665727	0.0856595	0.0429966	-0.116587	0.0263888	-0.283227	-0.128485	0.0405848	0.0683285	0.211467	0.0640735	0.434698	0.284301	-0.0659868	0.144697	0.0493848	0.189098	0.212663	0.0877957	0.0181067	-0.169677	-0.0708555	-0.120165	0.0312182	-0.0497625	-0.292308	-0.0908133	-0.0385333	0.0124454	0.164281	-0.190737	-0.0411963
p016t_p016t.CTTCTCTCACGGTCTG	THBS2+	-0.125813	0.0498207	-0.0613777	0.0528071	-0.0739327	0.0867927	-0.176308	-0.143112	-0.0848751	0.0304311	0.0101547	-0.126154	0.0179188	-0.0657645	-0.217367	-0.152576	0.0930914	-0.0396374	-0.0488917	-0.0444291	-0.217302	-0.243025	-0.057473	-0.143519	-0.0223984	-0.0371336	-0.169967	-0.0391391	-0.0724421	0.0726382	-0.117666	-0.0766864	-0.115092	-0.138234	0.0180706	-0.189405	-0.124943	-0.106451	-0.0412303	0.247077	-0.0442636	0.176699	0.0628202	-0.17129	-0.0433619	-0.119201	-0.207417	0.081808
p016t_p016t.CTTGAGATCCGTACGG	THBS2+	-0.163627	-0.018871	-0.0458801	-0.152573	-0.213758	-0.109119	-0.211514	0.0367609	0.0300845	-0.0328128	0.166252	-0.055044	-0.0579342	-0.0757312	-0.0851382	0.0118276	0.189202	-0.0632882	-0.20958	0.210355	-0.0502267	-0.178616	0.0332805	-0.0059883	0.0666759	0.0673576	-0.0981282	-0.0112641	-0.23168	0.360976	-0.0748634	-0.0110182	0.0165066	0.0641756	0.0575265	0.00801211	-0.216026	-0.152524	-0.0487114	0.184696	-0.0305958	0.175428	-0.0708197	-0.136971	0.143935	-0.0950982	-0.0877203	-0.110151
p016t_p016t.CTTGAGAGTATCCTCC	THBS2+	-0.241243	-0.0808916	0.00126337	0.0699715	-0.310073	-0.107948	-0.0536389	0.0216265	-0.115802	-0.0370817	-0.122913	-0.0194731	0.040277	0.105765	0.00626497	-0.099789	-0.0538742	-0.250058	-0.201033	0.0608047	0.156999	0.0759506	-0.0824797	-0.0507642	-0.106335	-0.193645	-0.247385	-0.0405436	-0.332781	0.198039	-0.243428	-0.0885055	0.0117228	-0.0543617	0.0580305	-0.110191	-0.0690478	-0.29808	-0.0491496	0.140005	-0.0979557	-0.0119817	0.0038963	-0.0664089	0.0437484	-0.0419348	-0.172788	0.117586
p016t_p016t.GAACGTTTCTCTCGCA	THBS2+	-0.343142	-0.0782345	0.0766164	0.0164182	0.190965	0.0082633	-0.111325	0.0216048	-0.0370073	0.0164053	-0.195526	-0.0971448	-0.0524085	-0.0151037	-0.0761098	-0.014938	0.0173656	-0.198271	-0.166445	0.191817	0.143399	0.0573895	-0.0395973	0.0924541	-0.0122571	0.0134236	0.00838503	0.168462	-0.265822	0.3506	-0.129312	-0.115759	-0.231579	0.0230156	0.0451781	-0.155634	-0.13516	0.056047	-0.065484	0.257851	-0.016037	0.191864	-0.0818415	-0.157713	-0.0479003	-0.15023	-0.0903222	-0.0723835
p016t_p016t.GACCTTCGTAGGCTCC	THBS2+	0.0708238	0.025472	0.0724218	-0.12443	0.0827998	0.103566	-0.079211	-0.0685541	-0.178827	0.100038	-0.114575	-0.0628335	-0.10359	-0.0954604	-0.14379	-0.00514444	-0.108212	-0.0416462	-0.0805223	-0.160058	0.0790149	0.0633518	0.0501432	0.069156	-0.179928	-0.0300496	-0.129653	-0.0734338	0.0572055	-0.0135701	0.0472398	-0.0683399	-0.043433	-0.0771096	0.0269205	0.107602	-0.190798	-0.0800598	0.00217233	0.156491	-0.0694883	0.0737905	-0.0184339	-0.0167184	0.016967	-0.0542171	0.104993	0.0308734
p016t_p016t.GAAGGGTCACTACACA	THBS2+	-0.0633829	-0.0484345	0.134673	-0.0837628	0.310566	0.167927	-0.00406124	0.133139	-0.191323	-0.0669537	-0.0526554	-0.0827732	-0.086922	-0.113725	0.138096	-0.0760172	0.0575621	0.249627	0.0613756	-0.0478621	0.0897931	-0.171015	-0.00334538	0.0537058	0.13679	0.151104	-0.129841	0.092642	-0.246692	0.196985	-0.0529579	0.00901568	0.0472902	0.121408	0.118411	0.0459891	-0.0137192	-0.00682343	-0.0152362	-0.0975497	-0.0170191	0.19908	-0.073113	0.131405	0.0751328	0.0512208	0.0788293	0.0145701
p016t_p016t.GAACTGTGTACAAGTA	THBS2+	0.000407393	-0.204182	-0.224044	-0.126964	-0.190068	0.178925	-0.0177209	-0.0629204	-0.154906	-0.0530934	-0.215971	-0.170438	-0.022139	-0.0145861	0.00704164	-0.010903	-0.367221	-0.107666	-0.113814	-0.156822	0.0978074	-0.178315	-0.0383609	-0.114494	-0.0724139	-0.00424342	-0.226672	-0.227773	0.0320114	0.168555	-0.0835222	-0.0500932	-0.156749	-0.229009	-0.25891	-0.112511	-0.176281	0.0972471	-0.223046	-0.0212206	-0.208003	0.0214619	-0.116671	-0.206553	-0.194065	-0.149772	0.0154736	-0.122853
p016t_p016t.GAAGCCCCAGCACACC	THBS2+	0.114113	0.0505851	-0.0120946	-0.118736	-0.102092	-0.0123241	-0.0336438	0.107429	-0.0368729	0.156072	-0.0454329	0.0214586	0.0944918	0.0972227	0.0420956	-0.114837	-0.176483	-0.141533	0.0118221	-0.0693033	-0.020173	-0.368259	0.122777	-0.112004	0.258894	0.0726909	0.0480595	0.11587	0.0755187	0.190042	0.0822043	0.0155712	-0.0558425	0.165627	-0.00675238	-0.0413953	0.0908273	0.0725772	0.0967017	-0.0792091	0.0421095	-0.0877757	-0.109091	-0.0562397	-0.101543	0.0224327	-0.162496	-0.041092
p016t_p016t.GACATCAAGGACGCAT	THBS2+	-0.158586	0.0357857	-0.120354	-0.0470676	-0.462558	-0.169522	-0.188882	0.133343	-0.182016	0.0163537	-0.253894	-0.128563	-0.186704	-0.182885	-0.0802209	-0.0679829	-0.0125662	-0.228591	-0.143251	-0.0280239	0.0635581	-0.184885	0.0314415	-0.0751389	-0.0698675	-0.0618334	-0.0452436	0.0567462	-0.223528	0.384574	-0.100696	-0.0776179	0.0262052	0.0688412	0.0611939	-0.0738809	-0.0576913	-0.129485	0.0308662	0.222312	-0.102193	0.203198	-0.083325	-0.0176199	0.111461	-0.0978621	-0.239115	-0.190102
p016t_p016t.GACTGATCAAGATCCT	THBS2+	0.0763541	0.0717249	-0.160955	-0.0624301	0.0432769	0.316576	0.0509368	-0.235718	0.023992	0.093344	0.0247461	-0.166763	-0.0134796	-0.0349495	-0.11364	0.026336	-0.148213	-0.19715	-0.169851	0.11644	-0.159377	-0.0509618	0.0237546	-0.0266198	-0.112553	-0.0566919	-0.0440661	-0.114405	-0.12396	0.330738	-0.0533431	-0.105586	0.0182149	-0.322273	-0.0705705	-0.266328	-0.126485	-0.155313	0.130532	0.334619	-0.164863	0.221769	0.0017738	-0.137875	-0.0584367	0.0424532	-0.297945	0.0559386
p016t_p016t.GAGATGGAGGAAACGA	THBS2+	0.103949	-0.123084	-0.154408	-0.21626	-0.276855	-0.0637449	0.0584032	-0.012799	-0.146403	-0.170167	-0.31931	-0.301258	-0.0802405	0.0382324	-0.144859	-0.316941	-0.563152	0.00590456	0.0166567	-0.271303	-0.200276	-0.204032	0.0265679	-0.179177	-0.119439	-0.0721186	-0.0997659	-0.269044	-0.195887	-0.194789	0.069917	-0.0952927	-0.218568	-0.24129	-0.205061	-0.0780107	-0.0760219	-0.136425	-0.249235	-0.15693	-0.220199	-0.107135	-0.0587598	-0.176436	-0.170343	0.0284924	-0.156833	-0.0801477
p016t_p016t.GACTCAACAGGACTAG	THBS2+	-0.2727	-0.111222	-0.105062	-0.0335743	-0.0067539	-0.351951	-0.0363232	-0.0728636	-0.0889836	-0.00287704	0.0988251	-0.149692	-0.0652915	0.039499	-0.15287	0.038762	-0.065357	0.144223	0.0180013	0.0267251	-0.0526456	-0.321952	-0.0501542	-0.138065	-0.0963684	-0.03081	-0.0820633	-0.138058	-0.45896	0.0923095	-0.236073	-0.0703354	-0.215302	-0.0170867	-0.129751	-0.0599842	-0.0830273	-0.176663	-0.0370328	-0.0280308	-0.145107	0.115713	0.0272455	0.0570145	0.0172731	0.0410919	-0.109732	-0.15749
p016t_p016t.GAGGCAACAGACCGCT	THBS2+	-0.32523	-0.152671	-0.343888	0.0146296	-0.153743	0.0474122	-0.26385	-0.32914	-0.254207	-0.171185	-0.0306521	-0.373256	-0.238124	-0.238968	-0.342242	-0.0491135	-0.232433	-0.465363	-0.365701	-0.0577246	-0.116268	-0.0387863	-0.0709449	-0.224757	0.0768574	-0.233303	-0.259964	-0.447382	-0.29358	0.146296	-0.22686	-0.184843	-0.234248	-0.469951	-0.218673	-0.27813	-0.160726	-0.286265	-0.078047	0.217309	-0.232589	0.073916	-0.214519	-0.109788	-0.13125	-0.0752947	-0.180361	-0.122925
p016t_p016t.GAGGCCTTCTTGGTGA	THBS2+	0.137679	0.0398616	0.199133	-0.207219	-0.261822	0.0904419	0.15901	-0.0352221	-0.0847918	0.226612	0.0153078	-0.018297	0.0227439	0.0323356	0.175323	-0.17149	-0.00455842	0.685628	0.5696	0.0137528	-0.0488148	0.0233594	0.275245	-0.15015	0.0187475	0.20824	-0.115131	-0.013942	0.120971	0.195939	0.190382	0.16687	0.252307	0.129165	0.0891823	0.134247	-0.0474462	0.0858593	-0.0129145	0.00125934	0.143627	0.110643	0.102639	-0.0312805	0.162352	0.143641	-0.209074	0.0857796
p016t_p016t.GAGGGTAAGCGATGGT	THBS2+	-0.335306	-0.15033	-0.0361951	-0.13192	-0.23907	0.285637	0.0262373	0.0241772	0.0332819	-0.0801633	0.060558	-0.147807	-0.0284674	0.0305565	-0.0990682	-0.0087547	0.0303315	-0.156659	-0.171724	0.0887881	-0.159491	-0.020886	-0.0739481	0.0672039	0.0306208	-0.0276206	0.0423502	0.274976	0.0186474	0.239494	-0.121678	-0.0628962	-0.156079	0.0138275	-0.0273917	-0.0541441	-0.0756305	-0.0553392	0.0460802	0.182423	-0.173388	-0.0643765	-0.0755038	-0.23818	-0.185796	0.0417595	-0.0670266	-0.160838
p016t_p016t.GACTGATAGTAATTGG	THBS2+	-0.095701	-0.0830253	-0.0700989	-0.105941	-0.16301	0.00745033	0.0806673	0.0142223	-0.23273	-0.00050329	-0.118691	-0.156916	-0.143485	-0.0677212	0.0285646	-0.104096	0.00336285	0.110902	0.0215911	-0.0532388	0.118895	-0.20565	-0.0367736	-0.00684685	-0.19895	-0.122041	-0.13953	-0.00614954	-0.155407	0.267543	-0.13884	0.00333446	-0.0696116	-0.00914473	0.0706174	-0.167697	-0.100678	-0.0910883	0.000588681	0.300532	-0.0206516	0.143864	-0.0792577	-0.0426169	0.0410894	-0.132411	-0.0507585	0.0584928
p016t_p016t.GACTATGAGTACAGCG	THBS2+	0.04012	-0.0193557	-0.0322113	-0.0971458	0.0208318	0.108219	-0.103954	-0.197228	-0.0376284	0.105208	-0.159952	-0.102016	-0.0611904	0.0676721	-0.114047	-0.268076	-0.0896556	-0.174103	-0.0819834	-0.125751	-0.0146156	-0.0472904	0.00844408	-0.0605576	0.0617113	0.0872367	-0.107979	-0.144363	-0.339245	-0.0875489	-0.0504503	0.0444631	-0.00694361	0.0309025	-0.119165	0.292148	-0.0820206	0.123148	-0.0552479	0.0114654	-0.18139	0.0180747	-0.0318482	-0.129776	-0.180387	-0.0453713	-0.172041	0.00832218
p016t_p016t.GCACTAAAGATGACAT	THBS2+	-0.0581244	-0.0854022	-0.359809	-0.0653487	0.0378443	0.0500202	0.204077	-0.140112	-0.0069484	0.0554332	0.0755891	-0.010733	-0.0326157	-0.0507424	-0.120076	0.0139408	0.21996	0.301002	0.164141	0.0258556	-0.0885725	-0.0212873	0.0464068	0.142237	0.0518551	0.0417296	-0.146642	0.0528764	-0.423568	0.23755	0.0160956	-0.120634	-0.0326779	-0.0553459	0.00398731	0.0830526	0.00484112	-0.116431	-0.0742954	0.351308	-0.0808192	0.0172998	0.0047046	-0.19262	-0.0444332	0.154447	-0.107296	-0.0564189
p016t_p016t.GCAACATTCCCGATCT	THBS2+	-0.423991	-0.206108	0.0946377	0.0845107	-0.178878	0.124385	-0.134319	0.043495	-0.0778206	-0.0480565	-0.261888	0.00017139	-0.143672	-0.120428	0.0109382	-0.128653	0.0538347	-0.0280103	-0.0981593	0.187136	-0.0289176	-0.126269	0.00110728	-0.0405713	0.0761873	0.0417557	-0.159229	0.019334	-0.403347	0.318342	-0.235721	-0.0995726	0.11489	0.0868164	0.00612749	0.0551784	-0.244501	-0.171871	0.00433728	0.150481	0.0410149	0.14252	-0.0844136	0.0297391	0.138049	-0.175389	-0.119015	-0.129996
p016t_p016t.GCCAGGTTCGGAAGGT	THBS2+	-0.218607	-0.077339	-0.227105	-0.20637	-0.364298	0.246636	0.0272317	-0.122367	-0.148108	-0.0169411	-0.204737	-0.143646	0.0648876	-0.0158919	-0.11316	-0.0846583	-0.184762	0.0471682	0.106733	-0.0304165	0.00241527	0.0879995	0.0656294	-0.35609	-0.0611939	-0.163231	-0.0766586	-0.0535211	0.0225209	0.143266	0.0864554	0.0625707	0.0715795	-0.0845612	0.0537057	-0.177271	-0.230892	-0.118609	-0.0966669	0.178317	-0.214674	0.0310701	-0.0844506	-0.160829	-0.082347	-0.0202644	0.0624591	-0.0997516
p016t_p016t.GCCATTCTCCCTGGTT	THBS2+	-0.0594449	0.147257	0.106033	0.069615	-0.123054	0.0321846	0.0341776	-0.0426805	0.126959	0.087962	-0.0896923	-0.0887745	-0.164973	-0.0661799	-0.0505086	-0.151021	-0.087114	-0.119606	-0.0735125	0.162039	0.105789	-0.00126423	0.0875463	0.0525776	0.0696729	0.0752768	-0.0426494	-0.0151343	-0.103715	0.340888	0.0283301	-0.0870758	-0.179908	0.0103544	0.13419	0.117316	0.124517	0.0182982	0.146675	0.163118	0.100285	0.0583753	0.00418557	-0.0731215	0.0612332	0.126469	0.0402247	0.0310205
p016t_p016t.GCAGCTGCAAACTCTG	THBS2+	-0.265364	-0.0474989	-0.0907895	-0.0720063	-0.27047	-0.193295	-0.271439	-0.195353	-0.104179	-0.0404972	-0.0930739	-0.043942	-0.222176	-0.0557146	-0.143905	-0.0760215	-0.112262	-0.186156	-0.0715556	-0.181233	0.0373384	-0.37325	-0.0492281	-0.117954	-0.298636	-0.0740518	-0.102056	-0.0987697	-0.225298	0.00961193	-0.0698392	0.150134	-0.0825374	-0.170518	0.00238672	-0.206956	-0.182413	-0.306358	-0.0811245	0.188153	-0.0567561	-0.183268	-0.0560536	0.00429108	-0.117878	-0.157861	0.0466919	-0.112049
p016t_p016t.GCGATCGGTGTCGCTG	THBS2+	-0.398926	-0.254324	-0.262376	-0.0826458	-0.189646	-0.0224676	-0.0257027	-0.235836	-0.138968	-0.24284	-0.285386	-0.0710017	-0.242237	-0.121025	-0.258648	-0.177415	-0.242664	-0.256576	-0.239088	-0.0896644	-0.150511	-0.177103	-0.175539	-0.16536	0.00493009	-0.186203	-0.0669366	0.095488	-0.15663	0.0179579	-0.177554	-0.169036	-0.100062	0.157548	0.0108698	0.0926265	-0.188501	-0.222299	-0.120374	-0.101962	-0.188176	-0.171876	-0.100328	0.0462896	0.0414101	-0.0219607	-0.043237	-0.224158
p016t_p016t.GCTGCAGAGTCATCGT	THBS2+	-0.413333	-0.126099	-0.0589449	-0.0670298	-0.243469	-0.0983966	-0.191805	-0.12967	-0.169964	-0.21318	-0.319567	-0.18655	-0.126262	-0.146783	-0.217098	-0.0251994	-0.202438	-0.334807	-0.259569	0.184756	0.171641	0.0487189	-0.163886	-0.0451653	-0.0721882	-0.0685676	-0.144123	-0.175551	-0.0626642	0.323873	-0.233334	-0.150394	-0.263223	-0.204816	-0.00799012	-0.0776034	-0.194165	-0.238563	-0.0770347	0.317558	-0.239473	0.0456619	-0.150086	-0.2419	-0.268788	-0.142889	-0.126353	-0.181028
p016t_p016t.GCGATCGAGATCCAAA	THBS2+	0.201429	-0.12243	-0.360382	-0.125745	-0.210799	-0.184385	-0.119825	-0.388959	-0.202635	-0.0751951	-0.213329	-0.32137	-0.117699	-0.156865	-0.308899	-0.162756	-0.346325	-0.231091	-0.0472684	-0.211779	0.0482162	-0.187125	-0.127614	-0.217525	-0.287697	-0.244537	-0.236564	-0.246689	-0.25153	-0.172702	0.0311141	-0.115635	-0.222266	-0.302419	-0.285169	-0.203215	-0.0452137	-0.15405	-0.217567	-0.261333	-0.29188	-0.150424	-0.17534	-0.185735	-0.32326	-0.0252245	-0.10755	-0.0968584
p016t_p016t.GCTACCTAGGCCACTC	THBS2+	-0.200109	-0.162635	0.249267	-0.0807074	0.0660557	0.222864	-0.0427364	0.173902	-0.0251948	-0.0201867	-0.174335	-0.0519848	0.0406407	-0.0704863	0.188732	0.0471675	0.119469	-0.0603802	-0.0589044	0.122798	-0.149674	-0.253124	0.0463704	-0.00110975	0.0580556	0.338668	0.0449876	0.145677	-0.172071	0.176448	-0.0412672	0.0679492	0.0725376	-0.0410642	0.031144	-0.290746	-0.183809	-0.148585	-0.0419012	0.110653	-0.0644961	0.148395	-0.0511257	0.117418	0.0245603	0.0576511	0.0454198	-0.0323325
p016t_p016t.GCGTTTCAGGGCTTCC	THBS2+	0.309832	-0.0101973	-0.113779	-0.104969	-0.272361	0.0492291	-0.069117	0.0975279	-0.0877397	0.178837	-0.180494	-0.144852	-0.0190004	0.0770535	0.0283714	-0.282743	-0.158702	-0.0937063	-0.0499981	-0.0161977	-0.323717	0.0304979	0.0134727	0.0841466	-0.187302	0.129251	-0.100598	0.0882464	0.0537248	0.0843281	0.209942	0.160814	0.0336969	-0.0599511	-0.0459944	0.127375	-0.0803196	0.206996	-0.0333471	-0.302742	-0.0256195	0.0718923	-0.0720901	0.0363842	0.117058	0.0353287	-0.0786586	0.0479684
p016t_p016t.GGATGTTCAGTCGGTC	THBS2+	-0.227706	-0.0455284	-0.0736113	0.00430703	-0.10914	-0.143056	-0.120541	-0.0403834	-0.226545	-0.0666755	-0.277917	0.0780482	-0.0709315	-0.106949	-0.164326	-0.0572355	0.0760511	-0.164822	-0.131434	0.179307	-0.0489415	-0.0095264	-0.0524718	0.0364817	-0.15875	-0.0377362	-0.129245	-0.0239288	-0.251765	0.297577	-0.0801184	0.0305433	-0.0404301	0.138868	-0.00967541	-0.0639596	-0.23755	-0.101634	-0.0826924	0.00864647	-0.10438	-0.0111261	0.0730266	-0.0837703	-0.103952	-0.126203	-0.0333131	-0.132608
p016t_p016t.GGAGCAAGTGGTATGG	THBS2+	-0.251906	-0.148755	-0.0391203	-0.145955	-0.162818	-0.0668982	-0.00531788	0.0968588	-0.254427	0.152165	-0.361769	0.0333013	0.0680529	-0.0184345	-0.0185548	-0.016869	-0.145823	0.0522721	-0.0481808	-0.12994	-0.0945067	-0.248035	-0.0200564	-0.100398	-0.199738	-0.0299054	-0.240829	-0.0646999	-0.180355	0.160712	-0.136693	-0.0559085	0.00620821	-0.00650895	-0.0114817	0.218359	-0.155944	-0.0750097	-0.22294	0.0707089	-0.184508	0.0448851	-0.0506468	0.0591834	-0.110839	0.0709582	-0.211067	-0.163974
p016t_p016t.GGCTTTCTCGCGCCAA	THBS2+	0.0412947	-0.0713482	-0.0731889	-0.190951	-0.0554513	-0.0564325	-0.137355	-0.0210047	-0.0854015	-0.146882	-0.359938	-0.0787614	-0.144626	-0.00488264	0.217153	-0.164461	-0.164428	-0.14473	-0.0994388	-0.0892437	-0.357774	-0.1298	-0.136486	-0.0698412	-0.0646103	0.214331	-0.144774	0.238955	0.303223	-0.310428	-0.00827481	0.102621	-0.00120379	0.165383	0.0945916	0.171595	-0.084877	0.0241402	-0.153596	-0.114105	-0.155623	-0.0895945	-0.179979	0.106348	0.00998507	0.00730953	0.0822564	-0.0908421
p016t_p016t.GGAGGATTCCGCGGAT	THBS2+	-0.00398806	0.107893	-0.142136	-0.0730212	-0.189058	0.00263938	-0.235297	-0.0232098	-0.0478336	-0.012933	-0.365233	-0.0755275	0.0180821	0.0993996	0.0411216	0.00719836	-0.014621	-0.142512	-0.045414	0.0569023	0.102434	-0.339855	-0.09258	0.114818	-0.0755693	0.0422529	-0.0356115	-0.126363	-0.00288874	0.210584	-0.0151759	-0.107411	0.00814766	-0.101292	0.00912708	0.0722026	-0.0654581	-0.219632	0.00491461	-0.0853981	-0.0689575	0.0355394	-0.0358046	-0.300504	-0.127695	-0.206773	-0.207842	-0.12821
p016t_p016t.GGGTGTCTCTACTGCC	THBS2+	-0.121165	-0.0947132	-0.167345	0.0270557	-0.247527	0.00366179	0.0810937	0.0656897	-0.0333684	-0.0991735	-0.303413	-0.0828328	-0.122542	-0.0555175	0.154576	-0.070285	0.0453607	0.156431	-0.0159068	0.0553283	-0.12066	0.186293	-0.111921	-0.0874873	0.173827	-0.0331559	0.0218674	0.161999	-0.131345	0.0902467	-0.0746087	0.0224063	-0.0226001	0.0307948	0.0342748	0.0517095	-0.191522	-0.0508077	0.0877012	-0.191978	-0.0317236	-0.142569	-0.130411	0.233408	0.197909	-0.0520853	0.0375371	-0.159552
p016t_p016t.GGGACTCGTGGCTACC	THBS2+	-0.305903	-0.0897253	0.119909	0.148459	0.152946	0.0474724	-0.0881439	0.0240473	-0.130507	-0.0212035	0.0149476	0.0175996	-0.123298	-0.154845	-0.208369	0.148978	-0.112733	-0.0564029	-0.236313	0.221448	-0.197504	-0.156306	-0.10374	-0.111453	0.116363	0.117569	-0.0737052	0.110058	0.0185101	0.102326	-0.126157	-0.147649	-0.0626701	0.317592	0.00748224	-0.367023	-0.112049	-0.0820737	-0.0737726	0.025443	0.0545772	0.0333168	-0.0235597	-0.236427	-0.0769221	-0.101489	-0.00287874	-0.234826
p016t_p016t.GGTAATCGTACAATAG	THBS2+	-0.0787101	-0.0225763	-0.118971	-0.187791	0.13399	0.0749058	0.0982561	-0.0151297	-0.107987	0.0369385	-0.0633307	-0.202097	-0.00153157	0.116098	0.0925084	9.86e-05	0.00457684	-0.0263515	-0.0254382	0.0288545	0.13763	-0.296596	-0.111475	-0.061534	-0.246734	-0.102044	-0.0838241	-0.0434675	-0.132108	0.113401	-0.0891018	-0.102556	-0.0694514	0.0675574	-0.00375263	0.116677	0.0226199	0.0143785	-0.148268	0.313105	0.0370018	0.0172051	0.00562817	-0.141268	-0.086635	-0.0190127	-0.00307399	0.0351856
p016t_p016t.GGGCGTTCAGCATCTA	THBS2+	0.158811	0.0732762	-0.0923489	-0.0082713	-0.0563551	0.0250063	0.099687	0.0642732	-0.0540167	0.20562	-0.0951463	-0.0739666	0.066966	0.158676	0.0974442	-0.0618008	-0.26186	0.18009	0.14605	0.0606826	-0.00964958	-0.102759	0.0147564	0.0234288	-0.0759313	0.206644	-0.0470818	0.145505	-0.172239	0.106122	0.112096	0.13155	0.27396	0.058346	0.175469	0.104472	-0.0236851	0.0293892	0.0418075	0.228669	0.00661535	0.150076	0.11131	0.00122032	0.11727	0.0295947	-0.0348869	0.0139208
p016t_p016t.GGTTGTAGTCTGCATA	THBS2+	-0.343325	-0.207201	-0.156799	-0.0838818	-0.431274	-0.233249	-0.186443	-0.0338855	-0.0460154	0.0330591	-0.142107	-0.0585424	-0.00355537	-0.0108159	-0.0173877	0.070627	-0.00289399	-0.38573	-0.38334	0.01963	0.14869	-0.161134	-0.0581418	0.086093	-0.0158875	0.0774731	0.0270389	0.0853375	-0.0508137	0.239336	-0.177601	0.0541558	0.0445614	0.0288597	-0.104284	-0.0611011	0.0464804	-0.123394	-0.117546	0.154755	-0.232548	-0.00147056	-0.0353796	-0.220778	-0.0213419	-0.10911	-0.0948342	-0.12748
p016t_p016t.GTAAGTCAGAGTTGAT	THBS2+	-0.321963	-0.155257	-0.110797	0.0159313	-0.299863	-0.097107	-0.309107	0.0759457	-0.0523175	-0.0316593	-0.0361349	-0.180836	0.000957554	-0.0679098	-0.21265	-0.10095	-0.00242632	-0.176313	-0.251462	-0.00557003	0.108109	-0.290004	-0.215219	-0.0242571	-0.199411	-0.107988	-0.098385	0.00526375	-0.10634	0.31304	-0.144401	-0.0853568	-0.102413	-0.0106726	0.0635351	-0.206539	-0.0744429	-0.204835	-0.0700459	0.00732163	-0.0563949	-0.0375838	-0.112846	-0.113292	-0.0329354	-0.193614	-0.242504	-0.169239
p016t_p016t.GTAAGTCCACACCAGC	THBS2+	-0.493887	-0.0895597	-0.0458378	0.0780898	-0.201333	-0.0787534	-0.0776298	-0.0480334	0.0237292	-0.0301287	-0.0216249	-0.118724	-0.129455	-0.142347	-0.159733	-0.147426	0.377145	-0.122893	-0.290565	-0.000400361	0.0254114	-0.129425	-0.109516	0.0733824	-0.0915941	-0.0197846	-0.0190676	-0.148495	-0.127756	0.186529	-0.204682	-0.169161	0.0791815	-0.112504	0.0490385	-0.381545	-0.38929	-0.15715	0.0708934	0.229169	-0.0725558	-0.0483177	-0.104288	-0.0272076	0.132741	-0.156638	-0.0809397	-0.0244496
p016t_p016t.GTACAACAGCATGATA	THBS2+	0.158877	0.134716	-0.169785	-0.11966	0.188557	0.230725	0.121036	0.0403655	-0.0706509	-0.0233362	-0.153061	-0.0454708	0.0671462	0.0766558	-0.0671012	-0.0362565	0.228367	-0.126801	-0.0188471	0.0417197	0.0963513	-0.118897	0.0434593	0.0833663	0.101584	0.197456	0.0199708	0.275377	-0.0878177	0.14988	0.114056	0.0436653	-0.194825	0.0322628	0.0544138	-0.263478	0.0758069	0.124787	-0.0350794	0.277217	0.0820746	-0.0453786	0.164014	-0.0385753	0.0132986	0.0813025	0.0188114	0.0455902
p016t_p016t.GTAACCAAGACATACA	THBS2+	-0.233182	-0.0668217	-0.00687622	-0.112364	0.1332	-0.0443186	-0.207873	0.0549387	0.0461421	-0.0431202	0.00858619	-0.0732696	-0.047469	-0.0130743	-0.122911	-0.0488903	0.0449978	-0.232075	-0.232406	-0.00288843	0.103223	-0.295445	-0.0104548	0.00974214	-0.0445875	0.0498906	-0.101835	0.0773434	0.00743987	0.275725	-0.00664958	-0.0956211	-0.0699883	0.0928325	0.0620006	0.226741	-0.160988	-0.215195	-0.131084	0.197083	-0.0524057	0.254874	-0.0464799	-0.036068	-0.0733957	-0.0998548	-0.309376	-0.0230165
p016t_p016t.GTAGGAGCAAGGTACG	THBS2+	0.0643507	0.0748421	-0.126064	-0.213949	-0.13214	-0.0165165	-0.049106	0.0621846	-0.114905	0.133411	0.0878473	-0.000956461	0.0591334	0.114096	-0.0932531	-0.0807823	0.189816	-0.0441623	0.0450918	0.044422	0.0712383	-0.311361	0.017313	0.133221	-0.0549283	0.0365786	-0.0488263	0.140204	-0.170675	0.122035	-0.0320054	-0.0159965	-0.00237951	-0.0571909	0.143723	-0.124708	0.15113	-0.00706433	-0.124591	0.0314671	-0.064883	0.0452816	-0.0253521	0.0238586	0.0964619	0.0559691	-0.04345	0.00667264
p016t_p016t.GGTCACGTCAGGAAAT	THBS2+	-0.202641	-0.127628	-0.152663	-0.284619	-0.176937	-0.112361	-0.192294	0.00549849	-0.0377218	0.0379922	-0.193047	-0.106334	-0.146995	-0.0630012	-0.0973133	-0.0377362	-0.0847463	0.119476	-0.0621279	-0.126731	-0.140098	-0.417871	0.052658	0.106291	-0.0899963	0.0363173	-0.161581	0.0493745	0.063159	0.18197	0.0199376	0.00567914	0.0168843	0.00112132	0.00983555	-0.120095	-0.03385	-0.152916	-0.13268	0.0805468	-0.0542452	0.139009	-0.0844419	-0.160158	-0.350946	0.00825338	-0.111096	-0.0597818
p016t_p016t.GTACAACGTCGTCATA	THBS2+	-0.38788	-0.216039	0.0456022	-0.136563	-0.236311	-0.159881	-0.141141	0.107025	-0.235594	-0.0924928	0.11297	-0.0461445	-0.150297	-0.0220009	0.17133	-0.0610736	-0.159679	0.163488	-0.0515521	-0.14074	-0.311669	-0.336468	0.0685429	-0.190564	-0.19452	-0.0945972	0.0910475	-0.0678633	-0.145381	0.0854353	-0.142665	-0.082255	0.0924821	0.00812663	-0.0320021	0.0885061	-0.23482	-0.224625	-0.139341	-0.0324646	-0.301022	0.0803415	-0.194439	0.0534092	0.178094	-0.0754844	-0.0961833	-0.175404
p016t_p016t.GGTTAACGTCGAAGCA	THBS2+	-0.302724	-0.103753	-0.111982	-0.141224	-0.241115	-0.365511	-0.170477	0.0512814	0.0403503	-0.155163	-0.324946	0.0227845	0.00688906	0.0228051	-0.130643	-0.27373	0.0602758	0.00498766	-0.0171054	-0.175775	-0.318853	-0.238805	-0.196196	0.205656	0.0257639	0.0860897	0.0114955	-0.0212169	-0.0623109	-0.140578	-0.186956	-0.000732294	-0.0306255	-0.00897103	0.0251122	0.229229	-0.264599	0.0626982	-0.106557	-0.419129	-0.0466179	-0.390266	-0.0753126	0.0681864	0.0555664	0.011845	-0.0195732	-0.106915
p016t_p016t.GTCGAATGTGAAAGTT	THBS2+	-0.204547	0.105437	0.086271	-0.173052	-0.233101	0.00485449	-0.210754	0.11043	-0.193468	0.0618242	-0.14474	-0.00420101	-0.185327	-0.064313	0.0660199	-0.0563071	0.0783971	-0.0326654	-0.123806	-0.0172863	0.130545	-0.0143091	-0.0788795	-0.0857166	-0.0936909	0.180536	-0.053358	0.0562594	-0.031101	0.119563	-0.15643	0.0484374	-0.0121734	0.153007	0.0141592	0.00738459	0.00863738	-0.00536782	0.0215155	-0.0636576	-0.0593335	-0.179637	-0.191886	-0.205082	-0.0717267	-0.064836	-0.0337884	-0.0909387
p016t_p016t.GTCATTTCAGGTGACA	THBS2+	-0.445741	-0.128096	-0.0511718	-0.0852175	-0.217244	-0.143451	-0.225036	-0.164978	-0.106935	-0.0862795	-0.126781	-0.158618	-0.215832	-0.100264	-0.260663	-0.0376758	0.0773714	-0.177836	-0.209594	0.00899581	-0.243048	-0.299243	-0.0613002	0.183856	-0.231546	-0.195607	-0.151954	-0.102261	-0.290149	0.296741	-0.189865	-0.229536	-0.0438048	-0.0258246	-0.0880351	-0.110982	-0.132192	-0.181947	-0.0791333	0.213885	-0.0149753	0.0600206	-0.151561	0.0371067	-0.0732642	-0.142142	-0.110649	0.027513
p016t_p016t.GTCAGCGGTCTTGAAC	THBS2+	0.0359593	-0.00964295	0.065863	-0.343528	-0.233738	-0.118942	0.0755319	0.0124018	-0.120255	-0.0697912	-0.383979	0.0998726	-0.00999453	0.0950687	-0.080723	-0.166556	0.232293	-0.0820532	-0.0363346	-0.0193126	-0.16808	-0.124866	-0.0344179	0.0668436	0.112413	-0.0249007	-0.076586	0.137853	-0.104658	0.0649872	0.00868268	0.0422048	0.0760171	0.125383	0.0438578	0.0774921	-0.109827	-0.036332	-0.111011	-0.294196	-0.0515741	0.0558641	-0.0960219	-0.112293	-0.0418236	-0.0963779	-0.0891523	-0.0935641
p016t_p016t.GTATTGGAGCGGATCA	THBS2+	-0.11172	-0.0899613	-0.236093	0.0505463	0.0425983	0.0773841	0.123281	-0.186489	0.0234406	-0.0426468	0.264086	-0.13967	-0.117402	-0.122484	-0.154845	0.0919338	-0.202296	0.40078	0.232517	0.151719	0.431377	0.163009	0.0483078	0.1259	0.0664247	0.0149768	-0.0858206	-0.110743	-0.0316388	0.0114332	-0.0236737	-0.236057	-0.135771	0.045772	-0.151154	-0.0971117	-0.221112	-0.131405	-0.00236529	0.319161	-0.117398	0.0167761	-0.0697124	-0.227205	-0.131827	0.221718	-0.0826321	-0.152863
p016t_p016t.GTATTGGTCAAAGGTA	THBS2+	-0.306206	0.00403091	-0.201801	-0.20235	-0.199258	-0.020943	-0.0465152	0.0938221	-0.114352	-0.0397388	-0.0234299	0.152282	-0.115993	-0.0660469	-0.183439	-0.100951	0.187874	-0.0893046	-0.0720966	0.219766	0.223122	-0.225048	-0.0372569	-0.0155922	0.0819682	0.0516907	-0.0281381	0.213868	-0.102998	0.255561	-0.0459904	0.0374822	-0.00341558	0.140385	0.029699	0.194551	-0.132459	-0.234281	-0.115798	0.207577	-0.140418	-0.0666795	-0.0383632	0.180924	0.19659	0.146109	-0.129986	-0.178591
p016t_p016t.GTCATCCGTCGTCGGT	THBS2+	-0.24706	-0.125881	-0.101702	-0.147898	-0.307351	-0.032025	-0.105811	0.147863	-0.00208239	0.032247	-0.136814	-0.0948667	0.062018	-0.017973	-0.117984	-0.0507591	-0.170736	0.0703842	-0.0872485	-0.0624546	0.157573	-0.274164	-0.0472525	0.0381658	-0.210588	-0.0931523	0.0266211	0.0978024	-0.262323	0.142748	-0.194554	-0.0562667	-0.10359	-0.0600059	0.00961783	-0.0117018	0.00710467	-0.104038	0.0451993	0.154128	-0.00264083	0.112516	0.0148997	-0.0708435	0.0970897	0.0212034	0.0114708	-0.109789
p016t_p016t.GTAGTACTCTGCGGGT	THBS2+	-0.354944	-0.196586	-0.110664	-0.0933983	-0.360202	-0.282145	-0.0979733	-0.0580939	-0.00577899	-0.0372946	-0.286539	-0.110973	-0.0714697	0.0316774	-0.0473105	-0.0144142	-0.0063733	-0.10078	-0.160468	0.0214642	-0.0596151	-0.317376	-0.204537	-0.145419	0.0123006	0.0053119	-0.014792	0.112375	0.115874	0.267323	-0.118826	-0.0696	-0.167782	-0.0336805	-0.0298626	-0.010501	-0.197006	-0.12918	-0.124719	-0.0511099	-0.10117	0.121243	-0.126135	0.0120183	0.098575	-0.0796463	-0.20527	-0.0148195
p016t_p016t.GTCACTCCACAGCATT	THBS2+	0.00117426	-0.0140614	-0.0291159	0.191776	0.0409693	0.110317	0.0862267	-0.0317636	-0.111261	0.0143433	-0.178885	-0.0352242	0.00800687	-0.0112026	0.134793	0.00366298	-0.058939	0.0792255	0.0494542	0.0691416	0.24421	-0.0594296	-0.00122011	0.0333934	0.0201212	0.14527	0.0210526	-0.0439584	-0.101189	0.204256	0.108802	-0.0403241	-0.0708373	-0.0682908	-0.0299755	0.058501	-0.250091	-0.152825	0.165292	0.162296	-0.00255778	0.0467551	0.047898	-0.0811369	-0.0684175	0.0449671	-0.212971	-0.00829506
p016t_p016t.GTAGTACGTGGCCTCA	THBS2+	0.16379	0.0198449	0.041602	-0.169917	-0.165918	-0.252542	0.183969	0.187669	-0.190782	0.0856977	0.0981828	0.0663948	0.0410977	-0.000474798	-0.0382971	8.5e-05	0.199734	0.0177133	0.109703	0.132512	0.0841813	-0.277561	0.0974191	0.0965436	0.0636602	0.161576	0.02128	0.208344	-0.0496087	0.0713535	0.263311	0.0824239	0.129177	0.19447	0.089365	0.123174	-0.0982048	0.010104	-0.0903392	-0.0270157	-0.0296764	-0.119562	0.00279068	0.0197738	-0.0278603	0.108859	0.0684225	-0.034598
p016t_p016t.GTCACGGTCTGTGCTC	THBS2+	-0.0878728	0.123433	-0.126176	-0.103914	-0.182989	-0.0654015	-0.0362268	-0.030167	-0.0962355	-0.0692193	-0.273962	-0.186798	-0.0332357	0.0479518	0.082232	-0.0151971	0.282534	-0.316945	-0.205474	0.153294	-0.166553	-0.178502	0.0770494	-0.116991	0.150969	0.0283369	-0.166949	0.101352	-0.0694015	0.344212	-0.225174	-0.0538658	0.0182762	0.176545	0.148606	0.177373	-0.202049	-0.0681171	-0.14291	0.178003	-0.0371963	0.079945	-0.103276	-0.011256	0.0944842	-0.0837625	-0.144369	-0.125348
p016t_p016t.GTGTAACTCTCCAATT	THBS2+	-0.42751	0.0377666	0.171159	0.00695593	-0.465484	-0.188441	-0.164903	0.129109	-0.247084	-0.14962	-0.402445	0.064976	-0.141088	-0.0228493	0.0400614	-0.0966281	0.141584	-0.219156	-0.31532	0.232802	-0.188141	-0.0628729	-0.181881	0.0398091	-0.0541102	0.202153	-0.033401	0.165983	0.023789	0.193133	-0.177371	0.0259218	0.0943154	0.294324	-0.00942877	0.144433	-0.244067	-0.172544	-0.155325	0.111945	-0.201964	-0.216614	-0.112165	-0.0365866	0.0936635	-0.100151	0.00187732	-0.226116
p016t_p016t.GTGATGTCACGCTGTG	THBS2+	0.0468752	0.0406438	-0.0274642	-0.151762	-0.302993	-0.0919495	-0.139791	-0.0112883	-0.142086	-0.0225441	-0.37584	-0.0852243	-0.13693	0.0268157	-0.0377549	-0.0799804	-0.0932919	0.183075	0.0468257	-0.10267	-0.0265889	-0.124119	0.0250039	0.109178	0.134472	0.0246203	0.0232507	-0.0154809	-0.280197	0.000816664	-0.187523	-0.190385	-0.112445	-0.0509633	-0.113659	-0.0972204	-0.0782124	0.0413077	-0.182175	0.200993	-0.101748	-0.0382565	-0.130625	-0.0491496	0.0122068	0.0872224	-0.0339692	-0.0710667
p016t_p016t.GTTGTGACACAAACGG	THBS2+	0.0377901	-0.173968	-0.3151	-0.0479093	-0.337778	0.0807438	-0.196416	-0.0394755	-0.137799	0.00169819	-0.346654	0.0220223	-0.0641649	-0.032569	-0.135294	-0.138853	-0.0633127	0.463993	0.249176	-0.0159028	0.310578	-0.166728	-0.0364517	-0.217576	-0.103714	-0.098293	-0.0547628	-0.160156	-0.243465	0.019405	-0.0563247	-0.0561879	-0.20977	0.0138647	-0.179257	-0.0219733	-0.260134	-0.110585	-0.020657	0.119402	0.00391332	-0.0193253	0.0121073	-0.0119537	-0.056879	-0.106143	-0.104003	-0.127353
p016t_p016t.GTTATGGTCGTCCATC	THBS2+	-0.26071	-0.21374	-0.149326	0.12404	-0.0590083	0.0892246	-0.172534	-0.127592	-0.0655664	-0.0588159	-0.129639	-0.185306	-0.0316375	-0.0672852	-0.0574984	-0.0954514	0.177572	0.0356543	-0.0995785	0.111592	-0.0878381	-0.0490941	-0.0303185	-0.0918381	0.0181197	-0.148783	-0.224035	-0.146599	-0.0325087	0.292528	-0.106274	-0.155545	-0.257827	-0.290436	-0.0589731	-0.250969	-0.295165	-0.225233	0.00531934	0.365201	-0.0905144	0.0331575	-0.00766867	-0.0748002	-0.124938	-0.132472	-0.138211	-0.189405
p016t_p016t.GTTGAACGTTTCGTGA	THBS2+	0.207721	0.0286689	0.300201	-0.176134	0.270509	0.203097	-0.0160103	-0.210845	0.0797543	0.0212267	-0.0202666	-0.0207972	0.127522	-0.0307133	0.03955	0.0368688	-0.0218411	0.27359	0.00572395	0.0169484	-0.0342539	0.0118109	0.0876718	0.106788	-0.00480153	0.243754	-0.0224207	0.205542	0.247813	0.179243	0.095922	-0.0112529	0.0407358	-0.063945	-0.034312	-0.0782759	-0.0382881	0.0492836	-0.018011	0.264735	-0.163954	0.0717899	0.0422366	-0.203444	-0.0805518	0.0448253	-0.0975948	0.0955885
p016t_p016t.TACAGGTAGCCAGACA	THBS2+	-0.318948	-0.00491783	-0.21962	0.110596	0.0238048	0.134791	-0.160237	-0.0693221	-0.141862	-0.144918	-0.0887293	-0.0888941	-0.0271017	0.0415311	-0.028625	-0.00949306	0.0994613	-0.177727	-0.245835	0.0613665	0.0324223	-0.192884	-0.0708601	-0.125117	0.0501683	-0.100445	-0.0257616	-0.0192136	-0.0960424	0.268934	-0.243303	-0.0777969	-0.112751	0.0451807	0.120636	0.0213215	-0.216539	-0.197188	0.10164	0.141358	-0.119572	0.0664776	-0.069031	-0.0523562	0.0623758	-0.229683	-0.208956	-0.108803
p016t_p016t.TACCGGGGTTACCGTA	THBS2+	-0.321737	0.00261182	-0.0175112	-0.037905	-0.0928213	0.0938088	-0.0706446	-0.0142695	-0.172889	-0.164017	-0.0247952	-0.103514	-0.0162516	-0.0467663	-0.134325	0.00468527	0.135558	0.118302	-0.023911	0.0622718	0.307384	-0.170195	0.0484924	-0.0160813	-0.118106	-0.128649	-0.195306	-0.0109587	-0.39216	0.30995	-0.0797965	-0.0610693	-0.123811	-0.0713374	0.0766886	0.0385257	-0.0925776	-0.221535	-0.00570312	0.302228	-0.156874	0.113194	-0.132105	-0.134102	-0.0131887	-0.0399348	-0.109767	-0.0376961
p016t_p016t.TACCCGTCACTTGGGC	THBS2+	-0.194204	-0.0175251	-0.0216934	0.0874923	-0.340966	-0.045769	-0.236066	-0.132434	-0.0218569	-0.0851267	-0.42029	-0.141411	-0.0474306	-0.0604306	-0.111483	0.0091452	-0.100041	-0.376189	-0.282488	-0.111782	-0.173619	-0.193253	-0.192381	0.00673112	-0.0151349	-0.0303481	-0.0417452	-0.101372	-0.263693	0.0992146	-0.259015	-0.0917287	-0.122185	-0.126071	0.0120638	-0.157175	-0.215144	-0.277175	0.0743958	-0.0488552	-0.190339	-0.0854584	-0.0999693	-0.137697	-0.0358903	-0.0823757	-0.129689	-0.0779785
p016t_p016t.TAGGAGGAGTTGAAGT	THBS2+	-0.152003	-0.0456365	-0.0192389	-0.123985	-0.106588	-0.199914	-0.163427	-0.0439311	-0.237842	0.0242957	-0.360132	-0.109641	-0.090782	0.0343414	-0.194518	-0.0308941	0.11276	0.0819177	0.0540555	0.00125015	-0.243836	-0.399164	0.000276854	-0.0816247	-0.186591	-0.060154	-0.113371	-0.0551615	-0.099105	0.150233	0.0163805	-0.089454	-0.0455134	-0.0421977	0.0400002	-0.0604054	-0.0213571	-0.075994	-0.20583	0.11785	-0.0796264	0.133642	0.0114734	-0.125682	0.0279081	0.202835	-0.245218	-0.123368
p016t_p016t.TAGGAGGAGACGAAGA	THBS2+	-0.295723	-0.216621	-0.0839666	0.05947	0.0838464	-0.113513	-0.0523745	-0.0214005	0.0731524	-0.133441	0.0165086	-0.100948	-0.16092	-0.0793665	-0.132119	-0.088482	-0.191291	-0.236827	-0.125007	-0.00353572	0.217162	0.01785	0.0473282	-0.103659	0.0293531	-0.0234869	0.265906	0.235845	0.124387	0.0103391	-0.141293	0.0381782	-0.0615738	0.0826362	-0.046632	-0.123075	-0.264353	-0.162286	-0.203627	0.513434	-0.302728	0.0206916	-0.103246	-0.0921507	-0.13061	0.0931578	-0.0995657	-0.115475
p016t_p016t.TAGATCGGTGGGTCAA	THBS2+	-0.0622279	0.0260249	0.060271	-0.250581	-0.00118674	-0.0503941	-0.139029	-0.0984769	-0.0999636	-0.0869339	0.107111	-0.0278852	-0.0800955	-0.0426769	-0.0447555	-0.059707	-0.124586	-0.160667	-0.123913	-0.118368	0.0963879	0.151216	0.0403197	-0.0984736	-0.32886	-0.0608707	-0.171969	0.00947025	-0.136308	0.137705	-0.0692511	-0.0843917	-0.124281	-0.00362404	0.0456552	-0.32354	-0.00342838	-0.0756174	-0.175462	0.251185	-0.0559491	0.0720761	-0.0242333	-0.18301	-0.185348	-0.0265331	-0.231556	0.0321381
p016t_p016t.TATCTGTGTTTACCAG	THBS2+	-0.11017	-0.00962448	0.0234061	-0.175506	-0.371139	-0.164248	-0.218683	0.0914039	-0.237289	-0.0223561	-0.377433	-0.0997053	-0.152358	-0.0886911	-0.318469	-0.0427603	-0.0180826	0.361748	0.117683	0.167146	0.159101	-0.276899	-0.0409018	-0.221015	-0.217691	0.0562984	-0.0316817	-0.0460065	-0.232099	0.252116	-0.108422	-0.0608832	-0.168891	0.0558123	0.0989492	-0.154991	-0.134866	0.0300595	-0.155088	-0.0396169	-0.0627936	0.031521	-0.0999897	-0.22577	0.00190659	-0.0440547	-0.0914214	-0.0882954
p016t_p016t.TATACCTTCGCCTTTG	THBS2+	-0.225611	0.00933007	0.0214068	0.137043	0.0482514	0.0637963	-0.185803	0.0525947	-0.00683269	-0.0470778	0.0668745	-0.101629	-0.167125	-0.157783	0.102629	0.039284	0.203432	0.035191	-0.107762	0.0936394	0.302743	0.00404568	0.028368	0.0316181	0.108317	0.0199868	0.0767323	0.205234	0.00499144	0.200312	-0.0276141	-0.213621	0.0970501	0.0897222	0.00779819	-0.209972	-0.0281525	-0.122824	0.0126069	0.161891	-0.0253291	-0.0108879	-0.116832	-0.1265	0.0196682	-0.0993265	-0.106535	0.0149948
p016t_p016t.TCATACTGTACACGCC	THBS2+	-0.284286	-0.217792	0.0190651	0.336993	-0.0579625	-0.0867025	0.0651918	-0.091364	0.475056	-0.0545498	-0.0973683	-0.0792764	-0.0670551	0.145111	0.0713198	-0.0926529	0.0620202	-0.0291568	-0.0783065	0.211395	-0.0695334	0.231856	-0.0432471	-0.165095	0.0185343	0.0416111	0.431837	0.173953	-0.245439	0.154522	-0.0941729	-0.114255	-0.0592876	-0.0703912	0.00785792	-0.212544	-0.291182	-0.212082	-0.0274642	0.0583069	-0.1724	-0.0362663	-0.092897	-0.123067	0.0467324	-0.000866969	0.0690732	-0.0993722
p016t_p016t.TCAAGTGGTCCGGCAT	THBS2+	-0.236049	-0.105816	-0.0185769	-0.133227	-0.119463	0.0520946	-0.0649179	-0.00578617	-0.159349	-0.0373678	-0.317244	-0.0632034	0.027312	0.116973	-0.081105	-0.09328	-0.0357519	-0.0850665	-0.190101	-0.108087	0.00257881	-0.178356	-0.0830586	0.0327816	-0.118012	0.073478	0.0490183	0.140304	-0.0745548	0.223725	-0.232617	-0.140841	-0.0277389	0.131245	0.147111	0.110107	-0.257808	-0.0720191	-0.181124	0.0666284	-0.147269	0.0198999	-0.124372	-0.1957	-0.087703	-0.0242242	-0.0536977	-0.114896
p016t_p016t.TCACGCTGTATACGGG	THBS2+	-0.0887614	0.0744623	0.00564063	-0.168634	-0.311703	0.185761	-0.152934	0.00941279	-0.0336893	0.000215941	0.0482858	-0.0572694	-0.0329361	-0.0886443	-0.107195	-0.177638	0.263203	-0.178669	-0.176661	-0.153613	0.073818	-0.388976	-0.118334	-0.0517506	-0.0371507	0.0279937	-0.0892361	0.0416329	0.064361	0.170498	-0.191746	-0.09574	-0.039897	0.0578744	0.0904836	0.263633	-0.164871	-0.0635751	-0.0948638	-0.0991807	-0.149924	0.114058	-0.153107	-0.12716	0.199454	0.0680255	-0.15804	-0.141703
p016t_p016t.TCAGTGAGTCAACACT	THBS2+	-0.118621	0.0709178	-0.0882617	-0.14871	0.286104	0.1425	0.00490659	-0.0732245	0.0798371	0.0654595	0.098916	-0.134381	-0.0378582	0.149064	0.180956	0.00957896	0.104209	-0.155865	0.00361418	-0.195595	-0.162402	0.3625	-0.143811	0.136073	-0.06888	0.196948	0.0709589	0.0134578	-0.0676166	0.0642808	0.0434476	-0.115322	0.0598281	-0.118877	0.16889	-0.198194	0.0935384	-0.0404783	0.0649647	0.485769	-0.161563	-0.0444822	-0.0736948	-0.000391464	0.000366947	0.024977	-0.0916987	0.0426204
p016t_p016t.TCATCCGAGTTGGGAC	THBS2+	0.137012	0.0705595	-0.0932256	0.00681037	-0.402137	-0.0325322	0.096036	-0.108603	-0.0514201	0.143645	-0.127488	-0.0880535	0.0181148	0.111084	0.0685519	-0.00932523	-0.0234478	0.0209246	-0.0219163	-0.111719	0.0457631	-0.0334396	0.0242737	0.0609891	-0.151673	0.116252	-0.0976903	0.0495874	-0.0939225	0.180935	0.0621228	0.00324086	-0.0860729	-0.0162321	-0.0178617	0.155649	0.0490886	0.077577	-0.138252	-0.0391191	-0.109571	0.102377	-0.0296433	-0.205019	-0.0471629	-0.154917	0.0527842	0.0434418
p016t_p016t.TCATATCTCCGTGTCT	THBS2+	0.348071	0.206459	0.153974	-0.110223	-0.203111	0.460398	0.0560429	-0.0906048	0.012571	0.0573915	-0.220258	0.0581635	-0.04333	0.0677092	0.113753	0.209044	0.0975275	-0.0825998	-0.0684556	0.0513765	0.0168078	0.24308	0.176701	0.116603	0.025896	0.221474	-0.0151538	0.0561777	0.0755493	0.244265	0.148354	-0.0291441	-0.140124	-0.0232769	0.246454	-0.105497	-0.130546	0.0349925	0.141683	0.303675	-0.0369847	0.289429	0.212951	-0.0446824	-0.11103	0.0110077	0.0869679	0.00488497
p016t_p016t.TCATTACGTGATCATC	THBS2+	0.39272	0.0840916	-0.0701907	0.152894	0.0785236	0.354477	0.0844328	0.0447138	0.071344	0.120812	0.0392343	0.00699971	0.0139506	-0.0254066	-0.137366	-0.0142585	0.113069	-0.0687959	-0.0582912	0.129789	0.0801788	0.312056	-0.110392	0.155005	0.140828	0.195928	0.119544	0.278506	0.0124088	-0.0931548	-0.00602572	-0.0491957	-0.0969271	-0.0939524	-0.0760518	-0.0385549	-0.0461373	0.0510352	0.0297042	0.406843	-0.0213697	-0.146752	0.112764	-0.157416	-0.00354324	0.119044	-0.0380968	-0.0699318
p016t_p016t.TCATTCATCGAGTTGT	THBS2+	0.0724365	0.0417977	-0.207939	0.0447591	-0.0352824	0.23125	0.121131	0.0145919	-0.0376419	0.157905	0.00197687	-0.0338046	0.129523	0.0878514	0.0111738	0.00208964	0.144629	0.183055	0.0836368	0.0796834	-0.187148	-0.195405	-0.0161981	0.00216477	0.000866545	-0.0499442	0.0161918	0.0685102	-0.125908	0.287396	-0.041036	-0.0300408	-0.0791671	0.0246122	0.0916063	-0.215133	0.0694949	-0.0570798	0.119564	0.130731	0.0944999	0.0779934	-0.0793905	-0.16519	0.124123	0.0722434	0.00302579	-0.0147146
p016t_p016t.TCATTGTAGGGCTAAC	THBS2+	0.00820287	0.0599566	-0.300754	-0.0451452	-0.172293	0.0404642	-0.0629857	-0.245383	-0.116185	-0.00331108	-0.0175307	-0.184046	-0.0443438	0.00870807	0.0599568	-0.034798	-0.230957	-0.0556006	-0.0308708	-0.0744707	0.0531666	0.168323	-0.0577817	-0.0370392	-0.183683	-0.188278	-0.248332	-0.291534	-0.256303	0.09932	0.0323684	0.0548499	-0.259332	-0.240753	-0.0961521	-0.0502462	-0.0602464	0.0137369	-0.011035	0.129086	-0.186495	0.0162497	-0.0140493	-0.0775973	-0.141377	-0.0801871	-0.070971	0.00774796
p016t_p016t.TCATGTTTCCTGCTAC	THBS2+	-0.299502	-0.0601623	-0.0717172	0.124787	-0.255711	0.217275	-0.225407	0.0726478	0.00918435	-0.0725843	-0.0872366	-0.147033	-0.0323935	0.0118613	0.021119	-0.0882104	0.0917963	-0.10357	-0.215466	0.145381	0.0144309	-0.144454	0.0814491	0.113527	0.106391	0.0575054	0.106992	0.173462	-0.157741	0.295479	0.102958	-0.0761342	-0.0591721	0.0334526	0.100647	-0.213797	-0.19911	-0.212678	0.0547186	0.0585568	-0.0429563	0.190774	-0.0389223	0.0305882	0.0497722	-0.0152323	-0.151826	-0.0939366
p016t_p016t.TCGCAGGAGGCATGCA	THBS2+	0.0607579	0.0843605	-0.0162567	-0.119268	-0.208265	0.201239	-0.0979301	0.281614	0.0890926	0.119443	-0.177797	0.00453206	-0.0409356	-0.0142904	0.0503814	-0.0903397	0.194324	0.0809477	0.019595	-0.00144469	-0.146869	0.213427	0.151453	0.195362	0.0696476	-0.0122134	0.0826142	0.10141	-0.24213	0.22557	0.184914	0.0547777	-0.0948874	0.125571	-0.0160103	0.0804577	0.0334995	-0.0667069	-0.000386769	0.166917	-0.0440255	0.00124957	0.156598	-0.159871	-0.0454405	0.185325	-0.0215467	0.00854471
p016t_p016t.TCGAAGTCATTCAGGT	THBS2+	-0.340081	-0.129022	-0.144172	-0.0344121	0.013039	-0.0862334	0.0528845	-0.0650207	-0.0469202	-0.0874937	-0.261687	0.027403	-0.14886	-0.150315	-0.0111184	-0.106317	-0.110612	0.055989	-0.128806	0.17129	-0.337065	0.424286	-0.0545299	0.0126763	-0.0856491	-0.0337077	0.0643468	0.174797	0.165464	0.227199	-0.195247	-0.194546	-0.12872	0.124107	0.035436	0.021005	-0.169441	-0.175874	0.00689995	0.348183	-0.0635201	-0.107615	-0.0636594	-0.149471	-0.0948678	0.0492498	0.11559	-0.283285
p016t_p016t.TCGCTTGCAGCAGGAT	THBS2+	-0.402294	-0.160055	-0.180835	-0.180683	0.161018	-0.370931	-0.341838	-0.38127	-0.272473	-0.139379	-0.339175	-0.388136	-0.147343	-0.197346	-0.224024	0.0776283	-0.2181	-0.163278	-0.219692	-0.0237636	-0.12314	-0.267629	-0.0752216	-0.328413	-0.350889	-0.307394	-0.296171	-0.529174	-0.347681	0.199928	-0.14056	-0.238624	-0.314923	-0.512304	-0.212263	-0.478056	-0.323651	-0.25808	-0.191711	0.278192	-0.408332	0.029752	-0.26843	-0.0365227	-0.0995576	-0.187523	-0.127314	-0.0976706
p016t_p016t.TCTACCGAGGTTTACC	THBS2+	-0.12546	-0.0661708	0.100035	-0.139255	0.132614	-0.190362	-0.00452417	-0.0570192	-0.0242106	0.0397268	-0.233412	-0.125831	-0.0840093	-0.0132891	0.00127204	-0.17785	0.0112064	0.0375569	0.0193429	-0.112184	0.131651	0.195212	-0.0851709	0.105238	-0.0306599	0.146727	0.0608657	0.0497185	-0.0938539	0.0802356	-0.00147882	-0.0870107	-0.0985475	0.00113426	-0.0360074	0.00474492	-0.0518038	-0.090899	-0.0300365	0.1238	-0.020888	-0.141586	-0.0630544	0.000960318	0.152563	0.072849	-0.156942	0.0098897
p016t_p016t.TCTCCGAGTCGTCGGT	THBS2+	-0.11559	0.116143	-0.156677	-0.116155	-0.330119	0.307339	-0.164815	0.0607998	-0.0589258	0.0605921	-0.0194858	-0.130376	-0.0845676	0.000895091	-0.157613	0.047849	0.0454633	-0.110358	-0.203416	0.220496	-0.043769	0.0230429	-0.0729164	0.0506095	0.14053	0.0704908	-0.135875	0.0688794	-0.373482	0.414223	-0.0966359	-0.0272074	0.01588	0.136709	0.125386	-0.396467	-0.039376	-0.078302	-0.0760489	0.0700583	-0.0305865	0.143719	-0.131094	-0.242159	-0.00401004	-0.032998	-0.144717	-0.00656842
p016t_p016t.TCGGGCATCGAGCACC	THBS2+	-0.378922	-0.0855872	-0.123047	0.0598489	-0.307638	-0.213058	-0.215693	-0.208016	-0.273013	-0.00675295	-0.226665	-0.154202	-0.184093	-0.171058	-0.0421942	-0.0474156	-0.0826199	-0.131592	-0.104397	-0.0959919	0.205114	0.153233	-0.0198778	-0.248268	-0.20587	-0.276818	-0.257882	-0.434752	-0.29969	0.196654	-0.0592468	-0.104755	-0.305482	-0.277347	-0.0581836	-0.410564	-0.0819733	-0.198137	-0.0535689	0.210113	-0.15156	0.125331	-0.158396	-0.0953239	-0.076449	-0.185589	-0.160115	-0.103823
p016t_p016t.TCGTAGACATTCTGTT	THBS2+	-0.456367	-0.206749	-0.162326	-0.0407394	-0.292247	-0.0907088	-0.17536	-0.00794983	-0.08504	-0.16253	-0.200206	-0.0932626	-0.130352	-0.105725	0.076173	0.0382746	-0.121912	0.024173	-0.25929	0.0981439	-0.11905	-0.100765	-0.122788	0.0780648	0.0561898	-0.0263522	-0.149582	0.198958	0.0183698	0.0674623	-0.23696	-0.0784187	-0.0960807	0.111487	-0.161148	-0.0140882	-0.223124	-0.178909	-0.165252	0.197067	-0.0983529	-0.0911768	-0.20725	-0.130532	0.0633655	-0.0808387	-0.0251726	-0.260683
p016t_p016t.TCGTGCTAGCTCCATA	THBS2+	0.0557177	-0.0440392	0.0619896	-0.227533	-0.0995085	0.2546	-0.0463002	0.062209	-0.143544	0.149551	-0.0112411	-0.108994	-0.0911685	-0.0733825	-0.0606308	0.108348	-0.22363	0.0192819	-0.0975801	0.172996	0.00382852	-0.214701	0.0784485	0.0344822	-0.0693531	0.0352231	-0.104493	0.147903	-0.0811475	0.411731	0.0262889	-0.0932097	-0.0995201	0.00181905	0.0145139	-0.116853	-0.0453196	-0.0733607	-0.181584	0.335188	-0.160953	0.107339	-0.0293866	-0.0881531	0.0271298	0.20212	-0.303957	-0.00300844
p016t_p016t.TGACGCGGTACGGTTT	THBS2+	-0.174019	-0.147713	-0.32867	-0.101029	-0.166627	0.206036	-0.150077	-0.0604173	-0.168634	-0.0880765	-0.0714612	-0.137848	-0.0696201	0.0221658	-0.188925	-0.201473	-0.119377	0.0165398	-0.151517	-0.0825168	-0.138717	-0.0415347	-0.117369	-0.128966	-0.192484	-0.187069	-0.184285	-0.0254614	-0.37582	0.0927707	-0.164446	-0.245523	-0.175882	0.0264597	-0.139359	-0.125158	-0.174352	-0.0738478	-0.110616	0.325581	-0.192221	-0.162764	-0.0157708	-0.155274	-0.157716	-0.135468	-0.23238	-0.0826528
p016t_p016t.TGAGGAGTCTGAGCAT	THBS2+	0.0266613	-0.0418795	-0.172775	-0.121764	-0.0544488	0.121839	-0.149293	-0.0131954	-0.0424006	0.122638	-0.318494	-0.0895085	-0.0168512	0.116545	0.0312793	-0.0840228	-0.0976852	-0.0835878	0.00683278	-0.0766697	-0.194773	0.00551887	0.0924776	-0.10188	-0.0852942	0.123318	-0.20809	0.0228407	-0.0974141	0.095413	0.0432423	-0.0965272	-0.0270608	0.130512	-0.0111126	0.00461237	-0.0632676	0.040898	-0.0960205	0.00306929	-0.0160495	0.10784	-0.0171684	0.128764	0.117638	0.0555873	0.0590965	0.0127944
p016t_p016t.TGAGTCACACTCTCGT	THBS2+	-0.123627	-0.108867	-0.163704	-0.0439754	-0.302028	-0.222614	-0.162315	-0.00867917	-0.173741	0.00120301	-0.298505	-0.0716703	-0.0411024	0.137945	-0.0255679	-0.0193828	-0.156805	0.106094	-0.0334405	-0.0956656	0.124334	-0.185096	-0.0680802	-0.265968	-0.233762	-0.179917	-0.00794653	-0.0353397	-0.0933939	0.11376	-0.136939	-0.152236	0.0389825	0.0399805	-0.103051	-0.0911948	-0.0462175	-0.0385108	-0.0331922	0.0557457	-0.0531069	0.0175603	-0.130435	0.0196657	0.123004	-0.062563	-0.112192	-0.0782179
p016t_p016t.TGCTCGTAGTCAGAGC	THBS2+	-0.180643	0.00405824	-0.268894	-0.0193134	-0.169329	-0.12791	-0.189229	-0.0585922	-0.191816	-0.151959	0.236768	-0.074894	-0.012179	0.0474042	-0.175908	-0.0531877	-0.0109186	-0.0163189	-0.112498	-0.0459843	0.0759292	-0.257217	-0.0723131	0.101348	-0.132413	0.0621909	-0.204447	-0.166702	-0.251048	0.201199	-0.171349	-0.057747	-0.173632	-0.138235	0.10016	0.13997	-0.275734	-0.201467	-0.130553	0.184804	0.0136724	0.071554	-0.123447	-0.13039	-0.0312251	-0.0111166	-0.181345	-0.0938948
p016t_p016t.TGCAGTATCAGCTAGT	THBS2+	0.01973	-0.0382961	-0.150359	0.0133632	-0.190884	0.184659	0.0082606	0.0639865	-0.0657362	0.125999	-0.223561	-0.0689751	-0.0152948	0.0367735	0.0760937	-0.19418	-0.0216058	-0.124012	-0.15956	0.062826	-0.0531829	-0.0893813	-0.0202748	0.0615483	0.17176	0.0390852	-0.035513	0.192759	-0.00446602	0.239106	-0.0619187	-0.027675	-0.0776828	0.0967685	-0.0706653	0.0695898	0.0806129	-0.187988	-0.111018	0.217673	-0.110738	-0.107543	0.127783	0.0284883	0.0400494	-0.0177755	-0.104728	-0.053642
p016t_p016t.TGCAGGCAGGCCGCTT	THBS2+	0.0977694	0.196236	-0.146774	-0.108645	0.0567998	0.316136	-0.00105922	0.0510232	0.0102716	0.0870735	-0.0298433	-0.131366	0.00297542	0.0981503	0.0272493	0.00242928	0.216582	0.326296	0.144047	0.0122294	-0.0507343	0.00165102	-0.148404	0.094747	-0.0578368	0.0027002	0.0346545	0.0597969	-0.201769	0.244271	-0.0425539	0.0924151	0.0907892	0.110077	0.048021	-0.211875	-0.0020223	-0.0610675	-0.0491276	-0.0800864	0.0190314	-0.0510241	0.0745115	0.108303	0.176072	-0.0234065	-0.221503	0.143419
p016t_p016t.TGCAGGCTCTTAGGAC	THBS2+	-0.0554226	-0.163239	-0.175225	-0.00632262	-0.180916	-0.0034831	-0.0405577	-0.269531	-0.241687	-0.260412	-0.302259	-0.262337	-0.0912547	-0.201864	-0.0517539	-0.0628793	-0.0569712	-0.218872	-0.187139	0.0463225	-0.112176	-0.150535	-0.193827	-0.350435	0.00879398	-0.20648	-0.209989	-0.346658	-0.280861	-0.0853142	-0.163735	-0.219975	-0.258881	-0.400212	-0.195142	-0.278301	-0.251805	-0.159851	-0.00313312	0.241666	-0.164988	-0.199451	-0.176235	-0.353658	-0.265577	-0.0424942	-0.223179	-0.211401
p016t_p016t.TGCTCGTAGGTCCCGT	THBS2+	-0.227563	-0.0831319	-0.0600031	-0.0969788	-0.277109	0.0834474	-0.0946385	0.0784706	-0.0880338	-0.066195	-0.0882935	-0.226004	0.0780653	-0.122192	-0.294054	0.0913032	0.0150532	-0.171804	-0.130342	0.069236	0.12825	-0.0951156	0.0408259	-0.0772264	-0.185841	-0.0608641	-0.0681268	-0.00856478	-0.407177	0.372827	-0.0148195	-0.0349795	-0.0585385	-0.0815303	0.0572941	0.113309	-0.127241	-0.144761	0.0633503	0.320608	-0.12489	0.00938148	-0.0158313	-0.244015	-0.149009	0.024537	-0.180357	0.0151783
p016t_p016t.TGCATCCAGGGTACGT	THBS2+	-0.223092	0.0180806	0.0720183	-0.0163575	-0.579593	-0.0733437	-0.112473	0.0699208	-0.177372	-0.0182904	-0.0751987	0.0212343	0.0088787	0.0544919	0.0734572	-0.0621043	0.00835762	-0.39447	-0.308078	0.10575	0.0427336	-0.227074	0.0194349	0.08414	-0.0397891	0.152165	-0.101213	0.149578	0.0634892	0.350081	-0.0783143	-0.102556	0.0391481	0.215283	0.240647	-0.217857	-0.211657	-0.175285	-0.0147552	0.365473	-0.0928979	0.0497561	-0.0426016	-0.148577	0.0343918	-0.157425	-0.089293	-0.191674
p016t_p016t.TGGATGTGTGGTCTCG	THBS2+	-0.212445	-0.0396134	-0.127864	0.0786481	-0.229717	0.0802636	-0.0476173	0.159904	-0.058403	0.0578848	-0.23485	-0.0815725	-0.0541135	0.0158423	-0.00301678	0.0424494	0.025852	-0.158801	-0.141502	-0.0617985	0.225357	0.0050089	-0.0791196	0.00354616	0.0136339	0.0348819	-0.0177486	0.129085	-0.345412	0.301492	-0.116661	-0.0703099	-0.0928164	0.146982	0.000817844	0.0984052	-0.11683	-0.126022	0.0974664	-0.0864082	0.0781451	-0.0351116	-0.00926689	0.0175496	0.0430794	-0.114185	0.115057	-0.0221156
p016t_p016t.TGGTTAGCATCGCTCT	THBS2+	-0.303398	-0.172702	0.00369138	-0.0300567	0.0795665	0.125477	-0.0745463	-0.149445	-0.14983	-0.184946	-0.141553	-0.126347	-0.0716848	-0.0527217	0.101041	0.0660711	-0.0530945	-0.224795	-0.140319	0.101895	-0.116387	0.116914	-0.0304162	-0.0132999	0.00473284	0.0642129	-0.00711057	-0.05149	-0.151154	0.0792448	-0.0598056	-0.15639	-0.14358	-0.172929	-0.0748025	-0.252528	-0.243013	-0.0775145	-0.0432921	0.312092	-0.148777	0.00864578	-0.105733	-0.0269946	-0.054327	0.0112203	-0.100604	-0.154086
p016t_p016t.TGTGATGGTGCGGATA	THBS2+	0.135796	-0.0980697	-0.162733	-0.134068	-0.36346	-0.0803664	-0.122345	-0.217907	-0.118618	0.203456	-0.352451	-0.174466	0.103214	0.105955	0.0212066	-0.0704657	-0.224314	-0.00830837	0.0653106	-0.00643303	-0.179884	-0.30788	0.174393	-0.0696038	-0.222499	0.0207517	-0.0862948	0.022854	-0.0438757	0.0730971	0.0464929	-0.0534881	-0.0954098	0.00376842	-0.0391938	-0.216138	0.0852168	0.11975	-0.060957	-0.0128724	-0.13749	0.0339376	-0.0545307	0.0833424	-0.161891	0.11355	-0.00502373	0.0382293
p016t_p016t.TGTTCCGCACTCCTTG	THBS2+	0.0141	-0.0456247	-0.171244	-0.0261524	-0.0900498	0.220689	-0.128259	0.168787	-0.0244706	0.108672	0.049509	-0.0847012	0.0601275	0.0387011	0.145124	-0.112726	0.0356205	0.0838533	0.0775519	-0.155359	0.097255	0.00381818	0.00327429	0.000446733	-0.156545	0.0622259	0.026826	0.041175	-0.218492	0.178413	-0.0851406	-0.0958043	-0.0664678	-0.037654	0.0873482	0.0646156	-0.130258	-0.0447088	-0.0275311	0.170538	0.0450011	0.0369894	0.172678	0.163855	0.0499452	-0.103965	0.0302903	0.0366213
p016t_p016t.TTACGTTAGTTGTACC	THBS2+	0.23281	0.0352985	0.00965311	-0.340831	-0.309267	0.0401434	0.0222688	-0.124867	-0.236254	0.149252	-0.22728	-0.0996961	0.0470801	0.101199	-0.00776786	-0.125445	0.0181865	-0.116626	-0.0536301	-0.110627	0.370222	0.0431944	0.0550911	-0.0428665	-0.123681	-0.103946	-0.292889	0.0138941	-0.208497	0.101881	0.00711432	0.144343	-0.17604	0.081877	-0.0230923	0.195245	0.0401701	0.0701417	-0.096384	-0.233773	0.0668699	0.030901	0.0400117	0.0270976	-0.0622228	0.0463187	-0.0548392	0.0574661
p016t_p016t.TTATTGCAGCCATTTG	THBS2+	-0.0386259	-0.0854619	-0.22789	-0.192213	-0.0200115	-0.0924093	-0.00408668	-0.100083	-0.152372	-0.0175422	-0.128857	0.0316926	0.0102647	0.0396681	-0.175558	-0.0333266	0.0555641	-0.0776902	0.0956286	0.057299	0.0875838	0.0944047	-0.0914433	0.173089	0.11689	0.0996769	-0.0491465	0.266406	0.229819	0.0422012	-0.0199025	0.0641652	-0.0733065	-0.0374095	-0.00026721	-0.166488	-0.149128	-0.0629348	-0.0776181	0.140753	-0.0458614	-0.169204	0.00708426	-0.0527845	-0.204039	-0.00766076	-0.0254152	-0.0650996
p016t_p016t.TGTTTGTTCGAGCTGC	THBS2+	-0.331786	-0.162209	-0.0833522	-0.12676	-0.398398	-0.247715	-0.160537	0.069614	-0.197597	-0.230598	-0.165944	0.00779933	-0.232041	-0.0903056	-0.201802	-0.121167	-0.184747	-0.0184539	-0.110757	0.00822869	-0.174736	-0.292618	-0.0456392	-0.165778	-0.0669621	-0.0725939	-0.143139	0.0177376	-0.336313	-0.0609372	-0.151269	-0.117496	-0.0877245	0.140577	-0.137717	-0.0581899	-0.150026	-0.0154413	-0.1739	0.251321	0.0142912	0.0815467	-0.162328	-0.0692273	0.0522556	-0.0485354	-0.285082	-0.0189706
p016t_p016t.TTCTAACAGGGAGGGT	THBS2+	-0.159664	0.0754536	-0.0452751	-0.199829	-0.516687	-0.243466	-0.0121051	-0.0153645	-0.0779068	-0.109134	-0.265118	0.0328443	-0.0539386	0.0686125	0.0229263	0.0763346	-0.0810315	0.0821816	0.0443265	-0.0564148	0.1735	0.0149149	-0.142144	-0.113901	0.00357109	-0.0274332	-0.17149	-0.093396	-0.142368	0.175316	-0.190983	-0.0548206	0.0281978	0.0425858	0.0737204	-0.0811343	-0.11137	-0.144512	-0.111461	-0.00414329	-0.0976568	-0.0056648	-0.192175	0.05838	0.0307549	-0.0176478	-0.0515367	-0.152323
p016t_p016t.TTCTGTAAGATCACTC	THBS2+	-0.193252	-0.0348339	-0.0203473	0.0192846	-0.200357	0.0952999	-0.313485	0.0155458	-0.0429267	-0.1044	-0.395851	-0.109732	-0.128701	-0.0496729	-0.0887349	-0.0971534	0.0999285	-0.31938	-0.292147	-0.027892	0.41006	-0.276673	-0.247979	0.0529412	-0.201939	0.00147805	-0.188184	-0.102977	-0.217434	0.130014	-0.219359	-0.00209286	-0.157205	-0.181182	-0.0636137	0.0633611	-0.0536724	-0.141843	0.00126179	0.031558	-0.0912391	-0.0971553	-0.0974285	-0.0694969	-0.19084	-0.0273076	-0.202011	-0.0439369
p016t_p016t.TTCCTTCTCAGCCTCT	THBS2+	-0.187559	-0.115017	0.00825397	-0.0113411	0.00621558	0.177881	0.0142635	-0.0580064	0.0234951	0.110125	0.412678	-0.0302322	-0.0509447	-0.0683113	-0.0134864	-0.0912831	0.0445297	0.0250149	0.0536463	0.0480146	0.133966	0.141675	-0.00324089	0.160634	0.206255	0.17809	-0.0768035	0.23625	0.0446306	0.163113	0.0125525	-0.0628252	-0.110218	-0.0444334	-0.0549849	-0.184819	-0.0640523	-0.0707769	0.0982626	0.274178	0.0187309	0.0395011	0.0955871	-0.351176	-0.0416133	0.0570326	0.0343244	-0.119192
p016t_p016t.TTCCTAAGTTCGGCGT	THBS2+	0.193405	0.124557	0.059159	0.000641727	-0.0292119	0.176135	0.128751	0.0425697	-0.0533533	0.113482	-0.150921	-0.0589395	0.0832539	0.07291	0.0436065	0.133687	-0.313024	0.00150181	0.0582318	-0.00542625	-0.170255	-0.0504697	0.193147	0.110355	0.0234027	0.193623	0.0388452	0.0296352	-0.195429	0.0170464	0.207622	-0.0170773	0.0465034	-0.0902703	0.00601582	-0.0559927	0.0696013	0.0689013	0.0433788	0.0778905	0.040986	0.259966	0.27083	0.0239737	0.115314	-0.0190981	-0.0961281	0.0469932
p016t_p016t.TTCCACGAGTGATTCC	THBS2+	-0.195915	-0.167427	-0.393027	-0.126732	-0.0530291	-0.185756	0.0193194	-0.298983	-0.15305	-0.14827	-0.252049	-0.279079	0.0410129	-0.0347562	-0.177235	-0.148551	-0.117474	-0.180488	-0.0581604	-0.253467	-0.200288	0.144075	-0.136285	-0.0695481	-0.0112916	-0.133975	-0.177418	-0.343899	-0.176369	-0.322633	-0.0381507	-0.0971092	-0.235242	-0.418346	-0.0852203	-0.278033	-0.26773	-0.145871	-0.167589	-0.173305	-0.237578	-0.0745371	-0.140404	-0.244114	-0.0821928	-0.0448606	0.107758	-0.0385808
p016t_p016t.TTCCGGTAGGTGGGTT	THBS2+	0.278995	0.105131	-0.040505	-0.184353	-0.248978	0.114144	-0.173353	0.030291	-0.0786139	-0.0349627	-0.322441	0.135372	-0.023657	0.021512	0.0131299	-0.16162	0.0124311	0.122224	0.105501	-0.166164	-0.0686777	-0.277117	0.0698706	-0.0496931	-0.142035	0.0944066	-0.000431674	0.244002	0.179008	-0.176406	-0.00713403	0.113193	0.224457	0.355911	0.0168596	0.0892878	0.130598	0.0812162	-0.212149	-0.249274	0.130753	0.0917745	-0.0530376	-0.0212864	0.045566	-0.0834871	0.0315511	-0.158924
p016t_p016t.TTCACCGTCGGCACTG	THBS2+	-0.200346	-0.0870462	-0.256586	-0.0716305	0.0383195	-0.0226339	-0.237367	0.0772148	-0.138601	-0.0640436	-0.230663	-0.12211	-0.0991842	0.000378801	0.0398807	-0.115924	-0.036439	0.0332722	-0.0360916	-0.167833	0.177285	0.0303882	0.017073	0.067994	-0.164818	-0.0313457	0.0138571	-0.0309714	0.0922882	0.0282689	-0.0745923	0.156984	-0.0883742	-0.0122929	-0.0736877	0.0113676	-0.0484342	0.049027	-0.167205	-0.142801	-0.120056	-0.0715647	0.0617053	-0.145579	-0.0629795	-0.0155764	-0.0899348	0.0925946
p016t_p016t.TTGTTCAGTCATCAGT	THBS2+	-0.480201	-0.0100464	-0.07792	-0.0128388	-0.119715	-0.157011	-0.259532	0.0254934	-0.109822	-0.0810523	0.0282887	-0.0128442	-0.0556849	-0.0435204	-0.0609773	0.0680435	0.245104	-0.324221	-0.378228	0.13351	-0.198751	-0.191427	0.0182614	0.13119	0.0994013	0.0297158	-0.0612299	0.207129	-0.27611	0.172029	-0.334366	0.00904889	-0.0356506	0.261048	0.117618	-0.129762	-0.251713	-0.228905	-0.148235	-0.186875	-0.0195711	0.0719193	-0.0937227	-0.0136985	0.149479	-0.0407858	0.0408668	-0.105786
p016t_p016t.TTGTTTGGTTCAGCGC	THBS2+	-0.427431	-0.125332	-0.335187	-0.117283	-0.0135936	-0.00152243	-0.197274	0.109693	-0.144144	-0.17314	-0.118022	-0.105876	-0.160246	-0.133495	-0.197079	-0.0753994	0.0889029	-0.112209	-0.211549	0.0584961	-0.238578	-0.0577259	-0.0463501	0.00483837	0.172481	0.109427	-0.0243113	0.0652216	0.0230831	0.122114	-0.182766	-0.194683	-0.114128	-0.0548916	0.0351525	-0.135603	-0.0141437	-0.198216	-0.204746	0.240866	-0.190081	0.136839	-0.14222	-0.256571	-0.229881	0.0361435	-0.17745	-0.195959
p016t_p016t.TTGTTGTAGCTGGTGA	THBS2+	-0.130787	0.084517	0.19052	0.00278112	-0.304691	0.182461	-0.167693	-0.028995	-0.135969	0.0852372	-0.056063	-0.12471	0.0941553	-0.0226372	0.168694	0.0985232	-0.246581	0.553582	0.211724	0.141631	0.0320796	0.0236162	0.0254288	-0.0252692	-0.183977	-0.00817836	-0.158604	-0.256634	-0.366623	0.396088	-0.0378867	-0.0402317	-0.124487	-0.228781	0.117366	0.134541	-0.107649	-0.0516187	0.0466877	0.297334	-0.153037	0.11388	-0.013249	-0.0894589	-0.0668515	0.014096	-0.201606	0.00515561
p016t_p016t.TTGACCCTCTTGGGCG	THBS2+	-0.401983	-0.169874	-0.288075	-0.13804	-0.304181	-0.0423564	-0.308005	0.0124607	-0.248059	-0.0282217	0.0291552	-0.207055	-0.123443	-0.00467716	-0.0810596	-0.239101	-0.0090214	-0.191772	-0.209366	-0.0428845	0.0241923	-0.427927	-0.0201569	0.116003	-0.0538077	0.022308	-0.0478766	0.115421	-0.16212	0.181939	-0.208467	-0.0584416	-0.203251	-0.0361711	-0.132413	-0.137681	-0.219678	-0.135601	-0.138231	0.15891	-0.108304	0.0202975	-0.109501	-0.229182	-0.11823	-0.10732	-0.0233316	-0.177155
p016t_p016t.TTGGGCGCACTGCGAC	THBS2+	-0.356214	-0.0125761	-0.00189781	-0.132343	-0.319777	0.0456497	-0.294593	0.0188855	-0.162179	-0.049587	-0.37583	0.00697551	-0.12812	-0.0571394	-0.0576793	-0.135702	0.016897	-0.212522	-0.141456	-0.0190145	-0.000448464	-0.153802	-0.000741331	-0.045836	-0.178688	-0.0228521	-0.111842	-0.0542141	-0.16854	0.257707	-0.157977	-0.0377731	0.13128	0.0939664	0.0574648	-0.0290831	-0.338934	-0.185385	0.0358235	0.262466	-0.051344	-0.0553042	-0.10998	-0.0887216	0.0847904	-0.0636163	-0.115138	-0.0944585
p016t_p016t.TTGGTTTCACGGGTAA	THBS2+	-0.425609	-0.125025	-0.150957	0.0757768	-0.192378	0.0692243	0.00822059	-0.0180984	0.158974	-0.227279	-0.237969	-0.198347	-0.118727	-0.0469186	-0.0848843	-0.0754049	0.134275	-0.368013	-0.349685	0.189327	0.359608	-0.199584	-0.140485	-0.157174	0.232666	0.0349936	0.0541375	0.140395	-0.228061	0.133765	-0.305564	-0.0140799	-0.0522604	0.14653	-0.0518433	-0.104485	-0.31833	-0.122515	-0.0781759	-0.146597	-0.0538061	-0.104185	-0.24414	-0.246626	0.0398475	-0.132887	-0.102818	-0.221358
p016t_p016t.TTGGGTAGTACACTCA	THBS2+	0.0493862	-0.00989563	0.06346	-0.0383948	-0.400957	0.0534478	0.266304	0.00716462	-0.189426	-0.126147	-0.377528	-0.091412	-0.0558446	-0.0458141	0.113448	0.131635	-0.0265136	-0.38873	-0.232223	0.0100215	-0.240686	0.162845	-0.107677	0.106432	-0.124103	0.127693	-0.026094	0.106322	-0.202215	0.275378	0.0337088	-0.0329522	-0.0965515	0.132809	-0.0100157	0.182852	0.0330104	-0.0368954	-0.120943	-0.291022	-0.146564	-0.0371142	-0.0556274	-0.179705	0.0825113	-0.10818	-0.0390626	-0.12498
p016t_p016t.TTGTTCACAGGGTTGA	THBS2+	-0.341939	-0.174575	-0.0233408	0.0168645	0.172226	-0.088985	-0.0787166	-0.234183	-0.0280597	-0.171366	-0.0452527	-0.0757618	-0.144231	-0.214831	-0.141003	0.060719	0.000646431	-0.325191	-0.224287	0.159593	-0.0236193	0.145708	0.0129343	-0.00362176	0.16258	-0.00116237	-0.012945	-0.0507458	-0.130013	0.204222	-0.10914	-0.059044	-0.0258903	-0.00299092	-0.0350558	0.0381327	-0.112	-0.275529	0.0513413	0.140356	-0.0300229	-0.130567	-0.0572887	-0.106799	-0.0275334	0.0524533	-0.191357	-0.11143
p016t_p016t.TTTCATGTCCCGTGAG	THBS2+	0.0540651	0.0615363	-0.257347	-0.0656523	-0.0304113	0.191451	-0.0512175	0.174467	-0.0746255	0.0161039	0.00342849	-0.117799	0.0234167	-0.00580931	0.148458	0.0701267	-0.0248089	-0.100134	-0.120769	0.036638	0.130033	-0.0127428	-0.112521	0.141395	0.0454025	0.160498	-0.103907	0.0890758	-0.268788	0.281084	0.00917214	-0.031642	-0.0644592	0.0364247	-0.0454722	-0.142651	-0.0273024	0.0730542	0.00199882	0.0595647	0.0398531	0.0103186	0.0358919	-0.20259	-0.0882618	-0.00502327	-0.133787	-0.0660538
p016t_p016t.TTTACTGGTTGCCTAA	THBS2+	-0.283216	-0.0906011	-0.100932	0.0683061	-0.153864	-0.0796798	-0.278956	-0.137979	0.0101428	-0.063086	-0.0954278	-0.162887	-0.0948234	-0.0112036	-0.0630415	-0.162442	-0.00657169	-0.134729	-0.115326	0.0383392	0.281096	0.10897	-0.0976457	-0.258172	-0.0445598	-0.174377	-0.171362	-0.240565	-0.252912	0.255279	-0.144122	-0.100854	-0.143996	-0.259111	-0.0548895	-0.151094	-0.169894	-0.100401	0.113459	0.314286	-0.0296126	0.0961635	-0.0329379	-0.221878	-0.174804	-0.127646	-0.0416644	-0.0170829
p016t_p016t.TTTGGTTGTTCTCAGA	THBS2+	0.0289894	0.00588016	0.0836834	-0.0606678	-0.190813	0.00175379	-0.279851	-0.200453	-0.0868719	0.0662339	-0.30401	-0.060099	0.0707686	-0.0152427	0.0731594	-0.0472515	0.105846	-0.0722274	-0.146048	-0.108642	-0.133339	-0.00351453	0.123638	0.0781661	-0.133629	0.0427517	0.00712404	0.0719963	0.183585	0.188827	-0.0706223	-0.0303192	-0.0468596	-0.197676	0.0110785	-0.0567292	-0.14141	-0.135877	-0.162505	0.0559984	-0.110182	0.27704	-0.00103815	-0.190436	-0.0418831	0.0172441	-0.255993	0.00388969
p016t_p016t.TTTACTGTCTTCACGC	THBS2+	-0.366233	0.0378941	0.154393	-0.0561843	-0.206454	-0.183459	-0.186172	-0.114094	-0.130516	0.0050005	-0.184147	-0.0330788	-0.100801	-0.13572	-0.169509	0.0624225	0.126955	-0.253592	-0.220992	0.279622	0.302278	-0.0425781	-0.0436361	0.102373	-0.0535184	-0.000891096	-0.18467	-0.137047	0.00206001	0.419526	-0.110278	0.0217236	0.0423003	0.0146288	0.0303475	0.0842031	-0.308973	-0.217007	-0.0946483	0.258301	-0.116128	-0.0409388	-0.152718	-0.0581205	-0.0370866	-0.107087	-0.0864768	-0.199259
p016t_p016t.TTTCACAGTTACCTGA	THBS2+	0.0947469	0.0258677	-0.000799316	0.123634	0.319672	0.218787	0.198196	-0.200118	-0.0582582	-0.0292354	0.234205	-0.199508	0.0394069	-0.0658166	0.0751298	0.202802	-0.0416112	0.0104835	-0.0905067	0.0342042	-0.303056	0.45177	-0.0511663	0.0711192	0.090009	0.0749419	-0.107163	-0.0485371	-0.179915	0.287054	-0.00203256	-0.184968	-0.0804865	-0.281088	-0.0181975	-0.172236	-0.0302385	-0.00990314	-0.164454	0.208437	-0.0293056	-0.000282452	0.0144942	-0.061247	-0.126424	0.0966876	-0.147413	-0.0514168
p016t_p016t.TTTGGTTTCTACACTT	THBS2+	-0.212185	-0.0669983	-0.179869	-0.0686969	-0.219326	-0.00475959	-0.0192409	0.107384	-0.151846	-0.110124	-0.229532	-0.119446	0.0865589	0.125025	0.0485337	-0.112646	0.118565	0.0214843	0.00162781	0.105544	0.0921205	0.0296066	-0.0287818	-0.0105645	0.0850225	0.0718458	-0.0439855	-0.0730521	-0.152126	0.17257	-0.129138	-0.0177128	-0.0519797	-0.0269468	-0.000783696	0.0158423	-0.241089	-0.17267	0.0101012	0.106529	-0.0282204	-0.07791	-0.0331085	-0.139891	-0.00255537	-0.00308991	-0.106417	-0.0795652
p017t_p017t.AACGAAATCTTAATCC	THBS2+	0.0755505	-0.0495708	-0.246672	-0.254074	-0.373693	-0.337016	0.110291	-0.141731	-0.141668	0.0125893	-0.33228	-0.0729389	-0.0177881	0.0334431	0.102301	-0.197384	-0.155534	-0.0632688	0.0260252	-0.208045	0.0995128	-0.130068	0.0501768	-0.336162	-0.152585	-0.184124	-0.0839631	-0.22973	-0.207041	-0.287125	0.088816	-0.0359261	-0.197099	-0.225899	-0.189595	-0.000148111	-0.0390581	-0.196337	-0.0900633	0.0855838	-0.198378	0.0838407	-0.0612275	-0.178411	-0.0794759	-0.105508	-0.00889208	0.0122998
p017t_p017t.AAGTCGTTCCATACAG	THBS2+	-0.0735087	-0.267306	0.0242458	-0.163547	-0.0921209	-0.432733	-0.149945	-0.0851988	-0.105692	-0.151578	-0.23307	-0.150431	0.0116277	-0.0109502	-0.230497	-0.0273996	-0.172166	0.017879	-0.0615042	-0.144043	0.0763566	-0.0595991	0.0230314	-0.392852	-0.251166	-0.252991	-0.0505526	-0.0163497	-0.126371	-0.259136	-0.0786592	-0.125987	-0.131591	-0.0950494	-0.078619	-0.333473	-0.176327	-0.223579	-0.221586	-0.345473	-0.11761	-0.10229	-0.0497723	-0.113719	-0.0566124	0.00267514	-0.165221	-0.115095
p017t_p017t.AATGACCCACAGTACT	THBS2+	-0.0874556	-0.175553	-0.256688	-0.358736	-0.47841	-0.20492	-0.221953	-0.218952	-0.341354	-0.138389	-0.185637	-0.241258	-0.171204	-0.0531051	-0.225273	-0.193415	-0.429716	-0.210317	-0.129378	-0.186182	-0.166118	-0.279355	-0.130788	-0.357233	-0.223181	-0.23406	-0.297916	-0.22935	-0.396084	-0.223296	-0.073233	-0.133262	-0.209833	-0.209662	-0.276275	-0.135073	-0.192443	-0.130538	-0.267513	-0.154253	-0.214587	-0.0576997	-0.194091	-0.0528583	-0.212194	-0.0785859	0.019766	-0.182068
p017t_p017t.AATCACGAGAAATCCA	THBS2+	-0.0566181	-0.145013	0.00921016	-0.172791	-0.144548	-0.0993231	-0.0585229	0.00605131	-0.104036	-0.0619943	-0.124237	-0.226036	-0.110533	-0.00719712	-0.309318	-0.155225	-0.179984	-0.226767	-0.134645	-0.0920361	0.183657	0.159499	-0.19428	-0.298502	-0.0741804	-0.1236	0.037664	0.00312889	0.0171574	-0.289326	0.0499481	-0.194685	-0.135718	-0.17232	-0.12113	0.156237	-0.169997	-0.128175	-0.333925	-0.418009	-0.206792	-0.211418	-0.172478	-0.241143	-0.154287	0.0440145	-0.168993	-0.156409
p017t_p017t.ACACAGTCATGCCGAC	THBS2+	-0.276768	-0.0957887	-0.295269	-0.204423	-0.424655	-0.300396	-0.160054	-0.10502	-0.38413	-0.0109622	-0.26224	-0.130722	-0.0481961	-0.133095	-0.164954	-0.0613619	-0.161345	-0.181973	-0.179174	-0.182516	0.100645	-0.232192	-0.0700107	-0.181472	-0.0811253	-0.406374	-0.154628	-0.221073	-0.161681	-0.106575	-0.158552	-0.0366508	-0.0544027	-0.0352088	-0.0980306	0.0156097	-0.171403	-0.141192	-0.252708	-0.197558	-0.156687	0.0870743	-0.185641	-0.082953	-0.21092	0.00629092	-0.198275	-0.0865172
p017t_p017t.AATTTCCCAGAGGTTG	THBS2+	-0.260095	-0.149567	-0.307523	-0.359141	-0.0765244	-0.603139	-0.236353	-0.168042	-0.129015	-0.0390594	-0.0504877	-0.0982481	0.00710982	0.000262929	-0.246747	-0.0677302	-0.37391	-0.0784429	-0.171697	-0.278778	0.150097	-0.190471	0.00473094	-0.404028	-0.180842	-0.24097	-0.12124	-0.133025	-0.209463	-0.277193	-0.113652	-0.168669	-0.0848941	-0.0690763	-0.248962	-0.129113	-0.132474	-0.269293	-0.17435	0.100924	-0.179368	0.11451	-0.0832192	0.0288392	-0.00913814	-0.0683252	-0.0545895	-0.060155
p017t_p017t.AATTTCCGTGGTGATG	THBS2+	-0.285565	-0.0345643	-0.214428	-0.191507	-0.275537	-0.0609948	-0.112291	-0.0659726	-0.129238	-0.0957808	-0.157672	-0.0857251	-0.00882604	0.055922	-0.222154	-0.14718	-0.16184	-0.232598	-0.125265	-0.0839675	0.296511	-0.0268989	-0.0792188	-0.1874	-0.0763524	-0.0341025	-0.181529	-0.0814281	-0.0604346	-0.011969	-0.022435	-0.00388777	-0.0660054	-0.0260497	-0.11247	-0.0169413	-0.0623154	-0.115911	0.0385794	0.216822	-0.134083	0.0523575	-0.13105	-0.0521776	0.0372669	-0.00974626	0.0233973	-0.0759972
p017t_p017t.AGAAGCGTCCATTTGT	THBS2+	-0.393158	-0.276127	-0.335066	-0.295893	-0.2153	-0.276065	-0.348816	-0.307883	-0.355424	-0.306491	-0.246981	-0.272938	-0.170548	-0.141247	-0.285242	-0.0656898	-0.479665	-0.34296	-0.355476	-0.179411	-0.0877338	-0.347958	-0.212784	-0.238143	-0.275414	-0.304974	-0.252961	-0.341793	-0.169318	-0.244698	-0.225974	-0.191549	-0.225989	-0.222533	-0.374736	-0.436675	-0.141886	-0.297762	-0.393961	0.0478398	-0.294021	-0.26288	-0.203018	-0.255811	-0.242717	-0.063393	-0.0803373	-0.271024
p017t_p017t.AGACCATTCGACATAC	THBS2+	-0.175365	-0.162951	-0.218743	-0.213242	-0.410868	-0.276698	-0.084104	-0.18765	-0.391994	0.0439922	-0.394728	-0.2419	-0.262212	-0.117808	-0.116878	-0.243401	-0.394158	-0.201396	-0.297052	-0.121613	0.171582	-0.0736063	-0.095362	-0.194273	-0.247719	-0.345157	-0.150443	-0.243696	-0.353433	-0.159795	-0.0788066	-0.192796	-0.212122	-0.102452	-0.227489	-0.207096	-0.0895681	-0.216584	-0.151061	0.169821	-0.259855	0.0353478	-0.155896	-0.224962	-0.229243	-0.022737	-0.11713	-0.091954
p017t_p017t.AGCCACGCAGTTAGGG	THBS2+	-0.361297	-0.296436	-0.200483	-0.409393	-0.394331	-0.403953	-0.308312	-0.038325	-0.349097	-0.160506	-0.261495	-0.179193	-0.204887	-0.0849514	-0.247229	-0.0884314	-0.30228	-0.395293	-0.350831	-0.352482	-0.130929	-0.266136	-0.215105	-0.244383	-0.42875	-0.301849	-0.224672	-0.147181	-0.0832692	-0.343757	-0.224051	-0.27759	-0.301057	-0.0843063	-0.268044	-0.00231712	-0.227279	-0.351882	-0.422992	-0.275506	-0.265593	-0.127314	-0.224655	-0.00216811	-0.0552783	-0.0677952	-0.0726568	-0.115694
p017t_p017t.AGCGTCGGTTCGTTCC	THBS2+	-0.307978	-0.159175	0.0505116	-0.307045	-0.258916	-0.37449	-0.148667	-0.292079	-0.270905	-0.0526473	-0.287155	-0.198967	-0.133744	-0.112761	-0.0488004	0.026014	-0.213691	-0.200662	-0.20413	-0.137786	-0.168208	-0.0842859	-0.095506	-0.183048	-0.302654	-0.124207	-0.290952	-0.24524	-0.226893	-0.0590386	-0.111709	-0.13321	-0.00867373	-0.176106	-0.0418633	-0.013033	-0.223438	-0.29161	-0.0947621	0.17536	-0.280232	0.120492	-0.140558	-0.121308	-0.0392948	-0.0847894	-0.147264	-0.132764
p017t_p017t.AGCGTATTCCGTGCGA	THBS2+	-0.0458155	-0.130656	-0.159099	-0.224632	-0.256142	-0.180184	-0.194988	-0.0502371	-0.232153	-0.103083	0.040752	-0.12428	-0.138614	-0.12283	-0.080306	-0.139446	-0.0833938	-0.164858	-0.0313393	0.0185512	-0.00122234	-0.369438	-0.0158529	0.0089059	0.0102834	-0.0373968	-0.162153	-0.0391151	-0.123175	0.151593	-0.0198262	-0.25024	-0.0987756	-0.0813355	-0.0747887	0.244438	-0.243168	-0.152828	-0.018785	0.24072	-0.290185	0.0527438	-0.178146	-0.237568	-0.254151	0.0150492	-0.0690418	0.00670339
p017t_p017t.AGCTTCCCAGACACCC	THBS2+	-0.439525	-0.257516	-0.244967	-0.278625	-0.407226	-0.259269	-0.152099	-0.252566	-0.228936	-0.0535144	-0.293395	-0.184789	-0.147346	-0.102092	-0.204857	-0.153709	-0.218027	0.0712928	-0.0864648	-0.207233	-0.125758	-0.247605	0.0429882	-0.116379	-0.106231	-0.285738	-0.327208	-0.284758	-0.348433	-0.0933713	-0.151059	-0.110804	-0.101429	-0.168928	-0.216632	-0.126826	-0.273473	-0.215032	-0.0711991	-0.0338761	-0.103671	0.066905	-0.111461	-0.0788872	-0.0601223	-0.11896	0.0646076	-0.0914454
p017t_p017t.AGGCATTAGTAGACCG	THBS2+	-0.316266	-0.277749	-0.287535	-0.0372734	-0.0533667	-0.441604	0.00373605	-0.182131	-0.232626	-0.110722	-0.22788	-0.141373	-0.0708065	-0.125441	-0.171661	-0.0524921	-0.253687	-0.0906487	-0.0672193	-0.11037	0.0286703	-0.095674	-0.0468077	-0.207855	-0.184992	-0.173883	-0.110242	-0.0886083	0.00533714	0.00532646	-0.016018	-0.201012	-0.133411	-0.134886	-0.240363	-0.0740692	-0.15806	-0.127706	-0.157475	0.192387	-0.259555	-0.0477637	-0.0831465	0.00530192	0.0761877	0.0791352	-0.0924961	-0.0183095
p017t_p017t.AGCTTCCAGAAGCTCG	THBS2+	-0.178656	-0.165764	-0.179465	-0.355522	-0.46731	-0.25232	-0.130148	-0.210604	-0.282269	-0.136902	-0.272591	-0.180875	-0.0327767	0.00347292	-0.11974	0.0231806	-0.358523	-0.229188	-0.116866	-0.181697	-0.334772	-0.234634	-0.162102	-0.274967	-0.183711	-0.333853	-0.359835	-0.340047	-0.255581	-0.178253	-0.0708576	-0.0531305	-0.0447666	-0.287004	-0.255078	0.073346	-0.100494	-0.169747	-0.0881577	-0.00731841	-0.180234	-0.043441	-0.15959	-0.0198222	-0.190173	-0.11306	0.00119998	-0.0270018
p017t_p017t.AGGCCACTCCCTCTCC	THBS2+	-0.248009	-0.173619	-0.134578	-0.33352	-0.324191	-0.187255	-0.233189	-0.395852	-0.177846	-0.0846866	-0.45174	-0.175136	-0.157435	-0.128336	-0.0112034	-0.0509307	-0.282692	-0.116885	-0.1501	-0.115659	-0.233449	-0.0796992	0.0311939	-0.315782	-0.229992	-0.254656	-0.271761	-0.421983	-0.364348	-0.0355053	-0.127757	-0.142279	-0.249586	-0.347893	-0.129063	-0.103781	-0.193469	-0.186486	0.0112437	0.0239542	-0.346957	0.0865851	-0.102988	-0.173894	-0.239636	0.0281643	0.010071	0.0114707
p017t_p017t.AGGCTGCCAAACTGCT	THBS2+	-0.165593	-0.163574	-0.0512077	-0.350862	-0.282845	-0.264693	-0.0284501	-0.278925	-0.343633	-0.0120735	-0.196951	-0.155749	-0.127555	0.00138491	-0.354115	-0.154143	-0.308113	-0.177158	-0.133983	-0.117939	0.141267	-0.35147	-0.170857	-0.33474	-0.202655	-0.254043	-0.133459	-0.0617917	-0.135427	-0.153195	-0.00259362	-0.174527	-0.184761	-0.286922	-0.105726	-0.163941	-0.097716	-0.0681062	-0.385184	0.0229769	-0.20939	-0.178258	-0.138429	-0.283877	-0.0309649	0.0962264	-0.0409457	-0.0719066
p017t_p017t.AGTACCATCCGAGCTG	THBS2+	-0.425022	-0.140105	-0.163986	-0.280089	-0.211746	0.0491382	-0.290462	-0.0230093	-0.271851	-0.108089	-0.0506554	-0.0525628	-0.058283	-0.023491	-0.145276	-0.0229659	-0.106298	-0.160225	-0.238816	-0.0987238	0.239859	-0.46762	0.074649	-0.106982	-0.113979	-0.160239	-0.118275	-0.225398	-0.308668	0.11652	-0.210787	-0.0814129	-0.119826	-0.0856947	-0.0971322	-0.030094	-0.194775	-0.272918	-0.0496941	0.123161	-0.144712	0.303484	-0.208746	0.0384906	-0.00782402	-0.0379345	-0.195456	-0.0491171
p017t_p017t.AGTACCATCACGTAGT	THBS2+	-0.429231	-0.185673	-0.163468	-0.329004	0.0140915	-0.113685	-0.223866	-0.195391	-0.297915	-0.177682	-0.427091	-0.280657	-0.157896	-0.223674	-0.25832	-0.113589	-0.235305	-0.156209	-0.116114	-0.145074	-0.0316878	-0.0866705	-0.137949	-0.294506	-0.245095	-0.29784	-0.0366013	-0.185922	-0.203579	-0.0119789	-0.114837	-0.206446	-0.279633	-0.319223	-0.237545	-0.24194	-0.248197	-0.332987	-0.0792472	0.218864	-0.218925	0.0544214	-0.313642	-0.197696	-0.386891	0.12526	-0.0453601	-0.102558
p017t_p017t.ATCACAGGTCAACGCC	THBS2+	-0.272887	-0.13296	-0.422349	-0.308963	-0.498169	-0.0724565	-0.305907	-0.110285	-0.199326	-0.141814	-0.0533509	-0.169859	-0.115599	-0.0135188	-0.324634	-0.136909	-0.300052	-0.0556743	-0.157612	-0.190674	0.124438	-0.136973	-0.0525481	-0.348369	-0.200809	-0.0987345	-0.230425	-0.135356	-0.268825	-0.179294	-0.085906	-0.132239	-0.158499	-0.149432	-0.164589	0.226253	-0.237019	-0.291984	-0.275948	0.105845	-0.169012	0.0761187	0.0437689	-0.0634374	0.0553243	-0.0129192	-0.0928525	-0.126783
p017t_p017t.ATCGTGACAGACATCT	THBS2+	-0.410998	-0.324013	-0.381515	-0.238232	-0.401991	-0.490073	-0.247738	-0.310793	-0.407461	-0.282365	-0.368352	-0.20266	-0.174541	-0.21737	-0.304358	-0.174533	-0.1395	-0.270684	-0.243563	-0.187353	-0.0190326	-0.131955	-0.178749	-0.392804	-0.298986	-0.283081	-0.290999	-0.335948	-0.07703	-0.377731	-0.129037	-0.215414	-0.272114	-0.264006	-0.161393	-0.187649	-0.222507	-0.315912	-0.292024	-0.240906	-0.299669	-0.0344406	-0.315046	-0.113809	-0.262666	-0.00888743	-0.182151	-0.0907659
p017t_p017t.ATCTCTAAGTTCCAGT	THBS2+	-0.173781	-0.250313	-0.202029	-0.221157	-0.312786	-0.372916	-0.230302	-0.166124	-0.140472	0.00026117	-0.277416	-0.139465	-0.0355276	-0.0643302	-0.0960732	-0.159597	-0.321561	-0.133996	-0.127083	-0.209307	0.320521	-0.00492489	-0.00826853	-0.235959	-0.286869	-0.217178	-0.174221	-0.283853	-0.425101	-0.151585	0.00102583	-0.0405486	-0.126806	-0.162352	-0.133166	-0.098001	-0.160754	-0.155733	0.0763403	0.263849	-0.11427	0.122787	-0.0264628	-0.0603373	-0.113096	-0.0284769	-0.138036	-0.0150833
p017t_p017t.ATGTCTTCATCCGTGG	THBS2+	-0.399886	-0.249806	-0.17147	-0.261492	-0.228602	-0.114562	-0.208462	-0.140715	-0.159404	-0.0127392	-0.233448	-0.158618	-0.140844	-0.0584071	-0.0271693	-0.0722425	-0.191374	-0.124592	-0.238665	-0.10624	0.140844	-0.237963	-0.0861171	-0.178617	-0.148514	-0.215604	-0.134772	-0.244669	-0.130602	0.0983093	-0.219798	-0.270939	-0.18059	-0.0704494	-0.141097	-0.0185004	-0.165668	-0.349508	-0.170264	0.220965	-0.193249	0.0110342	-0.17096	-0.0195997	-0.0824287	0.0382946	-0.0335557	-0.0447686
p017t_p017t.ATGCGATAGTTCCGTA	THBS2+	-0.304064	-0.282499	-0.212235	-0.143863	-0.310633	0.0323898	-0.225508	-0.106693	-0.277637	-0.0785512	-0.232103	-0.228787	-0.0466149	0.0827005	-0.110837	-0.00643991	-0.142165	-0.36289	-0.283599	-0.027695	0.186818	-0.26845	-0.046663	-0.231757	-0.151916	-0.217943	-0.228064	-0.158328	-0.100422	0.00869219	-0.0577024	-0.159482	-0.0171515	-0.0288057	-0.182145	-0.0700683	-0.131512	-0.227171	0.00892303	0.180354	-0.158166	0.156368	-0.205367	-0.115455	0.0713679	-0.0760011	-0.000953856	-0.0473189
p017t_p017t.ATTTCACAGCGTGAAC	THBS2+	-0.0407356	-0.0623483	-0.17364	-0.218579	-0.47153	-0.165336	-0.10557	-0.168356	-0.303608	0.0110619	-0.0908435	-0.280808	-0.140314	-0.0694962	-0.135806	-0.105528	-0.217598	-0.0717606	-0.047426	-0.0432212	-0.0311674	-0.18957	-0.136304	-0.27958	-0.34207	-0.270355	-0.28528	-0.322852	-0.448492	-0.117246	-0.0427194	-0.112843	-0.287536	-0.241096	-0.201941	0.0409786	-0.125467	-0.275667	-0.101892	-0.0729301	-0.261182	-0.186895	-0.150693	-0.148927	-0.163273	0.0381954	-0.179056	0.0599209
p017t_p017t.ATTCCCGAGGTTTGAA	THBS2+	-0.267402	-0.319828	-0.227512	-0.192944	-0.165297	-0.114496	-0.0850225	-0.135843	-0.290227	-0.0906526	0.0463197	-0.196781	-0.166701	-0.227614	-0.144146	-0.122169	-0.093518	-0.222338	-0.251036	-0.270538	0.00509815	-0.321483	-0.0572512	-0.311454	-0.16408	-0.321846	-0.158801	-0.269392	-0.0383196	-0.0366315	-0.0326563	-0.18267	-0.0772567	-0.171885	-0.169389	-0.0128299	-0.244797	-0.30681	-0.0258344	0.207473	-0.236904	0.106148	-0.0182838	-0.035487	-0.0223291	-0.154571	-0.00411552	-0.00213833
p017t_p017t.CAACGATGTATGAGCG	THBS2+	-0.291841	-0.270463	-0.224525	-0.15232	-0.175239	-0.322137	-0.2768	-0.190957	-0.303798	0.120692	-0.372271	-0.0938409	-0.110291	-0.0659061	-0.277208	0.0149838	-0.292752	-0.208871	-0.213358	-0.186678	0.0552668	-0.0645598	-0.0566317	-0.232956	-0.167156	-0.23266	-0.222384	-0.39932	-0.401853	0.107963	-0.173948	-0.133878	-0.110206	-0.337042	-0.142249	-0.0778978	-0.169407	-0.37169	-0.0234051	0.277994	-0.205133	0.222056	-0.122504	0.0540945	-0.053261	-0.0717528	-0.152394	-0.00604778
p017t_p017t.CAAGGGACATACCATG	THBS2+	-0.376113	-0.223727	-0.284578	-0.174418	-0.438197	-0.128114	-0.14813	-0.108779	-0.275031	-0.197931	-0.307323	-0.157102	-0.0848404	-0.0437105	-0.249556	-0.103287	-0.26629	-0.0883943	-0.165127	-0.060736	0.285849	0.154532	-0.0764877	-0.0649647	-0.229746	-0.176517	-0.175228	-0.116816	-0.0931555	-0.00474736	-0.146724	-0.12941	-0.200501	-0.195943	-0.125559	-0.296218	-0.244068	-0.207158	-0.119443	0.065111	-0.111766	0.0790143	-0.191446	-0.247274	-0.0999105	0.107543	0.196029	-0.111502
p017t_p017t.CACGAATGTGGCTGCT	THBS2+	-0.295999	-0.312839	-0.238019	-0.323955	-0.317862	-0.40224	-0.349547	-0.377889	-0.330073	-0.203121	-0.372017	-0.351484	-0.188049	-0.0820475	-0.316008	-0.104641	-0.288964	-0.207783	-0.219502	-0.2638	0.0316866	0.0769913	-0.0936907	-0.335134	-0.280933	-0.403023	-0.263116	-0.225421	-0.399885	-0.346907	-0.190179	-0.255773	-0.307408	-0.213379	-0.253253	-0.140347	-0.104057	-0.307214	-0.238772	-0.494361	-0.26937	-0.0969963	-0.223655	-0.237738	-0.279311	-0.0668803	0.0281925	-0.056026
p017t_p017t.CAGATTGTCATGGCCG	THBS2+	-0.128601	-0.144025	-0.20795	-0.255774	-0.187158	-0.203082	-0.314594	-0.226578	-0.21924	-0.0465735	0.0294341	-0.131562	-0.032777	-0.163922	-0.286812	-0.180837	-0.248096	-0.238031	-0.210926	-0.256449	0.0847272	-0.29636	-0.0980721	-0.325944	-0.296477	-0.283656	-0.141783	-0.171667	-0.24299	-0.169599	-0.0507606	-0.192689	-0.179368	-0.237025	-0.078182	0.136304	-0.173595	-0.173717	-0.139906	-0.0849027	-0.186251	-0.0672093	0.00588591	-0.0262707	-0.0731539	0.0487403	-0.097045	-0.0417629
p017t_p017t.CAGATTGCATCGCTGG	THBS2+	-0.224883	-0.135131	0.0817122	-0.22262	-0.397792	0.049016	0.0379199	-0.0619655	-0.260289	-0.0342812	-0.244825	-0.0426985	-0.0302121	0.0357595	-0.215229	0.0600928	-0.130404	-0.142311	-0.107039	-0.154139	0.187873	-0.304901	0.080224	-0.182748	-0.211243	-0.115175	-0.150235	-0.174783	-0.209884	-0.035704	-0.0109114	-0.083648	-0.116433	0.0972751	-0.152707	0.155795	-0.191745	-0.236314	-0.22078	-0.126995	-0.25072	0.0934877	0.0636183	-0.150606	-0.0306358	-0.0465656	-0.123116	-0.105253
p017t_p017t.CATAAGCAGAATTCAG	THBS2+	-0.422299	-0.183681	-0.211078	-0.0744497	-0.382016	-0.162585	-0.105973	-0.0947293	-0.127203	-0.0752096	-0.106088	0.0503681	-0.0331038	0.0262025	-0.263783	0.0417574	-0.149285	0.00937936	-0.13085	-0.0197918	0.0428136	-0.0322267	-0.086433	-0.433113	-0.113573	-0.153474	-0.00516501	-0.0556504	-0.144584	-0.0197542	-0.144505	-0.186498	-0.123525	-0.0371626	-0.0281711	-0.0772507	-0.0157861	-0.308624	-0.0331363	0.0340695	0.0286625	0.00706943	-0.155125	0.0478209	-0.00244237	-0.0882675	0.0700131	0.0349301
p017t_p017t.CAGGTATCAACCAACT	THBS2+	-0.090206	-0.184891	-0.135766	-0.26927	-0.172498	-0.276198	-0.300946	0.00986388	-0.288932	-0.101457	-0.198238	-0.200774	-0.209438	-0.168244	-0.228242	-0.160485	-0.040064	-0.175761	-0.0997346	-0.125909	0.188079	-0.273242	0.0461571	-0.0779605	-0.0970131	-0.123571	-0.236944	-0.150966	0.0618903	0.0460587	-0.058777	-0.0182845	-0.22798	-0.14029	-0.165335	-0.0698611	-0.18601	-0.240407	-0.0774612	0.190812	-0.149326	0.112522	-0.256014	-0.191475	-0.242372	-0.116763	-0.136981	0.0083385
p017t_p017t.CATCCACTCAATGCAC	THBS2+	-0.346047	-0.252458	-0.219695	-0.0984899	-0.370214	-0.243651	-0.176741	-0.0205753	-0.144933	-0.0480906	-0.160682	0.00961361	-0.0538032	-0.0410975	-0.231339	-0.0970853	-0.0379202	-0.104405	-0.0741553	-0.0645589	0.121734	-0.0630489	-0.0317994	-0.179755	-0.151679	-0.248811	-0.102418	-0.0991013	-0.0788926	-0.0372654	0.0555238	-0.112524	-0.027092	0.023419	-0.144786	0.141347	-0.304392	-0.404368	-0.0762759	0.100408	-0.21524	0.154671	-0.146853	-0.120126	-0.0978072	-0.0819582	0.0239018	0.0905418
p017t_p017t.CATCGGGGTATCCTCC	THBS2+	-0.13978	0.010285	-0.240323	-0.0773795	-0.248551	-0.0444655	0.0116999	-0.203084	-0.0992205	-0.0888177	-0.202344	-0.171743	-0.0902681	0.0147783	-0.269147	0.00792805	0.172383	-0.142654	-0.0394176	-0.0921064	0.0687434	0.143809	-0.0724392	-0.222338	-0.126429	-0.171944	-0.114003	-0.183032	-0.0981152	0.0917061	-0.0928178	-0.14446	-0.10304	-0.0622579	-0.0615693	-0.238233	-0.00263499	-0.186108	0.163649	-0.0041123	-0.0747636	0.087084	-0.101315	-0.163173	-0.262484	0.0676016	-0.148135	0.076008
p017t_p017t.CATGAGTTCTTCCTAA	THBS2+	-0.253388	-0.282642	-0.347245	-0.239107	-0.126807	-0.192764	-0.107307	-0.185585	-0.229011	-0.11199	-0.354046	-0.248023	0.0110337	-0.137922	-0.117653	-0.185502	-0.0859609	-0.0183057	-0.201513	-0.180125	-0.0992967	-0.109161	-0.125159	-0.117554	-0.231923	-0.25178	-0.199214	-0.133697	0.101402	0.0637312	-0.03819	-0.170009	-0.185146	-0.31023	-0.158112	-0.21201	-0.267817	-0.39083	-0.0916745	0.146103	-0.245641	-0.153112	-0.147635	-0.0407155	-0.0385783	-0.0244814	-0.10829	-0.0729626
p017t_p017t.CATGGTAGTTATGTGC	THBS2+	-0.218498	-0.239935	-0.135845	-0.130593	-0.421793	-0.0465754	-0.0567152	-0.118135	-0.205617	-0.110802	-0.116016	-0.178908	-0.0158652	-0.171368	-0.196837	-0.174186	-0.0799071	0.0582727	-0.0282758	-0.108985	-0.0243636	0.0972986	-0.0886891	-0.00404057	-0.177113	-0.210427	-0.216132	-0.0993605	-0.0724528	0.103401	-0.0677488	-0.0587142	-0.255697	-0.136238	-0.165732	-0.14394	-0.191266	-0.211046	-0.0823899	0.194692	-0.138754	-0.111425	-0.110612	-0.245656	-0.271701	0.191771	-0.138913	0.0521064
p017t_p017t.CCCGGAAAGGTCGAGT	THBS2+	-0.476901	-0.361152	-0.270498	-0.401143	-0.4233	-0.644372	-0.251031	-0.331586	-0.380649	-0.263375	-0.314208	-0.265496	-0.271091	-0.243818	-0.287092	-0.263456	-0.390068	-0.0997993	-0.163118	-0.226418	0.0440637	-0.312566	-0.161818	-0.327689	-0.351382	-0.288133	-0.220699	-0.284982	-0.351698	-0.446539	-0.14047	-0.251726	-0.193582	-0.196183	-0.217924	-0.293484	-0.191824	-0.395132	-0.433254	-0.339557	-0.310285	-0.129522	-0.389752	-0.285323	-0.423224	-0.114369	-0.00158346	-0.0894836
p017t_p017t.CCCATTGAGTCCCAGC	THBS2+	-0.267439	-0.159901	-0.254826	-0.362837	-0.267485	-0.476309	-0.0375824	-0.202587	-0.25425	-0.138514	-0.160863	-0.212449	-0.168413	-0.128818	-0.226691	-0.200177	-0.177204	0.0398987	-0.0485663	-0.131622	-0.0791734	-0.382672	-0.0590038	-0.17695	-0.0960585	-0.181842	-0.127879	-0.178856	-0.0544642	-0.206834	0.000665901	-0.103161	-0.174431	-0.215273	-0.136488	-0.0873424	-0.27399	-0.192273	-0.160854	-0.043726	-0.18709	0.0616689	-0.112286	-0.15064	-0.242164	-0.0170575	-0.0387171	-0.139973
p017t_p017t.CCATAAGAGTTGTCAC	THBS2+	-0.388988	-0.214431	-0.0496157	-0.239216	-0.291086	-0.530178	-0.0879095	-0.210675	-0.214732	-0.209889	-0.068902	-0.197664	-0.222557	-0.251475	-0.297977	-0.207525	-0.299932	-0.158924	-0.17147	-0.141405	0.067553	-0.34194	-0.129627	-0.296643	-0.168031	-0.132597	-0.283446	-0.229552	-0.261779	-0.163423	-0.103664	-0.125665	-0.0369606	-0.183689	-0.195287	0.150183	-0.271908	-0.26903	-0.309048	0.0551013	-0.33429	-0.182258	-0.333076	-0.0513646	-0.0814131	-0.031365	-0.00978215	-0.139908
p017t_p017t.CCGCAAGCAGCGTTTA	THBS2+	-0.368825	-0.151513	-0.208475	-0.0932433	-0.298568	-0.329522	-0.139325	-0.0567606	-0.278968	-0.068838	-0.0933741	-0.168298	-0.0223939	-0.0133798	-0.162942	-0.136278	-0.115738	-0.00361755	-0.0259785	-0.0211943	-0.00148851	-0.343046	-0.0793216	-0.27529	-0.192619	-0.229867	-0.0684097	-0.113034	-0.159056	0.149972	-0.208058	-0.150743	-0.0558499	-0.00772015	-0.0366113	-0.172985	-0.238809	-0.120842	-0.153577	0.0802039	-0.199845	-0.0640689	-0.236252	-0.306934	-0.237475	-0.022789	-0.157808	-0.154154
p017t_p017t.CCCTTAGGTAGTGCGA	THBS2+	-0.180983	-0.184307	-0.24845	-0.301018	-0.390538	-0.383746	-0.0270768	0.0981754	-0.289906	-0.065689	-0.291366	-0.183427	-0.121415	-0.0523602	-0.169881	-0.154007	-0.280255	-0.227051	-0.142064	-0.270132	-0.130426	-0.0954857	0.0675312	0.0555396	-0.276102	-0.118853	-0.187252	-0.0858027	0.0438221	-0.0877617	-0.0966473	-0.0258165	-0.160669	-0.155619	-0.184625	-0.0103715	-0.197351	-0.249379	-0.257215	-0.442581	-0.23657	0.0906868	-0.184249	-0.123827	-0.0308191	-0.00300774	0.120281	-0.0605363
p017t_p017t.CCTAACCTCATGGTAC	THBS2+	-0.0834468	-0.15007	-0.165283	-0.125633	-0.0382832	-0.285186	-0.0114677	-0.189285	-0.212507	0.1137	-0.209488	-0.208114	-0.0218525	-0.0634089	-0.135747	-0.160944	-0.309896	0.0515423	-0.104946	-0.0206888	0.187901	-0.288384	-0.00134069	-0.187464	-0.0945399	-0.191323	-0.0617015	-0.2692	-0.222465	-0.00720533	0.088792	-0.329592	-0.255378	-0.180247	-0.0758125	-0.0738625	-0.162617	-0.166684	-0.00144351	0.0687865	-0.211713	-0.0745994	-0.0988377	-0.0721503	-0.107246	0.10217	0.076819	-0.02113
p017t_p017t.CCTTGTGGTATTCCGA	THBS2+	-0.372892	-0.109354	-0.101787	-0.186978	-0.161242	-0.142028	-0.196481	0.0156542	-0.204289	-0.280414	-0.284141	-0.17452	-0.162302	-0.0859721	-0.169283	-0.169137	-0.199811	-0.384774	-0.321824	-0.0819337	0.188759	-0.226707	-0.20906	-0.145169	-0.151583	-0.0908751	-0.141442	-0.0175721	-0.303099	-0.0796207	-0.0768648	-0.114923	-0.10195	-0.109421	-0.0518916	-0.233687	-0.235249	-0.276551	-0.147874	-0.0424252	-0.230001	-0.0550159	-0.177362	-0.150928	-0.203181	-0.0680012	-0.161959	-0.163578
p017t_p017t.CGGCAGTCAAGTATAG	THBS2+	-0.245766	-0.210513	-0.403687	-0.351761	-0.244461	-0.184084	-0.373652	-0.0991698	-0.217666	-0.162399	-0.24511	-0.323422	-0.0998967	-0.109921	-0.188878	-0.0887886	-0.340414	-0.340033	-0.239755	-0.281647	-0.028544	-0.266306	-0.125116	-0.468973	-0.256521	-0.307725	-0.264631	-0.210646	-0.104126	-0.0183521	-0.23317	-0.185385	-0.13388	-0.31248	-0.278647	-0.42782	-0.163085	-0.262528	-0.134502	0.290181	-0.149009	0.0355865	-0.262858	-0.206491	-0.132937	-0.109578	-0.232025	-0.127541
p017t_p017t.CGCGTGAAGGTTCTTG	THBS2+	-0.0954133	-0.136797	-0.19574	-0.344269	-0.354255	0.0167873	-0.18629	-0.08723	-0.277485	0.060546	-0.452493	-0.12385	-0.0686297	-0.094372	-0.20897	-0.0830876	-0.444221	-0.265322	-0.182867	-0.148353	-0.135069	-0.332073	0.121924	-0.0554888	-0.276686	-0.234064	-0.302545	-0.371279	-0.332889	0.0397419	-0.106295	-0.146142	-0.212325	-0.0875974	-0.185151	-0.0910716	-0.124773	-0.243566	-0.194772	-0.154657	-0.199972	0.134454	-0.0535764	-0.122898	-0.157657	-0.0132734	-0.00284868	0.00664399
p017t_p017t.CGGTCAGAGCCTGAGA	THBS2+	-0.295793	-0.116888	-0.206097	-0.219483	-0.387386	-0.273704	-0.232731	-0.363007	-0.248416	-0.0832181	-0.269664	-0.19615	-0.143172	-0.0834666	-0.302968	-0.0828306	-0.311997	-0.316305	-0.304547	-0.0368878	-0.026322	0.0395785	-0.151141	-0.263136	-0.225496	-0.220853	-0.275386	-0.280845	-0.291572	0.128941	-0.182551	-0.170025	-0.150351	-0.278259	-0.229591	0.0150367	-0.135998	-0.269078	-0.106921	0.214399	-0.285622	-0.115992	-0.242784	-0.106756	-0.0407691	-0.11923	-0.130405	-0.0858463
p017t_p017t.CGTGATACAGTTGTCA	THBS2+	-0.121085	-0.0156248	-0.0824979	-0.157965	-0.272936	-0.226973	0.0950268	-0.0892632	-0.159389	-0.0395379	-0.271312	-0.0694842	0.0307855	-0.0330333	-0.149424	-0.0692004	-0.0270466	-0.15473	-0.0654618	-0.0213139	-0.149648	-0.238098	0.0143522	-0.0420888	-0.0853464	0.0468345	-0.189062	-0.0479649	0.14013	0.0428945	0.181957	-0.298398	-0.0566417	-0.103579	0.16442	-0.0488154	-0.173224	-0.106488	-0.0673018	0.0780538	-0.153203	0.03973	0.0443281	-0.192659	-0.0301298	0.116973	-0.131004	-0.0100067
p017t_p017t.CGTAGTACATGGCTAT	THBS2+	-0.340025	-0.236395	-0.133285	-0.0567323	-0.554902	-0.326946	-0.160766	0.0319712	-0.0559357	-0.024176	-0.143545	-0.240938	-0.0243953	-0.0113679	0.0625103	-0.0690326	-0.351145	-0.199643	-0.142846	-0.0610662	-0.0220071	0.0266891	-0.0440477	-0.205812	-0.0414882	-0.226116	0.00149135	-0.12677	-0.32644	-0.0924102	-0.066576	0.0111089	-0.0963466	0.0492158	-0.0216602	-0.130041	-0.227538	-0.191258	-0.25748	-0.043847	-0.112145	0.00295154	-0.115112	-0.104966	-0.00141113	0.0802011	0.00410649	0.0609558
p017t_p017t.CGTAATGCAGACACAG	THBS2+	-0.346491	-0.205339	-0.247416	-0.221222	-0.290813	-0.528724	-0.300169	-0.291516	-0.336467	-0.334895	-0.33993	-0.246035	-0.182319	-0.146844	-0.290649	0.00835967	-0.291657	-0.435477	-0.311396	-0.170203	-0.200933	-0.323998	-0.207485	-0.418774	-0.275893	-0.324704	-0.194107	-0.289478	-0.0794976	-0.318342	-0.239512	-0.144944	-0.163641	-0.285725	-0.281501	-0.367777	-0.274565	-0.243484	-0.265094	-0.281166	-0.23009	-0.261989	-0.337369	-0.137875	-0.202671	-0.15921	-0.0703678	-0.316953
p017t_p017t.CTACCTGCACAAGGTG	THBS2+	-0.383226	-0.255308	-0.205173	-0.146768	-0.253884	0.0881344	-0.112912	-0.081566	-0.111058	-0.128531	-0.287283	-0.0889066	-0.189919	-0.100404	-0.205265	0.0196069	-0.212749	-0.319146	-0.25191	-0.0449616	0.13151	-0.0734131	-0.117158	-0.236303	-0.322797	-0.324338	-0.276006	-0.239531	-0.368698	0.0394591	-0.0427633	-0.15539	-0.175422	-0.15509	-0.166083	-0.191887	-0.191594	-0.194553	-0.0930045	0.160503	-0.127658	-0.0410485	-0.192719	-0.23325	-0.106326	0.0290676	-0.0325942	-0.0191774
p017t_p017t.CTACAGATCCGCGGAT	THBS2+	-0.312627	-0.219927	-0.33814	-0.356034	-0.343233	-0.329623	-0.294012	-0.30211	-0.418812	-0.138674	-0.421007	-0.282536	-0.142955	-0.106709	-0.256698	-0.219817	-0.413652	-0.16227	-0.154328	-0.185171	0.0806164	-0.303319	-0.0861752	-0.285	-0.445743	-0.266813	-0.323608	-0.372226	-0.437344	-0.246102	0.0221369	-0.287753	-0.295438	-0.267819	-0.263333	-0.0650371	-0.313724	-0.316563	-0.373381	0.0255492	-0.270627	-0.155718	-0.186342	-0.237752	-0.260654	-0.108167	0.0368567	-0.0638685
p017t_p017t.CGTTAGAAGGTACATA	THBS2+	-0.370586	-0.205547	-0.131688	-0.111106	-0.286334	0.0571034	-0.118236	0.110012	-0.0824263	-0.109123	-0.37372	-0.127677	-0.0628247	-0.0281662	-0.211772	-0.00873389	-0.113026	-0.0548391	-0.0736777	-0.0354006	-0.0208127	-0.0529212	0.0350439	-0.228743	0.0137962	-0.154766	-0.0432801	-0.134445	-0.0216856	-0.0676588	-0.00164532	-0.122728	-0.0601798	-0.0358314	-0.03887	0.109313	-0.172627	-0.159983	-0.122482	-0.0479596	-0.124993	0.270536	-0.190056	-0.11729	0.07067	0.0241591	-0.0231893	-0.102446
p017t_p017t.CTACTATCAGACAAGC	THBS2+	-0.340959	-0.216135	-0.187334	-0.152433	-0.154684	0.0114861	-0.180497	-0.198395	-0.0585654	-0.110917	-0.121963	-0.117932	-0.126465	-0.106165	-0.122985	-0.0954964	-0.111218	-0.191109	-0.176393	0.00679623	-0.17324	-0.213643	-0.128326	-0.135097	-0.0353463	-0.121704	-0.0658817	-0.126643	0.0380222	0.139269	-0.0380464	-0.130582	-0.242196	-0.100937	-0.0379078	-0.145098	-0.283108	-0.180176	-0.211949	0.0230577	-0.206513	0.068769	-0.119041	-0.0366435	0.00433297	-0.0526579	-0.0419271	-0.0195931
p017t_p017t.CTGAGGCGTAGCTTAC	THBS2+	-0.360202	-0.216909	-0.193694	-0.0841732	-0.436082	-0.540055	-0.240488	-0.194363	-0.246684	-0.22832	-0.00532462	-0.184018	-0.278069	-0.266653	-0.113578	-0.0340223	-0.164457	-0.321309	-0.289654	-0.0395597	0.0667199	-0.0883569	-0.0971693	-0.41245	-0.0483659	-0.249021	-0.12492	-0.28056	-0.104955	0.0275044	-0.210597	-0.241199	-0.119975	-0.288337	-0.165353	-0.222936	-0.187123	-0.287411	-0.16409	0.441544	-0.217169	0.000151403	-0.224685	-0.090994	-0.20575	-0.0717762	-0.0775455	-0.0723104
p017t_p017t.CTGCATCAGACTCTAC	THBS2+	-0.150804	-0.204017	-0.190349	-0.361084	-0.377063	-0.390665	-0.129061	-0.096766	-0.302893	-0.291812	-0.377446	-0.211285	-0.190843	-0.124726	-0.204425	-0.175788	-0.274921	-0.222256	-0.176802	-0.284589	-0.226073	-0.340243	-0.204676	0.101194	-0.266816	-0.023932	-0.190808	-0.466466	-0.077803	-0.390683	-0.111425	-0.105432	-0.221622	-0.241145	-0.171901	0.0487476	-0.184285	-0.260065	-0.256042	-0.511239	-0.22249	-0.213921	-0.163952	-0.113783	-0.0421549	0.115501	-0.0349069	-0.198724
p017t_p017t.CTTGAGAAGATGGTCG	THBS2+	0.136753	-0.0363281	-0.218994	-0.154282	-0.328599	-0.118419	-0.0639961	-0.0308935	-0.0727324	-0.0970776	-0.2279	-0.0630754	-0.036236	-0.0828451	0.292306	-0.0364218	-0.0426539	0.258192	0.124021	-0.0320449	0.160668	0.0487178	0.12633	0.0080163	0.0746659	-0.0401212	0.0219795	0.067859	0.109741	0.097911	0.160953	-0.0610083	0.0595782	0.0814382	-0.0271786	-0.0649601	-0.183271	-0.096034	-0.0368505	0.388112	0.032264	0.123626	-0.0704669	0.00154607	-0.126349	0.242	-0.0714928	-0.0162199
p017t_p017t.CTTGAGATCCAGCTCT	THBS2+	-0.112594	-0.0759271	-0.30128	-0.102793	-0.271346	-0.290237	-0.0361929	0.114086	-0.114254	0.00480889	-0.265324	-0.0534149	-0.0617159	-0.0705958	-0.0399092	-0.212904	-0.0887762	-0.00223874	0.0554343	-0.127365	-0.069755	-0.0601007	-0.134683	-0.128194	-0.133849	-0.0657848	0.0799249	0.156572	0.0617808	-0.42372	-0.00129545	-0.164488	-0.102688	0.0436306	0.0236075	0.0436448	-0.076655	-0.0898016	-0.154609	-0.170532	-0.105758	-0.140463	-0.0627676	0.00861057	0.0609778	0.137583	-0.0418251	-0.0133415
p017t_p017t.GAAGGGTCAAGTGTCT	THBS2+	-0.398733	-0.254986	-0.338163	-0.137863	-0.375486	-0.333816	-0.234329	-0.127542	-0.194465	-0.150412	-0.240178	-0.17243	-0.0991945	-0.0646392	-0.175778	0.00140724	-0.137317	-0.339095	-0.277794	0.0268352	-0.0835877	0.0443821	-0.0465512	-0.292112	-0.185502	-0.237985	-0.210309	-0.253813	-0.199313	0.00936124	-0.151009	-0.180299	-0.253724	-0.0696778	-0.130698	-0.0583235	-0.212734	-0.089126	-0.220358	0.317118	-0.227365	0.275827	-0.179145	-0.166552	-0.0255874	-0.0989677	-0.0747504	-0.193581
p017t_p017t.GAAGAATGTACGATGG	THBS2+	-0.308637	-0.283014	-0.200136	-0.276941	-0.37273	-0.347964	-0.180623	-0.126283	-0.173334	-0.0509885	-0.0222773	-0.175107	-0.144473	-0.0500192	-0.0866917	-0.124605	-0.187315	-0.0697902	-0.117681	-0.0270446	-0.138728	-0.169592	0.0389289	-0.0828438	-0.128481	-0.214991	-0.129616	-0.120016	-0.201236	0.00734688	-0.0229792	-0.117328	-0.201694	-0.0841207	-0.105594	-0.0703115	-0.126393	-0.250587	-0.042666	0.0531893	-0.240947	0.118381	-0.190886	-0.0242235	-0.261708	0.0202137	-0.117128	0.00656288
p017t_p017t.GAAGCCCCATTCACCC	THBS2+	0.00696415	0.0119327	-0.197375	-0.126598	-0.456506	0.118617	0.179722	-0.0508324	-0.177898	0.0234537	-0.0193522	-0.0467404	0.0263474	-0.0756894	0.0663806	-0.075819	-0.228295	-0.0907807	0.0167764	-0.178022	0.00583964	-0.0615419	0.0680767	-0.0825523	-0.107957	-0.0595931	-0.0245788	-0.0189748	0.113059	0.0309946	0.0886012	0.13493	-0.110751	-0.0786613	-0.0332201	0.0777514	0.0364779	0.0655058	-7.14e-06	0.109679	-0.139752	0.0605534	0.0112188	-0.149151	-0.273929	0.123434	0.0321255	0.0518057
p017t_p017t.GAACACTGTATCGCGC	THBS2+	-0.315686	-0.123118	-0.140034	-0.178731	-0.135157	-0.0932694	-0.236956	-0.0694908	-0.224596	-0.0570321	-0.150607	-0.214093	-0.094953	0.0053364	-0.0427128	-0.0887917	-0.199935	-0.306543	-0.234233	-0.0395297	0.168491	-0.179051	-0.0663088	-0.17526	-0.0758995	-0.205458	-0.119974	-0.283687	-0.398893	0.0282141	-0.166099	-0.0937159	-0.170885	-0.126019	-0.205134	0.0640761	-0.0892149	-0.17646	-0.142012	0.109741	-0.126956	0.0929775	-0.160684	-0.242303	-0.171293	-0.0557938	0.163147	-0.0386124
p017t_p017t.GAAGTAATCACGTAGT	THBS2+	0.0505251	-0.0489667	-0.355426	-0.139128	-0.235942	-0.248592	0.0533362	-0.0622558	-0.0736219	0.0089726	-0.311232	-0.15405	-0.0997419	-0.0073926	-0.133991	-0.202567	-0.148679	-0.0628305	0.0497531	-0.217612	-0.283519	-0.227414	0.0085584	-0.15892	-0.256981	-0.0104545	-0.0480546	-0.131797	-0.138032	-0.242226	0.0128935	-0.11196	-0.140519	-0.00367299	-0.141142	0.0422769	-0.125153	-0.150796	-0.124085	-0.23898	-0.129164	-0.0839012	-0.162431	-0.29897	-0.252666	0.160371	-0.0710961	0.0384607
p017t_p017t.GAAACCTTCGCGGACT	THBS2+	-0.370449	-0.307564	-0.169747	-0.31767	-0.293488	-0.579042	-0.273556	-0.285727	-0.370497	-0.261269	-0.101106	-0.217026	-0.213527	-0.229475	-0.22626	-0.180058	-0.335107	-0.253485	-0.242945	-0.241791	0.000310837	-0.156841	-0.131832	-0.303758	-0.360273	-0.407984	-0.318548	-0.336822	-0.315357	-0.341039	-0.176427	-0.204716	-0.253164	-0.291339	-0.263441	-0.0816426	-0.0863008	-0.263674	-0.346776	-0.314404	-0.208372	-0.0685542	-0.267066	-0.187104	-0.169892	0.0043507	-0.0288636	-0.0324565
p017t_p017t.GACTCTCCATCCCACT	THBS2+	-0.41915	-0.168858	-0.0543663	0.0925798	-0.219106	-0.230658	-0.263259	-0.211763	-0.0554658	0.0364356	-0.125295	-0.104142	-0.149115	-0.116513	-0.0824831	0.0271908	-0.0628769	-0.18169	-0.262352	0.0682749	-0.13229	0.0855074	-0.117349	-0.29879	-0.0998516	-0.0758164	0.031393	-0.0644132	-0.0490818	0.148701	-0.154868	-0.127834	-0.0340232	-0.091871	-0.0519194	-0.177059	-0.299969	-0.290338	-0.0164234	0.432691	-0.21158	0.0472484	-0.131192	-0.130397	-0.207638	-0.0706222	-0.19636	-0.123181
p017t_p017t.GAGATGGAGTGACACG	THBS2+	-0.270128	-0.239779	-0.350239	-0.304283	-0.48207	-0.495622	-0.120997	-0.160457	-0.212078	-0.242624	-0.196766	-0.316752	-0.201312	-0.198128	-0.28368	-0.234515	-0.22876	-0.0673781	-0.0394464	-0.267356	-0.172653	-0.408808	-0.259418	-0.322477	-0.2966	-0.11096	-0.184276	-0.192327	0.0509464	-0.420339	-0.0951898	-0.189103	-0.111043	-0.308807	-0.0939299	-0.2224	-0.295541	-0.0539463	-0.362364	-0.394994	-0.294598	-0.306175	-0.29702	-0.202385	-0.223922	0.0928097	-0.115319	-0.124503
p017t_p017t.GAGAAATCACGACAAG	THBS2+	-0.286832	-0.28994	-0.22947	-0.171075	-0.331824	-0.361031	-0.0705927	-0.0343217	-0.356387	-0.0850419	-0.313455	-0.0774892	-0.0445091	0.0504408	-0.167415	-0.0502998	-0.386861	-0.131902	-0.178991	-0.016362	-0.0121596	0.15941	-0.180476	-0.120989	-0.257637	-0.159429	-0.227146	-0.152056	-0.221473	-0.0745348	-0.0220785	-0.0900992	-0.115484	-0.0277006	-0.103456	0.104408	-0.176567	-0.318611	-0.107085	-0.0482246	-0.220143	-0.0420786	-0.19152	-0.103056	-0.103638	-0.0422516	-0.0992257	-0.0132884
p017t_p017t.GAGACTTGTAGGACTG	THBS2+	-0.224415	-0.150485	-0.130511	-0.18959	-0.15185	-0.339325	-0.311859	-0.0945973	-0.0297433	-0.133482	-0.0653141	-0.170756	-0.123075	-0.0461767	-0.139167	-0.0902255	-0.238427	-0.192194	-0.159255	-0.267034	-0.096168	-0.343383	-0.0695839	-0.0595167	-0.0697064	-0.106295	0.0506166	-0.0774945	-0.0573949	-0.246713	-0.0716815	-0.110229	-0.231536	-0.23235	-0.123091	-0.243937	-0.219921	-0.208641	0.0276568	-0.0699411	-0.193927	0.105418	-0.120647	-0.226123	-0.152273	-0.0402503	-0.139408	-0.134525
p017t_p017t.GAGACCCGTTCGGTTA	THBS2+	-0.443629	-0.228362	-0.119697	-0.0958523	-0.44687	-0.272437	-0.169059	-0.195381	-0.226571	-0.0431255	-0.322616	-0.220009	-0.109393	0.027404	-0.291281	-0.0316281	-0.165475	-0.214856	-0.348428	-0.12881	0.17945	-0.244398	0.0238553	-0.266195	0.0349834	-0.204796	-0.133137	-0.177616	-0.168982	-0.0642661	-0.100828	-0.200359	-0.187012	-0.131062	-0.161482	-0.110465	-0.144553	-0.264584	-0.0821699	-0.0500768	-0.231497	0.205894	-0.277901	0.0177972	-0.109133	-0.04885	-0.153404	-0.0587894
p017t_p017t.GAGGGTATCGCGATCG	THBS2+	-0.358774	-0.304775	-0.357798	-0.330613	-0.444031	-0.316029	-0.269861	-0.149468	-0.251608	-0.104544	-0.241704	-0.246187	-0.14299	-0.177425	-0.189181	-0.237656	-0.19545	-0.232051	-0.258202	-0.268005	0.0106242	-0.351124	-0.125834	-0.356925	-0.175179	-0.342156	-0.253888	-0.243549	-0.248331	-0.382694	-0.0554587	-0.195983	-0.23893	-0.252236	-0.272759	-0.127479	-0.295917	-0.144644	-0.229968	0.0115719	-0.289464	-0.222972	-0.237981	-0.141527	-0.311277	0.0871494	-0.0873679	-0.0495052
p017t_p017t.GATTTCTAGCATGTTC	THBS2+	-0.0379479	-0.118495	-0.303467	-0.250842	-0.42622	-0.234041	-0.127103	-0.199137	-0.187167	-0.177813	-0.0119533	-0.242659	-0.0733381	-0.0503334	-0.203267	-0.173123	-0.192838	-0.187682	-0.154425	-0.200036	-0.27169	-0.20223	-0.106536	-0.289267	-0.247732	-0.298674	-0.137665	-0.138812	-0.247829	-0.159333	-0.181777	0.0317106	-0.198732	-0.281443	-0.222766	-0.200474	0.0557355	-0.148451	-0.194192	-0.242974	-0.234595	0.0444016	-0.22004	-0.197133	-0.063398	-0.0907127	-0.0743518	-0.0610413
p017t_p017t.GCAACCGTCGAGCCAC	THBS2+	-0.392459	-0.236386	-0.379541	-0.208505	-0.42216	-0.373008	-0.297547	-0.0999014	-0.306917	-0.165976	-0.138178	-0.226197	-0.0665988	-0.187492	-0.261554	-0.0205441	-0.422135	-0.0307222	-0.13444	-0.154241	-0.115777	-0.330225	-0.0745955	-0.195644	-0.202859	-0.250507	-0.151329	-0.18582	-0.0852127	0.0107851	-0.193019	-0.270014	-0.0584498	-0.111444	-0.121105	-0.126009	-0.171709	-0.35534	-0.253501	0.0691883	-0.18973	0.0627276	-0.108018	0.132305	-0.0602191	0.00655726	-0.068356	-0.0485912
p017t_p017t.GCACTAAAGTGTAGAT	THBS2+	-0.203651	-0.113746	-0.258559	0.0625767	-0.309629	-0.116438	0.121064	-0.155111	-0.14192	-0.0336428	-0.284935	-0.223547	-0.115946	0.00250981	-0.262425	-0.0826201	-0.299088	-0.163708	-0.14016	-0.0223272	-0.144117	-0.261721	-0.00571818	-0.405786	-0.142644	-0.0965217	-0.161912	-0.203335	-0.24343	-0.02863	-0.0483051	-0.0565374	-0.226769	-0.196291	-0.121622	-0.00236406	-0.164339	-0.283707	-0.115098	0.0666874	-0.220075	0.0986011	-0.0714731	-0.20679	-0.16366	-0.0362873	-0.128521	-0.0166644
p017t_p017t.GCAGGCTGTCCTTGTC	THBS2+	-0.229259	-0.151258	-0.168612	-0.238352	-0.395564	-0.3723	-0.0706952	-0.281401	-0.304162	-0.146133	-0.367723	-0.122902	-0.174755	-0.0966044	-0.274347	-0.146461	-0.439216	-0.163421	-0.130351	-0.183338	-0.0675137	-0.28647	-0.172543	-0.298851	-0.337544	-0.266525	-0.221686	-0.211883	-0.133159	-0.269047	-0.159507	-0.0963894	-0.150063	-0.189729	-0.109279	0.0846443	-0.0624218	-0.191187	-0.268833	-0.134782	-0.165898	0.0041403	-0.189395	-0.0171944	-0.111534	-0.102329	-0.0685456	0.0130288
p017t_p017t.GCCAGGTTCTATCGGA	THBS2+	-0.191554	-0.193338	-0.195656	-0.392606	-0.395167	-0.41946	-0.259374	-0.273083	-0.242283	-0.141958	-0.274723	-0.183376	-0.148864	-0.217835	-0.327722	-0.159214	-0.243424	-0.361282	-0.280599	-0.34625	0.00528058	-0.188449	-0.105662	-0.337602	-0.22869	-0.211937	-0.256168	-0.275613	-0.275075	-0.120365	-0.155015	-0.167609	-0.347427	-0.293515	-0.200455	-0.237113	-0.142351	-0.290055	-0.199359	-0.0807503	-0.330722	-0.0278189	-0.249453	-0.216886	-0.180209	-0.005425	-0.0490706	-0.158004
p017t_p017t.GCCAGGTCATTAAGCC	THBS2+	-0.267979	-0.184397	-0.413712	-0.369212	-0.404427	-0.384753	-0.234135	-0.166934	-0.357924	-0.251441	-0.519028	-0.365921	-0.254271	-0.179344	-0.167494	-0.216169	-0.2285	-0.0457905	-0.200266	-0.196711	0.023247	-0.12371	-0.153252	-0.33157	-0.0620538	-0.343902	-0.300484	-0.320289	-0.262133	-0.300404	-0.132714	-0.123683	-0.115243	-0.167543	-0.263958	-0.0753415	-0.13189	-0.272526	-0.338648	0.0271195	-0.192142	-0.0296257	-0.315004	0.0197793	-0.229616	-0.0417156	-0.121385	-0.112797
p017t_p017t.GCATGATTCAAGAAAC	THBS2+	-0.379743	-0.144242	-0.145632	-0.207036	-0.399626	-0.218753	-0.0232721	0.0182821	-0.267769	-0.0447607	-0.305317	-0.0807773	-0.118878	-0.0855353	-0.138365	-0.0441627	-0.241792	-0.266885	-0.244943	-0.156038	-0.047084	-0.18789	-0.0926063	-0.208124	-0.214128	-0.232256	-0.216534	-0.166252	0.00344334	0.0399337	-0.165399	-0.132132	0.0236832	-0.0263255	-0.155587	-0.0964987	-0.279686	-0.264588	-0.196957	0.282024	-0.0778855	0.159634	-0.107413	-0.0861823	0.00238365	-0.0346961	-0.0493223	-0.0205685
p017t_p017t.GCGTTTCAGCGTTACT	THBS2+	-0.183995	-0.265375	-0.203411	-0.468615	-0.373495	-0.508211	-0.113233	-0.00539492	-0.33942	-0.331513	-0.515762	-0.354134	-0.169087	-0.0851586	-0.408095	-0.188698	-0.302927	-0.258155	-0.218236	-0.292521	-0.147204	-0.411256	-0.195913	-0.271969	-0.207595	-0.201994	-0.194926	-0.421378	-0.091925	-0.499864	-0.109961	-0.0996964	-0.23784	-0.335802	-0.223446	-0.295454	-0.215037	-0.180275	-0.438982	-0.524173	-0.157537	-0.314337	-0.28751	-0.277092	-0.179759	-0.0916232	-0.0563974	-0.13165
p017t_p017t.GGCTTGGGTGCCAAGA	THBS2+	-0.271651	-0.21568	-0.260938	-0.345231	-0.221337	-0.172859	-0.0246981	-0.215434	-0.19738	-0.0456644	-0.0811623	0.0136696	-0.0348408	-0.0822327	-0.315103	0.0170039	-0.356579	-0.0837636	-0.070102	-0.174874	-0.135428	-0.0837982	-0.0409851	-0.350897	-0.192868	-0.155536	-0.183045	-0.195949	-0.12325	-0.0710599	-0.132022	-0.10039	-0.125371	-0.0965286	-0.093083	-0.18609	-0.0526584	-0.189076	-0.0723398	0.272199	0.0068142	0.175412	-0.0674495	-0.147627	-0.192393	-0.0370384	-0.0357244	0.0335268
p017t_p017t.GGGACTCAGGACAGTC	THBS2+	-0.339279	-0.279579	-0.101837	-0.181316	-0.411811	-0.53812	-0.22282	-0.281865	-0.24641	-0.0179235	-0.427965	-0.125666	-0.0396899	-0.00215566	-0.227427	0.0395418	-0.383991	-0.124168	-0.145183	-0.108797	0.296417	-0.36482	0.00311618	-0.362157	-0.227514	-0.238232	-0.229379	-0.163362	-0.0901549	0.0362174	-0.13138	-0.0966677	-0.203573	-0.218893	-0.171107	0.1358	-0.107712	-0.358655	-0.183214	0.286089	-0.0163554	0.0725659	-0.127652	-0.00571748	0.102867	-0.0213352	0.0567078	-0.0377549
p017t_p017t.GGATGTTAGCACGATG	THBS2+	-0.374641	-0.155972	-0.214842	-0.253142	-0.487955	-0.350608	-0.111907	-0.209773	-0.287464	-0.0453009	-0.279871	-0.191429	-0.0841376	-0.102903	-0.219542	-0.138032	-0.183856	0.0103392	-0.175864	-0.12417	0.028435	-0.00921632	-0.130734	-0.226556	-0.0653967	-0.222506	-0.189805	-0.194406	-0.171901	-0.207381	-0.0271731	-0.134805	-0.233837	-0.244303	-0.120339	-0.0173721	-0.185417	-0.324363	-0.184479	-0.0162291	-0.235401	-0.0474894	-0.165208	-0.17127	-0.128262	0.0587443	-0.157101	-0.14061
p017t_p017t.GTAGATCTCCGGCAAC	THBS2+	-0.318815	-0.136222	-0.132881	-0.225506	-0.433117	-0.0221524	-0.256584	-0.155617	-0.312236	-0.115704	-0.370924	-0.11604	-0.204833	-0.182983	-0.225901	0.173303	-0.232797	-0.267725	-0.223471	-0.154358	-0.0911506	-0.0813874	0.0208219	-0.258295	-0.332928	-0.17513	-0.303216	-0.410219	-0.245923	0.107711	-0.150873	-0.0980489	-0.267385	-0.273536	-0.326614	0.116128	-0.180389	-0.170499	-0.111907	0.0455667	-0.10048	0.242738	-0.219413	-0.274496	-0.111991	-0.170955	-0.208682	-0.0478931
p017t_p017t.GTCAGCGAGAGTCAGC	THBS2+	-0.176011	-0.0307319	0.0881533	-0.171113	-0.190739	-0.134665	-0.0131062	-0.096631	-0.243078	0.0507614	-0.10025	-0.151223	-0.00833084	-0.0104434	-0.143547	-0.0972582	-0.071349	-0.0223248	0.00470308	-0.0133235	0.0557799	-0.197001	0.100289	-0.0632585	-0.211015	0.0260445	-0.0919653	-0.060643	-0.0457202	0.11996	0.192226	-0.112262	-0.091534	0.0267992	0.0359042	-0.0638719	-0.152129	-0.227066	0.0224091	-0.259945	-0.12193	0.238475	-0.168201	-0.0834339	0.0458701	0.147031	-0.221105	-0.0665397
p017t_p017t.GTCGCGAGTCACCGCA	THBS2+	-0.309012	-0.128471	-0.295824	-0.193867	-0.485267	-0.32412	-0.272435	-0.0318653	-0.342824	-0.032471	-0.382158	-0.155078	-0.161965	-0.125576	-0.23196	-0.0666027	-0.381153	-0.358465	-0.215827	-0.11008	0.264435	-0.129066	-0.0663772	-0.479539	-0.190705	-0.289691	-0.209062	-0.268091	-0.446387	-0.0293042	-0.13701	-0.0901078	-0.165915	-0.141254	-0.207377	0.0457254	-0.313052	-0.323135	-0.132016	0.187538	-0.301101	0.125902	-0.222701	-0.0879492	-0.000328908	-0.116488	0.0434551	-0.145034
p017t_p017t.GTGGGAATCTCATAGG	THBS2+	-0.290216	-0.191697	-0.242204	-0.246985	-0.250288	-0.243081	-0.393855	-0.241045	-0.282275	-0.0905564	-0.217281	-0.203002	-0.0818541	-0.151631	-0.0723064	-0.150243	-0.169532	-0.34615	-0.282487	-0.0704871	0.0195685	-0.131541	-0.131179	-0.0828366	-0.211007	-0.201883	-0.245291	-0.28359	-0.341767	0.0187399	-0.141706	-0.135116	-0.190447	-0.248382	-0.206615	-0.114565	-0.184657	-0.320495	-0.28011	0.182561	-0.299457	0.0787889	-0.242678	-0.257276	-0.101863	-0.147803	0.0122297	-0.0100092
p017t_p017t.GTGGCGTAGAATCGTA	THBS2+	-0.255887	-0.15503	-0.14302	-0.186243	-0.471745	-0.251674	-0.265543	-0.314968	-0.291958	-0.0288796	-0.173195	-0.0746465	-0.0922961	-0.0268544	-0.106	-0.0273094	-0.0811407	-0.0403947	-0.0735206	-0.20149	0.188092	-0.139203	0.0322207	-0.245362	-0.198122	-0.271308	-0.3068	-0.158598	-0.0961347	0.000410183	-0.104095	-0.0624488	-0.046024	-0.0788793	-0.183961	-0.049759	-0.116089	-0.233504	-0.163992	0.0164269	-0.145805	0.305284	-0.176167	-0.126402	-0.0264938	0.0335844	-0.182099	-0.0358725
p017t_p017t.GTGTTCCCACTGGATT	THBS2+	-0.301266	-0.152761	-0.210099	-0.363238	-0.292678	-0.174396	-0.195306	-0.275524	-0.376381	-0.161913	-0.510811	-0.199968	-0.104048	-0.10436	-0.367661	-0.112479	-0.339752	-0.240593	-0.168804	-0.204646	0.0772921	0.0247202	-0.134472	-0.113426	-0.0886125	-0.180233	-0.223781	-0.359284	-0.266677	-0.339806	-0.148493	-0.106508	-0.254476	-0.252313	-0.220818	-0.0953768	-0.187628	-0.187033	-0.308096	-0.0252625	-0.180764	-0.0392587	-0.201471	-0.07706	-0.103383	0.0223119	-0.190486	-0.110441
p017t_p017t.GTTATGGTCGCAGTGC	THBS2+	-0.411808	-0.281062	-0.410632	-0.326981	-0.328405	-0.256938	-0.35474	-0.263433	-0.183761	-0.22767	-0.451051	-0.189879	-0.0745689	-0.0652773	-0.167083	-0.18257	-0.406362	-0.0312642	-0.0846209	-0.240786	-0.018683	-0.274967	-0.118692	-0.198435	-0.407777	-0.309113	-0.128342	-0.189528	-0.228643	-0.313844	-0.181988	-0.192892	-0.116059	-0.129907	-0.167734	0.130975	-0.157415	-0.174761	-0.356982	0.20881	-0.245951	-0.0638328	-0.214824	-0.184312	-0.220109	-0.0317686	-0.201358	-0.043437
p017t_p017t.GTTCATTCACGCGCTA	THBS2+	-0.415988	-0.114569	-0.369939	-0.247814	-0.392113	-0.159328	-0.115333	-0.309384	-0.332469	-0.215908	-0.024174	-0.364077	-0.030852	-0.133852	-0.171523	-0.00891584	-0.455244	-0.346787	-0.33141	-0.16459	-0.109154	0.157219	-0.146642	-0.277682	0.0637746	-0.287144	-0.264086	-0.340462	-0.247113	-0.0124043	-0.174476	-0.213141	-0.304863	-0.369325	-0.225162	-0.405333	-0.178968	-0.361966	-0.0963672	0.0911262	-0.17825	-0.0349153	-0.257989	-0.27822	-0.371476	-0.0419472	-0.15921	-0.0643055
p017t_p017t.GTTTGGAGTGCGGATA	THBS2+	-0.167238	-0.119428	-0.22966	-0.157012	0.0164304	-0.290254	0.037258	-0.19569	-0.26887	-0.147244	0.0454191	-0.157892	-0.121615	-0.173852	-0.0308201	-0.0209389	-0.344115	-0.0163179	-0.0797244	-0.0842842	0.00477891	0.202962	0.0559615	-0.149525	-0.233205	-0.161602	-0.130531	-0.0584236	-0.320913	-0.0656136	-0.0339099	-0.215075	-0.111082	-0.0989113	-0.0638541	0.0595705	-0.205935	-0.26856	-0.154375	-0.0216631	-0.317538	0.0274322	0.00163765	-0.166121	-0.192106	-0.057334	-0.00131315	-0.0211237
p017t_p017t.TACAACGTCCGGTTCT	THBS2+	-0.153578	-0.222482	-0.201965	-0.261912	-0.253257	-0.263679	-0.192948	-0.120745	-0.0838975	-0.0682855	0.0579924	-0.0643134	-0.0871384	-0.0766477	-0.0556039	-0.136874	-0.358318	-0.123679	-0.146024	-0.154937	-0.332491	-0.333279	-0.112509	-0.294064	-0.319492	-0.188222	-0.137676	-0.179394	-0.318432	-0.161578	-0.0442833	-0.179809	-0.178186	-0.00014271	-0.118528	-0.103184	0.113384	-0.151578	-0.14803	-0.14076	-0.179047	-0.0271953	-0.214665	-0.0983495	-0.158294	-0.0547294	0.11356	-0.211772
p017t_p017t.TATACCTAGCACGGAT	THBS2+	-0.288583	-0.211315	-0.207495	-0.298651	-0.427787	-0.381654	-0.0880329	-0.3761	-0.295487	-0.256488	-0.408602	-0.21123	-0.186582	-0.135939	-0.16966	-0.187502	-0.336344	-0.186071	-0.2185	-0.0409136	0.0149985	-0.23287	-0.0820396	-0.331433	-0.130711	-0.325316	-0.338983	-0.39515	-0.47075	-0.067277	-0.0312476	-0.0866033	-0.175232	-0.373774	-0.30592	-0.243088	-0.213772	-0.223659	-0.151085	-0.151043	-0.317713	-0.140137	-0.304878	-0.198253	-0.203605	0.136336	-0.0207433	-0.0435636
p017t_p017t.TCACAAGGTATCAGGG	THBS2+	-0.409148	-0.263313	-0.106889	-0.1843	-0.0765016	-0.439751	-0.146488	-0.121883	-0.20554	-0.229017	-0.201934	-0.211435	-0.0352459	-0.115153	-0.216579	-0.291676	-0.308149	-0.000964648	-0.0652904	-0.121006	0.0441237	-0.208694	-0.0995081	-0.193727	-0.136711	-0.0974835	-0.174802	-0.167067	-0.361214	-0.227206	-0.00167386	-0.121287	-0.124265	-0.242922	-0.00772658	-0.0865131	-0.241959	-0.346174	-0.319911	-0.213324	-0.173675	-0.150324	-0.151541	-0.229336	-0.0418472	0.0780716	0.00731392	-0.12614
p017t_p017t.TCACTCGCAGCGTGAA	THBS2+	-0.145741	-0.22818	-0.335194	-0.282835	-0.452216	-0.199026	-0.175789	-0.166085	-0.197481	-0.138689	-0.216753	-0.143603	-0.0664667	-0.0718064	-0.300346	-0.0592025	-0.356777	-0.353291	-0.328366	-0.186063	0.15492	-0.42224	-0.135965	-0.263412	-0.195127	-0.181787	-0.161877	-0.249613	-0.355017	-0.0598515	-0.159308	-0.156484	-0.212859	-0.246691	-0.230446	-0.114952	-0.155787	-0.266482	-0.0709284	0.263389	-0.238995	-0.0271543	-0.285256	-0.105995	-0.176762	-0.0671777	-0.133038	-0.0330195
p017t_p017t.TCCATGCGTTCTAAGC	THBS2+	-0.404773	-0.218078	-0.18611	-0.10163	-0.332866	-0.240127	-0.0992262	-0.135837	-0.156835	-0.132022	-0.00173301	-0.301426	-0.200688	-0.197596	-0.154375	-0.083874	-0.151445	-0.140524	-0.198509	-0.101387	-0.132311	0.028013	-0.112154	-0.182503	-0.399863	-0.274564	-0.244711	-0.159037	-0.245705	0.207548	-0.126073	-0.259573	-0.159048	-0.21918	-0.211016	-0.1114	-0.400489	-0.331945	-0.0464544	0.0747121	-0.181814	-0.0802966	-0.187482	-0.226153	-0.221437	-0.0601512	0.0115998	-0.168412
p017t_p017t.TCCACCATCAGTGATC	THBS2+	-0.319615	-0.197519	-0.256253	-0.155135	-0.335726	-0.11979	-0.116142	0.014128	0.0393462	-0.0765935	-0.0828305	-0.0269242	-0.181558	-0.186541	-0.0359086	0.00247287	-0.00838441	-0.135064	-0.133519	-0.0392217	0.0528676	-0.112541	-0.102357	-0.186794	-0.102148	-0.142296	-0.0995618	-0.0053809	-0.050867	0.126923	-0.143781	-0.166935	-0.0354578	0.123461	-0.145168	-0.130427	-0.135928	-0.340493	0.0601675	0.127191	-0.104314	0.134434	-0.111428	-0.0139077	0.0135484	0.129495	0.156159	-0.0710711
p017t_p017t.TCATTTGCAAGACTGG	THBS2+	-0.153697	-0.124381	-0.199726	-0.266753	-0.131477	-0.245134	-0.045269	-0.343962	-0.316731	-0.177694	-0.340413	-0.10875	-0.156683	-0.138832	-0.346182	0.00673451	-0.0840974	-0.379561	-0.270777	-0.103374	0.0244863	-0.147136	-0.192961	-0.25171	-0.240225	-0.192885	-0.135265	-0.254577	-0.270491	0.0708026	-0.118129	0.0113825	-0.0714698	-0.291472	0.000573182	-0.114032	-0.15475	-0.102301	-0.155129	0.141077	-0.178219	-0.0035839	-0.227108	0.0503477	-0.137031	-0.0446344	-0.116022	-0.0306345
p017t_p017t.TCGACCTAGGCTTTCA	THBS2+	-0.35873	-0.18204	-0.31555	-0.117938	-0.190253	-0.305901	-0.142416	-0.189082	-0.229762	-0.20825	0.0322847	-0.298076	-0.15804	-0.116163	-0.276098	-0.110126	-0.256851	0.0199245	-0.0466311	0.0100478	-0.173145	-0.210892	-0.106656	-0.13757	-0.150241	-0.265134	-0.0241372	-0.215293	-0.242832	-0.128367	-0.113704	-0.182886	-0.169534	-0.160886	-0.176883	-0.0769893	-0.115914	-0.184747	-0.220547	-0.132757	-0.249038	0.086227	-0.18044	-0.0785979	-0.0336426	0.0710596	-0.0626652	-0.0541493
p017t_p017t.TCGCAGGAGGAATTAC	THBS2+	-0.423833	-0.160437	-0.0756049	-0.277888	-0.143141	-0.38152	-0.209685	-0.167421	-0.131829	-0.153341	0.0301224	-0.0859485	-0.115928	-0.185751	-0.214587	-0.113381	0.0231304	-0.0852336	-0.229515	-0.0782049	-0.127419	-0.242762	-0.0374224	-0.164373	-0.162533	-0.159397	-0.0613489	-0.015358	-0.146859	0.0860249	-0.241503	-0.235625	-0.249598	-0.0700441	-0.0950758	-0.0774968	-0.316104	-0.180052	-0.284248	-0.00708653	-0.184592	0.0517146	-0.209866	-0.253824	-0.021431	0.0810703	-0.10112	-0.0791816
p017t_p017t.TCTCAGCAGCATCTTG	THBS2+	-0.343453	-0.293096	-0.218098	-0.0906964	-0.106537	-0.239364	-0.0615203	-0.0472882	-0.143836	-0.0993063	-0.276473	-0.120005	-0.0383173	-0.111795	-0.203127	-0.0981748	-0.0195822	-0.171677	-0.0714684	-0.0448554	0.20895	-0.203364	-0.0743759	-0.154607	-0.157504	-0.160054	-0.0642316	-0.064106	-0.268109	0.139286	-0.1356	-0.0568423	-0.0516005	-0.0673109	-0.0743637	-0.11527	-0.255528	-0.155779	-0.0872844	0.0562769	-0.107493	-0.110714	-0.120452	-0.175566	-0.0764869	0.042542	-0.0857637	-0.116648
p017t_p017t.TCTTTGAGTATGAGCG	THBS2+	-0.254027	-0.201783	-0.0519428	0.136176	-0.314021	-0.258987	-0.0710518	0.0127764	0.454399	-0.227755	-0.347551	-0.058088	-0.0431891	0.135739	-0.036183	-0.139002	0.0341344	0.0289799	-0.0871187	-0.0711932	-0.131866	0.129752	-0.159196	-0.123611	0.0124196	0.0413162	0.514682	0.135991	0.0712239	-0.0381999	-0.0737456	-0.170926	-0.0327595	-0.0306989	0.0921112	0.058238	-0.318981	-0.148462	-0.0433815	-0.0377254	-0.0411806	-0.0456733	-0.17014	-0.0334147	-0.024729	0.0778404	0.125021	-0.186843
p017t_p017t.TGATCTTGTTACGATC	THBS2+	-0.297168	-0.102723	-0.392595	-0.316727	-0.315192	-0.335711	-0.0482477	-0.217638	-0.233072	-0.140737	-0.104299	-0.289705	-0.131129	-0.0431544	-0.198976	-0.0650276	-0.166822	-0.178012	-0.192977	-0.379446	0.0205137	-0.280237	-0.072278	-0.429495	-0.18559	-0.242275	-0.205477	-0.34288	-0.328084	-0.261855	-0.070056	0.0708038	-0.210013	-0.309308	-0.172669	-0.0831815	-0.0500124	-0.243869	-0.291198	0.13147	-0.155846	0.0121861	-0.147186	-0.0697693	-0.0437732	0.137652	0.0292334	-0.00340444
p017t_p017t.TGATCAGGTGTTGACT	THBS2+	-0.38478	-0.351883	-0.342915	-0.205524	-0.240505	-0.385551	-0.248051	-0.200592	-0.332827	-0.0760249	-0.398323	-0.183036	-0.220733	-0.250929	-0.118823	-0.185632	-0.246655	-0.316298	-0.360425	-0.139449	0.0542246	0.106262	-0.133809	-0.378083	-0.297612	-0.277159	-0.164025	-0.275734	-0.159536	-0.21789	-0.195891	-0.152385	-0.105793	-0.199599	-0.220544	-0.023587	-0.153383	-0.257428	-0.184158	0.0838445	-0.204238	0.0120704	-0.208503	-0.151072	-0.202191	-0.0883769	-0.0591145	-0.0354286
p017t_p017t.TGCTGAAAGAGACAAG	THBS2+	-0.32008	-0.237867	-0.27786	-0.325974	-0.456379	-0.418673	-0.303132	-0.268856	-0.349643	-0.0859297	-0.350046	-0.165325	-0.146585	-0.165876	-0.35306	-0.0178008	-0.273526	-0.103025	-0.130367	-0.152908	0.154133	-0.194929	-0.00681032	-0.341586	-0.314754	-0.381538	-0.282594	-0.346863	-0.32902	-0.0475171	-0.122052	-0.200963	-0.190065	-0.188292	-0.216667	0.0693888	-0.194781	-0.323803	-0.200528	0.176861	-0.266657	0.126544	-0.252885	-0.0319154	-0.157681	-0.0463955	-0.0720081	-0.066656
p017t_p017t.TGGTTAGAGATACGAT	THBS2+	-0.207643	-0.167151	-0.360511	-0.319043	-0.411589	-0.344339	-0.23466	-0.175091	-0.353758	-0.143415	-0.220286	-0.137246	-0.050463	-0.0600531	-0.0915595	-0.10899	-0.329738	0.0479847	-0.102708	-0.204317	0.0802038	-0.193324	-0.0959855	-0.16362	-0.258285	-0.22532	-0.25646	-0.242007	-0.329928	-0.11065	-0.0838237	-0.0742773	-0.0779463	-0.20748	-0.104388	-0.135783	-0.0997546	-0.290829	-0.206005	-0.0617603	-0.147156	-0.0442995	-0.138568	-0.0144483	-0.111342	0.0112429	-0.0189615	-0.0147687
p017t_p017t.TGTGCGGCAGTCGGAA	THBS2+	-0.334412	-0.184408	-0.195592	-0.0251815	-0.342186	-0.327377	-0.283884	-0.303337	-0.27346	-0.152006	0.0771417	-0.176969	0.0638584	-0.0395685	-0.201234	-0.143757	-0.0593161	-0.236178	-0.230061	-0.0036962	0.0407884	-0.136391	-0.0977734	-0.354302	-0.27843	-0.24424	-0.292509	-0.12341	-0.413815	-0.142548	-0.065192	-0.0555651	-0.0486875	-0.109735	-0.122271	-0.156288	-0.210629	-0.240987	-0.1307	0.0919714	-0.211748	0.0503933	-0.133715	-0.153675	0.0154274	-0.0292369	0.0268078	-0.0605519
p017t_p017t.TTAATCCAGGCACAAC	THBS2+	-0.0362363	-0.090042	-0.131397	0.125195	-0.100885	-0.120868	-0.185215	0.0400411	-0.0209099	-0.12721	0.244105	-0.0415636	-0.100673	-0.0354841	0.0344128	0.0702147	-0.239627	0.0321884	0.00493875	-0.0591167	-0.168853	0.355785	-0.0767357	0.0325856	-0.012586	-0.227483	-0.176931	0.0859483	-0.12448	-0.0764015	-0.0732839	-0.0766118	-0.15291	0.0698558	-0.137642	-0.198615	-0.10161	-0.115851	0.120553	0.304031	-0.155622	-0.0331372	-0.0362661	-0.109524	-0.067979	0.100293	-0.155033	0.00570743
p017t_p017t.TGTTCCGTCGACGATT	THBS2+	-0.302887	-0.246059	-0.142322	-0.11882	-0.221064	-0.138234	-0.148037	-0.0192621	-0.260766	-0.169143	-0.247863	-0.0838341	-0.0399231	-0.0689098	-0.222461	-0.198954	-0.318391	-0.0751725	-0.16805	-0.183069	-0.126418	-0.0392985	-0.138669	-0.26119	-0.164984	-0.183684	-0.10214	0.054091	-0.172711	-0.118973	-0.0663399	-0.0718427	-0.0983262	-0.0328174	-0.051836	-0.124586	-0.09606	-0.235858	-0.120015	-0.0753226	-0.125905	-0.0833122	-0.138212	-0.190614	-0.0993349	0.0700464	-0.115275	-0.0633303
p017t_p017t.TTACTGTGTGTAAATG	THBS2+	-0.257679	-0.298111	-0.204234	-0.222643	-0.0493062	-0.419165	-0.0860063	-0.293611	-0.379131	-0.0635476	0.205541	-0.216179	-0.121155	-0.16392	-0.392778	-0.0606658	-0.448251	-0.214873	-0.218875	-0.11494	0.190285	-0.0362758	-0.158338	-0.186826	-0.278312	-0.296767	-0.185089	-0.326496	-0.0533273	-0.0522646	-0.213601	-0.129457	-0.322371	-0.381006	-0.253067	-0.261291	-0.162199	-0.290327	-0.290944	-0.0342505	-0.350787	0.0126112	-0.219661	-0.247154	-0.235037	0.000583227	-0.0917612	-0.174919
p017t_p017t.TTCAGGAAGTTGGACG	THBS2+	-0.26244	-0.0646994	-0.160703	-0.226228	-0.200922	-0.412735	-0.0342303	-0.200479	-0.218457	-0.0650112	-0.286933	-0.116638	-0.238339	-0.234472	-0.161135	-0.0267753	-0.0865763	0.034216	-0.0690113	-0.194145	0.0439049	-0.186332	-0.0201249	-0.0200589	-0.190846	-0.166925	-0.195742	-0.176926	-0.0921662	0.0476655	-0.0873826	-0.214239	-0.101454	-0.11492	-0.105068	0.181208	-0.133133	-0.21104	-0.267349	0.154056	-0.187531	0.0769736	-0.107715	-0.112076	-0.0339452	0.170419	-0.158954	-0.110649
p017t_p017t.TTGGTTTTCTCTATAC	THBS2+	-0.0448067	-0.0426137	-0.00776942	-0.195743	-0.40284	-0.262899	-0.111047	-0.102441	-0.264473	-0.13894	-0.466555	-0.133653	-0.0491089	0.0170765	-5.7e-05	-0.253337	-0.226756	-0.0665169	0.017515	-0.094738	-0.134479	-0.00770401	0.0766968	-0.0887958	-0.231857	0.0292148	-0.218743	-0.057505	-0.156192	0.0923574	0.0216125	0.00272543	-0.10956	-0.0265663	0.0072822	-0.0153895	-0.132389	-0.260695	-0.0354213	0.289847	-0.315403	0.176362	-0.161178	-0.273647	-0.108351	0.0975157	-0.0868118	0.0581634
p017t_p017t.TTGTGTTCAATCGCCG	THBS2+	-0.349744	-0.279971	-0.172719	-0.196176	-0.073892	-0.324584	-0.207255	-0.209965	-0.228001	-0.140494	-0.299211	-0.303495	-0.117087	0.022536	-0.423106	-0.103233	-0.476815	-0.246762	-0.195416	-0.180402	0.17218	-0.193441	-0.0449629	-0.363848	-0.388096	-0.268921	-0.197394	-0.272683	-0.327151	-0.162109	-0.120475	-0.24798	-0.162932	-0.255039	-0.290691	-0.151885	-0.128313	-0.410973	-0.151539	0.116402	-0.234125	0.0464356	-0.215604	-0.180024	-0.132444	-0.0682107	-0.147768	0.0318579
p017t_p017t.TTGTGTTAGAGGTTAT	THBS2+	-0.231722	-0.10513	-0.0831891	-0.300143	-0.392306	-0.0401156	0.0545747	-0.265286	-0.285279	-0.0330024	-0.163209	-0.120635	0.00361693	-0.0185049	-0.198761	0.00790083	-0.23145	0.0396343	-0.0155083	-0.17984	-0.0405927	-0.345192	0.0213015	-0.152257	-0.104342	-0.0906504	-0.157198	-0.283468	-0.201982	0.102744	-0.0378519	-0.0638858	-0.176193	-0.186294	-0.00469151	0.0360421	-0.164046	-0.135361	-0.191689	0.274328	-0.203205	0.146562	-0.00794175	-0.127214	-0.229376	0.0911843	-0.131616	-0.00624817
p017t_p017t.TTGGTTTCATTCTCCG	THBS2+	-0.301195	-0.120947	-0.0947504	-0.272482	-0.377684	-0.387102	-0.128182	-0.264809	-0.275234	-0.10965	-0.168252	-0.164092	-0.137699	-0.0874799	-0.142193	-0.11433	-0.34556	-0.218451	-0.265493	-0.239648	-0.115579	-0.349686	-0.0396647	-0.218419	-0.140003	-0.217937	-0.229724	-0.319367	-0.262471	-0.247133	-0.132723	-0.14985	-0.114015	-0.244608	-0.186215	-0.255297	-0.19094	-0.203757	-0.235526	-0.0582136	-0.261289	-0.0540028	-0.253797	0.046324	-0.0845001	-0.145599	-0.117031	-0.119374
p021t_p021t.AAAGGGCTCGCCATAA	THBS2+	0.127511	0.184389	-0.0073737	-0.138656	-0.0963738	-0.12327	-0.0657579	-0.220057	-0.173458	0.0427966	-0.126484	-0.167118	-0.0497856	-0.0380311	0.0531089	0.027692	-0.177017	-0.125651	-0.0495371	0.109151	0.389739	-0.12589	0.120002	-0.129554	-0.207649	0.0446125	-0.156822	-0.222917	-0.16116	0.477088	0.163976	0.0254971	-0.0543902	-0.185795	0.132217	0.0257275	-0.0219148	-0.119069	-0.0918448	0.387219	-0.246585	0.0869568	-0.0749254	-0.036099	-0.169927	0.020322	0.0294353	-0.0056622
p021t_p021t.AAACGAAGTCACTAGT	THBS2+	0.0938194	0.0537806	0.0922317	-0.147218	-0.101743	0.0587944	-0.0944304	0.0500461	0.0631007	-0.0220082	-0.17933	-0.0334303	0.0268657	-0.00752525	-0.0226678	-0.0672261	0.16519	0.355115	0.11277	-0.0334561	-0.0907659	-0.47441	0.0854206	0.0723994	0.214006	0.205644	0.0483715	0.218932	-0.0861012	0.124471	0.0087924	0.150533	0.179752	0.231965	0.160965	0.212351	-0.0618847	0.031874	-0.0482011	0.0814626	-0.136879	0.103868	-0.00351612	0.0527596	0.131437	-0.0352353	-0.00696155	-0.0739342
p021t_p021t.AAACCCAAGGCAGCTA	THBS2+	0.0726279	-0.0659884	-0.0784035	-0.0686867	-0.0215006	-0.125255	-0.264432	-0.212815	-0.245311	-0.151133	-0.174415	-0.228041	0.0410457	0.0269303	-0.0413149	-0.0754044	-0.174877	0.0289352	-0.17256	-0.0100944	0.0721485	0.19656	-0.0958544	-0.193006	-0.208743	-0.132999	-0.194632	-0.295444	-0.138058	0.360986	-0.104397	-0.155662	-0.308748	-0.434226	-0.044279	-0.2371	-0.352641	-0.20986	-0.153237	0.368866	-0.225458	0.0190677	-0.257896	-0.206372	-0.256156	-0.0886761	-0.0713184	-0.0898518
p021t_p021t.AAAGTCCAGCGTATGG	THBS2+	0.0744544	-0.00606501	-0.109662	-0.113782	-0.125905	0.187906	0.0155585	-0.0727383	-0.00472304	-0.0131406	-0.0311681	-0.00625671	0.0703217	0.0631742	-0.0788264	-0.181774	0.120319	0.0293876	-0.00378502	0.188308	-0.0532845	-0.384875	0.00462151	-0.00457343	-0.0303909	0.0391095	0.022702	0.215426	0.0349415	0.325215	0.062451	-0.0610231	-0.0427704	0.154979	-0.000267796	0.121901	-0.0534921	-0.0754143	0.0303152	-0.00822781	0.0721172	0.132344	-0.0816186	-0.0075045	0.0749856	0.0854053	-0.177206	-0.181061
p021t_p021t.AACGAAAGTATGTCTG	THBS2+	-0.152711	-0.00236696	-0.168252	0.0520244	-0.130494	0.0406905	0.261276	-0.010621	0.0700535	-0.149608	-0.13365	0.0316698	-0.100335	0.00478073	-0.0359521	-0.102804	-0.116957	0.403327	0.334635	0.145601	-0.230395	0.00869972	0.152063	0.127794	0.125144	0.0868338	-0.0844328	0.188362	0.0307496	0.138281	0.0619595	-0.00262835	0.0756412	0.175641	0.147149	0.250091	-0.256109	-0.0802784	-0.110068	-0.158223	-0.0243531	0.0184217	-0.11458	-0.200262	-0.0799555	0.174518	-0.120144	-0.0321386
p021t_p021t.AACCAACGTCAAACGG	THBS2+	0.0997036	0.122934	0.0321026	0.000396105	-0.130526	0.0228799	0.0086205	0.165533	-0.118694	0.0904933	0.165728	-0.0429871	-0.00112074	-0.0159481	0.164348	-0.0319494	-0.0526502	0.0696676	-0.0333122	-0.0171834	-0.0636732	0.0543938	0.00893776	0.189549	-0.186378	0.0994881	-0.0788742	0.199326	0.00532821	0.35069	0.0574339	-0.133952	-0.071894	0.111121	0.163531	0.0874939	-0.182273	-0.0672837	0.15713	0.230626	0.0290569	0.0932221	0.0239708	-0.157114	-0.0489489	0.111914	-0.0937445	-0.123154
p021t_p021t.AAGTCGTGTCTCACAA	THBS2+	0.307433	0.0993905	0.0281585	-0.0177464	0.152862	0.419336	0.143621	0.0312396	0.0187243	0.0839514	0.0979691	-0.099207	0.0253196	0.0568083	0.127833	-0.0780541	0.109886	0.0784833	0.126047	-0.0124385	0.0517137	0.170005	0.120043	0.203826	-0.0635873	0.105733	0.0502743	0.252075	0.137455	0.275783	0.307853	0.0579792	-0.0563015	0.13031	0.0195026	0.151777	0.14443	-0.000654433	0.0540781	-0.0203648	0.0302383	0.0656144	0.0530383	-0.22108	-0.238513	0.217412	-0.129751	0.0547445
p021t_p021t.AATAGAGTCCATCCGT	THBS2+	-0.174333	-0.234997	-0.276774	-0.242435	-0.255756	-0.326588	-0.0904221	-0.511611	-0.28715	-0.293278	-0.408976	-0.461558	-0.167593	-0.191347	-0.379988	-0.156528	-0.472198	-0.280204	-0.163548	-0.144936	0.108829	0.129886	-0.246873	-0.394897	-0.132457	-0.379352	-0.253634	-0.473984	-0.220249	-0.173663	-0.0550437	-0.263642	-0.31543	-0.547628	-0.29053	-0.486642	-0.211017	-0.201517	-0.164413	0.0913289	-0.305782	-0.272345	-0.285876	-0.306641	-0.289499	0.0428433	-0.13281	-0.103246
p021t_p021t.ACCCTCATCAGTAGGG	THBS2+	-0.0102704	-0.0667384	-0.134363	-0.121007	-0.0279912	0.0116348	-0.0680076	0.0810326	0.0954883	0.00216471	0.0250816	-0.0451681	-0.108893	-0.0371265	-0.102846	-0.078789	0.0535322	0.0176979	0.0230861	-0.152359	-0.107417	0.244951	-0.047827	0.132425	0.0908289	0.0622439	0.135174	0.174329	0.106573	-0.224999	-0.125115	-0.112992	-0.00385255	0.170695	-0.203592	-0.18444	-0.030971	0.0743534	-0.113039	0.0557608	-0.0652151	-0.207759	-0.149032	-0.308336	-0.185593	0.131794	-0.274144	-0.0926465
p021t_p021t.AGATCGTCAAATGAGT	THBS2+	-0.323935	-0.0802981	-0.266013	-0.0852564	-0.243548	-0.108761	-0.151491	0.331171	0.0383385	-0.189392	-0.108098	-0.0494544	-0.157911	-0.131792	-0.0535599	-0.0759234	-0.216485	0.0568544	-0.0762572	-0.0926451	-0.114148	-0.188412	-0.107545	-0.0102358	-0.127403	0.00752801	0.025135	0.15261	-0.026464	0.189017	-0.0926368	0.0158515	-0.0468602	0.153233	0.0319751	0.118062	-0.117512	-0.157423	0.014056	0.169787	-0.0701407	-0.00411142	-0.249467	-0.061724	-0.109522	0.149026	-0.06858	-0.118586
p021t_p021t.ATGCCTCAGCTGAGTG	THBS2+	0.114415	0.115522	-0.316822	-0.0167191	-0.187579	0.0918823	-0.241703	0.157361	0.0383531	0.0495704	-0.220613	-0.0205579	0.0164613	0.0401546	-0.0337314	-0.238284	0.258837	-0.192962	-0.0915455	-0.0240733	-0.0130724	-0.375475	-0.0290284	0.0709286	-0.0265502	0.270626	0.0495248	0.355097	-0.180671	0.239085	-0.100811	-0.0810424	0.19305	0.0828394	0.105585	0.142243	-0.201695	-0.0487385	0.041284	-0.0512132	0.0742068	0.145567	-0.00959041	-0.0459425	0.258208	0.0176946	-0.118462	-0.138384
p021t_p021t.CCGGTGACATAATGCC	THBS2+	-0.0805316	0.0515209	-0.251894	-0.0770257	-0.156831	-0.0701051	-0.0730581	0.052836	0.0390708	-0.157925	-0.168314	0.0571603	-0.161266	-0.160222	-0.0613072	-0.145844	0.0967784	-0.174354	-0.109318	-0.0157326	0.155495	0.0650891	-0.142701	0.201954	-0.0307244	0.117317	0.122879	0.305554	0.0971154	0.177382	0.0764763	0.0599722	-0.0286115	0.33641	0.111571	0.21928	-0.143921	-0.121799	-0.10351	0.337785	0.00243302	0.0608952	-0.0930212	-0.086827	0.0561446	0.0762153	-0.164368	-0.188191
p021t_p021t.CCTCCTCTCGACTCCT	THBS2+	-0.0506298	-0.0792545	-0.248123	0.0924237	-0.0646346	0.0759826	-0.0714038	-0.0236531	0.00680613	-0.0365461	-0.0794709	-0.0670026	-0.00360913	-0.0608876	-0.0183735	-0.0665512	0.141101	-0.182658	-0.0808302	0.101783	0.151767	-0.0279335	-0.0394714	0.0466832	0.0425396	-0.110189	-0.0750158	0.000540118	-0.0954841	0.395711	0.0448413	-0.141445	-0.114584	-0.112661	-0.0301106	-0.0993555	-0.0393299	-0.14875	-0.00730053	0.258968	-0.159514	0.0462308	0.0500215	-0.067076	0.0178202	-0.0231739	0.0399973	0.0237825
p021t_p021t.CCTCATGTCCACAGCG	THBS2+	0.0228947	0.0298665	-0.15087	-0.0906169	-0.379865	-0.178537	0.188607	0.0517873	-0.0890835	0.000170855	0.0263876	-0.0311705	-0.117592	-0.0406859	-0.0224963	-0.112938	-0.00512962	0.173141	0.0876726	0.178646	0.0475695	-0.298686	0.0536586	0.0660069	0.0197296	0.0250472	-0.0994807	0.158836	-0.0256835	0.272921	0.281316	0.0945722	-0.0384487	0.213463	0.107364	-0.0365783	0.0443816	0.018781	-0.0255858	-0.0784673	-0.218561	0.140258	0.0561929	-0.027295	-0.0510385	0.18757	-0.00613064	-0.0812124
p021t_p021t.CCTTGTGCATCTCCCA	THBS2+	0.373523	0.0247062	-0.0497296	0.0740645	-0.251495	0.282405	0.206267	-0.0925303	0.00709301	0.106936	0.158037	-0.0132457	0.0633644	0.016385	0.118817	-0.121971	-0.24864	-0.117111	0.0107736	0.149157	0.167405	0.237845	0.120011	0.0617697	0.125301	0.165964	-0.179086	-0.0709605	-0.467052	0.357242	0.238926	-0.084404	-0.168969	-0.379116	-0.0426654	-0.243808	-0.109975	0.120828	0.0912599	0.0922025	-0.00314486	0.0774992	0.00741926	-0.33815	-0.263807	0.092733	-0.123468	0.0109542
p021t_p021t.CGTAAGTGTCATGACT	THBS2+	-0.156876	-0.119436	-0.0292021	-0.181762	-0.126803	-0.0221817	-0.101944	-0.0263633	-0.148825	-0.170199	-0.302132	-0.164319	-0.116892	-0.12815	-0.0643033	-0.037501	-0.334387	-0.210288	-0.133891	-0.0850742	-0.127462	-0.25555	-0.0288887	0.0347834	-0.136411	-0.157774	-0.0932703	-0.120846	-0.362856	0.224204	-0.159342	-0.169336	-0.234362	0.0236348	-0.120786	-0.0803216	-0.0797079	-0.332621	-0.188773	0.196857	-0.257646	-0.125012	-0.177093	-0.0659526	-0.138838	0.0923548	-0.202269	-0.150268
p021t_p021t.CTCAACCAGCCGAACA	THBS2+	-0.197103	-0.0118677	-0.160249	0.122431	-0.0681938	0.235523	-0.302253	0.0140736	-0.0041742	-0.117339	0.0157878	-0.254983	0.0470277	-0.00660643	-0.0702794	0.00303735	0.0201345	-0.157226	-0.156973	-0.0567833	-0.190944	0.00864658	-0.0544939	-0.135464	0.0640724	-0.0237829	0.0150041	0.0652865	-0.227859	0.249337	-0.151489	-0.0951227	-0.147245	0.0131177	0.0100947	-0.00741043	-0.154549	-0.146486	0.170975	0.13081	-0.0562819	-0.0269935	-0.0667322	-0.128069	-0.0544516	-0.0872711	-0.231305	-0.0842846
p021t_p021t.CTGGACGAGGTATTGA	THBS2+	0.0564365	0.105379	-0.127234	-0.0587037	-0.176414	0.058495	-0.104849	0.0592083	-0.0832273	0.0442426	0.0703177	-0.0553328	0.0335219	-0.0504172	0.0526658	-0.110831	-0.00302716	-0.0376656	0.0232732	0.0305146	-0.0694292	-0.126852	-0.052324	-0.0920043	-0.164107	0.138846	0.063213	0.141264	0.112386	0.249089	0.138839	-0.0222652	0.0846062	0.104691	-0.0291758	-0.0440194	-0.0772672	-0.0239292	0.0332394	0.0989823	-0.12527	0.0679323	-0.116509	-0.168773	-0.0640311	0.0846078	-0.0988455	-0.159125
p021t_p021t.CTTACCGGTGCGTGCT	THBS2+	-0.0100988	-0.165413	-0.275658	-0.159991	-0.232868	-0.3407	-0.253614	-0.207996	-0.0241021	-0.00314908	-0.0596558	-0.224941	-0.0730929	-0.0125618	-0.282948	-0.0651425	-0.176287	-0.0807948	-0.0731119	-0.0374866	-0.148789	-0.170253	0.00875436	-0.220985	-0.148827	-0.217796	-0.244237	-0.33414	-0.119971	0.245133	0.0271817	-0.0986979	-0.0985411	-0.33466	-0.169734	-0.103964	-0.066295	-0.132426	-0.0849685	0.195709	-0.191071	0.0398145	-0.197251	-0.350172	-0.16223	0.0176337	-0.0633151	0.00794935
p021t_p021t.CTTCAATGTCCGGATC	THBS2+	-0.352304	0.113116	-0.175748	0.042318	-0.423552	0.275714	-0.178549	0.0271115	-0.0153647	-0.0717398	-0.0471811	0.00769291	-0.068503	-0.0122231	-0.0692217	-0.241164	0.258901	0.0902594	-0.0426226	0.174837	-0.0454332	-0.20774	0.102587	0.209816	0.00430577	0.0741995	0.0345482	0.192603	0.0410781	0.331897	0.024229	-0.109736	0.0981396	0.208268	0.0956936	-0.274349	-0.282608	-0.164085	0.201466	0.014698	-0.105019	0.0480307	-0.0356297	-0.0894848	-0.0769786	0.139547	-0.0891653	-0.0797925
p021t_p021t.CTTCGGTAGGCGTTAG	THBS2+	-0.326908	-0.0221726	-0.0343686	-0.0627998	-0.313088	-0.233918	0.0898901	-0.0764626	-0.17661	-0.0669066	-0.450638	0.0126463	-0.106083	0.0360726	-0.0557788	-0.132298	-0.00627265	0.487915	0.324833	0.0715429	-0.284053	-0.429199	0.174806	0.0826852	-0.135582	0.105428	-0.0848729	0.184683	0.174988	0.0657683	0.0487006	0.175708	0.10969	0.191579	-0.00487004	0.195942	-0.114085	-0.0567306	-0.0849926	-0.271671	0.0695233	0.0550814	-0.0429044	0.106306	0.122535	0.176184	-0.206328	-0.166617
p021t_p021t.GAGTTACCAAGCGAGT	THBS2+	-0.245768	-0.00650946	-0.143639	-0.0762784	-0.358268	-0.137657	-0.0262985	0.188521	-0.101086	0.0949839	0.15007	-0.0931472	-0.117905	-0.0359119	-0.0275629	-0.0575931	0.270271	0.00210396	-0.136356	0.0167084	-0.204855	-0.379756	-0.0866354	-0.18851	-0.0153171	-0.0776949	-0.0940238	0.158328	-0.293071	0.271994	-0.0949944	0.0877912	0.0850508	0.212442	0.0843208	-0.179031	-0.0985477	-0.0866355	0.0133899	-0.0121058	-0.0180443	0.0955025	-0.0717386	-0.127482	0.0669155	0.0462849	-0.184857	0.00689292
p021t_p021t.GATAGCTCAGTCAACT	THBS2+	-0.484732	-0.109733	-0.272051	0.356294	0.127472	-0.132413	-0.240832	0.0442508	0.559154	-0.0540737	0.094919	-0.165386	-0.151375	-0.0839843	-0.208549	0.038721	-0.0199203	-0.35103	-0.357222	0.292758	-0.19146	-0.0541102	-0.161238	0.0767476	0.127095	0.0991878	0.604151	0.187772	0.0392159	0.227414	-0.239225	-0.216013	-0.116748	0.0162958	0.00644271	-0.24104	-0.220709	-0.0925853	-0.0738612	0.278306	-0.182409	-0.108434	-0.16027	-0.283094	-0.226928	0.00224474	0.0292139	-0.221002
p021t_p021t.GATTTCTAGCATCTTG	THBS2+	-0.0492287	-0.0562032	-0.202839	0.113265	-0.437846	0.00554985	-0.230272	-0.000840241	0.145633	0.18928	-0.111643	-0.0235345	0.0597455	0.0526261	0.0859456	-0.110642	0.0421531	0.29045	0.00602556	0.0343963	-0.106338	-0.42051	0.0754175	0.00877437	0.113751	0.10011	0.252894	0.15053	-0.121473	0.249129	-0.106796	0.00362731	-0.0244578	0.242741	-0.0745518	-0.00655386	-0.0451611	-0.0703941	-0.128825	-0.0632728	-0.0556185	0.25615	-0.00492072	0.0118621	0.0962167	0.0550924	-0.0486993	0.015134
p021t_p021t.GCCAGGTCAGGTACGA	THBS2+	-0.248265	0.0656091	0.0035718	0.0539061	-0.290788	0.1461	-0.0395626	0.0778232	-0.118104	0.0186964	-0.00529859	0.0176791	0.0993119	0.0805146	-0.0843186	0.0449031	0.243702	-0.176653	-0.204399	0.232849	-0.160136	0.262215	0.0387455	0.143706	-0.0321017	0.145935	-0.0256307	-0.119124	-0.26154	0.440159	-0.091405	0.023345	-0.102612	-0.0367852	0.164536	-0.0394647	-0.124415	-0.0752151	0.238507	0.447423	-0.0772139	0.223439	0.0648168	-0.0638555	0.0776257	-0.0960488	-0.140319	-0.140562
p021t_p021t.GGGAGTAGTACGTGTT	THBS2+	-0.00231146	0.0662414	-0.0615651	-0.026643	0.137957	-0.0310348	-0.104294	-0.0300921	0.0155367	-0.0240274	0.0324629	0.0383331	0.0398267	0.0211478	0.0832059	-0.0650851	0.171812	-0.0875972	-0.157481	0.153307	0.030605	-0.32531	0.0387252	-0.142359	-0.0969514	0.0798956	-0.0422283	0.0872864	-0.0637641	0.349876	0.0452325	0.0261738	0.0862691	0.229066	0.146723	0.211995	-0.149154	-0.0241262	-0.0706706	0.222197	0.0605508	0.114804	0.0766816	0.0102064	0.00562265	0.134461	0.0100934	-0.0840481
p021t_p021t.GGTTCTCAGTGATTCC	THBS2+	0.259215	-0.0342291	-0.0758838	-0.0510353	-0.267535	-0.0748069	-0.0325129	-0.223189	-0.0394177	0.0101029	-0.158412	-0.233977	0.0382363	0.00527849	0.0416087	-0.0447565	-0.214902	-0.340566	-0.0261178	-0.00770983	0.313938	-0.0189738	-0.15042	-0.0418998	-0.184563	0.00879888	-0.100393	-0.284056	-0.337719	0.369842	-0.00148185	-0.103297	-0.228434	-0.255362	-0.172948	-0.28826	-0.116682	-0.0697768	-0.112443	0.376318	-0.0504255	-0.109992	0.0308592	-0.348106	-0.269418	0.0112144	-0.0877673	0.0770246
p021t_p021t.GGTTAACGTACGGATG	THBS2+	0.114279	0.090736	-0.125246	0.0339645	-0.107256	-0.019831	0.0818393	-0.0509665	-0.191289	0.101644	-0.0191902	-0.118925	0.0236972	-0.00374546	-0.0748242	-0.110398	-0.0132006	0.254436	0.201844	-0.0264104	0.0662687	-0.195381	0.030205	0.065997	-0.0707049	0.138584	-0.0633044	0.135371	-0.226084	0.170762	0.300345	-0.0278801	-0.135759	-0.0190358	0.107533	0.0815554	-0.0342818	0.0180882	-0.0700142	0.173507	-0.120783	0.05899	0.0371692	-0.0940553	-0.0763883	0.122989	-0.0741634	0.0231756
p021t_p021t.GTCAGCGCAGGAAGTC	THBS2+	0.285828	-0.0436883	-0.19054	-0.145775	-0.496288	0.197637	-0.0338138	-0.153797	-0.0854158	-0.097151	-0.220591	-0.196877	-0.0260765	0.114051	-0.293703	0.0796725	-0.315953	-0.0391287	0.0851424	0.00153546	-0.13345	-0.0921121	0.0591177	0.0471658	-0.0107356	-0.18	-0.234355	-0.228061	-0.249615	0.30888	0.0418416	-0.135716	-0.140525	-0.342627	-0.0938857	-0.0371059	-0.122056	0.0771652	-0.116482	0.0703236	-0.175516	-0.0406521	-0.0640467	-0.201076	-0.201876	0.196798	-0.281699	-0.135731
p021t_p021t.GTGAGTTCACTGGCCA	THBS2+	-0.119623	0.0139462	-0.233464	-0.0295356	-0.246495	-0.0267776	-0.211949	-0.136458	-0.0951849	-0.108393	-0.292759	-0.329037	-0.109835	-0.178762	-0.0896307	-0.0995024	-0.160069	-0.118341	-0.0292034	0.0422783	0.314214	-0.0744252	0.115458	-0.29479	-0.109587	-0.226769	-0.102678	-0.24053	-0.0687278	0.283171	-0.042213	-0.161309	-0.272272	-0.39207	-0.0242284	-0.202781	-0.170728	-0.226792	-0.110619	0.338134	-0.275504	0.0425676	-0.147329	-0.19516	-0.28152	0.0108812	-0.10762	-0.0625105
p021t_p021t.GTGCGTGTCGACGCTG	THBS2+	0.0281789	-0.0757497	-0.43653	-0.109189	-0.144615	-0.0457618	-0.00304544	-0.272739	-0.188908	-0.0278292	-0.199783	-0.300887	-0.0273452	-0.08377	-0.231674	-0.0725216	-0.297565	-0.0725314	0.0519454	-0.192848	-0.144731	-0.0454809	-0.0617341	-0.207095	-0.375326	-0.27147	-0.31141	-0.409861	-0.356491	0.258637	-0.0740064	-0.185454	-0.250846	-0.51853	-0.285209	-0.200533	-0.00629363	-0.106229	-0.153283	-0.0649918	-0.293163	-0.0332712	-0.11772	-0.110869	0.0432747	-0.0447995	-0.00251999	-0.193757
p021t_p021t.TACCGGGTCTTCTGTA	THBS2+	0.15891	0.0592537	-0.143373	0.0739137	-0.150052	0.213156	0.132165	-0.0549781	-0.0809782	-0.0226963	0.0678087	0.0247786	-0.120729	-0.0539013	0.0279702	-0.170708	0.0195465	-0.0179867	0.133522	-0.0303158	-0.201554	-0.110324	0.110902	0.0389211	0.0452861	0.0576347	-0.0300713	0.108433	-0.00465969	-0.0445154	0.0430676	-0.166986	-0.0909799	0.0529187	-0.0721503	0.0981578	-0.138699	-0.188713	0.00710327	0.04318	-0.159114	-0.0426694	0.0543349	-0.289068	-0.0656221	0.197249	-0.103608	-0.0565482
p021t_p021t.TATACCTTCATCTACT	THBS2+	-0.0266838	-0.176271	-0.237076	-0.11224	-0.137912	-0.112544	-0.15363	-0.418926	-0.206709	-0.0675681	-0.281936	-0.467103	0.0175662	-0.117477	-0.216833	0.0206016	-0.462543	-0.255799	-0.158558	-0.236205	-0.128264	-0.156713	-0.148944	-0.413717	-0.198684	-0.301071	-0.178709	-0.461334	-0.439324	-0.0217588	-0.0698161	-0.286228	-0.310766	-0.605219	-0.211805	-0.397871	-0.173124	-0.176947	-0.175452	-0.00480878	-0.190563	-0.0898306	-0.281107	-0.224515	-0.296053	-0.0487823	-0.108167	-0.130464
p021t_p021t.TATTGGGAGTAGTCTC	THBS2+	-0.0473477	-0.186716	0.117273	-0.0529493	-0.23265	-0.0467937	0.191464	0.142216	-0.0901889	-0.0872689	0.17103	-0.129727	-0.0438675	-0.11387	0.0103567	-0.10448	-0.0135072	0.164765	0.0696348	0.0938583	-0.0266941	0.0285767	-0.0745482	0.0367079	0.0104726	-0.00166577	0.0208134	0.134203	-0.0178341	0.299906	0.161807	-0.0508128	0.000425457	0.252182	0.0586145	-0.272569	-0.13613	-0.132421	-0.126091	-0.160171	-0.209858	-0.0746185	-0.0457526	-0.0622714	0.0714266	0.304409	-0.125396	-0.173914
p021t_p021t.TCATTGTAGCTTGTTG	THBS2+	-0.138506	-0.206143	0.174892	-0.00804506	-0.124053	-0.0867739	0.233389	0.0838547	0.0599307	-0.0580805	-0.162532	-0.0292357	-0.0787863	-0.161966	-0.129867	-0.187585	0.0857555	0.0914706	0.103876	0.104981	-0.285417	0.0195492	0.0282744	-0.0161151	-0.025574	0.158913	0.0692823	0.300949	0.0304591	0.16885	0.119857	-0.0974687	0.096728	0.259664	0.101409	-0.0506862	-0.184571	-0.0324321	-0.0656617	0.105952	-0.158028	-0.109072	-0.167875	-0.116372	0.0225374	0.179751	-0.192951	-0.129066
p021t_p021t.TCGAACAGTAAGCGGT	THBS2+	0.00834917	0.00145076	-0.059049	-0.0201698	-0.0871499	-0.117631	0.15704	0.0510797	-0.104866	-0.114229	0.0395632	0.0250866	0.0598666	0.048197	-0.0506345	-0.078916	0.042547	-0.183932	0.00660334	0.153506	0.279799	-0.0297625	0.0945003	0.0140726	-0.035177	0.204122	-0.0313124	0.140948	0.127989	0.307374	0.0099661	0.126829	0.0346824	0.270303	0.108522	-0.00950956	-0.159083	0.0133979	-0.100169	-0.0601345	-0.157547	0.0794283	0.0238406	0.026708	0.192689	0.0771147	-0.105437	0.0860596
p021t_p021t.TGCAGATGTGACCTGC	THBS2+	0.132826	-0.0652371	-0.230091	-0.0944092	-0.0950247	-0.0902351	0.186015	-0.490376	-0.125698	-0.0814342	-0.221213	-0.343569	-0.176204	-0.116249	-0.0937111	-0.141927	-0.169455	0.176893	0.149832	-0.0556544	-0.0764844	-0.03604	-0.0389784	-0.316967	-0.0563508	-0.295211	-0.237016	-0.282167	-0.0173412	0.136825	0.0459821	-0.14296	-0.245162	-0.479461	-0.176193	-0.480996	-0.280443	-0.102021	-0.108938	0.166628	-0.205362	-0.0818612	-0.2908	-0.183339	-0.188743	0.0109166	-0.0539439	-0.057238
p021t_p021t.TGTGCGGCAGCTGTCG	THBS2+	0.35771	0.167923	-0.156633	-0.0322555	-0.0303794	0.208461	0.0699244	0.126791	-0.0134511	0.118266	-0.0244817	0.0342109	-0.0173974	-0.0248868	0.0116046	-0.104365	0.107756	0.00313313	0.0561786	0.0151681	0.145524	0.0992495	0.0777327	0.130336	0.0406294	0.0471508	0.0216973	0.320044	-0.092802	0.344293	0.167043	0.145836	0.0709289	0.000241249	0.153439	-0.135973	0.0381004	0.0340727	0.0660573	0.0923582	0.0661719	0.0134838	0.145375	-0.141394	-0.140427	0.0825557	0.0046828	0.0787974
p021t_p021t.TGTTCTATCCATTGTT	THBS2+	-0.184059	-0.0546863	0.0220708	0.134074	0.0456432	0.185408	0.156543	0.0278701	0.0239534	-0.0979135	0.15241	-0.0262768	-0.0445573	-0.0281306	-0.0788955	-0.13163	0.00819859	0.312523	0.164655	-0.0890762	0.0337328	0.266894	0.0414211	0.0545126	-0.000407734	0.164121	0.00828862	0.219509	0.0571558	0.151363	0.0098599	-0.0775646	0.105201	0.233943	0.0408986	0.209045	-0.217835	-0.0735763	-0.0559135	0.126103	-0.0992456	-0.105751	0.116442	-0.202525	-0.120878	0.158017	0.0443313	-0.0540296
p021t_p021t.TTAATCCGTACTGACT	THBS2+	-0.0549015	-0.0196711	-0.279721	0.313519	-0.136448	0.0600274	0.165095	0.0968127	0.0339519	0.0160956	-0.0291795	-0.0477687	0.0408225	-0.0359884	0.245234	-0.0932737	0.155222	0.249946	0.195565	0.0633349	0.137735	-0.0335566	0.0217138	-0.0853725	0.0373039	-0.080894	0.00422727	0.0791471	-0.094751	0.154331	0.0206083	-0.0613595	-0.0784988	0.0659913	0.06345	0.123374	0.0394452	-0.145172	0.135148	0.290761	0.0282353	-0.0300666	0.0368219	0.124633	0.176356	0.175042	0.0568276	0.0102607
p021t_p021t.TTCCACGGTAATCAAG	THBS2+	0.0131354	0.00166179	-0.219507	-0.0442053	0.276486	0.13517	0.217838	-0.00547598	-0.0180031	0.00831783	0.124332	-0.18974	-0.000409727	-0.0660355	0.0737038	0.0319692	-0.0383543	-0.0628751	-0.0226076	0.0507597	-0.14711	-0.101551	0.0820635	-0.0601598	0.0565469	-0.0735342	0.0405857	0.0919509	-0.272367	0.19833	0.0973223	-0.166531	-0.148747	-0.178968	0.0381054	-0.00539183	-0.0203765	-0.175068	0.0507625	0.186486	-0.0677618	0.114091	0.0188562	-0.187092	-0.199976	0.0506428	-0.199618	-0.000299688
p021t_p021t.TTGAGTGGTTTACCAG	THBS2+	0.180616	-0.033683	0.115213	0.0276375	-0.145235	0.393231	-0.0486882	0.0959214	0.0737607	0.188977	-0.0977568	-0.024454	0.0835682	-0.0303256	-0.0134912	-0.066517	-0.0738929	-0.0837423	-0.0464736	-0.018577	-0.395375	-0.179713	-0.161361	-0.0311985	-0.0436524	-0.0111023	0.0490205	0.229521	-0.0326283	-0.103341	-0.0703613	-0.115748	-0.110505	0.137481	-0.0606884	-0.105432	0.00882732	0.0828619	-0.0233704	0.228522	-0.101762	-0.0563274	-0.110612	-0.0822684	-0.0615817	-0.0604876	0.0485332	-0.154399
p021t_p021t.TTCGATTTCTGAGATC	THBS2+	0.239244	0.0281907	-0.238179	-0.0677644	-0.149513	0.0858849	0.0146426	0.0729222	-0.111633	-0.0168583	-0.0647242	-0.0555446	0.0894501	0.12046	0.112738	-0.16729	0.137009	0.0290518	0.155025	-0.0517608	0.128298	0.099944	-0.0262172	0.0755138	-0.0743069	0.165796	-0.0513758	0.146452	-0.136478	0.123949	0.145663	0.0752056	-0.017252	0.143575	0.103123	0.105396	-0.0780018	-0.0336586	-0.0630788	0.0480887	0.00571332	-0.103528	0.0410782	-0.0973061	-0.0583937	0.124161	-0.0409456	0.0803267
p025t_p025t.AAGTCGTCATCGATCA	THBS2+	0.204197	0.0301497	-0.149444	-0.133036	-0.179098	0.112798	0.0101563	-0.2956	-0.0862558	0.0186149	0.0746277	-0.273593	0.00997339	-0.0598631	-0.0449484	0.114684	-0.2337	0.0763608	0.0898483	-0.0576856	0.0453029	-0.0719392	0.113321	-0.181289	-0.185367	-0.12004	-0.0965989	-0.309455	-0.401589	-0.00769574	0.0566441	-0.131532	-0.168985	-0.446282	-0.182797	-0.220397	-0.0514068	0.0231373	-0.0193716	0.0981312	-0.287282	-0.0187338	-0.092595	-0.257022	-0.248111	0.028567	-0.0397701	-0.0982673
p025t_p025t.CTACAGAAGAGTCCGA	THBS2+	-0.360948	-0.127595	-0.0985314	-0.0610178	-0.188993	-0.156498	-0.252184	-0.04389	-0.182097	-0.139881	-0.21505	-0.169884	0.106773	0.0301967	-0.0479854	0.0151221	-0.143206	0.168865	-0.0483128	0.0260646	-0.00152622	-0.109904	0.00585085	-0.189971	-0.086216	-0.18421	-0.112267	0.00508736	-0.321946	0.178503	-0.0228618	-0.0451546	-0.223813	-0.190296	-0.168811	-0.319509	-0.10107	-0.228305	0.0115896	0.289908	-0.136626	0.107004	-0.221763	-0.055889	-0.0621733	0.0988745	-0.231072	-0.0760311
p025t_p025t.GACACGCTCTTGCAGA	THBS2+	0.0210725	-0.0263194	-0.108436	-0.0473839	0.155218	0.182365	-0.0652758	0.0588836	-0.0655808	0.0606189	-0.207381	0.0336003	0.1539	0.139829	-0.124768	0.00442202	0.00676583	-0.192483	-0.124428	0.085201	-0.0962037	-0.074119	0.0230647	0.10711	-0.197741	0.154345	-0.0166798	0.181399	0.207195	0.14293	-0.0679875	0.0822553	0.0708851	0.241531	0.0367478	0.101276	-0.0648085	0.0906487	-0.0474515	-0.167871	0.035272	0.196451	0.0389568	-0.0108979	-0.000890413	0.0270895	0.0177644	0.000316233
p025t_p025t.GGGTTTAGTAGTCCTA	THBS2+	0.0122826	-0.0364302	-0.126272	0.00796161	-0.0739617	0.0887857	0.0469291	0.172325	-0.119092	0.188756	-0.455368	-0.0989665	0.142501	0.029988	-0.0965536	-0.107215	-0.0917993	-0.0541994	-0.0950563	-0.00786831	-0.0227349	0.415888	-0.105244	0.0692229	-0.215367	0.0285604	0.0401787	0.0199892	0.00771916	0.0897668	-0.0498879	-0.000194227	-0.119391	-0.0903671	0.0349087	0.0289051	-0.0805962	-0.0364046	0.138286	-0.01411	-0.210937	0.0921195	-0.00730275	-0.158597	-0.135469	-0.091248	-0.134732	-0.0197427
p025t_p025t.TGGGATTTCTGGGCGT	THBS2+	-0.0839854	0.0290221	0.25487	-0.197457	-0.509983	-0.0697893	-0.144062	0.0127624	-0.22909	0.0505077	-0.192607	-0.09633	-0.0732967	-0.0930675	0.00146679	-0.168202	-0.0280969	-0.0832589	-0.107217	-0.0846746	-0.00193523	-0.438576	0.009365	-0.030829	-0.00210365	-0.0555384	-0.0864508	0.170158	-0.0394812	-0.0197368	-0.0498651	-0.069505	-0.0178798	-0.105604	0.0124322	-0.122434	-0.0783639	-0.107855	-0.0686893	0.0423356	-0.106941	0.166549	-0.117933	-0.0392295	-0.0851704	-0.0035246	0.0279996	-0.0285872
p026t_p026t.AACAACCTCAGCAATC	THBS2+	0.240819	0.117152	-0.315253	-0.00619967	0.0539761	0.0550453	0.0291281	-0.107116	0.0224487	0.271758	-0.115163	-0.184769	0.028309	0.0772163	0.00471793	-0.198024	-0.167696	0.148677	0.205844	0.010742	-0.0534181	-0.244213	0.13581	-0.0735371	0.0544461	-0.0790398	0.048127	0.0301814	-0.0660111	-0.0224288	0.0684817	-0.0860408	-0.0670166	-0.151985	-0.110722	-0.303022	0.0257821	0.0629284	0.0374081	-0.221024	-0.000400603	0.0928474	0.0846783	-0.410781	-0.24529	0.127903	-0.058765	0.0126993
p026t_p026t.AAGCATCCAGACCGCT	THBS2+	-0.203532	-0.226054	-0.0926221	0.0895019	0.254855	0.0739493	0.118149	0.1211	0.0803619	-0.0899056	0.138146	-0.118603	0.0683543	-0.0287534	-0.160305	-0.396641	0.0484072	0.0853918	-0.0159159	-0.173466	-0.221687	-0.0893788	-0.0876609	-0.213096	0.051771	-0.0204306	0.171149	-0.251704	-0.00623543	-0.388392	0.0293829	-0.097911	-0.133031	-0.2164	-0.0581038	-0.31656	-0.133891	-0.179977	-0.156115	-0.499743	0.105043	-0.186868	0.0529216	-0.12545	-0.166016	0.0017476	-0.298358	0.0232013
p026t_p026t.AGACCCGAGGGACAGG	THBS2+	0.00185169	-0.0184753	-0.183996	-0.0371962	-0.223855	-0.0373957	-0.0789809	-0.25349	-0.262599	-0.0337253	-0.320877	-0.273376	-0.0215289	-0.0905175	-0.242947	-0.0369787	-0.258557	0.102733	0.0973629	0.0267055	0.111968	0.341085	0.00969594	-0.126036	-0.236237	-0.21483	-0.182798	-0.330804	-0.392898	0.118137	-0.0052648	-0.265043	-0.431277	-0.353556	-0.285554	-0.552099	-0.123108	-0.0479484	-0.0198496	0.154258	-0.399343	-0.0690456	0.00130876	-0.249214	-0.196113	-0.0808181	0.0174474	-0.0210299
p026t_p026t.AGTAGCTAGCACTTTG	THBS2+	0.0108768	-0.0600031	-0.327533	0.050495	-0.264926	-0.13732	0.0783596	0.143277	-0.068503	0.0487756	-0.144536	-0.170984	-0.0298676	0.0745447	-0.155156	-0.0290845	-0.160441	0.400388	0.382238	0.016595	0.041061	-0.170668	0.215699	0.0649242	0.0823487	-0.0775367	-0.092363	0.00800069	-0.00110709	0.2109	0.0334433	-0.113525	-0.149353	-0.136531	-0.147436	-0.156161	-0.0727674	0.039556	-0.144004	-0.0782247	-0.0561356	0.0502078	0.0280416	-0.160981	-0.0331514	0.356243	0.0793296	0.0759096
p026t_p026t.AGTTCGAAGTTGAAAC	THBS2+	0.047596	0.0820843	0.041325	0.0124442	-0.383241	-0.0744077	-0.0755152	0.157885	-0.121648	0.0527573	-0.30133	-0.09998	0.0845468	0.13662	0.0993726	-0.00969597	-0.0565257	0.0367613	-0.118199	0.0589067	0.0978446	-0.0977513	-0.0131443	-0.210288	0.143947	-0.0724148	-0.048142	-0.0923053	-0.218434	0.202452	-0.00314719	0.0872468	0.0815124	0.0464502	0.110996	0.0820414	-0.204343	-0.0127083	0.0245123	0.109995	-0.0672649	0.206405	0.0407348	-0.0869059	-0.0854268	0.067313	0.159525	-0.0835222
p026t_p026t.ATACCGACAATCCAGT	THBS2+	0.272948	0.0973924	0.128331	0.0969976	-0.343437	0.301482	0.0207212	-0.129842	-0.012639	0.0691902	-0.28506	-0.202079	0.0482611	0.0284524	0.214858	-0.153261	-0.0421535	0.114686	0.178833	-0.036688	-0.129607	0.181695	0.232945	0.296484	0.0267526	0.204329	0.0284315	0.133493	0.149682	0.33246	0.195469	-0.0399537	-0.17376	-0.157454	0.0172691	-0.252846	-0.163902	0.0628761	0.127058	0.103575	0.0497917	0.141501	0.1233	-0.0258871	0.100684	0.167788	-0.107258	0.028914
p026t_p026t.ATCGGCGAGTGCAGCA	THBS2+	-0.312704	-0.244895	-0.213422	-0.0957145	0.258989	-0.0365228	-0.196779	-0.206711	-0.170318	-0.165142	-0.0528566	-0.218657	-0.078204	-0.0605585	-0.00608601	-0.070332	-0.0867737	-0.29104	-0.216414	0.0613917	-0.0593967	-0.188424	-0.115171	-0.265476	-0.157537	-0.248983	-0.174032	-0.214281	-0.164195	0.181776	-0.169138	-0.204142	-0.287344	-0.322467	-0.0955614	-0.332033	-0.277073	-0.318867	-0.0656049	0.224168	-0.118144	-0.0603342	-0.0938342	-0.368134	-0.134581	-0.0634569	-0.13461	-0.0652784
p026t_p026t.ATCACTTGTGACTCGC	THBS2+	-0.00580361	-0.0620529	-0.204873	-0.0792683	-0.235575	0.0829782	-0.0572388	-0.093391	0.00629934	-0.0370496	-0.203961	-0.0843044	0.00474652	0.0241705	-0.0702258	-0.104043	-0.0711839	0.119272	0.00797559	-0.119624	-0.239844	0.0382291	-0.0768631	-0.0609178	-0.0740428	-0.0337704	0.0340543	-0.0681785	-0.205254	0.0280937	-0.0579529	0.0292937	-0.0898411	-0.217828	-0.147195	-0.101912	-0.0625893	-0.0778252	-0.0809434	-0.16462	-0.089518	-0.0269613	0.00898304	-0.186266	-0.184534	0.195998	-0.164456	-0.116414
p026t_p026t.CAAAGAACAACTCCAA	THBS2+	0.169805	0.0282887	-0.125563	-0.1276	-0.194605	0.124842	0.0991065	-0.134463	-0.166284	0.0603815	0.0340896	0.026948	0.0643468	0.0157063	0.0321791	0.0388147	-0.221067	0.287523	0.229637	-0.0873713	0.300363	-0.159403	0.111058	-0.216845	-0.319311	-0.0331579	-0.0467814	-0.135302	0.0728951	-0.00816427	-0.0342589	-0.0194579	-0.0860993	-0.0977169	-0.144242	0.00442765	0.0154321	0.0503659	-0.014377	0.0586297	-0.0486785	0.136659	0.0575748	0.0732901	0.017718	-0.00893629	-0.134318	0.00908239
p026t_p026t.CAACCAAAGGTAAACT	THBS2+	0.351121	0.168626	-0.134102	-0.0211667	0.0395585	0.291886	0.182033	-0.00725166	0.0977731	0.223961	-0.222236	0.0379891	0.124106	0.0782667	0.112822	-0.138437	0.0756296	0.242226	0.181026	-0.0850655	0.0096851	0.137254	0.103633	0.166353	0.188069	-0.00368223	0.130599	0.178137	0.0222591	0.0975625	0.0202378	-0.0397426	-0.215472	-0.0741783	-0.00924601	-0.206972	0.0694747	0.112922	0.101292	-0.123875	0.0977264	-0.0629798	0.113265	-0.113295	-0.0143988	-0.0252763	-0.024747	0.0837801
p026t_p026t.CAAGCTACATATAGCC	THBS2+	0.0621141	-0.0514186	-0.275316	-0.228571	-0.379855	-0.142763	0.154849	-0.0327445	-0.17872	0.191992	-0.197458	-0.140131	0.0339669	0.0935043	-0.150277	-0.125457	-0.155633	0.0673327	0.12399	-0.101225	-0.0384559	-0.450126	0.0350965	-0.160244	-0.11024	-0.135335	-0.080376	-0.273284	-0.223966	-0.143744	0.0849083	0.0654403	-0.0988521	-0.207671	-0.102179	-0.0912138	0.140851	0.07733	-0.0114697	-0.224373	-0.106667	0.0958658	-0.101379	-0.259862	-0.278108	0.0256848	0.0782762	0.0841847
p026t_p026t.CACAACAGTTTGAAAG	THBS2+	-0.162664	-0.209636	-0.235501	-0.0945292	0.168829	0.0335673	0.00685598	-0.0423165	-0.105227	-0.223864	-0.104462	-0.16121	-0.0449024	0.0641414	-0.357456	-0.232442	-0.0756505	-0.111138	0.0562176	-0.0182209	-0.168809	-0.0517284	-0.0223485	-0.094947	-0.198088	-0.00454511	-0.249435	-0.266664	-0.238773	-0.192786	0.040971	-0.0645299	-0.160718	-0.199805	-0.155593	-0.322563	-0.297185	-0.122467	-0.129103	-0.288716	-0.141101	-0.147986	-0.0124816	-0.0813464	0.0371629	0.0840387	-0.102378	0.104481
p026t_p026t.CATCCCAAGGTTCCGC	THBS2+	-0.0281763	0.0740237	-0.218971	-0.0286015	-0.245436	0.0802774	0.0760525	-0.109865	-0.181906	-0.0385168	-0.280738	-0.199749	0.0506578	0.0399359	-0.112672	-0.124675	-0.0342169	0.147515	0.088873	-0.0495196	0.181103	-0.139322	0.0752452	0.0164866	-0.0877209	-0.0134922	-0.108421	-0.182132	-0.213184	-0.0202999	-0.0201811	-0.0521778	-0.139781	-0.128758	-0.0518692	-0.116676	-0.075006	-0.0238809	-0.119997	-0.0865635	-0.146017	0.0988521	-0.0424577	-0.264821	-0.216534	0.0428043	0.0204021	-0.0917446
p026t_p026t.CCAAGCGGTTTACTTC	THBS2+	-0.153365	-0.166496	-0.322741	-0.465831	-0.427147	-0.35647	-0.278839	-0.306508	-0.37157	-0.281421	-0.113296	-0.423361	0.0106449	-0.0528172	-0.316682	-0.190564	-0.444883	-0.358225	-0.179555	-0.337265	-0.058108	-0.394446	-0.119139	-0.378904	-0.358306	-0.332376	-0.258694	-0.431073	-0.280736	-0.234674	-0.170295	-0.20932	-0.312776	-0.489844	-0.294135	-0.225184	-0.37536	-0.246429	-0.35433	-0.14797	-0.354305	-0.095585	-0.249691	-0.168127	-0.251804	-0.069836	-0.0947211	-0.174886
p026t_p026t.CATTGTTGTGCTGATT	THBS2+	0.0652829	0.128967	0.0095199	0.0670644	0.00388231	0.0461017	-0.000590048	-0.0879437	0.0877253	0.100246	0.110519	-0.177782	0.0617685	0.034203	0.0853573	-0.0994069	-0.110486	0.228952	0.183709	0.254277	-0.00242437	0.168913	0.20969	0.0469783	0.0203692	0.0571588	-0.160468	0.0210974	-0.290348	0.234025	0.0311797	-0.107914	-0.156081	-0.162879	-0.0075564	0.121294	-0.0685245	0.0140913	0.025392	0.148951	-0.125038	0.187384	0.0173885	-0.0823152	0.0441707	0.0982821	0.119502	-0.112551
p026t_p026t.CGAAGTTTCCTTATGT	THBS2+	-0.188717	-0.0963142	-0.295376	-0.162355	-0.097932	-0.19556	-0.116574	-0.0256526	0.018013	-0.110556	-0.188717	-0.122684	-0.0472958	0.029803	-0.0641151	-0.221458	-0.149214	-0.00852197	-0.0565514	-0.101532	-0.185722	0.142545	-0.052792	-0.0108324	-0.0113633	0.00869914	0.0710264	-0.144704	0.0294983	-0.199748	0.0178535	-0.262206	-0.0493849	-0.204159	-0.0405983	-0.223885	-0.123124	-0.106457	-0.242136	-0.120602	-0.000175354	-0.234287	0.0944441	-0.0362691	-0.0767606	0.0347438	0.120003	-0.060961
p026t_p026t.CTACTATTCTAATTCC	THBS2+	0.216124	-0.00703689	0.0268547	0.140277	0.00498022	0.104205	0.338709	-0.082503	0.203951	0.0912199	-0.243415	-0.0245496	-0.0108564	-0.0561714	0.109331	0.0270393	0.131429	0.423103	0.390883	0.245608	-0.0333513	0.296261	0.078229	0.0771066	0.0922012	0.118846	0.0815794	0.0297209	0.00154126	0.119292	0.129386	0.0516365	-0.0654263	-0.0862222	0.0578907	-0.00743088	-0.18749	0.0132929	0.0578015	0.042327	-0.0168644	0.0201694	0.181247	-0.015867	0.046181	0.116212	0.0575425	-0.078526
p026t_p026t.CTATCCGCACCAGACC	THBS2+	0.0649626	-0.0435654	-0.238928	-0.145359	-0.51676	-0.327454	-0.0196284	-0.178802	0.00552384	0.138521	-0.176019	0.0276933	0.080663	0.160049	-0.00017708	-0.189928	-0.140004	0.138731	0.0820571	-0.100333	-0.0498337	-0.0681274	0.046641	-0.129347	0.0670175	-0.00885775	-0.0963902	-0.00746571	-0.164461	-0.178655	-0.000605563	0.118772	-0.106127	-0.123537	-0.00278557	-0.229406	-0.0452913	0.0452536	-0.0283095	-0.1885	-0.133866	0.157972	-0.117998	-0.1212	-0.0370898	0.17771	0.00473485	0.0315334
p026t_p026t.CTCACTGTCCTTGAAG	THBS2+	0.0738853	-0.0431754	-0.1834	-0.0449104	-0.434979	-0.16967	0.0221985	-0.0556408	0.0234272	0.143652	-0.195462	0.149371	0.0704789	0.105836	0.0638105	0.016546	0.0492111	0.03257	-0.00489037	-0.0837962	-0.0358174	0.0690083	0.125485	-0.0440321	-0.169972	0.0478856	0.0956377	-0.0228797	-0.161362	0.0673848	-0.106371	0.0515119	0.0600065	0.0398328	-0.0405442	-0.175328	-0.0953588	0.0477024	0.0839842	0.104172	-0.148331	0.266999	-0.0772399	-0.0333061	0.0206182	-0.0480951	-0.0159574	0.0590087
p026t_p026t.GCACTAAAGGCTTAAA	THBS2+	-0.0155684	-0.010573	-0.254158	0.00462551	-0.1584	-0.246555	-0.174923	0.0167471	0.0747297	-0.0316605	-0.0188964	0.120117	0.00949443	0.128391	-0.169887	0.0221179	-0.00859971	0.0154302	0.0945688	-0.026546	0.0882163	-0.193723	0.118802	-0.138658	-0.25368	-0.00645776	0.114546	-0.0993088	-0.0923035	-0.176165	-0.052458	0.135954	-0.086778	-0.121085	0.0342457	-0.0676409	-0.00988788	0.0257745	-0.0981768	-0.0762887	-0.0953159	0.244068	0.0160454	0.0569433	0.17629	0.100222	0.144201	-0.0317706
p026t_p026t.GGCTGTGCACGAGAAC	THBS2+	0.245728	0.0138569	-0.0352295	0.0877866	-0.415636	0.235104	-0.0272661	-0.133004	-0.0246173	0.133198	-0.0916907	-0.0739987	0.140721	0.157655	-0.0437649	-0.0436079	-0.0864024	0.055107	-0.0122111	0.00681338	0.123487	0.0670186	0.0234865	0.0443081	-0.0148386	0.0680466	-0.0808652	0.018611	0.0776807	0.279044	0.102135	0.139049	0.0432033	-0.0343506	-0.0104035	-0.134799	-0.120764	0.0137264	0.00919253	0.445842	-0.151729	0.0513091	0.0600522	-0.105977	-0.159338	0.0816876	-0.22185	-0.132595
p026t_p026t.GGGCTACTCTAGCCTC	THBS2+	0.0486398	-0.0352792	-0.159479	-0.321695	-0.0753905	-0.293189	0.0309904	-0.120004	-0.0299804	0.0523285	-0.22736	-0.262696	-0.111622	-0.182728	0.0673314	-0.111767	-0.174004	0.372318	0.29994	-0.14165	0.128402	-0.256646	0.112741	-0.120556	-0.123889	-0.0666356	-0.0237952	-0.205263	-0.245827	-0.134764	-0.00837989	-0.180247	-0.0851266	-0.114459	-0.144814	-0.0521593	-0.0304382	0.0561703	-0.288373	0.0671545	-0.194916	-0.0231342	-0.0702784	-0.131839	-0.108598	0.0665188	0.0320367	-0.0168119
p026t_p026t.GGTCACGAGCATTTGC	THBS2+	-0.267378	0.0735247	0.0480552	-0.0916415	-0.171837	0.0653562	-0.158395	-0.00532862	-0.000412093	0.016766	-0.119019	-0.0598181	-0.0472925	0.0395058	0.0702302	-0.0252951	0.0645831	0.153563	0.0139428	0.121327	0.335844	-0.0425383	0.0652899	0.00779469	-0.219786	0.11947	0.175716	0.182066	0.0838874	0.321986	0.0263848	0.0651218	-0.0497132	0.0799292	0.0509059	-0.138068	-0.161359	-0.277693	-0.0463092	0.382411	-0.234753	0.111463	0.0591195	-0.122611	0.0307672	0.112294	-0.0580778	0.0297651
p026t_p026t.GTAGTACGTATCCTTT	THBS2+	0.172004	-0.053791	-0.186606	-0.0632582	0.0943263	0.203229	-0.0286392	-0.0288967	-0.0387937	0.0564304	-0.103371	-0.143722	0.0628097	0.0517438	-0.037076	-0.10638	-0.205546	-0.219324	-0.145023	0.0102176	0.0142787	0.213726	-0.0460323	0.00834366	0.0201638	-0.14275	-0.148275	-0.099139	-0.00867577	0.293874	0.0278541	-0.178745	-0.145005	-0.242946	-0.125517	-0.318108	-0.0881603	-0.17015	-0.144153	0.212901	-0.0572363	0.0587137	0.0516299	-0.0321974	-0.0739345	-0.0444048	-0.172547	0.0724339
p026t_p026t.GTGGGAACATTGCTGA	THBS2+	0.223511	0.073954	-0.0517067	0.193447	-0.0914908	0.218526	-0.048999	0.0467281	-0.0177844	0.155865	-0.0533669	0.123888	0.0283352	0.0959579	0.0822186	0.0480319	-0.0179646	0.0857439	0.111959	0.0422169	0.0987253	0.252826	0.0423303	-0.00371202	-0.0104501	0.105393	-0.0277549	0.147527	-0.27328	-0.0293598	-0.0664987	-0.141584	0.0194699	0.201703	-0.058405	-0.142117	0.0917986	-0.023489	0.119459	0.389549	0.0297978	0.0495781	0.0252531	-0.316236	-0.149243	0.00748687	-0.0180992	-0.15358
p026t_p026t.GTGCAGCTCGTACCTC	THBS2+	-0.231392	-0.261899	-0.183684	-0.153097	-0.27874	-0.579424	-0.114195	-0.218448	-0.247611	-0.181162	-0.217952	-0.171406	-0.0945737	-0.181152	-0.185934	-0.121088	-0.352187	-0.16371	-0.167035	-0.279691	0.0055481	-0.28562	-0.13371	-0.35246	-0.281722	-0.385366	-0.171609	-0.297039	-0.303487	-0.180866	-0.0695355	-0.0962138	-0.210557	-0.253965	-0.365716	-0.16056	-0.219918	-0.264726	-0.168438	0.0974694	-0.315849	-0.014046	-0.325701	0.0689895	-0.16912	0.027019	0.0402317	-0.131777
p026t_p026t.GTTGCGGAGCTAAGTA	THBS2+	-0.114744	0.0657846	-0.101378	-0.000423354	-0.133603	0.212513	-0.115309	0.0520522	-0.18879	-0.0319226	0.0154476	-0.0189002	0.0318255	-0.0124036	0.110372	-0.145484	-0.0240744	0.294898	0.0507463	0.0826921	0.135226	-0.270656	0.0918435	0.0253761	0.0822771	0.0747375	-0.229147	0.1004	-0.117203	0.322282	-0.0383901	-0.00035344	-0.0411074	0.0531042	-0.00802883	-0.153737	-0.124185	-0.15786	0.091158	0.105286	-0.142645	0.24582	0.0222098	0.0698443	0.0777131	0.0864285	-0.0722713	0.103245
p026t_p026t.TACGGTAAGGTCACAG	THBS2+	0.147785	0.0531718	-0.144324	-0.188244	-0.38222	-0.0241518	-0.0996419	-0.227861	-0.0772326	0.0371462	-0.00860392	-0.0200027	0.0117718	0.0441221	0.0874108	-0.122116	-0.137599	-0.361819	-0.233399	-0.0896785	0.0295238	-0.410036	-0.0386596	-0.159793	-0.279692	0.00300525	-0.208267	-0.275376	-0.129348	-0.0733317	-0.161294	0.0163796	-0.0682888	-0.122778	-0.073024	-0.0933027	-0.00597758	0.110222	-0.00893266	-0.177897	-0.0294879	-0.00530995	-0.132244	-0.0138058	0.0150324	0.0225436	0.0182201	-0.0212048
p026t_p026t.TATTGGGCAGCGTGAA	THBS2+	-0.284521	-0.210725	-0.0288384	-0.208991	-0.428318	-0.260821	0.00416615	-0.184171	-0.236631	0.086461	-0.395641	-0.195831	-0.0225665	0.0743682	0.0988007	-0.0923369	-0.157494	0.0513418	0.0506427	-0.0937886	0.0942956	-0.209444	0.0343493	-0.115698	-0.137952	-0.195635	-0.0130615	-0.0291371	-0.144044	-0.0772824	-0.021379	0.0730097	-0.143501	-0.164511	-0.114067	-0.0202701	-0.183751	-0.151387	-0.202649	-0.194398	-0.234489	0.16463	-0.187118	-0.159326	-0.131949	0.104688	-0.0564087	0.0280664
p026t_p026t.TATTCCAAGTTGTAGA	THBS2+	-0.222165	-0.0331366	-0.188596	-0.0384235	-0.307602	-0.0359237	-0.0144546	0.024509	-0.0480139	0.066281	0.0818872	-0.135147	-0.171571	-0.0425015	0.0642757	0.0183529	-0.0916445	0.0502704	0.0490902	0.0152826	-0.19405	-0.288007	-0.0880882	-0.150858	0.0690274	0.0300857	-0.100735	-0.017893	0.0109327	0.303592	0.0130524	-0.0346327	-0.150833	0.0370473	-0.0630422	-0.0998795	-0.271882	-0.0432931	-0.0657432	0.192562	-0.00689589	0.0661152	-0.0564334	-0.216819	-0.0733104	-0.0348742	-0.269143	-0.0729616
p026t_p026t.TCACTCGGTGGAATGC	THBS2+	-0.0969706	-0.174465	-0.223519	-0.0971891	-0.0870079	-0.020861	0.0339769	-0.0677972	-0.104176	0.0675478	-0.313362	-0.113392	-0.0108838	-0.120797	0.126371	-0.179424	0.0488756	0.478928	0.254536	0.0152935	-0.00792247	-0.241125	0.208252	-0.0874237	-0.116727	-0.137746	-0.0754777	0.0940027	0.0437642	0.00921106	-0.0398885	-0.00319385	0.0783691	0.0159029	-0.0921439	-0.000517424	-0.276844	-0.252081	-0.143684	-0.0697883	-0.105564	0.131586	-0.118405	-0.261763	-0.0690038	0.104488	-0.178236	-0.03388
p026t_p026t.TCCATGCCAGACCCGT	THBS2+	0.152478	0.238901	0.0108025	0.0520148	-0.0626679	0.020245	0.289886	0.0576104	0.0723314	0.181527	-0.11075	-0.0897744	0.0758441	0.0785588	0.116496	-0.263939	0.233974	0.318908	0.330331	0.046348	0.123265	-0.0566951	0.235035	0.319347	0.0383217	0.0854834	0.0849097	0.0960432	-0.0571757	0.23405	0.32526	-0.0747329	0.0648513	-0.0812605	0.142488	0.109436	-0.07149	-0.0175545	0.00366739	0.0749644	0.0572653	0.0211915	0.234946	-0.0915885	0.0752043	0.300673	0.288507	0.0898799
p026t_p026t.TCCTCCCAGTATGAAC	THBS2+	-0.281961	-0.130304	-0.20027	-0.168288	-0.40781	-0.370625	-0.096847	0.011535	-0.15103	-0.0358147	-0.132514	-0.152766	-0.0751717	-0.0981662	-0.172039	-0.0819464	-0.240381	0.148938	-0.0102516	-0.159526	-0.0290069	-0.121315	-0.0622834	-0.245195	-0.381645	-0.195852	-0.124085	-0.0217738	-0.262908	-0.241256	-0.158088	-0.164517	-0.129377	0.0243831	-0.253066	0.0786484	-0.0266372	-0.104728	-0.302137	0.0413213	-0.304562	-0.109748	-0.162839	-0.145739	-0.196914	0.063321	0.025705	-0.242805
p026t_p026t.TCGGGCAAGCGGGTTA	THBS2+	0.251636	0.101379	0.0671259	-0.268692	-0.253415	-0.269101	0.0972261	0.0441189	-0.0924072	-0.029508	-0.344729	-0.00421535	0.0279088	0.118077	-0.0356815	0.0376491	-0.142109	-0.0106281	0.0530443	-0.0482643	-0.106601	-0.349866	0.116009	-0.0699869	-0.100687	-0.0407434	-0.036712	-0.103808	-0.0410778	-0.0232607	-0.0407899	0.0643325	-0.0219533	0.102204	-0.147945	-0.0688834	0.0537592	0.136388	-0.135021	-0.19567	-0.0236774	0.210573	-0.0511134	0.135886	0.200506	0.0705869	-0.143411	0.065996
p026t_p026t.TCGTCCAGTCTAACTG	THBS2+	0.307878	0.361036	0.181472	-0.0807344	-0.0553283	-0.0224465	0.19388	-0.158626	0.042345	0.125511	-0.0991032	-0.144204	0.14375	0.0828421	0.215715	-0.0388851	0.0181288	-0.174601	0.0274516	-0.0461349	0.24985	0.216294	0.0113794	-0.0654695	-0.0271863	0.179887	0.030737	-0.0560701	-0.0883457	0.332412	0.209528	-0.0776695	0.0615274	-0.165355	0.149998	0.0932996	-0.115061	0.0807481	0.161686	0.418517	0.10616	0.109907	0.138341	-0.0895734	-0.0128146	0.157772	0.0126652	-0.0401639
p026t_p026t.TCGGATATCTGGGCGT	THBS2+	-0.138962	-0.0212797	-0.291017	0.0521955	-0.0561582	0.0761547	0.0009335	-0.0357361	-0.125935	-0.0952038	-0.09859	-0.00833552	0.00342039	-0.00333282	-0.114835	-0.132765	-0.0732971	0.424265	0.189871	0.10734	-0.409133	0.151886	0.0780035	0.0303364	0.127735	0.0509051	-0.0556966	0.130694	-0.242212	0.338511	-0.0560058	-0.129699	-0.0594312	0.123853	0.024571	-0.00827775	-0.135834	-0.161019	-0.117034	-0.0109926	-0.106164	0.201829	0.0741269	-0.317164	-0.259202	0.103755	-0.129224	-0.185762
p026t_p026t.TCTTAGTCAGAATGTA	THBS2+	0.0810771	0.108579	-0.141734	0.0483923	0.0887825	0.13049	-0.0468251	-0.0750581	0.012056	0.135268	0.171313	-0.0230461	0.0134431	0.00255179	0.016428	-0.0696839	-0.0410194	-0.0168867	0.030484	0.0609598	-0.138801	0.0161535	0.102602	-0.0422225	-0.0932932	0.0259244	-0.125604	0.0430785	-0.147371	0.357655	-0.0246305	-0.0657206	0.0940827	-0.14457	0.0532026	0.104961	0.0752482	-0.00171821	0.155038	0.24923	0.00485206	0.0453573	-0.0434377	-0.174965	-0.176352	0.0307713	-0.207734	0.0807892
p026t_p026t.TGCACGGCACAAATAG	THBS2+	0.199238	-0.00196227	-0.00464478	-0.0364492	-0.309553	-0.217315	0.0385347	-0.184275	-0.173917	0.0933135	0.0694936	-0.194394	-0.0264176	-0.123815	-0.209871	0.00198945	-0.320988	0.29689	0.232649	0.0243487	0.210614	0.00566065	0.132094	-0.158261	-0.285267	-0.19244	-0.202077	-0.162971	-0.312691	0.00195073	-0.00482913	-0.14501	-0.0330827	-0.257156	-0.0970596	0.00361369	-0.0744817	-0.0484199	-0.00843117	0.139137	-0.100577	0.0825452	0.0763826	0.0256223	-0.106234	-0.00299284	-0.0958682	0.0856437
p026t_p026t.TTAGGGTTCGGCTGAC	THBS2+	-0.0614231	-0.117043	-0.336762	-0.197074	-0.13649	-0.08269	-0.0607307	-0.264278	-0.160847	-0.144899	-0.322612	-0.23211	0.0508657	0.0655548	-0.265992	-0.0126556	-0.297737	-0.298966	-0.0970427	-0.110066	-0.113835	0.0094444	-0.0241459	-0.240315	-0.217098	-0.346883	-0.177507	-0.402197	-0.437207	0.096016	-0.110824	-0.101902	-0.249473	-0.434219	-0.199787	0.054791	-0.330891	-0.0782875	-0.20081	-0.00528952	-0.324969	0.0948589	-0.200204	-0.0795697	-0.0163421	-0.0716209	-0.126381	-0.100647
p026t_p026t.TTAATCCGTAGATCCT	THBS2+	0.180224	-0.0283345	-0.225828	-0.226704	-0.371606	-0.0106865	-0.0531994	-0.239379	-0.0615332	-0.0725	-0.313718	-0.203317	-0.0430895	-0.0711624	-0.139178	-0.0448611	-0.272627	-0.0857885	-0.0277125	-0.121908	0.0111343	-0.257787	-0.0331126	-0.166231	-0.181821	-0.22957	-0.135269	-0.333391	-0.364071	-0.0467874	-0.0374747	-0.0619505	-0.134786	-0.367512	-0.167388	-0.0410171	-0.0288869	-0.128773	-0.123001	-0.0891874	-0.215359	-0.03102	-0.125634	-0.0970117	0.00984388	-0.0194968	-0.184273	0.0471362
p026t_p026t.TTCCGTGGTAGGTAGC	THBS2+	0.111285	-0.0437913	-0.0573655	-0.139574	-0.412391	-0.0411257	0.143394	0.137582	0.0206138	0.18265	-0.0523468	0.0664435	0.139729	0.0327272	-0.0786864	0.0689559	-0.0465031	0.18186	0.195278	-0.0260268	-0.226622	-0.0964955	0.0930156	0.114558	0.119846	0.00109506	-0.0691183	0.00819541	0.0530146	0.153792	-0.0266952	0.167229	0.155	-0.000716616	-0.0122112	-0.152451	0.0468462	0.133742	0.200149	0.0577469	0.027565	0.246706	0.0538136	0.135603	0.178226	0.144884	-0.233315	0.115158
p026t_p026t.TTCCACGCACTACCCT	THBS2+	0.327338	0.0745872	-0.204065	0.211428	0.170732	0.315724	0.262007	-0.124448	-0.00411788	0.202139	-0.133315	-0.121273	0.149112	0.0473911	0.0747382	-0.106739	-0.0655426	0.231765	0.176549	0.0506603	-0.0395044	0.261175	0.0427012	-0.166531	0.0926373	0.00830456	-0.0556015	0.13955	-0.265627	0.0776664	0.0796401	-0.0780407	-0.137139	-0.146429	-0.0856354	-0.346903	0.0459163	0.12083	0.0420013	-0.171198	0.0664644	0.114577	0.0775855	-0.18294	-0.0898026	0.100939	-0.058763	0.0151299
p026t_p026t.TTTGTTGAGGGCATGT	THBS2+	0.145245	0.0385858	-0.0936081	-0.0279993	0.115384	0.0558787	0.0919304	-0.0543616	0.15052	0.0883597	0.0619005	-0.157908	0.0288775	0.0742587	0.0403574	-0.101599	0.229098	0.169235	0.278715	0.030049	-0.0680596	0.0901884	0.0172292	0.157511	0.0609202	0.194423	0.0883259	0.265672	0.134962	-0.00480401	0.279207	-0.0062954	-0.146371	0.00800688	0.0177253	0.171994	-0.0553708	0.180901	-0.00195186	0.497122	-0.110298	-0.0693903	0.0755901	-0.175416	-0.106424	0.141862	-0.0636307	-0.0323171
p026t_p026t.TTTACTGAGTTACGAA	THBS2+	0.204409	-0.0456249	-0.143343	-0.209186	-0.195512	-0.189379	0.0894129	-0.0401649	-0.168083	0.0889443	-0.361481	0.0840552	0.0323305	0.0195145	-0.0896829	-0.149214	-0.249019	0.135842	0.0985802	-0.0418821	0.0994541	-0.121951	0.10168	-0.290348	-0.240581	-0.316549	-0.124803	-0.112247	-0.12083	-0.0143316	0.0625968	-0.00571238	-0.108888	-0.245717	-0.261064	0.142875	-0.0995418	-0.018673	0.125592	-0.10757	-0.0998973	0.123035	-0.0458259	-0.147591	-0.177119	-0.00559883	-0.0463952	0.105801
p007t_p007t.CCTTTGGAGCACTTTG	THBS2-	0.158214	-0.119573	-0.407755	-0.371755	-0.234555	-0.358839	-0.18229	-0.344061	-0.301263	-0.190001	-0.476461	-0.484443	-0.0859116	-0.128427	-0.372673	-0.202227	-0.614165	-0.412727	-0.271727	-0.32001	0.145684	-0.273149	-0.173076	-0.243709	-0.380803	-0.284495	-0.198243	-0.466097	-0.248497	-0.376557	-0.00750329	-0.270098	-0.319856	-0.598859	-0.285503	-0.372976	-0.0598376	-0.0478641	-0.414179	-0.372804	-0.330921	-0.295413	-0.214234	-0.289471	-0.340435	-0.0827244	0.0298838	-0.128081
p007t_p007t.AATAGAGCATCCGAAT	THBS2-	0.475442	0.0305205	-0.26409	-0.214292	-0.0276162	0.190842	-0.0495449	-0.174905	-0.108253	-0.0252125	0.0634549	-0.137636	0.124967	0.0654071	-0.163063	-0.134276	-0.347203	0.105883	0.0951927	-0.198124	-0.418364	-0.0486057	-0.040483	-0.0319487	-0.107305	-0.0910665	-0.045328	-0.146641	-0.0298552	-0.212509	0.211709	-0.135134	-0.339464	-0.338487	-0.172246	-0.138457	0.0413413	0.17319	-0.007368	-0.316736	-0.243792	-0.131752	-0.00738653	-0.268649	-0.134173	0.116023	-0.0405709	0.184003
p007t_p007t.ACTCCCAAGAGCACTG	THBS2-	-0.103441	-0.206922	-0.126582	-0.0577094	0.0128379	-0.315101	-0.0418586	-0.278398	-0.221567	-0.141766	0.25853	-0.196542	-0.0824435	-0.153148	-0.134404	0.0516621	-0.319544	0.00176844	-0.0579761	-0.0759293	-0.0045167	0.144004	-0.228654	-0.386766	-0.202756	-0.157308	-0.18371	-0.311313	-0.302619	-0.273648	-0.0851558	-0.135192	-0.128249	-0.293781	-0.268586	-0.310674	-0.235727	-0.190286	-0.138107	-0.049313	-0.265086	-0.211009	-0.0633438	-0.132311	-0.062171	-0.0424179	-0.0579536	-0.207785
p007t_p007t.AGCCAGCCATTGGCAT	THBS2-	0.324088	0.0300888	-0.10452	-0.145712	-0.2313	-0.00279358	-0.182135	-0.111637	-0.0621456	-0.045659	-0.21807	-0.163196	-0.0278073	-0.025732	-0.0682867	0.038673	-0.310546	-0.258122	-0.214027	-0.0993547	-0.0359927	0.0211894	-0.156514	-0.352141	-0.140965	-0.099739	-0.116612	-0.195265	-0.232559	-0.342181	0.00699758	-0.0570051	-0.161037	-0.421873	-0.257428	-0.324146	0.0465347	0.0316303	-0.146068	-0.112215	-0.17099	-0.133106	-0.102976	-0.144985	-0.245979	-0.0859815	-0.194002	-0.182102
p007t_p007t.AGCCACGTCTGTCAGA	THBS2-	-0.122941	-0.147871	-0.0883444	-0.261345	-0.264434	-0.0472728	-0.273209	-0.115217	-0.165499	-0.16383	-0.0513183	-0.154153	-0.157667	-0.13762	-0.0628255	0.0726816	-0.186979	-0.288974	-0.170486	-0.0997556	-0.19074	-0.185226	-0.125907	-0.309304	-0.107284	-0.21987	-0.0931614	-0.0843502	-0.15363	-0.206211	-0.125275	-0.119205	-0.265818	-0.00212604	-0.113517	-0.135875	-0.202401	-0.158305	-0.248679	-0.0827965	-0.131247	-0.114508	-0.246754	-0.295439	-0.302653	0.0346162	-0.0463653	-0.231424
p007t_p007t.AGAGCCCAGCTGAGCA	THBS2-	0.180874	-0.0819565	-0.119939	-0.0764155	-0.137298	0.140429	-0.0357762	-0.211075	-0.0197292	0.0401888	-0.0566427	-0.00594475	0.00723501	0.0253716	0.0205829	0.0307789	-0.35445	-0.170558	-0.154785	-0.119779	-0.0466685	0.0203604	-0.256587	-0.178767	-0.256148	-0.0995035	-0.0315229	0.062486	-0.0352303	-0.423149	-0.13106	-0.226023	-0.0897088	0.232519	-0.0733774	-0.084912	-0.0259934	0.12218	-0.282618	-0.308686	-0.0644229	-0.246188	-0.0731977	-0.0873536	0.100158	-0.0293539	0.10017	-0.0372339
p007t_p007t.AGCCAGCCAAGCCCAC	THBS2-	0.344935	0.00960418	-0.0771653	0.00885172	-0.106672	0.0515981	0.14345	-0.0363749	0.0160679	0.0917257	-0.466429	-0.10902	-0.0366085	-0.00588382	0.0252495	-0.23052	-0.402897	0.0653912	0.270772	-0.0878725	0.0557586	-0.064381	0.0458273	0.0413506	-0.130583	-0.00680586	0.049638	-0.0926737	0.0914727	-0.376177	0.131006	-0.133949	-0.0868412	-0.25071	-0.120243	-0.068648	0.107252	0.1026	-0.142149	-0.448741	-0.151941	-0.116962	0.0522481	-0.218639	-0.339246	0.26387	-0.0383039	0.0853416
p007t_p007t.AGGGCCTAGCTTCGTA	THBS2-	0.202714	-0.117235	-0.237388	-0.123831	-0.404264	-0.180476	0.0604725	-0.212702	-0.261371	-0.00299731	-0.325886	-0.127272	0.0736229	0.011354	-0.235547	-0.0886039	-0.307451	0.0148761	-0.0581991	-0.221185	0.0735745	-0.181364	-0.161729	-0.0727934	-0.207772	-0.204124	-0.314625	-0.404686	-0.287882	-0.399115	0.0130979	-0.254682	-0.206422	-0.333658	-0.297075	-0.176507	-0.0106814	-0.0804943	-0.284282	-0.424046	-0.278139	-0.179406	-0.191068	-0.245096	-0.21814	-0.0174078	0.0777568	-0.18189
p007t_p007t.ATTCATCTCATAGCAC	THBS2-	0.175312	0.11443	0.0469994	0.0855881	0.0712696	0.271746	0.220831	0.025048	0.144474	-0.0235269	0.208293	-0.0198803	-0.0314851	-0.116166	0.131643	-0.0744177	-0.130036	0.24563	0.177966	-0.0061391	-0.0135632	0.202911	0.0707647	0.131206	0.194634	0.186212	-0.126258	0.162732	0.0292907	-0.0522021	0.109523	-0.171282	-0.0300142	0.195106	-0.106039	-0.132031	-0.0565753	0.0518831	0.0985289	0.314186	-0.0773321	0.10585	0.00645794	-0.0961207	-0.0991049	0.115675	0.0287838	-0.0535331
p007t_p007t.ATTCTACTCGAAGAAT	THBS2-	0.0923386	-0.0335091	-0.186866	0.0357668	-0.227266	0.00459173	-0.0276304	-0.045182	0.255551	0.000557529	-0.0697559	-0.0813817	0.0944406	0.123936	0.0258786	0.02064	-0.16708	-0.286468	-0.171713	-0.0474856	0.174558	-0.0547817	-0.350612	-0.0961848	0.0736141	0.0594045	0.348213	0.0429395	0.28966	-0.451501	-0.0869803	-0.225909	-0.0364361	-0.0617768	-0.039665	-0.261134	0.0593156	0.0246354	-0.056443	-0.247825	-0.00463152	-0.28327	-0.118676	-0.284861	-0.0941452	0.00499906	0.102323	-0.211406
p007t_p007t.CATACCCCAATACCCA	THBS2-	0.473411	0.158843	-0.0791035	0.0458321	0.121662	0.307537	0.29103	0.00296069	0.203112	0.114129	0.0145029	-0.11922	0.20451	0.0557967	0.157749	0.00222155	-0.35602	-0.118058	0.0761673	0.00132656	0.0667971	-0.0737445	0.23112	-0.0132278	0.0041386	0.084798	0.159771	0.181674	-0.191561	-0.190304	0.272497	-0.0388289	-0.137376	-0.131477	-0.0303758	0.0441823	0.116426	0.134885	-0.0367746	-0.131158	-0.0783517	0.104851	0.16735	-0.148934	-0.0509953	0.228492	0.129448	0.164637
p007t_p007t.CGGGTGTCACTCCTTG	THBS2-	0.0238636	-0.0844074	-0.0925699	-0.0927788	-0.0880538	-0.361986	-0.0589208	0.00715061	-0.132796	-0.0444902	0.0673915	0.0198064	-0.00582985	0.0818584	-0.167359	0.0564514	-0.327623	-0.324634	-0.244477	-0.101433	-0.373996	-0.168951	-0.140347	-0.111464	-0.217027	-0.252131	-0.106974	0.0596444	0.150429	-0.334474	-0.190553	-0.0708901	-0.0895933	0.21194	-0.250012	0.038979	-0.066906	0.0555399	-0.355854	-0.286621	-0.307262	-0.0152955	-0.199727	-0.168015	-0.163839	0.0088647	-0.100863	-0.236329
p007t_p007t.CTCCATGAGAGTGACC	THBS2-	-0.0438458	-0.182372	-0.339631	-0.26853	-0.0359992	-0.11058	-0.130444	-0.362441	-0.225024	-0.254387	-0.267226	-0.313818	-0.0647413	-0.115025	-0.218156	-0.0078941	-0.490375	0.198262	0.0948065	-0.130405	-0.114761	0.223969	0.137505	-0.0811644	-0.163144	-0.223648	-0.186875	-0.395776	-0.315528	-0.119001	-0.0452597	-0.239321	-0.253737	-0.344827	-0.212277	-0.362686	-0.161309	-0.205684	-0.252223	-0.076605	-0.397637	-0.0146809	-0.186729	-0.260747	-0.241013	0.0565342	-0.164681	0.0368652
p007t_p007t.CTATCTACACGATAGG	THBS2-	0.0756167	-0.135399	-0.358697	-0.262136	-0.462448	-0.206669	-0.412181	-0.262517	-0.21718	-0.144374	-0.0839772	-0.278497	-0.0734464	-0.125061	-0.219756	-0.119214	-0.430459	-0.399336	-0.30484	-0.222727	0.0105031	-0.256732	-0.245257	-0.17402	-0.199088	-0.282379	-0.137919	-0.118739	0.223705	-0.251864	-0.0910298	-0.30908	-0.244041	-0.299586	-0.289802	-0.102575	-0.164055	-0.0721695	-0.387127	-0.429409	-0.320319	-0.347024	-0.236738	-0.317467	-0.224215	-0.0133997	-0.00551282	-0.232733
p007t_p007t.CTCTGGTAGCTGGCCT	THBS2-	-0.0259654	-0.173414	-0.0839907	-0.111827	-0.183648	-0.119436	-0.24063	-0.212462	-0.298474	-0.0964983	-0.132486	-0.175832	-0.0187898	-0.0208602	-0.230593	0.00999562	-0.372211	-0.281182	-0.244081	-0.0454721	0.0834527	-0.0604051	-0.174815	-0.252542	-0.116513	-0.196091	-0.197506	-0.211813	-0.431781	-0.401584	-0.125311	-0.317885	-0.131644	-0.232394	-0.306172	-0.0860643	-0.265869	0.00399134	-0.245112	-0.399461	-0.254407	-0.294763	-0.1044	-0.185796	-0.234563	-0.0342131	-0.0279602	-0.244555
p007t_p007t.GATGCTATCAGCCTCT	THBS2-	-0.237826	-0.293318	-0.238051	-0.156728	-0.296075	-0.134746	-0.09536	-0.112124	-0.273658	-0.248211	-0.43779	-0.21823	-0.100711	-0.142021	-0.225984	0.0668697	-0.218922	-0.281431	-0.163361	0.0308061	-0.147134	-0.00788801	-0.141452	-0.170659	-0.20427	-0.132347	-0.215689	-0.227095	-0.054163	0.108063	-0.103852	-0.184538	-0.185374	-0.254847	-0.2043	-0.140808	-0.232415	-0.234114	-0.00115431	0.136828	-0.228665	0.0914858	-0.213828	-0.0951579	-0.305784	-0.0539736	-0.154383	-0.121647
p007t_p007t.GATTCGAGTCGATTTG	THBS2-	0.103473	-0.0739666	-0.236898	-0.12072	-0.292082	-0.119534	-0.0240702	-0.00016095	-0.25143	0.0731115	-0.0467891	-0.249207	-0.130029	-0.106262	-0.00973247	0.0154981	-0.380004	0.0644873	0.0662565	0.0138563	0.0793475	0.176494	-0.0703613	-0.266119	-0.184911	-0.213537	-0.195077	-0.269145	-0.33748	-0.0104002	-0.0844448	-0.221744	-0.130705	-0.175886	-0.192878	-0.25506	-0.109839	0.105199	-0.219263	0.150716	-0.40104	-0.155697	-0.135956	-0.210185	-0.226737	0.126214	-0.00458326	0.0209314
p007t_p007t.GCGTTTCCACACCTAA	THBS2-	0.457468	0.00233	-0.0724762	-0.0753564	-0.187598	-0.0739204	0.21443	0.00236159	0.000850474	0.10998	-0.210835	0.157531	0.0571716	0.0378276	-0.0517705	0.0318189	-0.089529	0.0787928	0.129961	-0.0582904	-0.152518	-0.00570089	-0.171487	-0.12782	-0.0753623	-0.121998	0.0955914	0.101393	-0.0111266	-0.206264	0.120217	-0.161178	-0.144433	-0.0534217	-0.209466	0.053092	0.0467704	0.197911	-0.147388	-0.257518	-0.00348074	-0.252004	0.221526	-0.155166	-0.0829998	0.0798163	-0.234894	-0.053399
p007t_p007t.GGGTCACAGGGTCAAC	THBS2-	-0.272358	-0.221492	-0.382403	0.0590348	-0.185673	-0.258464	-0.143391	-0.0447295	-0.0317254	-0.00249023	-0.103105	-0.00146433	-0.0784475	-0.129129	-0.108787	0.161384	-0.0352242	-0.0568062	-0.123604	0.00211338	-0.052699	-0.176583	-0.241357	-0.128048	-0.282151	-0.30456	-0.250333	-0.25699	-0.299946	-0.295654	-0.137277	-0.252585	-0.221196	-0.188586	-0.327515	-0.109198	-0.15996	-0.00500691	-0.13922	-0.0541789	-0.0420721	0.027016	-0.0678318	-0.153971	-0.207212	-0.045876	-0.165117	-0.172647
p007t_p007t.GGGTCTGCATAAGCGG	THBS2-	-0.403914	-0.332827	-0.299152	-0.30546	-0.400826	-0.396773	-0.339898	-0.358199	-0.285508	-0.331077	-0.396233	-0.355129	-0.171471	-0.202148	-0.507713	-0.0582272	-0.43066	-0.34104	-0.362273	-0.2262	-0.15215	-0.372423	-0.210084	-0.484489	-0.32803	-0.405529	-0.300131	-0.608797	-0.400617	-0.338341	-0.188896	-0.293228	-0.385418	-0.447806	-0.325341	-0.202066	-0.335413	-0.289674	-0.492407	-0.355602	-0.361076	-0.282388	-0.306895	-0.251908	-0.287615	-0.108853	-0.08411	-0.299296
p007t_p007t.GTATTTCTCGTGCACG	THBS2-	0.153021	-0.11377	-0.208666	-0.147006	-0.454669	-0.24435	-0.112143	-0.129786	-0.120101	-0.0127466	-0.324813	-0.0875842	0.0182116	0.00775421	-0.0464374	0.0175757	-0.33097	-0.284514	-0.15173	-0.0435435	-0.123237	0.0558864	-0.156283	-0.0126566	-0.114071	-0.113932	-0.00765803	0.108777	0.0714861	-0.370942	0.0515804	-0.013497	-0.216354	-0.175636	-0.220802	0.0348044	-0.0133709	-0.0253598	-0.210424	-0.0704825	-0.0495858	-0.161701	-0.0682854	-0.164242	0.199663	0.0755908	-0.0605693	-0.208799
p007t_p007t.GTGCTGGAGCTGGTGA	THBS2-	0.172692	-0.0297885	-0.197196	-0.111287	0.207601	-0.000683895	0.0971969	-0.321438	-0.190869	-0.171912	0.123356	-0.234182	0.21886	0.070562	-0.153356	0.0689263	-0.261858	-0.183814	-0.0786418	0.0205696	-0.142767	0.016005	-0.0549741	-0.248527	-0.176492	-0.298114	-0.268112	-0.376303	-0.31867	-0.0334375	0.027548	-0.335252	-0.260024	-0.39511	-0.134069	-0.236535	-0.13873	-0.15756	-0.177512	-0.136672	-0.233466	0.0383813	-0.0520769	-0.151535	-0.30803	0.0113862	-0.124421	0.0482199
p007t_p007t.TAATTCCTCGCACGAC	THBS2-	0.0198871	-0.28085	-0.36471	-0.259242	-0.303771	-0.21941	-0.000254829	-0.123939	-0.124401	-0.180795	-0.313783	-0.013104	-0.291394	-0.11668	-0.338126	-0.0134843	-0.24426	-0.105228	-0.129743	-0.170918	-0.343495	-0.159283	-0.337764	-0.146912	-0.0682938	-0.13623	-0.0785062	0.0163678	0.12544	-0.322544	-0.182619	-0.213631	-0.212094	-0.118672	-0.289546	0.0940864	0.0396111	-0.0883549	-0.278336	-0.53286	-0.209474	-0.271761	-0.186833	-0.298481	-0.125953	0.0114006	-0.0493567	-0.221627
p007t_p007t.TACGGGCGTCAACACT	THBS2-	0.306681	0.0922352	0.105414	-0.252228	0.0547172	0.288476	0.213848	0.094372	-0.0860495	0.24352	0.193732	-0.0118291	0.053729	0.0394966	0.0383727	-0.0091122	-0.0571865	0.120681	0.186086	-0.123671	-0.200665	-0.385977	0.0829585	0.036279	0.0122421	0.0588958	-0.0575319	0.134408	0.362947	0.101279	0.20776	0.176384	-4.58e-05	0.124729	0.063134	0.23386	-0.00416232	0.134151	-0.10341	0.261758	0.114858	0.152659	0.114668	-0.184279	-0.0398778	0.110263	-0.117969	0.0999757
p007t_p007t.TCAGTCCGTTCAACGT	THBS2-	-0.402744	-0.375289	-0.339283	-0.118105	-0.243281	-0.354489	-0.234511	-0.40986	-0.202265	-0.28592	-0.230175	-0.39845	-0.148547	-0.175738	-0.443191	-0.0712475	-0.445552	-0.351166	-0.192598	-0.206311	-0.05278	-0.213524	-0.264083	-0.296592	-0.428708	-0.40025	-0.303152	-0.399265	-0.279605	-0.312534	-0.154255	-0.264685	-0.361887	-0.61639	-0.361994	-0.534135	-0.363729	-0.373847	-0.355282	-0.152785	-0.387706	-0.261486	-0.294528	-0.26843	-0.211533	-0.0355034	-0.0862569	-0.1575
p007t_p007t.TCCGTGTTCGCCCAGA	THBS2-	0.0450828	-0.085823	-0.192833	-0.235279	-0.0937743	-0.147336	-0.17151	-0.386163	-0.181355	-0.0745751	-0.212624	-0.172678	-0.163729	-0.133479	-0.201016	-0.0391609	-0.214861	-0.212619	-0.127735	-0.00807971	-0.0888968	-0.308309	-0.00669219	-0.222667	-0.147596	-0.149387	-0.208962	-0.413906	-0.0253635	-0.0603211	-0.0785338	-0.119105	-0.294814	-0.149547	-0.158736	-0.257743	-0.25192	-0.10245	-0.21462	-0.128149	-0.191545	0.0113846	-0.22368	-0.14694	-0.239036	-0.0847493	-0.0591753	-0.077069
p007t_p007t.TGGGATTCACAGCATT	THBS2-	-0.0992461	-0.12423	-0.153494	-0.247363	-0.315758	-0.303758	-0.245958	-0.188598	-0.236306	-0.234482	-0.259377	-0.190181	-0.264598	-0.220887	-0.387508	-0.0184779	-0.415687	-0.275269	-0.218163	-0.177283	-0.054859	-0.336366	-0.215248	-0.167252	-0.273453	-0.213095	-0.0684368	-0.265591	-0.267952	-0.339532	-0.101209	-0.243793	-0.232108	-0.151982	-0.293557	-0.00188734	-0.0483772	-0.116284	-0.351863	-0.268758	-0.288261	-0.30919	-0.276632	-0.260343	-0.220868	-0.0132769	-0.00476949	-0.204611
p007t_p007t.TGTGAGTGTGTGAATA	THBS2-	0.0401509	-0.0523562	-0.312256	-0.347211	-0.332464	-0.254996	-0.0896689	-0.441323	-0.355237	-0.128784	-0.0164007	-0.372856	-0.13052	-0.162373	-0.368668	-0.118095	-0.562316	-0.315233	-0.265365	-0.162897	0.179077	-0.0806354	-0.048653	-0.335569	-0.445355	-0.263325	-0.357192	-0.481681	-0.345612	-0.228669	-0.0172066	-0.120774	-0.301565	-0.508261	-0.243162	-0.34306	-0.000401632	-0.131325	-0.327076	-0.402876	-0.332139	-0.0375617	-0.098093	-0.236164	-0.337047	-0.0976463	-0.0390405	-0.0953466
p007t_p007t.TTGAACGGTGTCCATA	THBS2-	-0.149201	-0.269035	-0.15499	-0.117841	-0.29394	-0.320682	-0.0448787	-0.342157	-0.0564361	-0.0655983	-0.249345	-0.25976	-0.0730479	-0.195854	-0.235795	-0.0514903	-0.337926	-0.389188	-0.169411	-0.0740763	0.0524031	0.153026	0.0583543	-0.241693	-0.325241	-0.241984	-0.167595	-0.401542	-0.289122	0.0627665	0.0329968	-0.190507	-0.27669	-0.5246	-0.161861	-0.532633	-0.326875	-0.211441	-0.159269	-0.0538919	-0.278802	0.241304	-0.113066	-0.313915	-0.316544	0.00136269	-0.0654178	-0.181176
p007t_p007t.TTTCAGTCAACCGCCA	THBS2-	-0.0678344	-0.0262967	-0.175062	-0.0446842	0.237843	0.0149077	-0.0908743	-0.122998	-0.0630388	-0.113267	-0.16057	-0.155706	-0.107829	-0.106279	-0.17304	-0.0191763	-0.361496	0.0774338	-0.0951529	-0.111356	0.209858	-0.0498976	-0.142138	-0.362379	-0.208207	-0.280385	-0.189887	-0.358308	-0.209789	-0.33277	-0.109667	-0.195455	-0.1809	-0.234263	-0.246666	-0.115743	-0.17659	0.06463	-0.153223	-0.142195	-0.264728	-0.198916	-0.0328178	-0.112436	-0.13578	-0.0349085	-0.0337993	-0.0230253
p007t_p007t.TTTGACTGTTAAACAG	THBS2-	0.415092	0.076986	-0.141914	-0.0838674	-0.113803	0.242147	0.0542041	-0.110123	-0.0957151	0.0297775	0.213237	-0.0583983	0.0523867	0.051447	0.25219	-0.0319977	-0.336124	-0.165222	0.0577851	-0.103085	0.0896618	0.0212061	-0.0282922	-0.0088601	-0.136674	0.0556982	-0.20659	0.135348	-0.143711	-0.149718	-0.0175436	-0.0703631	-0.0717466	-0.0420072	-0.18688	-0.150775	-0.0876331	0.105028	-0.0990332	-0.352581	-0.127449	-0.12897	0.0305605	-0.203261	-0.201691	0.00724977	-0.0356263	-0.150898
p008t_p008t.TGCATCCAGGTTGACG	THBS2-	0.0555486	-0.105416	-0.256424	-0.189692	-0.413709	-0.0211209	-0.267599	-0.390857	-0.121456	-0.0689431	-0.304536	-0.256182	-0.0436599	-0.00804239	-0.314774	-0.128069	-0.539845	-0.187854	-0.106426	-0.220594	0.0320873	-0.308235	0.0636125	-0.361262	-0.10663	-0.0521523	-0.176629	-0.358321	-0.344364	-0.395483	0.0218768	-0.186292	-0.0559401	-0.288507	-0.161867	-0.248444	-0.0323103	0.00960718	-0.317069	-0.518634	-0.219846	-0.220371	-0.143415	-0.14683	-0.190912	0.147251	-0.0111327	-0.179803
p008t_p008t.AAAGAACTCCCGAACG	THBS2-	-0.0212489	-0.16061	-0.315307	-0.11068	-0.427932	0.0425902	-0.0694339	-0.0374192	-0.0241639	-0.0773062	-0.296539	-0.0482762	-0.11159	0.0186734	-0.0286944	-0.0691419	-0.359963	0.198471	0.0273251	0.0256711	-0.0428451	-0.251497	-0.0902379	-0.159661	-0.0161101	-0.161471	-0.210274	0.0716602	-0.0720932	-0.280441	0.0228058	0.0564805	-0.0968845	0.137362	-0.222532	-0.105411	0.0454189	-0.0271716	-0.168307	-0.520526	-0.0803255	-0.233518	-0.188126	-0.0818665	-0.00601003	0.0857596	-0.156715	-0.257722
p008t_p008t.AAGGAATGTTGGGATG	THBS2-	-0.268864	-0.264667	-0.395673	-0.333276	-0.0676576	-0.412426	-0.0729652	-0.216292	-0.29924	-0.197768	-0.169762	-0.278869	-0.0496869	-0.0917841	-0.130502	-0.112207	-0.326921	-0.0824948	-0.183626	-0.243637	0.00950015	0.0502591	-0.106109	-0.40772	-0.339372	-0.261192	-0.186584	-0.143891	-0.183831	-0.31938	-0.0978715	-0.130933	-0.314513	-0.322841	-0.271795	-0.112624	-0.229653	-0.160885	-0.284334	-0.209613	-0.254596	-0.205035	-0.312302	-0.309508	-0.2578	-0.105341	-0.153696	-0.189254
p008t_p008t.AAGACTCAGGCAGCTA	THBS2-	0.32314	0.0694817	0.0236816	-0.167867	-0.0701011	-0.0150293	-0.0210159	-0.246035	-0.101348	0.0954279	-0.168385	-0.161441	-0.0101621	-0.0399656	0.085441	-0.125888	-0.27683	-0.184353	0.0036381	-0.123997	-0.300258	-0.120539	-0.0107615	0.0699484	-0.332468	-0.0237157	-0.13331	-0.131583	-0.256572	-0.201005	0.14618	0.0152291	0.000388911	-0.00155628	-0.087015	-0.070688	0.109323	0.233872	-0.126953	-0.278879	-0.120675	0.016752	-0.101041	-0.111722	-0.164429	0.0105266	-0.0342661	-0.0184469
p008t_p008t.AAGCCATTCGAAGCAG	THBS2-	-0.413498	-0.159109	-0.191807	-0.161879	-0.148536	-0.201213	-0.162942	-0.0357514	-0.205347	-0.221277	0.0429963	0.022265	-0.159536	-0.0813524	-0.230104	-0.189186	-0.106762	-0.0917855	-0.134941	-0.0255503	-0.0834008	0.0418993	-0.0627862	-0.155465	-0.109163	-0.0356925	-0.149738	-0.149565	-0.0415043	-0.299761	-0.209528	-0.114846	-0.0595029	0.0632783	-0.110025	-0.184977	-0.135452	-0.215947	-0.179526	-0.0765651	-0.233709	-0.0427392	-0.336001	-0.166939	-0.099543	0.0902459	-0.14628	-0.159185
p008t_p008t.AATGGAACACTAGAGG	THBS2-	-0.00366977	-0.0938596	0.0144816	-0.17361	-0.240002	-0.264707	0.00806136	-0.188427	-0.236683	-0.0660621	0.17451	-0.0106036	-0.0307086	-0.00119839	-0.143449	0.046731	-0.266519	-0.228895	-0.12612	-0.17703	-0.167803	-0.00469656	-0.0578931	-0.387154	-0.0964912	-0.22092	-0.142755	-0.186978	-0.261552	-0.388546	-0.0656772	-0.17033	-0.147279	-0.157618	-0.305208	-0.133843	-0.178494	-0.0709907	-0.289632	-0.28744	-0.15467	-0.144186	-0.235462	-0.207956	-0.184705	-0.0384946	-0.186612	-0.285458
p008t_p008t.ACAGCCGTCTCTCGAC	THBS2-	-0.363635	-0.0510988	-0.22555	-0.0615589	-0.117352	-0.134499	-0.277023	0.123022	0.0154776	-0.199163	-0.300901	-0.122714	-0.182846	-0.0883795	-0.155195	-0.0260852	-0.152735	-0.00019806	-0.145985	0.0993628	0.104674	0.184084	-0.141569	-0.190099	-0.26161	-0.0945232	-0.113988	0.118032	0.232087	-0.0664272	-0.197101	-0.0945942	-0.00984004	0.123642	-0.0469225	0.0901754	-0.112335	-0.113766	-0.0192879	0.0458004	-0.272639	-0.191896	-0.0625789	-0.0952016	-0.0467495	-0.0767956	-0.112262	-0.24714
p008t_p008t.AATCACGAGAGGCGGA	THBS2-	-0.0316555	0.0335235	-0.173589	-0.226694	-0.271542	-0.0769012	-0.0925901	0.102698	-0.0526795	0.0331722	0.0897647	0.198658	-0.0493442	-0.0165909	-0.208127	-0.111375	0.0431908	-0.0469469	-0.13633	-0.231687	-0.110061	-0.481445	-0.136342	0.060202	0.0388825	0.0736239	0.0460128	0.244837	0.161985	-0.426924	-0.152156	-0.0155152	0.0238559	0.402736	-0.078971	0.0174255	-0.0648103	0.0793182	-0.318826	-0.249295	-0.0850601	-0.20945	-0.10784	-0.265043	-0.185331	-0.111015	-0.192789	-0.121523
p008t_p008t.AATGAAGTCCCAGGAC	THBS2-	-0.16569	-0.149652	-0.0872981	-0.110467	-0.358514	-0.20202	-0.173277	-0.022579	-0.11051	-0.0490126	-0.481387	0.0364339	-0.0653106	-0.0156141	-0.168906	-0.0625125	-0.0184883	-0.0643206	-0.0554926	-0.0940874	-0.164959	-0.415547	0.00930692	-0.0386783	0.0787073	-0.030964	-0.0654189	0.144391	-0.0851651	-0.224423	-0.0944215	0.0388181	0.0108033	0.0913276	-0.117133	-0.172733	-0.0402896	-0.0251353	-0.333428	-0.174275	-0.0481616	-0.0540261	-0.144684	-0.240218	-0.0173615	0.0551156	-0.0265552	-0.224816
p008t_p008t.AATGGCTAGTGGTGGT	THBS2-	0.365198	0.150834	-0.0572254	-0.1729	-0.179604	-0.146543	-0.147831	0.0168791	-0.116677	0.0240353	-0.398516	0.000354767	0.135085	-0.00433847	-0.0398983	-0.101519	0.114088	-0.0714342	0.0587913	-0.0847997	-0.160202	-0.224831	0.0160703	0.158528	-0.178108	0.0935695	0.0895685	0.0602703	0.177834	-0.250407	0.18441	0.0653793	-0.0689515	-0.0951992	-0.0411469	-0.109064	0.0410424	0.198623	-0.0499375	-0.32979	-0.151409	0.0381333	-0.020276	-0.191494	-0.221837	0.117457	-0.192238	-0.0230468
p008t_p008t.ACCAACACACCCATAA	THBS2-	-0.350406	-0.24019	-0.261739	-0.0940133	-0.234311	-0.356916	-0.280291	-0.0625455	-0.0348986	-0.101573	-0.0760556	-0.153569	-0.0543285	0.020955	-0.108059	0.144104	-0.137809	0.0225853	-0.139016	-0.0808525	-0.022362	-0.0411166	-0.15158	-0.226443	-0.0636952	-0.19309	-0.135108	0.0156889	-0.0642812	-0.272959	-0.145407	-0.0862445	-0.0165222	0.149386	-0.18987	0.0465291	-0.179284	-0.0764293	-0.248526	-0.43583	-0.109901	-0.137173	-0.138713	-0.215417	-0.0882608	-0.0643741	-0.214305	-0.316816
p008t_p008t.ACGATCAGTGGAACAC	THBS2-	-0.113044	-0.253083	-0.465589	-0.192375	-0.416915	-0.411499	-0.0288776	-0.236426	-0.170574	-0.141465	-0.464524	-0.240245	0.0352452	-0.127382	-0.312084	-0.120685	-0.328616	-0.25772	-0.142318	-0.185777	0.0622552	-0.00125951	-0.230357	-0.220271	-0.0478852	-0.188704	-0.115014	-0.134133	-0.0233862	-0.296723	-0.191524	-0.127723	-0.370977	-0.189599	-0.239596	0.094804	-0.257246	-0.120263	-0.152469	-0.0928895	-0.262589	-0.211145	-0.251896	-0.263383	-0.230109	-0.0918537	-0.20023	-0.0770375
p008t_p008t.ACATTTCCAACGTAAA	THBS2-	-0.454926	-0.393949	-0.385778	-0.396589	0.0297455	-0.482191	-0.283083	-0.375705	-0.239923	-0.324579	-0.297098	-0.44716	-0.227834	-0.196604	-0.517196	-0.162325	-0.426963	-0.321994	-0.332038	-0.215427	0.0802518	0.00406524	-0.168655	-0.331266	-0.319943	-0.480191	-0.389745	-0.549732	-0.385522	-0.391833	-0.134895	-0.245566	-0.346297	-0.631743	-0.374217	-0.452662	-0.397632	-0.214313	-0.426547	-0.165528	-0.284127	-0.201397	-0.315894	-0.242275	-0.241628	-0.0061653	-0.0510907	-0.159556
p008t_p008t.ACTGATGAGTAGTGCG	THBS2-	-0.184629	-0.0527959	-0.059636	-0.224474	-0.345833	-0.228921	-0.1925	-0.0454034	-0.0688561	-0.104078	-0.335532	0.0893055	-0.0838078	-0.0647263	-0.0961689	-0.0967142	-0.117265	-0.0026064	-0.116773	-0.156708	-0.314012	-0.225161	-0.0867489	0.0657439	0.0155778	0.119805	0.0283289	0.184676	0.0486861	-0.461244	-0.167751	0.00624972	0.08339	0.216804	-0.0816139	-0.206872	-0.057029	-0.0135919	-0.252229	-0.540999	-0.0599718	-0.14088	-0.0789852	-0.00609067	-0.00103665	-0.145666	-0.0934708	-0.314565
p008t_p008t.ACTTCCGCAACCGATT	THBS2-	-0.439433	-0.25281	0.0810871	-0.130477	-0.251577	-0.159465	-0.284286	-0.0735115	-0.130936	-0.19643	-0.224958	0.143248	-0.0785845	-0.0155141	-0.135852	0.112455	-0.254658	-0.321432	-0.260993	-0.0407417	-0.293552	-0.219462	-0.147592	-0.247109	-0.132906	-0.0688103	-0.107543	0.232989	-0.0816241	-0.330787	-0.3327	-0.0838139	0.0807855	0.337355	-0.212896	-0.259422	-0.139726	-0.110723	-0.233993	-0.410171	-0.0559168	-0.0503088	-0.209984	-0.000202339	-0.0160035	-0.0744576	-0.10168	-0.24616
p008t_p008t.AGAAGTAAGGTACAAT	THBS2-	0.0793442	0.0618044	-0.057663	-0.0757651	-0.349157	-0.0798716	-0.151295	-0.0979885	-0.224046	-0.162733	-0.287237	0.0994162	-0.100904	-0.07712	-0.146548	0.0774657	-0.382279	-0.0857485	-0.188339	-0.120257	-0.138266	-0.234407	-0.146279	-0.146433	-0.176181	0.0336001	-0.122171	-0.0831556	-0.0662094	-0.264643	-0.116639	-0.00566584	0.0145416	0.173739	-0.121978	0.195154	-0.116058	0.0545164	-0.308413	-0.465909	-0.0216411	-0.101917	-0.064238	-0.0987206	-0.0022932	-0.130388	-0.191543	-0.18931
p008t_p008t.AGAACCTAGACCGCCT	THBS2-	-0.0993858	0.0290468	-0.196669	0.00215623	-0.161192	-0.193456	-0.0259986	-0.228589	-0.111474	-0.12402	-0.173	-0.0862229	-0.0769172	-0.0523102	-0.101008	0.100316	-0.0562353	-0.4088	-0.221373	-0.0162601	-0.124045	-0.0706154	-0.170014	-0.19344	0.0711274	-0.123104	-0.151781	-0.260491	-0.290537	-0.137756	-0.0839556	-0.175579	-0.122096	-0.00594477	-0.0477624	-0.232165	-0.136199	-0.223355	-0.0687732	-0.0132953	-0.216179	-0.184735	0.0345243	-0.164383	-0.262856	-0.0842345	-0.100474	-0.150958
p008t_p008t.AGATCCAAGGATATGT	THBS2-	0.333135	0.0152233	-0.0418694	-0.160631	-0.245601	0.0381824	-0.12311	-0.0485765	0.026505	0.0294617	-0.255752	0.00153663	0.0867236	0.109636	-0.22508	-0.0763761	-0.20493	-0.274223	-0.0562352	-0.0867877	0.0431663	-0.246112	-0.112002	-0.000322471	-0.0396521	0.0753504	0.0108432	0.105432	0.149279	-0.268404	0.0540974	0.111652	-0.098984	-0.136463	-0.156413	-0.0560813	0.00995087	0.165764	-0.0283536	-0.436144	-0.140136	-0.106438	-0.0332868	-0.131097	-0.113271	0.0697321	-0.0823401	-0.0661607
p008t_p008t.AGCTTCCGTAAGATCA	THBS2-	-0.068444	-0.128948	-0.159305	-0.114339	-0.409322	-0.19636	-0.185284	-0.161703	-0.257828	-0.226903	-0.363226	-0.243398	-0.148137	-0.116177	-0.0762769	-0.0450592	-0.458422	-0.0911088	-0.0763366	-0.0954286	-0.0415277	-0.139862	-0.113953	-0.458548	-0.0762736	-0.167812	-0.206533	-0.303084	-0.355045	-0.366858	0.0629023	-0.175945	-0.0414262	-0.0801264	-0.172674	-0.168885	-0.200831	-0.237355	-0.320193	-0.276017	-0.19992	-0.203694	-0.266763	-0.156569	-0.227711	-0.0411532	-0.13966	-0.175934
p008t_p008t.AGATCGTTCGCAAGAG	THBS2-	-0.278885	-0.245312	-0.148785	-0.241146	-0.125246	-0.238055	-0.214837	-0.174895	-0.0487246	-0.0645892	-0.307329	-0.307197	-0.074849	-0.0557658	-0.168706	0.00472906	-0.332699	-0.208297	-0.248517	-0.144472	-0.0513491	-0.214324	-0.111198	-0.149961	-0.107752	-0.212463	-0.116616	-0.114777	-0.0271299	-0.282942	-0.142297	-0.161885	-0.133026	0.00897209	-0.293989	0.0130421	-0.198275	-0.117271	-0.288599	-0.503404	-0.221639	-0.104836	-0.192894	-0.271618	-0.231032	-0.0326906	0.189496	-0.304894
p008t_p008t.AGGGTTTGTGCGAACA	THBS2-	0.0788482	0.0133717	-0.0152583	-0.233022	-0.149616	-0.226947	-0.0884386	-0.0646694	-0.117465	-0.0940323	0.0467433	0.0259148	-0.0374089	-0.0474872	-0.175828	0.0710652	-0.438868	-0.308734	-0.24942	-0.280771	-0.227797	-0.100232	-0.242848	-0.0448935	-0.102907	-0.0728503	0.00244387	0.222103	-0.0136721	-0.41084	-0.15313	-0.130683	-0.0480798	-0.0381969	-0.269004	-0.0714919	-0.0051783	0.0399717	-0.204076	-0.26407	-0.157678	-0.280276	-0.149814	-0.162799	-0.115059	-0.0180757	-0.139257	-0.257986
p008t_p008t.AGGGTCCGTTCCGCGA	THBS2-	0.10218	0.100488	-0.179019	-0.242546	-0.360079	-0.153621	-0.0505977	-0.0556108	-0.0736077	0.0481061	-0.121712	-0.0338022	0.0010847	0.0596887	-0.175028	0.0745454	-0.448512	0.0238115	0.00416194	-0.0484281	-0.02227	0.0773596	0.00587435	-0.213442	-0.167445	0.0536711	-0.0780226	0.115159	0.0306454	-0.110663	0.0323245	0.0137739	-0.0619267	0.0381712	-0.0941689	0.0566647	-0.0235043	-0.0137563	-0.0936471	-0.188399	-0.122974	0.0129831	0.00879155	-0.0957577	-0.105504	0.185678	0.0530941	-0.0314478
p008t_p008t.AGTACTGCACGTTCGG	THBS2-	-0.0243385	-0.180534	-0.160758	-0.273559	-0.408464	-0.176781	-0.253331	-0.202383	-0.250062	-0.16365	-0.450421	-0.256933	0.0428127	0.0517204	-0.189488	-0.00226858	-0.429104	-0.127857	-0.207733	-0.206035	-0.356262	-0.36836	-0.169683	-0.157915	-0.048986	-0.199429	-0.257436	-0.0951608	-0.321491	-0.286414	-0.182847	-0.0141641	-0.0671607	-0.126418	-0.282236	-0.136282	-0.0361005	-0.0361213	-0.238838	-0.631485	-0.364654	-0.21698	-0.0972248	-0.144514	-0.142156	-0.0636742	-0.125616	-0.0868541
p008t_p008t.ATAGGCTAGAGTGGCT	THBS2-	-0.385857	-0.118356	-0.0757063	-0.0581772	-0.176373	-0.309096	-0.243811	-0.044221	-0.238295	-0.224617	-0.261903	0.00162599	-0.130352	-0.0305261	-0.153228	0.113104	-0.23565	-0.3999	-0.337417	-0.0844099	-0.0347733	-0.29781	-0.181145	-0.234493	-0.373759	-0.237724	-0.09586	-0.159246	-0.18712	-0.334243	-0.237437	-0.0534447	-0.102437	0.0722304	-0.152145	-0.205746	-0.258079	-0.193378	-0.253315	-0.42141	-0.0735918	-0.141012	-0.241358	-0.268118	-0.0106299	-0.142469	-0.205097	-0.349144
p008t_p008t.AGTACCACATAGGTAA	THBS2-	-0.257232	-0.00198554	0.152722	0.0342607	-0.295901	-0.484974	-0.00338845	-0.0223722	-0.136165	-0.236769	-0.2488	0.140703	-0.0467181	0.015625	-0.253935	0.27114	-0.362231	-0.398083	-0.302399	0.035607	-0.224803	-0.229832	-0.179621	-0.108518	-0.104555	0.0394605	0.0110898	0.000532769	-0.309339	-0.162647	-0.165875	-0.0470916	-0.0392843	0.198685	-0.157229	0.239775	-0.215481	-0.0514448	-0.237704	-0.346867	-0.27602	-0.195865	-0.0556298	-0.165978	-0.138608	-0.155495	-0.190034	-0.339281
p008t_p008t.ATCCTATTCCACTGGG	THBS2-	-0.0798453	-0.0266182	-0.2258	-0.103891	-0.428548	-0.173559	-0.144047	-0.0410688	-0.0889576	-0.19744	0.155432	-0.0915232	-0.141794	-0.0375477	0.109893	0.0417877	-0.214832	0.172683	0.0340555	-0.0468882	-0.328751	-0.131978	-0.174555	-0.239136	-0.135655	-0.0723445	-0.149262	-0.03419	0.0248941	-0.35692	-0.165704	-0.201281	-0.133669	0.126126	-0.239127	-0.0953671	-0.0986739	0.0298521	-0.138652	-0.304733	-0.079518	-0.194463	-0.111975	-0.295359	-0.205204	0.0582081	-0.183376	-0.288801
p008t_p008t.ATCCGTCTCCAAGCTA	THBS2-	-0.226628	-0.221563	-0.120785	-0.0721987	-0.411366	-0.352454	-0.149248	-0.257603	-0.258155	-0.143334	-0.311383	-0.195838	-0.132865	-0.0582122	-0.198028	-0.0546701	-0.346458	-0.134259	-0.226355	-0.14941	-0.051034	-0.185658	-0.143663	-0.262159	-0.0586082	-0.239876	-0.0936132	-0.288185	-0.322721	-0.299986	-0.0699684	-0.156132	-0.239944	-0.298835	-0.258514	-0.248622	-0.216504	-0.0501122	-0.315467	-0.42734	-0.384031	-0.270658	-0.188093	-0.188855	-0.193968	-0.144193	-0.0458996	-0.241771
p008t_p008t.ATCCTATAGAGTGGCT	THBS2-	-0.209745	-0.199346	-0.162464	-0.157129	-0.22899	-0.0684011	-0.266093	-0.0500326	-0.179717	-0.142541	-0.295054	-0.0540361	-0.0257806	-0.0119409	-0.136176	0.0475326	-0.36386	0.166104	0.0567548	-0.0909756	-0.0183383	-0.338056	-0.22038	-0.0960985	-0.14151	-0.0621212	-0.059836	0.154827	0.137562	-0.390109	-0.168793	-0.0968576	0.0646992	0.234716	-0.235943	-0.276878	-0.119915	-0.037285	-0.338559	-0.416334	-0.238612	-0.121991	-0.0985304	-0.28807	-0.0954901	-0.00744927	-0.181764	-0.282511
[truncated: 806 more rows]
[truncated: 2 more columns]
